# Supplementary material for: Data on translatome analysis of Mycoplasma gallisepticum
Source: Data Brief. 2016 Sep 7;9:422–4. doi: 10.1016/j.dib.2016.08.056 (PMC5037205; doi:10.1016/j.dib.2016.08.056)
Supplement: Supplementary material [file mmc1.zip]

Archive with 13 entries (12 files):
- Supplementary material 1/
- Supplementary material 1/Myc_Control1_neg.bedgraph
- Supplementary material 1/Myc_Control1_pos.bedgraph
- Supplementary material 1/Myc_Control2_neg.bedgraph
- Supplementary material 1/Myc_Control2_pos.bedgraph
- Supplementary material 1/Myc_Control3_neg.bedgraph
- Supplementary material 1/Myc_Control3_pos.bedgraph
- Supplementary material 1/Myc_Heat_stress1_neg.bedgraph
- Supplementary material 1/Myc_Heat_stress1_pos.bedgraph
- Supplementary material 1/Myc_Heat_stress2_neg.bedgraph
- Supplementary material 1/Myc_Heat_stress2_pos.bedgraph
- Supplementary material 1/Myc_Heat_stress3_neg.bedgraph
- Supplementary material 1/Myc_Heat_stress3_pos.bedgraph
