# Supplementary material for: Data on translatome analysis of Mycoplasma gallisepticum
Source: Data Brief. 2016 Sep 7;9:422–4. doi: 10.1016/j.dib.2016.08.056 (PMC5037205; doi:10.1016/j.dib.2016.08.056)
Supplement: Supplementary material [file mmc1.zip › Supplementary material 1/Myc_Control1_neg.bedgraph]

gi|1001019338|gb|CP006916.3|	0	1	0
gi|1001019338|gb|CP006916.3|	1	5	4
gi|1001019338|gb|CP006916.3|	5	12	6
gi|1001019338|gb|CP006916.3|	12	26	7
gi|1001019338|gb|CP006916.3|	26	30	3
gi|1001019338|gb|CP006916.3|	30	37	1
gi|1001019338|gb|CP006916.3|	37	272	0
gi|1001019338|gb|CP006916.3|	272	297	4
gi|1001019338|gb|CP006916.3|	297	1493	0
gi|1001019338|gb|CP006916.3|	1493	1518	1
gi|1001019338|gb|CP006916.3|	1518	2216	0
gi|1001019338|gb|CP006916.3|	2216	2241	4
gi|1001019338|gb|CP006916.3|	2241	2265	0
gi|1001019338|gb|CP006916.3|	2265	2290	1
gi|1001019338|gb|CP006916.3|	2290	2370	0
gi|1001019338|gb|CP006916.3|	2370	2395	7
gi|1001019338|gb|CP006916.3|	2395	3929	0
gi|1001019338|gb|CP006916.3|	3929	3954	1
gi|1001019338|gb|CP006916.3|	3954	4268	0
gi|1001019338|gb|CP006916.3|	4268	4293	1
gi|1001019338|gb|CP006916.3|	4293	6244	0
gi|1001019338|gb|CP006916.3|	6244	6269	1
gi|1001019338|gb|CP006916.3|	6269	6333	0
gi|1001019338|gb|CP006916.3|	6333	6358	1
gi|1001019338|gb|CP006916.3|	6358	6455	0
gi|1001019338|gb|CP006916.3|	6455	6480	4
gi|1001019338|gb|CP006916.3|	6480	11148	0
gi|1001019338|gb|CP006916.3|	11148	11173	2
gi|1001019338|gb|CP006916.3|	11173	11457	0
gi|1001019338|gb|CP006916.3|	11457	11482	1
gi|1001019338|gb|CP006916.3|	11482	13345	0
gi|1001019338|gb|CP006916.3|	13345	13370	2
gi|1001019338|gb|CP006916.3|	13370	13681	0
gi|1001019338|gb|CP006916.3|	13681	13706	2
gi|1001019338|gb|CP006916.3|	13706	14453	0
gi|1001019338|gb|CP006916.3|	14453	14476	1
gi|1001019338|gb|CP006916.3|	14476	14478	3
gi|1001019338|gb|CP006916.3|	14478	14481	2
gi|1001019338|gb|CP006916.3|	14481	14487	5
gi|1001019338|gb|CP006916.3|	14487	14490	6
gi|1001019338|gb|CP006916.3|	14490	14493	8
gi|1001019338|gb|CP006916.3|	14493	14501	9
gi|1001019338|gb|CP006916.3|	14501	14506	7
gi|1001019338|gb|CP006916.3|	14506	14512	4
gi|1001019338|gb|CP006916.3|	14512	14515	3
gi|1001019338|gb|CP006916.3|	14515	14526	1
gi|1001019338|gb|CP006916.3|	14526	14529	4
gi|1001019338|gb|CP006916.3|	14529	14543	6
gi|1001019338|gb|CP006916.3|	14543	14551	5
gi|1001019338|gb|CP006916.3|	14551	14553	2
gi|1001019338|gb|CP006916.3|	14553	14554	3
gi|1001019338|gb|CP006916.3|	14554	14555	1
gi|1001019338|gb|CP006916.3|	14555	14556	4
gi|1001019338|gb|CP006916.3|	14556	14559	5
gi|1001019338|gb|CP006916.3|	14559	14576	7
gi|1001019338|gb|CP006916.3|	14576	14577	9
gi|1001019338|gb|CP006916.3|	14577	14578	11
gi|1001019338|gb|CP006916.3|	14578	14579	10
gi|1001019338|gb|CP006916.3|	14579	14580	11
gi|1001019338|gb|CP006916.3|	14580	14581	8
gi|1001019338|gb|CP006916.3|	14581	14584	7
gi|1001019338|gb|CP006916.3|	14584	14586	5
gi|1001019338|gb|CP006916.3|	14586	14587	7
gi|1001019338|gb|CP006916.3|	14587	14590	8
gi|1001019338|gb|CP006916.3|	14590	14602	9
gi|1001019338|gb|CP006916.3|	14602	14604	8
gi|1001019338|gb|CP006916.3|	14604	14607	9
gi|1001019338|gb|CP006916.3|	14607	14611	10
gi|1001019338|gb|CP006916.3|	14611	14612	8
gi|1001019338|gb|CP006916.3|	14612	14613	10
gi|1001019338|gb|CP006916.3|	14613	14614	13
gi|1001019338|gb|CP006916.3|	14614	14615	14
gi|1001019338|gb|CP006916.3|	14615	14626	13
gi|1001019338|gb|CP006916.3|	14626	14627	11
gi|1001019338|gb|CP006916.3|	14627	14628	14
gi|1001019338|gb|CP006916.3|	14628	14629	16
gi|1001019338|gb|CP006916.3|	14629	14630	14
gi|1001019338|gb|CP006916.3|	14630	14631	15
gi|1001019338|gb|CP006916.3|	14631	14632	16
gi|1001019338|gb|CP006916.3|	14632	14633	15
gi|1001019338|gb|CP006916.3|	14633	14637	16
gi|1001019338|gb|CP006916.3|	14637	14638	13
gi|1001019338|gb|CP006916.3|	14638	14639	10
gi|1001019338|gb|CP006916.3|	14639	14652	9
gi|1001019338|gb|CP006916.3|	14652	14653	5
gi|1001019338|gb|CP006916.3|	14653	14655	3
gi|1001019338|gb|CP006916.3|	14655	14658	2
gi|1001019338|gb|CP006916.3|	14658	14661	1
gi|1001019338|gb|CP006916.3|	14661	14670	2
gi|1001019338|gb|CP006916.3|	14670	14676	4
gi|1001019338|gb|CP006916.3|	14676	14677	5
gi|1001019338|gb|CP006916.3|	14677	14678	6
gi|1001019338|gb|CP006916.3|	14678	14681	8
gi|1001019338|gb|CP006916.3|	14681	14682	7
gi|1001019338|gb|CP006916.3|	14682	14686	10
gi|1001019338|gb|CP006916.3|	14686	14690	9
gi|1001019338|gb|CP006916.3|	14690	14694	11
gi|1001019338|gb|CP006916.3|	14694	14695	12
gi|1001019338|gb|CP006916.3|	14695	14701	10
gi|1001019338|gb|CP006916.3|	14701	14702	9
gi|1001019338|gb|CP006916.3|	14702	14703	8
gi|1001019338|gb|CP006916.3|	14703	14707	6
gi|1001019338|gb|CP006916.3|	14707	14714	5
gi|1001019338|gb|CP006916.3|	14714	14715	6
gi|1001019338|gb|CP006916.3|	14715	14719	4
gi|1001019338|gb|CP006916.3|	14719	14724	3
gi|1001019338|gb|CP006916.3|	14724	14732	5
gi|1001019338|gb|CP006916.3|	14732	14739	3
gi|1001019338|gb|CP006916.3|	14739	14749	2
gi|1001019338|gb|CP006916.3|	14749	14755	0
gi|1001019338|gb|CP006916.3|	14755	14764	1
gi|1001019338|gb|CP006916.3|	14764	14771	2
gi|1001019338|gb|CP006916.3|	14771	14779	3
gi|1001019338|gb|CP006916.3|	14779	14780	4
gi|1001019338|gb|CP006916.3|	14780	14783	3
gi|1001019338|gb|CP006916.3|	14783	14789	4
gi|1001019338|gb|CP006916.3|	14789	14794	3
gi|1001019338|gb|CP006916.3|	14794	14796	4
gi|1001019338|gb|CP006916.3|	14796	14800	3
gi|1001019338|gb|CP006916.3|	14800	14805	4
gi|1001019338|gb|CP006916.3|	14805	14808	5
gi|1001019338|gb|CP006916.3|	14808	14819	4
gi|1001019338|gb|CP006916.3|	14819	14825	3
gi|1001019338|gb|CP006916.3|	14825	14829	2
gi|1001019338|gb|CP006916.3|	14829	14830	1
gi|1001019338|gb|CP006916.3|	14830	14838	0
gi|1001019338|gb|CP006916.3|	14838	14844	1
gi|1001019338|gb|CP006916.3|	14844	14854	2
gi|1001019338|gb|CP006916.3|	14854	14856	4
gi|1001019338|gb|CP006916.3|	14856	14862	5
gi|1001019338|gb|CP006916.3|	14862	14863	6
gi|1001019338|gb|CP006916.3|	14863	14869	5
gi|1001019338|gb|CP006916.3|	14869	14872	4
gi|1001019338|gb|CP006916.3|	14872	14879	6
gi|1001019338|gb|CP006916.3|	14879	14881	4
gi|1001019338|gb|CP006916.3|	14881	14887	3
gi|1001019338|gb|CP006916.3|	14887	14897	2
gi|1001019338|gb|CP006916.3|	14897	14912	0
gi|1001019338|gb|CP006916.3|	14912	14916	1
gi|1001019338|gb|CP006916.3|	14916	14919	4
gi|1001019338|gb|CP006916.3|	14919	14921	6
gi|1001019338|gb|CP006916.3|	14921	14931	7
gi|1001019338|gb|CP006916.3|	14931	14937	8
gi|1001019338|gb|CP006916.3|	14937	14941	7
gi|1001019338|gb|CP006916.3|	14941	14942	4
gi|1001019338|gb|CP006916.3|	14942	14944	5
gi|1001019338|gb|CP006916.3|	14944	14946	3
gi|1001019338|gb|CP006916.3|	14946	14952	2
gi|1001019338|gb|CP006916.3|	14952	14953	4
gi|1001019338|gb|CP006916.3|	14953	14956	6
gi|1001019338|gb|CP006916.3|	14956	14958	5
gi|1001019338|gb|CP006916.3|	14958	14967	7
gi|1001019338|gb|CP006916.3|	14967	14970	8
gi|1001019338|gb|CP006916.3|	14970	14975	9
gi|1001019338|gb|CP006916.3|	14975	14976	11
gi|1001019338|gb|CP006916.3|	14976	14977	12
gi|1001019338|gb|CP006916.3|	14977	14978	10
gi|1001019338|gb|CP006916.3|	14978	14983	8
gi|1001019338|gb|CP006916.3|	14983	14986	6
gi|1001019338|gb|CP006916.3|	14986	14992	10
gi|1001019338|gb|CP006916.3|	14992	14993	8
gi|1001019338|gb|CP006916.3|	14993	14995	13
gi|1001019338|gb|CP006916.3|	14995	14996	12
gi|1001019338|gb|CP006916.3|	14996	14999	14
gi|1001019338|gb|CP006916.3|	14999	15001	16
gi|1001019338|gb|CP006916.3|	15001	15004	15
gi|1001019338|gb|CP006916.3|	15004	15007	16
gi|1001019338|gb|CP006916.3|	15007	15009	17
gi|1001019338|gb|CP006916.3|	15009	15011	19
gi|1001019338|gb|CP006916.3|	15011	15012	20
gi|1001019338|gb|CP006916.3|	15012	15013	26
gi|1001019338|gb|CP006916.3|	15013	15017	27
gi|1001019338|gb|CP006916.3|	15017	15018	31
gi|1001019338|gb|CP006916.3|	15018	15021	26
gi|1001019338|gb|CP006916.3|	15021	15024	24
gi|1001019338|gb|CP006916.3|	15024	15025	23
gi|1001019338|gb|CP006916.3|	15025	15027	21
gi|1001019338|gb|CP006916.3|	15027	15028	23
gi|1001019338|gb|CP006916.3|	15028	15030	27
gi|1001019338|gb|CP006916.3|	15030	15031	28
gi|1001019338|gb|CP006916.3|	15031	15032	29
gi|1001019338|gb|CP006916.3|	15032	15034	28
gi|1001019338|gb|CP006916.3|	15034	15036	26
gi|1001019338|gb|CP006916.3|	15036	15037	21
gi|1001019338|gb|CP006916.3|	15037	15038	18
gi|1001019338|gb|CP006916.3|	15038	15041	20
gi|1001019338|gb|CP006916.3|	15041	15042	21
gi|1001019338|gb|CP006916.3|	15042	15045	17
gi|1001019338|gb|CP006916.3|	15045	15047	19
gi|1001019338|gb|CP006916.3|	15047	15049	20
gi|1001019338|gb|CP006916.3|	15049	15050	19
gi|1001019338|gb|CP006916.3|	15050	15052	23
gi|1001019338|gb|CP006916.3|	15052	15053	21
gi|1001019338|gb|CP006916.3|	15053	15054	17
gi|1001019338|gb|CP006916.3|	15054	15055	16
gi|1001019338|gb|CP006916.3|	15055	15056	15
gi|1001019338|gb|CP006916.3|	15056	15061	14
gi|1001019338|gb|CP006916.3|	15061	15062	15
gi|1001019338|gb|CP006916.3|	15062	15063	13
gi|1001019338|gb|CP006916.3|	15063	15066	10
gi|1001019338|gb|CP006916.3|	15066	15070	9
gi|1001019338|gb|CP006916.3|	15070	15071	7
gi|1001019338|gb|CP006916.3|	15071	15072	8
gi|1001019338|gb|CP006916.3|	15072	15075	7
gi|1001019338|gb|CP006916.3|	15075	15080	3
gi|1001019338|gb|CP006916.3|	15080	15083	5
gi|1001019338|gb|CP006916.3|	15083	15084	6
gi|1001019338|gb|CP006916.3|	15084	15086	8
gi|1001019338|gb|CP006916.3|	15086	15087	9
gi|1001019338|gb|CP006916.3|	15087	15088	8
gi|1001019338|gb|CP006916.3|	15088	15090	9
gi|1001019338|gb|CP006916.3|	15090	15092	10
gi|1001019338|gb|CP006916.3|	15092	15095	20
gi|1001019338|gb|CP006916.3|	15095	15097	21
gi|1001019338|gb|CP006916.3|	15097	15098	22
gi|1001019338|gb|CP006916.3|	15098	15102	23
gi|1001019338|gb|CP006916.3|	15102	15105	24
gi|1001019338|gb|CP006916.3|	15105	15108	22
gi|1001019338|gb|CP006916.3|	15108	15109	21
gi|1001019338|gb|CP006916.3|	15109	15114	19
gi|1001019338|gb|CP006916.3|	15114	15115	22
gi|1001019338|gb|CP006916.3|	15115	15116	25
gi|1001019338|gb|CP006916.3|	15116	15117	27
gi|1001019338|gb|CP006916.3|	15117	15118	18
gi|1001019338|gb|CP006916.3|	15118	15120	19
gi|1001019338|gb|CP006916.3|	15120	15121	18
gi|1001019338|gb|CP006916.3|	15121	15122	17
gi|1001019338|gb|CP006916.3|	15122	15123	16
gi|1001019338|gb|CP006916.3|	15123	15127	15
gi|1001019338|gb|CP006916.3|	15127	15136	14
gi|1001019338|gb|CP006916.3|	15136	15138	12
gi|1001019338|gb|CP006916.3|	15138	15139	11
gi|1001019338|gb|CP006916.3|	15139	15140	9
gi|1001019338|gb|CP006916.3|	15140	15141	5
gi|1001019338|gb|CP006916.3|	15141	15142	4
gi|1001019338|gb|CP006916.3|	15142	15143	3
gi|1001019338|gb|CP006916.3|	15143	15149	2
gi|1001019338|gb|CP006916.3|	15149	15163	3
gi|1001019338|gb|CP006916.3|	15163	15164	5
gi|1001019338|gb|CP006916.3|	15164	15166	4
gi|1001019338|gb|CP006916.3|	15166	15174	3
gi|1001019338|gb|CP006916.3|	15174	15175	2
gi|1001019338|gb|CP006916.3|	15175	15180	6
gi|1001019338|gb|CP006916.3|	15180	15181	10
gi|1001019338|gb|CP006916.3|	15181	15182	12
gi|1001019338|gb|CP006916.3|	15182	15183	13
gi|1001019338|gb|CP006916.3|	15183	15184	14
gi|1001019338|gb|CP006916.3|	15184	15188	15
gi|1001019338|gb|CP006916.3|	15188	15194	13
gi|1001019338|gb|CP006916.3|	15194	15200	14
gi|1001019338|gb|CP006916.3|	15200	15203	10
gi|1001019338|gb|CP006916.3|	15203	15204	11
gi|1001019338|gb|CP006916.3|	15204	15205	12
gi|1001019338|gb|CP006916.3|	15205	15206	9
gi|1001019338|gb|CP006916.3|	15206	15207	7
gi|1001019338|gb|CP006916.3|	15207	15208	6
gi|1001019338|gb|CP006916.3|	15208	15209	5
gi|1001019338|gb|CP006916.3|	15209	15210	4
gi|1001019338|gb|CP006916.3|	15210	15214	10
gi|1001019338|gb|CP006916.3|	15214	15219	13
gi|1001019338|gb|CP006916.3|	15219	15221	12
gi|1001019338|gb|CP006916.3|	15221	15228	13
gi|1001019338|gb|CP006916.3|	15228	15229	12
gi|1001019338|gb|CP006916.3|	15229	15230	11
gi|1001019338|gb|CP006916.3|	15230	15235	10
gi|1001019338|gb|CP006916.3|	15235	15239	4
gi|1001019338|gb|CP006916.3|	15239	15240	1
gi|1001019338|gb|CP006916.3|	15240	15245	2
gi|1001019338|gb|CP006916.3|	15245	15246	3
gi|1001019338|gb|CP006916.3|	15246	15250	2
gi|1001019338|gb|CP006916.3|	15250	15261	3
gi|1001019338|gb|CP006916.3|	15261	15262	6
gi|1001019338|gb|CP006916.3|	15262	15265	7
gi|1001019338|gb|CP006916.3|	15265	15270	6
gi|1001019338|gb|CP006916.3|	15270	15273	5
gi|1001019338|gb|CP006916.3|	15273	15275	6
gi|1001019338|gb|CP006916.3|	15275	15277	5
gi|1001019338|gb|CP006916.3|	15277	15282	6
gi|1001019338|gb|CP006916.3|	15282	15286	8
gi|1001019338|gb|CP006916.3|	15286	15287	5
gi|1001019338|gb|CP006916.3|	15287	15294	4
gi|1001019338|gb|CP006916.3|	15294	15302	5
gi|1001019338|gb|CP006916.3|	15302	15307	7
gi|1001019338|gb|CP006916.3|	15307	15313	5
gi|1001019338|gb|CP006916.3|	15313	15319	6
gi|1001019338|gb|CP006916.3|	15319	15323	5
gi|1001019338|gb|CP006916.3|	15323	15324	4
gi|1001019338|gb|CP006916.3|	15324	15326	6
gi|1001019338|gb|CP006916.3|	15326	15327	7
gi|1001019338|gb|CP006916.3|	15327	15338	4
gi|1001019338|gb|CP006916.3|	15338	15340	3
gi|1001019338|gb|CP006916.3|	15340	15348	4
gi|1001019338|gb|CP006916.3|	15348	15349	5
gi|1001019338|gb|CP006916.3|	15349	15351	3
gi|1001019338|gb|CP006916.3|	15351	15356	2
gi|1001019338|gb|CP006916.3|	15356	15359	4
gi|1001019338|gb|CP006916.3|	15359	15361	5
gi|1001019338|gb|CP006916.3|	15361	15365	7
gi|1001019338|gb|CP006916.3|	15365	15366	6
gi|1001019338|gb|CP006916.3|	15366	15367	8
gi|1001019338|gb|CP006916.3|	15367	15371	9
gi|1001019338|gb|CP006916.3|	15371	15372	10
gi|1001019338|gb|CP006916.3|	15372	15381	13
gi|1001019338|gb|CP006916.3|	15381	15384	12
gi|1001019338|gb|CP006916.3|	15384	15386	11
gi|1001019338|gb|CP006916.3|	15386	15388	9
gi|1001019338|gb|CP006916.3|	15388	15389	10
gi|1001019338|gb|CP006916.3|	15389	15391	12
gi|1001019338|gb|CP006916.3|	15391	15392	10
gi|1001019338|gb|CP006916.3|	15392	15394	13
gi|1001019338|gb|CP006916.3|	15394	15396	14
gi|1001019338|gb|CP006916.3|	15396	15397	13
gi|1001019338|gb|CP006916.3|	15397	15398	10
gi|1001019338|gb|CP006916.3|	15398	15401	9
gi|1001019338|gb|CP006916.3|	15401	15402	12
gi|1001019338|gb|CP006916.3|	15402	15403	14
gi|1001019338|gb|CP006916.3|	15403	15406	15
gi|1001019338|gb|CP006916.3|	15406	15408	14
gi|1001019338|gb|CP006916.3|	15408	15410	15
gi|1001019338|gb|CP006916.3|	15410	15413	17
gi|1001019338|gb|CP006916.3|	15413	15414	18
gi|1001019338|gb|CP006916.3|	15414	15417	16
gi|1001019338|gb|CP006916.3|	15417	15419	12
gi|1001019338|gb|CP006916.3|	15419	15423	11
gi|1001019338|gb|CP006916.3|	15423	15426	14
gi|1001019338|gb|CP006916.3|	15426	15427	11
gi|1001019338|gb|CP006916.3|	15427	15428	9
gi|1001019338|gb|CP006916.3|	15428	15430	8
gi|1001019338|gb|CP006916.3|	15430	15432	11
gi|1001019338|gb|CP006916.3|	15432	15433	12
gi|1001019338|gb|CP006916.3|	15433	15435	11
gi|1001019338|gb|CP006916.3|	15435	15436	9
gi|1001019338|gb|CP006916.3|	15436	15438	10
gi|1001019338|gb|CP006916.3|	15438	15441	11
gi|1001019338|gb|CP006916.3|	15441	15442	12
gi|1001019338|gb|CP006916.3|	15442	15446	14
gi|1001019338|gb|CP006916.3|	15446	15448	15
gi|1001019338|gb|CP006916.3|	15448	15455	12
gi|1001019338|gb|CP006916.3|	15455	15457	9
gi|1001019338|gb|CP006916.3|	15457	15458	8
gi|1001019338|gb|CP006916.3|	15458	15461	11
gi|1001019338|gb|CP006916.3|	15461	15463	10
gi|1001019338|gb|CP006916.3|	15463	15466	7
gi|1001019338|gb|CP006916.3|	15466	15467	6
gi|1001019338|gb|CP006916.3|	15467	15472	4
gi|1001019338|gb|CP006916.3|	15472	15473	5
gi|1001019338|gb|CP006916.3|	15473	15477	9
gi|1001019338|gb|CP006916.3|	15477	15480	10
gi|1001019338|gb|CP006916.3|	15480	15482	11
gi|1001019338|gb|CP006916.3|	15482	15483	15
gi|1001019338|gb|CP006916.3|	15483	15485	13
gi|1001019338|gb|CP006916.3|	15485	15488	14
gi|1001019338|gb|CP006916.3|	15488	15490	18
gi|1001019338|gb|CP006916.3|	15490	15492	19
gi|1001019338|gb|CP006916.3|	15492	15495	20
gi|1001019338|gb|CP006916.3|	15495	15496	22
gi|1001019338|gb|CP006916.3|	15496	15497	21
gi|1001019338|gb|CP006916.3|	15497	15498	22
gi|1001019338|gb|CP006916.3|	15498	15502	19
gi|1001019338|gb|CP006916.3|	15502	15503	18
gi|1001019338|gb|CP006916.3|	15503	15505	19
gi|1001019338|gb|CP006916.3|	15505	15507	18
gi|1001019338|gb|CP006916.3|	15507	15508	14
gi|1001019338|gb|CP006916.3|	15508	15510	13
gi|1001019338|gb|CP006916.3|	15510	15511	12
gi|1001019338|gb|CP006916.3|	15511	15512	13
gi|1001019338|gb|CP006916.3|	15512	15513	14
gi|1001019338|gb|CP006916.3|	15513	15515	10
gi|1001019338|gb|CP006916.3|	15515	15517	9
gi|1001019338|gb|CP006916.3|	15517	15519	11
gi|1001019338|gb|CP006916.3|	15519	15520	14
gi|1001019338|gb|CP006916.3|	15520	15522	12
gi|1001019338|gb|CP006916.3|	15522	15528	10
gi|1001019338|gb|CP006916.3|	15528	15530	9
gi|1001019338|gb|CP006916.3|	15530	15532	11
gi|1001019338|gb|CP006916.3|	15532	15533	12
gi|1001019338|gb|CP006916.3|	15533	15534	14
gi|1001019338|gb|CP006916.3|	15534	15535	16
gi|1001019338|gb|CP006916.3|	15535	15537	17
gi|1001019338|gb|CP006916.3|	15537	15542	16
gi|1001019338|gb|CP006916.3|	15542	15544	13
gi|1001019338|gb|CP006916.3|	15544	15547	10
gi|1001019338|gb|CP006916.3|	15547	15549	11
gi|1001019338|gb|CP006916.3|	15549	15551	12
gi|1001019338|gb|CP006916.3|	15551	15555	13
gi|1001019338|gb|CP006916.3|	15555	15557	11
gi|1001019338|gb|CP006916.3|	15557	15558	10
gi|1001019338|gb|CP006916.3|	15558	15559	8
gi|1001019338|gb|CP006916.3|	15559	15560	6
gi|1001019338|gb|CP006916.3|	15560	15562	9
gi|1001019338|gb|CP006916.3|	15562	15564	11
gi|1001019338|gb|CP006916.3|	15564	15568	14
gi|1001019338|gb|CP006916.3|	15568	15570	15
gi|1001019338|gb|CP006916.3|	15570	15572	16
gi|1001019338|gb|CP006916.3|	15572	15573	15
gi|1001019338|gb|CP006916.3|	15573	15574	14
gi|1001019338|gb|CP006916.3|	15574	15576	13
gi|1001019338|gb|CP006916.3|	15576	15579	12
gi|1001019338|gb|CP006916.3|	15579	15581	15
gi|1001019338|gb|CP006916.3|	15581	15582	16
gi|1001019338|gb|CP006916.3|	15582	15583	19
gi|1001019338|gb|CP006916.3|	15583	15585	20
gi|1001019338|gb|CP006916.3|	15585	15586	16
gi|1001019338|gb|CP006916.3|	15586	15587	18
gi|1001019338|gb|CP006916.3|	15587	15589	20
gi|1001019338|gb|CP006916.3|	15589	15593	17
gi|1001019338|gb|CP006916.3|	15593	15595	16
gi|1001019338|gb|CP006916.3|	15595	15599	15
gi|1001019338|gb|CP006916.3|	15599	15604	16
gi|1001019338|gb|CP006916.3|	15604	15606	13
gi|1001019338|gb|CP006916.3|	15606	15607	12
gi|1001019338|gb|CP006916.3|	15607	15608	9
gi|1001019338|gb|CP006916.3|	15608	15611	8
gi|1001019338|gb|CP006916.3|	15611	15612	5
gi|1001019338|gb|CP006916.3|	15612	15613	1
gi|1001019338|gb|CP006916.3|	15613	15623	3
gi|1001019338|gb|CP006916.3|	15623	15624	4
gi|1001019338|gb|CP006916.3|	15624	15630	5
gi|1001019338|gb|CP006916.3|	15630	15635	6
gi|1001019338|gb|CP006916.3|	15635	15638	8
gi|1001019338|gb|CP006916.3|	15638	15648	6
gi|1001019338|gb|CP006916.3|	15648	15649	5
gi|1001019338|gb|CP006916.3|	15649	15651	3
gi|1001019338|gb|CP006916.3|	15651	15652	6
gi|1001019338|gb|CP006916.3|	15652	15655	8
gi|1001019338|gb|CP006916.3|	15655	15660	7
gi|1001019338|gb|CP006916.3|	15660	15676	5
gi|1001019338|gb|CP006916.3|	15676	15677	2
gi|1001019338|gb|CP006916.3|	15677	15685	0
gi|1001019338|gb|CP006916.3|	15685	15699	3
gi|1001019338|gb|CP006916.3|	15699	15710	4
gi|1001019338|gb|CP006916.3|	15710	15712	1
gi|1001019338|gb|CP006916.3|	15712	15716	2
gi|1001019338|gb|CP006916.3|	15716	15718	5
gi|1001019338|gb|CP006916.3|	15718	15724	6
gi|1001019338|gb|CP006916.3|	15724	15725	5
gi|1001019338|gb|CP006916.3|	15725	15729	6
gi|1001019338|gb|CP006916.3|	15729	15730	7
gi|1001019338|gb|CP006916.3|	15730	15737	8
gi|1001019338|gb|CP006916.3|	15737	15741	7
gi|1001019338|gb|CP006916.3|	15741	15743	4
gi|1001019338|gb|CP006916.3|	15743	15744	3
gi|1001019338|gb|CP006916.3|	15744	15745	7
gi|1001019338|gb|CP006916.3|	15745	15747	8
gi|1001019338|gb|CP006916.3|	15747	15749	11
gi|1001019338|gb|CP006916.3|	15749	15751	13
gi|1001019338|gb|CP006916.3|	15751	15754	15
gi|1001019338|gb|CP006916.3|	15754	15755	14
gi|1001019338|gb|CP006916.3|	15755	15757	13
gi|1001019338|gb|CP006916.3|	15757	15758	15
gi|1001019338|gb|CP006916.3|	15758	15763	17
gi|1001019338|gb|CP006916.3|	15763	15764	20
gi|1001019338|gb|CP006916.3|	15764	15765	21
gi|1001019338|gb|CP006916.3|	15765	15766	23
gi|1001019338|gb|CP006916.3|	15766	15767	24
gi|1001019338|gb|CP006916.3|	15767	15769	25
gi|1001019338|gb|CP006916.3|	15769	15770	21
gi|1001019338|gb|CP006916.3|	15770	15772	20
gi|1001019338|gb|CP006916.3|	15772	15773	17
gi|1001019338|gb|CP006916.3|	15773	15774	18
gi|1001019338|gb|CP006916.3|	15774	15775	17
gi|1001019338|gb|CP006916.3|	15775	15776	16
gi|1001019338|gb|CP006916.3|	15776	15780	14
gi|1001019338|gb|CP006916.3|	15780	15782	16
gi|1001019338|gb|CP006916.3|	15782	15783	14
gi|1001019338|gb|CP006916.3|	15783	15784	12
gi|1001019338|gb|CP006916.3|	15784	15788	13
gi|1001019338|gb|CP006916.3|	15788	15789	11
gi|1001019338|gb|CP006916.3|	15789	15790	10
gi|1001019338|gb|CP006916.3|	15790	15791	8
gi|1001019338|gb|CP006916.3|	15791	15792	7
gi|1001019338|gb|CP006916.3|	15792	15793	6
gi|1001019338|gb|CP006916.3|	15793	15798	8
gi|1001019338|gb|CP006916.3|	15798	15799	7
gi|1001019338|gb|CP006916.3|	15799	15801	6
gi|1001019338|gb|CP006916.3|	15801	15805	8
gi|1001019338|gb|CP006916.3|	15805	15806	6
gi|1001019338|gb|CP006916.3|	15806	15809	7
gi|1001019338|gb|CP006916.3|	15809	15811	6
gi|1001019338|gb|CP006916.3|	15811	15813	7
gi|1001019338|gb|CP006916.3|	15813	15818	10
gi|1001019338|gb|CP006916.3|	15818	15826	8
gi|1001019338|gb|CP006916.3|	15826	15831	6
gi|1001019338|gb|CP006916.3|	15831	15834	5
gi|1001019338|gb|CP006916.3|	15834	15835	6
gi|1001019338|gb|CP006916.3|	15835	15836	7
gi|1001019338|gb|CP006916.3|	15836	15838	6
gi|1001019338|gb|CP006916.3|	15838	15843	3
gi|1001019338|gb|CP006916.3|	15843	15859	5
gi|1001019338|gb|CP006916.3|	15859	15860	4
gi|1001019338|gb|CP006916.3|	15860	15861	3
gi|1001019338|gb|CP006916.3|	15861	15863	5
gi|1001019338|gb|CP006916.3|	15863	15864	4
gi|1001019338|gb|CP006916.3|	15864	15868	9
gi|1001019338|gb|CP006916.3|	15868	15885	7
gi|1001019338|gb|CP006916.3|	15885	15886	8
gi|1001019338|gb|CP006916.3|	15886	15889	6
gi|1001019338|gb|CP006916.3|	15889	15897	2
gi|1001019338|gb|CP006916.3|	15897	15899	4
gi|1001019338|gb|CP006916.3|	15899	15905	5
gi|1001019338|gb|CP006916.3|	15905	15906	6
gi|1001019338|gb|CP006916.3|	15906	15907	8
gi|1001019338|gb|CP006916.3|	15907	15908	9
gi|1001019338|gb|CP006916.3|	15908	15910	10
gi|1001019338|gb|CP006916.3|	15910	15913	9
gi|1001019338|gb|CP006916.3|	15913	15914	11
gi|1001019338|gb|CP006916.3|	15914	15918	10
gi|1001019338|gb|CP006916.3|	15918	15921	11
gi|1001019338|gb|CP006916.3|	15921	15922	12
gi|1001019338|gb|CP006916.3|	15922	15923	13
gi|1001019338|gb|CP006916.3|	15923	15924	14
gi|1001019338|gb|CP006916.3|	15924	15930	13
gi|1001019338|gb|CP006916.3|	15930	15931	12
gi|1001019338|gb|CP006916.3|	15931	15932	11
gi|1001019338|gb|CP006916.3|	15932	15936	10
gi|1001019338|gb|CP006916.3|	15936	15937	11
gi|1001019338|gb|CP006916.3|	15937	15938	13
gi|1001019338|gb|CP006916.3|	15938	15943	12
gi|1001019338|gb|CP006916.3|	15943	15946	11
gi|1001019338|gb|CP006916.3|	15946	15947	10
gi|1001019338|gb|CP006916.3|	15947	15948	7
gi|1001019338|gb|CP006916.3|	15948	15949	6
gi|1001019338|gb|CP006916.3|	15949	15950	7
gi|1001019338|gb|CP006916.3|	15950	15952	10
gi|1001019338|gb|CP006916.3|	15952	15953	12
gi|1001019338|gb|CP006916.3|	15953	15954	14
gi|1001019338|gb|CP006916.3|	15954	15956	16
gi|1001019338|gb|CP006916.3|	15956	15957	15
gi|1001019338|gb|CP006916.3|	15957	15961	18
gi|1001019338|gb|CP006916.3|	15961	15962	17
gi|1001019338|gb|CP006916.3|	15962	15963	15
gi|1001019338|gb|CP006916.3|	15963	15964	17
gi|1001019338|gb|CP006916.3|	15964	15965	18
gi|1001019338|gb|CP006916.3|	15965	15966	20
gi|1001019338|gb|CP006916.3|	15966	15968	22
gi|1001019338|gb|CP006916.3|	15968	15969	23
gi|1001019338|gb|CP006916.3|	15969	15971	25
gi|1001019338|gb|CP006916.3|	15971	15972	29
gi|1001019338|gb|CP006916.3|	15972	15975	30
gi|1001019338|gb|CP006916.3|	15975	15977	29
gi|1001019338|gb|CP006916.3|	15977	15978	27
gi|1001019338|gb|CP006916.3|	15978	15979	25
gi|1001019338|gb|CP006916.3|	15979	15981	23
gi|1001019338|gb|CP006916.3|	15981	15982	25
gi|1001019338|gb|CP006916.3|	15982	15984	22
gi|1001019338|gb|CP006916.3|	15984	15988	25
gi|1001019338|gb|CP006916.3|	15988	15989	22
gi|1001019338|gb|CP006916.3|	15989	15990	21
gi|1001019338|gb|CP006916.3|	15990	15991	20
gi|1001019338|gb|CP006916.3|	15991	15993	18
gi|1001019338|gb|CP006916.3|	15993	15994	17
gi|1001019338|gb|CP006916.3|	15994	15996	15
gi|1001019338|gb|CP006916.3|	15996	15997	12
gi|1001019338|gb|CP006916.3|	15997	15999	11
gi|1001019338|gb|CP006916.3|	15999	16000	10
gi|1001019338|gb|CP006916.3|	16000	16003	8
gi|1001019338|gb|CP006916.3|	16003	16006	10
gi|1001019338|gb|CP006916.3|	16006	16008	8
gi|1001019338|gb|CP006916.3|	16008	16009	7
gi|1001019338|gb|CP006916.3|	16009	16011	5
gi|1001019338|gb|CP006916.3|	16011	16012	9
gi|1001019338|gb|CP006916.3|	16012	16015	11
gi|1001019338|gb|CP006916.3|	16015	16018	10
gi|1001019338|gb|CP006916.3|	16018	16019	11
gi|1001019338|gb|CP006916.3|	16019	16021	13
gi|1001019338|gb|CP006916.3|	16021	16022	14
gi|1001019338|gb|CP006916.3|	16022	16028	15
gi|1001019338|gb|CP006916.3|	16028	16033	13
gi|1001019338|gb|CP006916.3|	16033	16034	17
gi|1001019338|gb|CP006916.3|	16034	16036	16
gi|1001019338|gb|CP006916.3|	16036	16037	12
gi|1001019338|gb|CP006916.3|	16037	16038	11
gi|1001019338|gb|CP006916.3|	16038	16043	13
gi|1001019338|gb|CP006916.3|	16043	16044	12
gi|1001019338|gb|CP006916.3|	16044	16046	10
gi|1001019338|gb|CP006916.3|	16046	16047	8
gi|1001019338|gb|CP006916.3|	16047	16052	7
gi|1001019338|gb|CP006916.3|	16052	16053	9
gi|1001019338|gb|CP006916.3|	16053	16057	12
gi|1001019338|gb|CP006916.3|	16057	16058	14
gi|1001019338|gb|CP006916.3|	16058	16060	10
gi|1001019338|gb|CP006916.3|	16060	16062	12
gi|1001019338|gb|CP006916.3|	16062	16063	11
gi|1001019338|gb|CP006916.3|	16063	16066	9
gi|1001019338|gb|CP006916.3|	16066	16073	10
gi|1001019338|gb|CP006916.3|	16073	16077	11
gi|1001019338|gb|CP006916.3|	16077	16078	9
gi|1001019338|gb|CP006916.3|	16078	16082	6
gi|1001019338|gb|CP006916.3|	16082	16085	4
gi|1001019338|gb|CP006916.3|	16085	16091	2
gi|1001019338|gb|CP006916.3|	16091	16092	1
gi|1001019338|gb|CP006916.3|	16092	16093	3
gi|1001019338|gb|CP006916.3|	16093	16094	5
gi|1001019338|gb|CP006916.3|	16094	16098	12
gi|1001019338|gb|CP006916.3|	16098	16101	11
gi|1001019338|gb|CP006916.3|	16101	16108	12
gi|1001019338|gb|CP006916.3|	16108	16117	13
gi|1001019338|gb|CP006916.3|	16117	16118	11
gi|1001019338|gb|CP006916.3|	16118	16119	9
gi|1001019338|gb|CP006916.3|	16119	16124	2
gi|1001019338|gb|CP006916.3|	16124	16126	7
gi|1001019338|gb|CP006916.3|	16126	16128	6
gi|1001019338|gb|CP006916.3|	16128	16133	8
gi|1001019338|gb|CP006916.3|	16133	16145	7
gi|1001019338|gb|CP006916.3|	16145	16146	8
gi|1001019338|gb|CP006916.3|	16146	16149	11
gi|1001019338|gb|CP006916.3|	16149	16152	6
gi|1001019338|gb|CP006916.3|	16152	16153	7
gi|1001019338|gb|CP006916.3|	16153	16154	5
gi|1001019338|gb|CP006916.3|	16154	16155	11
gi|1001019338|gb|CP006916.3|	16155	16156	13
gi|1001019338|gb|CP006916.3|	16156	16158	14
gi|1001019338|gb|CP006916.3|	16158	16161	16
gi|1001019338|gb|CP006916.3|	16161	16165	17
gi|1001019338|gb|CP006916.3|	16165	16167	18
gi|1001019338|gb|CP006916.3|	16167	16168	21
gi|1001019338|gb|CP006916.3|	16168	16169	22
gi|1001019338|gb|CP006916.3|	16169	16170	23
gi|1001019338|gb|CP006916.3|	16170	16171	22
gi|1001019338|gb|CP006916.3|	16171	16172	21
gi|1001019338|gb|CP006916.3|	16172	16177	27
gi|1001019338|gb|CP006916.3|	16177	16178	30
gi|1001019338|gb|CP006916.3|	16178	16179	33
gi|1001019338|gb|CP006916.3|	16179	16180	27
gi|1001019338|gb|CP006916.3|	16180	16182	25
gi|1001019338|gb|CP006916.3|	16182	16184	27
gi|1001019338|gb|CP006916.3|	16184	16186	28
gi|1001019338|gb|CP006916.3|	16186	16189	27
gi|1001019338|gb|CP006916.3|	16189	16190	32
gi|1001019338|gb|CP006916.3|	16190	16192	31
gi|1001019338|gb|CP006916.3|	16192	16193	28
gi|1001019338|gb|CP006916.3|	16193	16194	27
gi|1001019338|gb|CP006916.3|	16194	16196	30
gi|1001019338|gb|CP006916.3|	16196	16197	28
gi|1001019338|gb|CP006916.3|	16197	16200	22
gi|1001019338|gb|CP006916.3|	16200	16201	24
gi|1001019338|gb|CP006916.3|	16201	16202	26
gi|1001019338|gb|CP006916.3|	16202	16203	23
gi|1001019338|gb|CP006916.3|	16203	16204	21
gi|1001019338|gb|CP006916.3|	16204	16205	22
gi|1001019338|gb|CP006916.3|	16205	16206	23
gi|1001019338|gb|CP006916.3|	16206	16207	22
gi|1001019338|gb|CP006916.3|	16207	16208	20
gi|1001019338|gb|CP006916.3|	16208	16209	19
gi|1001019338|gb|CP006916.3|	16209	16212	21
gi|1001019338|gb|CP006916.3|	16212	16213	23
gi|1001019338|gb|CP006916.3|	16213	16214	24
gi|1001019338|gb|CP006916.3|	16214	16215	23
gi|1001019338|gb|CP006916.3|	16215	16217	24
gi|1001019338|gb|CP006916.3|	16217	16218	31
gi|1001019338|gb|CP006916.3|	16218	16219	34
gi|1001019338|gb|CP006916.3|	16219	16221	30
gi|1001019338|gb|CP006916.3|	16221	16225	31
gi|1001019338|gb|CP006916.3|	16225	16227	30
gi|1001019338|gb|CP006916.3|	16227	16228	31
gi|1001019338|gb|CP006916.3|	16228	16229	30
gi|1001019338|gb|CP006916.3|	16229	16230	29
gi|1001019338|gb|CP006916.3|	16230	16232	28
gi|1001019338|gb|CP006916.3|	16232	16234	30
gi|1001019338|gb|CP006916.3|	16234	16235	29
gi|1001019338|gb|CP006916.3|	16235	16238	30
gi|1001019338|gb|CP006916.3|	16238	16239	29
gi|1001019338|gb|CP006916.3|	16239	16242	25
gi|1001019338|gb|CP006916.3|	16242	16243	18
gi|1001019338|gb|CP006916.3|	16243	16245	15
gi|1001019338|gb|CP006916.3|	16245	16246	19
gi|1001019338|gb|CP006916.3|	16246	16247	18
gi|1001019338|gb|CP006916.3|	16247	16249	19
gi|1001019338|gb|CP006916.3|	16249	16250	20
gi|1001019338|gb|CP006916.3|	16250	16251	19
gi|1001019338|gb|CP006916.3|	16251	16252	17
gi|1001019338|gb|CP006916.3|	16252	16253	15
gi|1001019338|gb|CP006916.3|	16253	16257	16
gi|1001019338|gb|CP006916.3|	16257	16258	14
gi|1001019338|gb|CP006916.3|	16258	16259	13
gi|1001019338|gb|CP006916.3|	16259	16260	11
gi|1001019338|gb|CP006916.3|	16260	16261	10
gi|1001019338|gb|CP006916.3|	16261	16262	11
gi|1001019338|gb|CP006916.3|	16262	16264	9
gi|1001019338|gb|CP006916.3|	16264	16265	10
gi|1001019338|gb|CP006916.3|	16265	16270	9
gi|1001019338|gb|CP006916.3|	16270	16272	5
gi|1001019338|gb|CP006916.3|	16272	16273	4
gi|1001019338|gb|CP006916.3|	16273	16274	6
gi|1001019338|gb|CP006916.3|	16274	16278	5
gi|1001019338|gb|CP006916.3|	16278	16284	4
gi|1001019338|gb|CP006916.3|	16284	16286	5
gi|1001019338|gb|CP006916.3|	16286	16289	4
gi|1001019338|gb|CP006916.3|	16289	16294	3
gi|1001019338|gb|CP006916.3|	16294	16295	6
gi|1001019338|gb|CP006916.3|	16295	16296	9
gi|1001019338|gb|CP006916.3|	16296	16299	10
gi|1001019338|gb|CP006916.3|	16299	16300	11
gi|1001019338|gb|CP006916.3|	16300	16301	12
gi|1001019338|gb|CP006916.3|	16301	16304	13
gi|1001019338|gb|CP006916.3|	16304	16305	15
gi|1001019338|gb|CP006916.3|	16305	16309	16
gi|1001019338|gb|CP006916.3|	16309	16310	15
gi|1001019338|gb|CP006916.3|	16310	16311	16
gi|1001019338|gb|CP006916.3|	16311	16313	19
gi|1001019338|gb|CP006916.3|	16313	16314	20
gi|1001019338|gb|CP006916.3|	16314	16315	21
gi|1001019338|gb|CP006916.3|	16315	16316	22
gi|1001019338|gb|CP006916.3|	16316	16317	23
gi|1001019338|gb|CP006916.3|	16317	16318	27
gi|1001019338|gb|CP006916.3|	16318	16319	28
gi|1001019338|gb|CP006916.3|	16319	16320	26
gi|1001019338|gb|CP006916.3|	16320	16324	25
gi|1001019338|gb|CP006916.3|	16324	16325	26
gi|1001019338|gb|CP006916.3|	16325	16326	27
gi|1001019338|gb|CP006916.3|	16326	16327	31
gi|1001019338|gb|CP006916.3|	16327	16328	34
gi|1001019338|gb|CP006916.3|	16328	16331	47
gi|1001019338|gb|CP006916.3|	16331	16332	49
gi|1001019338|gb|CP006916.3|	16332	16333	55
gi|1001019338|gb|CP006916.3|	16333	16334	62
gi|1001019338|gb|CP006916.3|	16334	16335	66
gi|1001019338|gb|CP006916.3|	16335	16336	65
gi|1001019338|gb|CP006916.3|	16336	16337	66
gi|1001019338|gb|CP006916.3|	16337	16338	71
gi|1001019338|gb|CP006916.3|	16338	16339	82
gi|1001019338|gb|CP006916.3|	16339	16340	83
gi|1001019338|gb|CP006916.3|	16340	16341	87
gi|1001019338|gb|CP006916.3|	16341	16342	89
gi|1001019338|gb|CP006916.3|	16342	16343	88
gi|1001019338|gb|CP006916.3|	16343	16344	94
gi|1001019338|gb|CP006916.3|	16344	16345	100
gi|1001019338|gb|CP006916.3|	16345	16346	98
gi|1001019338|gb|CP006916.3|	16346	16348	97
gi|1001019338|gb|CP006916.3|	16348	16349	95
gi|1001019338|gb|CP006916.3|	16349	16350	94
gi|1001019338|gb|CP006916.3|	16350	16351	92
gi|1001019338|gb|CP006916.3|	16351	16352	88
gi|1001019338|gb|CP006916.3|	16352	16353	92
gi|1001019338|gb|CP006916.3|	16353	16354	83
gi|1001019338|gb|CP006916.3|	16354	16356	89
gi|1001019338|gb|CP006916.3|	16356	16357	88
gi|1001019338|gb|CP006916.3|	16357	16358	86
gi|1001019338|gb|CP006916.3|	16358	16359	91
gi|1001019338|gb|CP006916.3|	16359	16360	96
gi|1001019338|gb|CP006916.3|	16360	16361	102
gi|1001019338|gb|CP006916.3|	16361	16362	108
gi|1001019338|gb|CP006916.3|	16362	16363	105
gi|1001019338|gb|CP006916.3|	16363	16364	96
gi|1001019338|gb|CP006916.3|	16364	16365	104
gi|1001019338|gb|CP006916.3|	16365	16366	105
gi|1001019338|gb|CP006916.3|	16366	16367	106
gi|1001019338|gb|CP006916.3|	16367	16368	105
gi|1001019338|gb|CP006916.3|	16368	16369	100
gi|1001019338|gb|CP006916.3|	16369	16370	102
gi|1001019338|gb|CP006916.3|	16370	16371	114
gi|1001019338|gb|CP006916.3|	16371	16372	116
gi|1001019338|gb|CP006916.3|	16372	16373	125
gi|1001019338|gb|CP006916.3|	16373	16374	132
gi|1001019338|gb|CP006916.3|	16374	16375	134
gi|1001019338|gb|CP006916.3|	16375	16376	139
gi|1001019338|gb|CP006916.3|	16376	16377	142
gi|1001019338|gb|CP006916.3|	16377	16379	138
gi|1001019338|gb|CP006916.3|	16379	16380	134
gi|1001019338|gb|CP006916.3|	16380	16381	138
gi|1001019338|gb|CP006916.3|	16381	16382	141
gi|1001019338|gb|CP006916.3|	16382	16383	152
gi|1001019338|gb|CP006916.3|	16383	16384	143
gi|1001019338|gb|CP006916.3|	16384	16385	152
gi|1001019338|gb|CP006916.3|	16385	16386	151
gi|1001019338|gb|CP006916.3|	16386	16387	143
gi|1001019338|gb|CP006916.3|	16387	16388	145
gi|1001019338|gb|CP006916.3|	16388	16389	144
gi|1001019338|gb|CP006916.3|	16389	16390	136
gi|1001019338|gb|CP006916.3|	16390	16391	132
gi|1001019338|gb|CP006916.3|	16391	16392	131
gi|1001019338|gb|CP006916.3|	16392	16394	130
gi|1001019338|gb|CP006916.3|	16394	16395	121
gi|1001019338|gb|CP006916.3|	16395	16396	112
gi|1001019338|gb|CP006916.3|	16396	16397	110
gi|1001019338|gb|CP006916.3|	16397	16398	103
gi|1001019338|gb|CP006916.3|	16398	16399	99
gi|1001019338|gb|CP006916.3|	16399	16400	105
gi|1001019338|gb|CP006916.3|	16400	16401	104
gi|1001019338|gb|CP006916.3|	16401	16402	102
gi|1001019338|gb|CP006916.3|	16402	16403	104
gi|1001019338|gb|CP006916.3|	16403	16404	102
gi|1001019338|gb|CP006916.3|	16404	16405	100
gi|1001019338|gb|CP006916.3|	16405	16407	97
gi|1001019338|gb|CP006916.3|	16407	16409	88
gi|1001019338|gb|CP006916.3|	16409	16410	72
gi|1001019338|gb|CP006916.3|	16410	16411	70
gi|1001019338|gb|CP006916.3|	16411	16412	75
gi|1001019338|gb|CP006916.3|	16412	16413	77
gi|1001019338|gb|CP006916.3|	16413	16414	83
gi|1001019338|gb|CP006916.3|	16414	16415	95
gi|1001019338|gb|CP006916.3|	16415	16416	94
gi|1001019338|gb|CP006916.3|	16416	16417	91
gi|1001019338|gb|CP006916.3|	16417	16418	90
gi|1001019338|gb|CP006916.3|	16418	16420	88
gi|1001019338|gb|CP006916.3|	16420	16422	85
gi|1001019338|gb|CP006916.3|	16422	16423	84
gi|1001019338|gb|CP006916.3|	16423	16424	82
gi|1001019338|gb|CP006916.3|	16424	16425	73
gi|1001019338|gb|CP006916.3|	16425	16426	72
gi|1001019338|gb|CP006916.3|	16426	16427	70
gi|1001019338|gb|CP006916.3|	16427	16428	66
gi|1001019338|gb|CP006916.3|	16428	16430	64
gi|1001019338|gb|CP006916.3|	16430	16431	66
gi|1001019338|gb|CP006916.3|	16431	16432	64
gi|1001019338|gb|CP006916.3|	16432	16433	58
gi|1001019338|gb|CP006916.3|	16433	16434	56
gi|1001019338|gb|CP006916.3|	16434	16435	55
gi|1001019338|gb|CP006916.3|	16435	16436	52
gi|1001019338|gb|CP006916.3|	16436	16437	45
gi|1001019338|gb|CP006916.3|	16437	16438	40
gi|1001019338|gb|CP006916.3|	16438	16439	35
gi|1001019338|gb|CP006916.3|	16439	16440	24
gi|1001019338|gb|CP006916.3|	16440	16441	31
gi|1001019338|gb|CP006916.3|	16441	16442	41
gi|1001019338|gb|CP006916.3|	16442	16443	46
gi|1001019338|gb|CP006916.3|	16443	16444	49
gi|1001019338|gb|CP006916.3|	16444	16445	55
gi|1001019338|gb|CP006916.3|	16445	16446	63
gi|1001019338|gb|CP006916.3|	16446	16447	71
gi|1001019338|gb|CP006916.3|	16447	16449	74
gi|1001019338|gb|CP006916.3|	16449	16450	76
gi|1001019338|gb|CP006916.3|	16450	16451	74
gi|1001019338|gb|CP006916.3|	16451	16453	78
gi|1001019338|gb|CP006916.3|	16453	16454	84
gi|1001019338|gb|CP006916.3|	16454	16455	93
gi|1001019338|gb|CP006916.3|	16455	16456	107
gi|1001019338|gb|CP006916.3|	16456	16457	112
gi|1001019338|gb|CP006916.3|	16457	16458	114
gi|1001019338|gb|CP006916.3|	16458	16459	116
gi|1001019338|gb|CP006916.3|	16459	16461	120
gi|1001019338|gb|CP006916.3|	16461	16463	122
gi|1001019338|gb|CP006916.3|	16463	16464	119
gi|1001019338|gb|CP006916.3|	16464	16465	116
gi|1001019338|gb|CP006916.3|	16465	16466	108
gi|1001019338|gb|CP006916.3|	16466	16467	100
gi|1001019338|gb|CP006916.3|	16467	16468	96
gi|1001019338|gb|CP006916.3|	16468	16469	99
gi|1001019338|gb|CP006916.3|	16469	16470	102
gi|1001019338|gb|CP006916.3|	16470	16471	99
gi|1001019338|gb|CP006916.3|	16471	16472	93
gi|1001019338|gb|CP006916.3|	16472	16473	90
gi|1001019338|gb|CP006916.3|	16473	16474	95
gi|1001019338|gb|CP006916.3|	16474	16475	98
gi|1001019338|gb|CP006916.3|	16475	16476	102
gi|1001019338|gb|CP006916.3|	16476	16477	106
gi|1001019338|gb|CP006916.3|	16477	16478	105
gi|1001019338|gb|CP006916.3|	16478	16479	121
gi|1001019338|gb|CP006916.3|	16479	16480	115
gi|1001019338|gb|CP006916.3|	16480	16481	106
gi|1001019338|gb|CP006916.3|	16481	16482	107
gi|1001019338|gb|CP006916.3|	16482	16483	112
gi|1001019338|gb|CP006916.3|	16483	16484	131
gi|1001019338|gb|CP006916.3|	16484	16485	132
gi|1001019338|gb|CP006916.3|	16485	16486	145
gi|1001019338|gb|CP006916.3|	16486	16487	160
gi|1001019338|gb|CP006916.3|	16487	16488	163
gi|1001019338|gb|CP006916.3|	16488	16489	170
gi|1001019338|gb|CP006916.3|	16489	16490	171
gi|1001019338|gb|CP006916.3|	16490	16491	175
gi|1001019338|gb|CP006916.3|	16491	16492	177
gi|1001019338|gb|CP006916.3|	16492	16493	205
gi|1001019338|gb|CP006916.3|	16493	16494	224
gi|1001019338|gb|CP006916.3|	16494	16495	226
gi|1001019338|gb|CP006916.3|	16495	16496	231
gi|1001019338|gb|CP006916.3|	16496	16497	246
gi|1001019338|gb|CP006916.3|	16497	16498	258
gi|1001019338|gb|CP006916.3|	16498	16500	262
gi|1001019338|gb|CP006916.3|	16500	16501	271
gi|1001019338|gb|CP006916.3|	16501	16502	278
gi|1001019338|gb|CP006916.3|	16502	16503	293
gi|1001019338|gb|CP006916.3|	16503	16504	276
gi|1001019338|gb|CP006916.3|	16504	16505	279
gi|1001019338|gb|CP006916.3|	16505	16506	296
gi|1001019338|gb|CP006916.3|	16506	16508	297
gi|1001019338|gb|CP006916.3|	16508	16509	281
gi|1001019338|gb|CP006916.3|	16509	16510	280
gi|1001019338|gb|CP006916.3|	16510	16512	276
gi|1001019338|gb|CP006916.3|	16512	16513	273
gi|1001019338|gb|CP006916.3|	16513	16514	268
gi|1001019338|gb|CP006916.3|	16514	16515	279
gi|1001019338|gb|CP006916.3|	16515	16516	292
gi|1001019338|gb|CP006916.3|	16516	16517	302
gi|1001019338|gb|CP006916.3|	16517	16518	288
gi|1001019338|gb|CP006916.3|	16518	16519	273
gi|1001019338|gb|CP006916.3|	16519	16520	284
gi|1001019338|gb|CP006916.3|	16520	16521	309
gi|1001019338|gb|CP006916.3|	16521	16522	297
gi|1001019338|gb|CP006916.3|	16522	16523	284
gi|1001019338|gb|CP006916.3|	16523	16525	276
gi|1001019338|gb|CP006916.3|	16525	16526	266
gi|1001019338|gb|CP006916.3|	16526	16527	252
gi|1001019338|gb|CP006916.3|	16527	16528	242
gi|1001019338|gb|CP006916.3|	16528	16529	247
gi|1001019338|gb|CP006916.3|	16529	16530	239
gi|1001019338|gb|CP006916.3|	16530	16531	214
gi|1001019338|gb|CP006916.3|	16531	16532	205
gi|1001019338|gb|CP006916.3|	16532	16533	201
gi|1001019338|gb|CP006916.3|	16533	16534	198
gi|1001019338|gb|CP006916.3|	16534	16535	193
gi|1001019338|gb|CP006916.3|	16535	16536	184
gi|1001019338|gb|CP006916.3|	16536	16537	170
gi|1001019338|gb|CP006916.3|	16537	16539	169
gi|1001019338|gb|CP006916.3|	16539	16540	163
gi|1001019338|gb|CP006916.3|	16540	16541	148
gi|1001019338|gb|CP006916.3|	16541	16542	138
gi|1001019338|gb|CP006916.3|	16542	16543	136
gi|1001019338|gb|CP006916.3|	16543	16544	130
gi|1001019338|gb|CP006916.3|	16544	16545	109
gi|1001019338|gb|CP006916.3|	16545	16546	76
gi|1001019338|gb|CP006916.3|	16546	16547	75
gi|1001019338|gb|CP006916.3|	16547	16548	87
gi|1001019338|gb|CP006916.3|	16548	16549	90
gi|1001019338|gb|CP006916.3|	16549	16550	96
gi|1001019338|gb|CP006916.3|	16550	16551	109
gi|1001019338|gb|CP006916.3|	16551	16552	113
gi|1001019338|gb|CP006916.3|	16552	16553	114
gi|1001019338|gb|CP006916.3|	16553	16554	108
gi|1001019338|gb|CP006916.3|	16554	16555	111
gi|1001019338|gb|CP006916.3|	16555	16557	112
gi|1001019338|gb|CP006916.3|	16557	16558	116
gi|1001019338|gb|CP006916.3|	16558	16559	117
gi|1001019338|gb|CP006916.3|	16559	16560	124
gi|1001019338|gb|CP006916.3|	16560	16561	148
gi|1001019338|gb|CP006916.3|	16561	16562	150
gi|1001019338|gb|CP006916.3|	16562	16563	156
gi|1001019338|gb|CP006916.3|	16563	16564	155
gi|1001019338|gb|CP006916.3|	16564	16565	151
gi|1001019338|gb|CP006916.3|	16565	16567	156
gi|1001019338|gb|CP006916.3|	16567	16569	149
gi|1001019338|gb|CP006916.3|	16569	16570	165
gi|1001019338|gb|CP006916.3|	16570	16571	167
gi|1001019338|gb|CP006916.3|	16571	16572	176
gi|1001019338|gb|CP006916.3|	16572	16573	173
gi|1001019338|gb|CP006916.3|	16573	16574	176
gi|1001019338|gb|CP006916.3|	16574	16575	167
gi|1001019338|gb|CP006916.3|	16575	16576	151
gi|1001019338|gb|CP006916.3|	16576	16577	150
gi|1001019338|gb|CP006916.3|	16577	16578	147
gi|1001019338|gb|CP006916.3|	16578	16579	148
gi|1001019338|gb|CP006916.3|	16579	16580	146
gi|1001019338|gb|CP006916.3|	16580	16581	148
gi|1001019338|gb|CP006916.3|	16581	16582	164
gi|1001019338|gb|CP006916.3|	16582	16583	168
gi|1001019338|gb|CP006916.3|	16583	16585	170
gi|1001019338|gb|CP006916.3|	16585	16586	151
gi|1001019338|gb|CP006916.3|	16586	16587	155
gi|1001019338|gb|CP006916.3|	16587	16589	156
gi|1001019338|gb|CP006916.3|	16589	16590	154
gi|1001019338|gb|CP006916.3|	16590	16591	148
gi|1001019338|gb|CP006916.3|	16591	16592	147
gi|1001019338|gb|CP006916.3|	16592	16593	145
gi|1001019338|gb|CP006916.3|	16593	16594	152
gi|1001019338|gb|CP006916.3|	16594	16595	138
gi|1001019338|gb|CP006916.3|	16595	16596	137
gi|1001019338|gb|CP006916.3|	16596	16597	127
gi|1001019338|gb|CP006916.3|	16597	16599	124
gi|1001019338|gb|CP006916.3|	16599	16600	132
gi|1001019338|gb|CP006916.3|	16600	16601	142
gi|1001019338|gb|CP006916.3|	16601	16602	167
gi|1001019338|gb|CP006916.3|	16602	16603	180
gi|1001019338|gb|CP006916.3|	16603	16604	179
gi|1001019338|gb|CP006916.3|	16604	16605	188
gi|1001019338|gb|CP006916.3|	16605	16606	190
gi|1001019338|gb|CP006916.3|	16606	16608	196
gi|1001019338|gb|CP006916.3|	16608	16609	207
gi|1001019338|gb|CP006916.3|	16609	16610	215
gi|1001019338|gb|CP006916.3|	16610	16611	238
gi|1001019338|gb|CP006916.3|	16611	16612	253
gi|1001019338|gb|CP006916.3|	16612	16613	254
gi|1001019338|gb|CP006916.3|	16613	16614	266
gi|1001019338|gb|CP006916.3|	16614	16615	277
gi|1001019338|gb|CP006916.3|	16615	16617	289
gi|1001019338|gb|CP006916.3|	16617	16618	286
gi|1001019338|gb|CP006916.3|	16618	16619	275
gi|1001019338|gb|CP006916.3|	16619	16622	272
gi|1001019338|gb|CP006916.3|	16622	16623	266
gi|1001019338|gb|CP006916.3|	16623	16624	262
gi|1001019338|gb|CP006916.3|	16624	16625	255
gi|1001019338|gb|CP006916.3|	16625	16626	257
gi|1001019338|gb|CP006916.3|	16626	16627	231
gi|1001019338|gb|CP006916.3|	16627	16629	222
gi|1001019338|gb|CP006916.3|	16629	16630	214
gi|1001019338|gb|CP006916.3|	16630	16631	211
gi|1001019338|gb|CP006916.3|	16631	16632	191
gi|1001019338|gb|CP006916.3|	16632	16633	180
gi|1001019338|gb|CP006916.3|	16633	16634	163
gi|1001019338|gb|CP006916.3|	16634	16635	166
gi|1001019338|gb|CP006916.3|	16635	16636	139
gi|1001019338|gb|CP006916.3|	16636	16637	119
gi|1001019338|gb|CP006916.3|	16637	16638	123
gi|1001019338|gb|CP006916.3|	16638	16639	126
gi|1001019338|gb|CP006916.3|	16639	16640	153
gi|1001019338|gb|CP006916.3|	16640	16641	147
gi|1001019338|gb|CP006916.3|	16641	16642	149
gi|1001019338|gb|CP006916.3|	16642	16643	153
gi|1001019338|gb|CP006916.3|	16643	16644	162
gi|1001019338|gb|CP006916.3|	16644	16645	172
gi|1001019338|gb|CP006916.3|	16645	16646	180
gi|1001019338|gb|CP006916.3|	16646	16647	189
gi|1001019338|gb|CP006916.3|	16647	16648	202
gi|1001019338|gb|CP006916.3|	16648	16650	205
gi|1001019338|gb|CP006916.3|	16650	16651	203
gi|1001019338|gb|CP006916.3|	16651	16652	210
gi|1001019338|gb|CP006916.3|	16652	16653	206
gi|1001019338|gb|CP006916.3|	16653	16654	203
gi|1001019338|gb|CP006916.3|	16654	16655	202
gi|1001019338|gb|CP006916.3|	16655	16656	214
gi|1001019338|gb|CP006916.3|	16656	16657	229
gi|1001019338|gb|CP006916.3|	16657	16658	236
gi|1001019338|gb|CP006916.3|	16658	16659	247
gi|1001019338|gb|CP006916.3|	16659	16660	251
gi|1001019338|gb|CP006916.3|	16660	16661	264
gi|1001019338|gb|CP006916.3|	16661	16662	260
gi|1001019338|gb|CP006916.3|	16662	16663	252
gi|1001019338|gb|CP006916.3|	16663	16664	253
gi|1001019338|gb|CP006916.3|	16664	16665	225
gi|1001019338|gb|CP006916.3|	16665	16666	226
gi|1001019338|gb|CP006916.3|	16666	16667	239
gi|1001019338|gb|CP006916.3|	16667	16668	246
gi|1001019338|gb|CP006916.3|	16668	16669	265
gi|1001019338|gb|CP006916.3|	16669	16670	264
gi|1001019338|gb|CP006916.3|	16670	16671	289
gi|1001019338|gb|CP006916.3|	16671	16672	297
gi|1001019338|gb|CP006916.3|	16672	16673	289
gi|1001019338|gb|CP006916.3|	16673	16674	287
gi|1001019338|gb|CP006916.3|	16674	16675	285
gi|1001019338|gb|CP006916.3|	16675	16676	283
gi|1001019338|gb|CP006916.3|	16676	16677	284
gi|1001019338|gb|CP006916.3|	16677	16678	320
gi|1001019338|gb|CP006916.3|	16678	16679	340
gi|1001019338|gb|CP006916.3|	16679	16680	362
gi|1001019338|gb|CP006916.3|	16680	16681	368
gi|1001019338|gb|CP006916.3|	16681	16682	356
gi|1001019338|gb|CP006916.3|	16682	16683	353
gi|1001019338|gb|CP006916.3|	16683	16684	349
gi|1001019338|gb|CP006916.3|	16684	16685	343
gi|1001019338|gb|CP006916.3|	16685	16686	336
gi|1001019338|gb|CP006916.3|	16686	16687	337
gi|1001019338|gb|CP006916.3|	16687	16688	335
gi|1001019338|gb|CP006916.3|	16688	16689	323
gi|1001019338|gb|CP006916.3|	16689	16690	320
gi|1001019338|gb|CP006916.3|	16690	16691	315
gi|1001019338|gb|CP006916.3|	16691	16692	307
gi|1001019338|gb|CP006916.3|	16692	16693	296
gi|1001019338|gb|CP006916.3|	16693	16694	268
gi|1001019338|gb|CP006916.3|	16694	16695	259
gi|1001019338|gb|CP006916.3|	16695	16696	224
gi|1001019338|gb|CP006916.3|	16696	16697	205
gi|1001019338|gb|CP006916.3|	16697	16698	201
gi|1001019338|gb|CP006916.3|	16698	16699	198
gi|1001019338|gb|CP006916.3|	16699	16700	203
gi|1001019338|gb|CP006916.3|	16700	16701	199
gi|1001019338|gb|CP006916.3|	16701	16702	188
gi|1001019338|gb|CP006916.3|	16702	16703	150
gi|1001019338|gb|CP006916.3|	16703	16704	130
gi|1001019338|gb|CP006916.3|	16704	16705	108
gi|1001019338|gb|CP006916.3|	16705	16706	87
gi|1001019338|gb|CP006916.3|	16706	16707	82
gi|1001019338|gb|CP006916.3|	16707	16708	78
gi|1001019338|gb|CP006916.3|	16708	16709	72
gi|1001019338|gb|CP006916.3|	16709	16710	59
gi|1001019338|gb|CP006916.3|	16710	16711	52
gi|1001019338|gb|CP006916.3|	16711	16712	56
gi|1001019338|gb|CP006916.3|	16712	16713	63
gi|1001019338|gb|CP006916.3|	16713	16714	60
gi|1001019338|gb|CP006916.3|	16714	16716	53
gi|1001019338|gb|CP006916.3|	16716	16717	52
gi|1001019338|gb|CP006916.3|	16717	16718	51
gi|1001019338|gb|CP006916.3|	16718	16719	58
gi|1001019338|gb|CP006916.3|	16719	16720	59
gi|1001019338|gb|CP006916.3|	16720	16721	58
gi|1001019338|gb|CP006916.3|	16721	16723	57
gi|1001019338|gb|CP006916.3|	16723	16724	55
gi|1001019338|gb|CP006916.3|	16724	16725	51
gi|1001019338|gb|CP006916.3|	16725	16726	46
gi|1001019338|gb|CP006916.3|	16726	16727	47
gi|1001019338|gb|CP006916.3|	16727	16728	46
gi|1001019338|gb|CP006916.3|	16728	16732	45
gi|1001019338|gb|CP006916.3|	16732	16733	49
gi|1001019338|gb|CP006916.3|	16733	16734	53
gi|1001019338|gb|CP006916.3|	16734	16735	54
gi|1001019338|gb|CP006916.3|	16735	16736	55
gi|1001019338|gb|CP006916.3|	16736	16737	61
gi|1001019338|gb|CP006916.3|	16737	16738	55
gi|1001019338|gb|CP006916.3|	16738	16740	59
gi|1001019338|gb|CP006916.3|	16740	16741	57
gi|1001019338|gb|CP006916.3|	16741	16743	48
gi|1001019338|gb|CP006916.3|	16743	16744	41
gi|1001019338|gb|CP006916.3|	16744	16745	40
gi|1001019338|gb|CP006916.3|	16745	16746	45
gi|1001019338|gb|CP006916.3|	16746	16747	51
gi|1001019338|gb|CP006916.3|	16747	16748	61
gi|1001019338|gb|CP006916.3|	16748	16749	66
gi|1001019338|gb|CP006916.3|	16749	16751	65
gi|1001019338|gb|CP006916.3|	16751	16752	71
gi|1001019338|gb|CP006916.3|	16752	16753	78
gi|1001019338|gb|CP006916.3|	16753	16755	83
gi|1001019338|gb|CP006916.3|	16755	16757	93
gi|1001019338|gb|CP006916.3|	16757	16758	91
gi|1001019338|gb|CP006916.3|	16758	16759	86
gi|1001019338|gb|CP006916.3|	16759	16761	85
gi|1001019338|gb|CP006916.3|	16761	16762	75
gi|1001019338|gb|CP006916.3|	16762	16763	74
gi|1001019338|gb|CP006916.3|	16763	16764	68
gi|1001019338|gb|CP006916.3|	16764	16765	71
gi|1001019338|gb|CP006916.3|	16765	16766	70
gi|1001019338|gb|CP006916.3|	16766	16770	72
gi|1001019338|gb|CP006916.3|	16770	16771	68
gi|1001019338|gb|CP006916.3|	16771	16772	65
gi|1001019338|gb|CP006916.3|	16772	16773	55
gi|1001019338|gb|CP006916.3|	16773	16774	50
gi|1001019338|gb|CP006916.3|	16774	16775	51
gi|1001019338|gb|CP006916.3|	16775	16776	52
gi|1001019338|gb|CP006916.3|	16776	16777	50
gi|1001019338|gb|CP006916.3|	16777	16778	46
gi|1001019338|gb|CP006916.3|	16778	16779	42
gi|1001019338|gb|CP006916.3|	16779	16780	46
gi|1001019338|gb|CP006916.3|	16780	16781	36
gi|1001019338|gb|CP006916.3|	16781	16782	38
gi|1001019338|gb|CP006916.3|	16782	16784	36
gi|1001019338|gb|CP006916.3|	16784	16785	33
gi|1001019338|gb|CP006916.3|	16785	16786	32
gi|1001019338|gb|CP006916.3|	16786	16787	33
gi|1001019338|gb|CP006916.3|	16787	16788	31
gi|1001019338|gb|CP006916.3|	16788	16789	36
gi|1001019338|gb|CP006916.3|	16789	16791	33
gi|1001019338|gb|CP006916.3|	16791	16792	32
gi|1001019338|gb|CP006916.3|	16792	16794	33
gi|1001019338|gb|CP006916.3|	16794	16795	34
gi|1001019338|gb|CP006916.3|	16795	16796	35
gi|1001019338|gb|CP006916.3|	16796	16797	32
gi|1001019338|gb|CP006916.3|	16797	16800	33
gi|1001019338|gb|CP006916.3|	16800	16801	35
gi|1001019338|gb|CP006916.3|	16801	16802	32
gi|1001019338|gb|CP006916.3|	16802	16803	41
gi|1001019338|gb|CP006916.3|	16803	16804	40
gi|1001019338|gb|CP006916.3|	16804	16805	39
gi|1001019338|gb|CP006916.3|	16805	16806	43
gi|1001019338|gb|CP006916.3|	16806	16807	42
gi|1001019338|gb|CP006916.3|	16807	16808	44
gi|1001019338|gb|CP006916.3|	16808	16809	45
gi|1001019338|gb|CP006916.3|	16809	16810	46
gi|1001019338|gb|CP006916.3|	16810	16811	47
gi|1001019338|gb|CP006916.3|	16811	16812	45
gi|1001019338|gb|CP006916.3|	16812	16813	46
gi|1001019338|gb|CP006916.3|	16813	16816	44
gi|1001019338|gb|CP006916.3|	16816	16819	48
gi|1001019338|gb|CP006916.3|	16819	16820	49
gi|1001019338|gb|CP006916.3|	16820	16821	48
gi|1001019338|gb|CP006916.3|	16821	16822	53
gi|1001019338|gb|CP006916.3|	16822	16824	51
gi|1001019338|gb|CP006916.3|	16824	16825	49
gi|1001019338|gb|CP006916.3|	16825	16827	47
gi|1001019338|gb|CP006916.3|	16827	16828	36
gi|1001019338|gb|CP006916.3|	16828	16829	37
gi|1001019338|gb|CP006916.3|	16829	16830	36
gi|1001019338|gb|CP006916.3|	16830	16831	33
gi|1001019338|gb|CP006916.3|	16831	16832	32
gi|1001019338|gb|CP006916.3|	16832	16833	30
gi|1001019338|gb|CP006916.3|	16833	16834	31
gi|1001019338|gb|CP006916.3|	16834	16835	38
gi|1001019338|gb|CP006916.3|	16835	16837	37
gi|1001019338|gb|CP006916.3|	16837	16838	36
gi|1001019338|gb|CP006916.3|	16838	16839	33
gi|1001019338|gb|CP006916.3|	16839	16840	40
gi|1001019338|gb|CP006916.3|	16840	16841	41
gi|1001019338|gb|CP006916.3|	16841	16842	39
gi|1001019338|gb|CP006916.3|	16842	16843	43
gi|1001019338|gb|CP006916.3|	16843	16845	46
gi|1001019338|gb|CP006916.3|	16845	16846	45
gi|1001019338|gb|CP006916.3|	16846	16847	44
gi|1001019338|gb|CP006916.3|	16847	16848	50
gi|1001019338|gb|CP006916.3|	16848	16849	52
gi|1001019338|gb|CP006916.3|	16849	16850	54
gi|1001019338|gb|CP006916.3|	16850	16851	53
gi|1001019338|gb|CP006916.3|	16851	16852	51
gi|1001019338|gb|CP006916.3|	16852	16853	54
gi|1001019338|gb|CP006916.3|	16853	16854	53
gi|1001019338|gb|CP006916.3|	16854	16855	50
gi|1001019338|gb|CP006916.3|	16855	16856	49
gi|1001019338|gb|CP006916.3|	16856	16857	51
gi|1001019338|gb|CP006916.3|	16857	16859	58
gi|1001019338|gb|CP006916.3|	16859	16860	52
gi|1001019338|gb|CP006916.3|	16860	16861	60
gi|1001019338|gb|CP006916.3|	16861	16862	61
gi|1001019338|gb|CP006916.3|	16862	16864	62
gi|1001019338|gb|CP006916.3|	16864	16865	57
gi|1001019338|gb|CP006916.3|	16865	16866	59
gi|1001019338|gb|CP006916.3|	16866	16867	58
gi|1001019338|gb|CP006916.3|	16867	16868	54
gi|1001019338|gb|CP006916.3|	16868	16870	51
gi|1001019338|gb|CP006916.3|	16870	16871	53
gi|1001019338|gb|CP006916.3|	16871	16872	51
gi|1001019338|gb|CP006916.3|	16872	16874	46
gi|1001019338|gb|CP006916.3|	16874	16875	48
gi|1001019338|gb|CP006916.3|	16875	16877	49
gi|1001019338|gb|CP006916.3|	16877	16878	46
gi|1001019338|gb|CP006916.3|	16878	16879	48
gi|1001019338|gb|CP006916.3|	16879	16880	56
gi|1001019338|gb|CP006916.3|	16880	16881	57
gi|1001019338|gb|CP006916.3|	16881	16882	56
gi|1001019338|gb|CP006916.3|	16882	16884	55
gi|1001019338|gb|CP006916.3|	16884	16885	53
gi|1001019338|gb|CP006916.3|	16885	16886	47
gi|1001019338|gb|CP006916.3|	16886	16887	52
gi|1001019338|gb|CP006916.3|	16887	16888	51
gi|1001019338|gb|CP006916.3|	16888	16889	53
gi|1001019338|gb|CP006916.3|	16889	16890	51
gi|1001019338|gb|CP006916.3|	16890	16892	48
gi|1001019338|gb|CP006916.3|	16892	16893	49
gi|1001019338|gb|CP006916.3|	16893	16894	50
gi|1001019338|gb|CP006916.3|	16894	16895	52
gi|1001019338|gb|CP006916.3|	16895	16896	50
gi|1001019338|gb|CP006916.3|	16896	16897	48
gi|1001019338|gb|CP006916.3|	16897	16899	47
gi|1001019338|gb|CP006916.3|	16899	16901	48
gi|1001019338|gb|CP006916.3|	16901	16902	49
gi|1001019338|gb|CP006916.3|	16902	16903	50
gi|1001019338|gb|CP006916.3|	16903	16904	49
gi|1001019338|gb|CP006916.3|	16904	16905	43
gi|1001019338|gb|CP006916.3|	16905	16906	47
gi|1001019338|gb|CP006916.3|	16906	16908	58
gi|1001019338|gb|CP006916.3|	16908	16910	56
gi|1001019338|gb|CP006916.3|	16910	16911	54
gi|1001019338|gb|CP006916.3|	16911	16912	49
gi|1001019338|gb|CP006916.3|	16912	16914	56
gi|1001019338|gb|CP006916.3|	16914	16917	57
gi|1001019338|gb|CP006916.3|	16917	16919	56
gi|1001019338|gb|CP006916.3|	16919	16923	52
gi|1001019338|gb|CP006916.3|	16923	16924	51
gi|1001019338|gb|CP006916.3|	16924	16925	48
gi|1001019338|gb|CP006916.3|	16925	16926	51
gi|1001019338|gb|CP006916.3|	16926	16927	50
gi|1001019338|gb|CP006916.3|	16927	16928	48
gi|1001019338|gb|CP006916.3|	16928	16929	47
gi|1001019338|gb|CP006916.3|	16929	16930	46
gi|1001019338|gb|CP006916.3|	16930	16931	41
gi|1001019338|gb|CP006916.3|	16931	16932	35
gi|1001019338|gb|CP006916.3|	16932	16933	33
gi|1001019338|gb|CP006916.3|	16933	16934	35
gi|1001019338|gb|CP006916.3|	16934	16936	37
gi|1001019338|gb|CP006916.3|	16936	16937	36
gi|1001019338|gb|CP006916.3|	16937	16938	31
gi|1001019338|gb|CP006916.3|	16938	16939	34
gi|1001019338|gb|CP006916.3|	16939	16940	37
gi|1001019338|gb|CP006916.3|	16940	16941	48
gi|1001019338|gb|CP006916.3|	16941	16942	51
gi|1001019338|gb|CP006916.3|	16942	16943	66
gi|1001019338|gb|CP006916.3|	16943	16944	69
gi|1001019338|gb|CP006916.3|	16944	16945	72
gi|1001019338|gb|CP006916.3|	16945	16946	79
gi|1001019338|gb|CP006916.3|	16946	16949	80
gi|1001019338|gb|CP006916.3|	16949	16950	84
gi|1001019338|gb|CP006916.3|	16950	16951	81
gi|1001019338|gb|CP006916.3|	16951	16952	86
gi|1001019338|gb|CP006916.3|	16952	16954	92
gi|1001019338|gb|CP006916.3|	16954	16955	91
gi|1001019338|gb|CP006916.3|	16955	16956	92
gi|1001019338|gb|CP006916.3|	16956	16957	90
gi|1001019338|gb|CP006916.3|	16957	16961	89
gi|1001019338|gb|CP006916.3|	16961	16962	90
gi|1001019338|gb|CP006916.3|	16962	16963	88
gi|1001019338|gb|CP006916.3|	16963	16964	83
gi|1001019338|gb|CP006916.3|	16964	16965	81
gi|1001019338|gb|CP006916.3|	16965	16966	70
gi|1001019338|gb|CP006916.3|	16966	16967	65
gi|1001019338|gb|CP006916.3|	16967	16968	49
gi|1001019338|gb|CP006916.3|	16968	16969	46
gi|1001019338|gb|CP006916.3|	16969	16970	43
gi|1001019338|gb|CP006916.3|	16970	16971	40
gi|1001019338|gb|CP006916.3|	16971	16974	43
gi|1001019338|gb|CP006916.3|	16974	16975	38
gi|1001019338|gb|CP006916.3|	16975	16977	47
gi|1001019338|gb|CP006916.3|	16977	16978	42
gi|1001019338|gb|CP006916.3|	16978	16980	43
gi|1001019338|gb|CP006916.3|	16980	16981	44
gi|1001019338|gb|CP006916.3|	16981	16982	41
gi|1001019338|gb|CP006916.3|	16982	16983	40
gi|1001019338|gb|CP006916.3|	16983	16984	42
gi|1001019338|gb|CP006916.3|	16984	16985	43
gi|1001019338|gb|CP006916.3|	16985	16987	51
gi|1001019338|gb|CP006916.3|	16987	16988	61
gi|1001019338|gb|CP006916.3|	16988	16990	63
gi|1001019338|gb|CP006916.3|	16990	16991	64
gi|1001019338|gb|CP006916.3|	16991	16992	65
gi|1001019338|gb|CP006916.3|	16992	16993	67
gi|1001019338|gb|CP006916.3|	16993	16994	73
gi|1001019338|gb|CP006916.3|	16994	16995	79
gi|1001019338|gb|CP006916.3|	16995	16996	78
gi|1001019338|gb|CP006916.3|	16996	16997	76
gi|1001019338|gb|CP006916.3|	16997	16998	88
gi|1001019338|gb|CP006916.3|	16998	16999	92
gi|1001019338|gb|CP006916.3|	16999	17000	98
gi|1001019338|gb|CP006916.3|	17000	17004	88
gi|1001019338|gb|CP006916.3|	17004	17005	90
gi|1001019338|gb|CP006916.3|	17005	17006	88
gi|1001019338|gb|CP006916.3|	17006	17007	87
gi|1001019338|gb|CP006916.3|	17007	17008	85
gi|1001019338|gb|CP006916.3|	17008	17009	81
gi|1001019338|gb|CP006916.3|	17009	17010	83
gi|1001019338|gb|CP006916.3|	17010	17011	77
gi|1001019338|gb|CP006916.3|	17011	17012	78
gi|1001019338|gb|CP006916.3|	17012	17013	74
gi|1001019338|gb|CP006916.3|	17013	17014	75
gi|1001019338|gb|CP006916.3|	17014	17015	73
gi|1001019338|gb|CP006916.3|	17015	17016	74
gi|1001019338|gb|CP006916.3|	17016	17017	73
gi|1001019338|gb|CP006916.3|	17017	17018	71
gi|1001019338|gb|CP006916.3|	17018	17019	64
gi|1001019338|gb|CP006916.3|	17019	17020	58
gi|1001019338|gb|CP006916.3|	17020	17021	55
gi|1001019338|gb|CP006916.3|	17021	17022	53
gi|1001019338|gb|CP006916.3|	17022	17023	41
gi|1001019338|gb|CP006916.3|	17023	17024	36
gi|1001019338|gb|CP006916.3|	17024	17026	29
gi|1001019338|gb|CP006916.3|	17026	17027	24
gi|1001019338|gb|CP006916.3|	17027	17028	23
gi|1001019338|gb|CP006916.3|	17028	17029	22
gi|1001019338|gb|CP006916.3|	17029	17034	20
gi|1001019338|gb|CP006916.3|	17034	17035	15
gi|1001019338|gb|CP006916.3|	17035	17036	16
gi|1001019338|gb|CP006916.3|	17036	17037	14
gi|1001019338|gb|CP006916.3|	17037	17038	8
gi|1001019338|gb|CP006916.3|	17038	17039	5
gi|1001019338|gb|CP006916.3|	17039	17041	7
gi|1001019338|gb|CP006916.3|	17041	17042	9
gi|1001019338|gb|CP006916.3|	17042	17044	10
gi|1001019338|gb|CP006916.3|	17044	17047	12
gi|1001019338|gb|CP006916.3|	17047	17048	14
gi|1001019338|gb|CP006916.3|	17048	17050	16
gi|1001019338|gb|CP006916.3|	17050	17051	17
gi|1001019338|gb|CP006916.3|	17051	17052	18
gi|1001019338|gb|CP006916.3|	17052	17053	23
gi|1001019338|gb|CP006916.3|	17053	17054	25
gi|1001019338|gb|CP006916.3|	17054	17055	26
gi|1001019338|gb|CP006916.3|	17055	17056	35
gi|1001019338|gb|CP006916.3|	17056	17057	44
gi|1001019338|gb|CP006916.3|	17057	17058	48
gi|1001019338|gb|CP006916.3|	17058	17059	50
gi|1001019338|gb|CP006916.3|	17059	17060	51
gi|1001019338|gb|CP006916.3|	17060	17064	48
gi|1001019338|gb|CP006916.3|	17064	17065	46
gi|1001019338|gb|CP006916.3|	17065	17066	44
gi|1001019338|gb|CP006916.3|	17066	17067	42
gi|1001019338|gb|CP006916.3|	17067	17069	41
gi|1001019338|gb|CP006916.3|	17069	17070	39
gi|1001019338|gb|CP006916.3|	17070	17071	47
gi|1001019338|gb|CP006916.3|	17071	17072	54
gi|1001019338|gb|CP006916.3|	17072	17073	55
gi|1001019338|gb|CP006916.3|	17073	17074	60
gi|1001019338|gb|CP006916.3|	17074	17075	65
gi|1001019338|gb|CP006916.3|	17075	17076	67
gi|1001019338|gb|CP006916.3|	17076	17077	66
gi|1001019338|gb|CP006916.3|	17077	17078	61
gi|1001019338|gb|CP006916.3|	17078	17079	59
gi|1001019338|gb|CP006916.3|	17079	17080	63
gi|1001019338|gb|CP006916.3|	17080	17081	54
gi|1001019338|gb|CP006916.3|	17081	17082	45
gi|1001019338|gb|CP006916.3|	17082	17083	42
gi|1001019338|gb|CP006916.3|	17083	17084	40
gi|1001019338|gb|CP006916.3|	17084	17089	39
gi|1001019338|gb|CP006916.3|	17089	17091	42
gi|1001019338|gb|CP006916.3|	17091	17092	43
gi|1001019338|gb|CP006916.3|	17092	17093	45
gi|1001019338|gb|CP006916.3|	17093	17094	48
gi|1001019338|gb|CP006916.3|	17094	17095	49
gi|1001019338|gb|CP006916.3|	17095	17096	43
gi|1001019338|gb|CP006916.3|	17096	17097	42
gi|1001019338|gb|CP006916.3|	17097	17098	43
gi|1001019338|gb|CP006916.3|	17098	17099	38
gi|1001019338|gb|CP006916.3|	17099	17100	33
gi|1001019338|gb|CP006916.3|	17100	17101	32
gi|1001019338|gb|CP006916.3|	17101	17102	36
gi|1001019338|gb|CP006916.3|	17102	17103	40
gi|1001019338|gb|CP006916.3|	17103	17105	45
gi|1001019338|gb|CP006916.3|	17105	17106	46
gi|1001019338|gb|CP006916.3|	17106	17107	53
gi|1001019338|gb|CP006916.3|	17107	17109	55
gi|1001019338|gb|CP006916.3|	17109	17110	56
gi|1001019338|gb|CP006916.3|	17110	17111	61
gi|1001019338|gb|CP006916.3|	17111	17113	71
gi|1001019338|gb|CP006916.3|	17113	17114	78
gi|1001019338|gb|CP006916.3|	17114	17115	76
gi|1001019338|gb|CP006916.3|	17115	17116	81
gi|1001019338|gb|CP006916.3|	17116	17118	86
gi|1001019338|gb|CP006916.3|	17118	17119	85
gi|1001019338|gb|CP006916.3|	17119	17120	84
gi|1001019338|gb|CP006916.3|	17120	17121	86
gi|1001019338|gb|CP006916.3|	17121	17122	85
gi|1001019338|gb|CP006916.3|	17122	17124	83
gi|1001019338|gb|CP006916.3|	17124	17125	85
gi|1001019338|gb|CP006916.3|	17125	17126	83
gi|1001019338|gb|CP006916.3|	17126	17127	86
gi|1001019338|gb|CP006916.3|	17127	17128	84
gi|1001019338|gb|CP006916.3|	17128	17129	79
gi|1001019338|gb|CP006916.3|	17129	17131	74
gi|1001019338|gb|CP006916.3|	17131	17132	70
gi|1001019338|gb|CP006916.3|	17132	17133	68
gi|1001019338|gb|CP006916.3|	17133	17135	70
gi|1001019338|gb|CP006916.3|	17135	17136	66
gi|1001019338|gb|CP006916.3|	17136	17137	61
gi|1001019338|gb|CP006916.3|	17137	17138	82
gi|1001019338|gb|CP006916.3|	17138	17139	80
gi|1001019338|gb|CP006916.3|	17139	17140	79
gi|1001019338|gb|CP006916.3|	17140	17141	74
gi|1001019338|gb|CP006916.3|	17141	17142	68
gi|1001019338|gb|CP006916.3|	17142	17143	66
gi|1001019338|gb|CP006916.3|	17143	17144	64
gi|1001019338|gb|CP006916.3|	17144	17145	66
gi|1001019338|gb|CP006916.3|	17145	17146	63
gi|1001019338|gb|CP006916.3|	17146	17147	59
gi|1001019338|gb|CP006916.3|	17147	17148	57
gi|1001019338|gb|CP006916.3|	17148	17149	60
gi|1001019338|gb|CP006916.3|	17149	17150	61
gi|1001019338|gb|CP006916.3|	17150	17151	62
gi|1001019338|gb|CP006916.3|	17151	17153	56
gi|1001019338|gb|CP006916.3|	17153	17154	60
gi|1001019338|gb|CP006916.3|	17154	17155	67
gi|1001019338|gb|CP006916.3|	17155	17156	66
gi|1001019338|gb|CP006916.3|	17156	17157	63
gi|1001019338|gb|CP006916.3|	17157	17158	64
gi|1001019338|gb|CP006916.3|	17158	17159	65
gi|1001019338|gb|CP006916.3|	17159	17160	64
gi|1001019338|gb|CP006916.3|	17160	17161	63
gi|1001019338|gb|CP006916.3|	17161	17162	59
gi|1001019338|gb|CP006916.3|	17162	17163	39
gi|1001019338|gb|CP006916.3|	17163	17167	34
gi|1001019338|gb|CP006916.3|	17167	17168	36
gi|1001019338|gb|CP006916.3|	17168	17169	41
gi|1001019338|gb|CP006916.3|	17169	17170	48
gi|1001019338|gb|CP006916.3|	17170	17171	50
gi|1001019338|gb|CP006916.3|	17171	17172	52
gi|1001019338|gb|CP006916.3|	17172	17173	55
gi|1001019338|gb|CP006916.3|	17173	17174	50
gi|1001019338|gb|CP006916.3|	17174	17175	48
gi|1001019338|gb|CP006916.3|	17175	17176	51
gi|1001019338|gb|CP006916.3|	17176	17178	53
gi|1001019338|gb|CP006916.3|	17178	17179	51
gi|1001019338|gb|CP006916.3|	17179	17180	49
gi|1001019338|gb|CP006916.3|	17180	17181	53
gi|1001019338|gb|CP006916.3|	17181	17182	59
gi|1001019338|gb|CP006916.3|	17182	17183	60
gi|1001019338|gb|CP006916.3|	17183	17184	59
gi|1001019338|gb|CP006916.3|	17184	17185	60
gi|1001019338|gb|CP006916.3|	17185	17188	64
gi|1001019338|gb|CP006916.3|	17188	17189	66
gi|1001019338|gb|CP006916.3|	17189	17190	67
gi|1001019338|gb|CP006916.3|	17190	17191	70
gi|1001019338|gb|CP006916.3|	17191	17192	83
gi|1001019338|gb|CP006916.3|	17192	17193	86
gi|1001019338|gb|CP006916.3|	17193	17194	87
gi|1001019338|gb|CP006916.3|	17194	17195	79
gi|1001019338|gb|CP006916.3|	17195	17196	81
gi|1001019338|gb|CP006916.3|	17196	17197	82
gi|1001019338|gb|CP006916.3|	17197	17198	83
gi|1001019338|gb|CP006916.3|	17198	17199	86
gi|1001019338|gb|CP006916.3|	17199	17200	87
gi|1001019338|gb|CP006916.3|	17200	17201	83
gi|1001019338|gb|CP006916.3|	17201	17202	80
gi|1001019338|gb|CP006916.3|	17202	17203	79
gi|1001019338|gb|CP006916.3|	17203	17204	77
gi|1001019338|gb|CP006916.3|	17204	17205	72
gi|1001019338|gb|CP006916.3|	17205	17207	70
gi|1001019338|gb|CP006916.3|	17207	17208	68
gi|1001019338|gb|CP006916.3|	17208	17209	66
gi|1001019338|gb|CP006916.3|	17209	17210	65
gi|1001019338|gb|CP006916.3|	17210	17211	61
gi|1001019338|gb|CP006916.3|	17211	17212	60
gi|1001019338|gb|CP006916.3|	17212	17213	59
gi|1001019338|gb|CP006916.3|	17213	17214	61
gi|1001019338|gb|CP006916.3|	17214	17215	60
gi|1001019338|gb|CP006916.3|	17215	17216	57
gi|1001019338|gb|CP006916.3|	17216	17217	44
gi|1001019338|gb|CP006916.3|	17217	17218	39
gi|1001019338|gb|CP006916.3|	17218	17219	33
gi|1001019338|gb|CP006916.3|	17219	17220	32
gi|1001019338|gb|CP006916.3|	17220	17221	27
gi|1001019338|gb|CP006916.3|	17221	17222	23
gi|1001019338|gb|CP006916.3|	17222	17223	19
gi|1001019338|gb|CP006916.3|	17223	17224	17
gi|1001019338|gb|CP006916.3|	17224	17227	15
gi|1001019338|gb|CP006916.3|	17227	17228	14
gi|1001019338|gb|CP006916.3|	17228	17230	16
gi|1001019338|gb|CP006916.3|	17230	17231	14
gi|1001019338|gb|CP006916.3|	17231	17232	8
gi|1001019338|gb|CP006916.3|	17232	17233	7
gi|1001019338|gb|CP006916.3|	17233	17234	11
gi|1001019338|gb|CP006916.3|	17234	17237	13
gi|1001019338|gb|CP006916.3|	17237	17238	16
gi|1001019338|gb|CP006916.3|	17238	17240	15
gi|1001019338|gb|CP006916.3|	17240	17241	18
gi|1001019338|gb|CP006916.3|	17241	17242	22
gi|1001019338|gb|CP006916.3|	17242	17244	24
gi|1001019338|gb|CP006916.3|	17244	17245	30
gi|1001019338|gb|CP006916.3|	17245	17246	34
gi|1001019338|gb|CP006916.3|	17246	17247	37
gi|1001019338|gb|CP006916.3|	17247	17249	40
gi|1001019338|gb|CP006916.3|	17249	17250	46
gi|1001019338|gb|CP006916.3|	17250	17251	72
gi|1001019338|gb|CP006916.3|	17251	17258	75
gi|1001019338|gb|CP006916.3|	17258	17259	72
gi|1001019338|gb|CP006916.3|	17259	17261	70
gi|1001019338|gb|CP006916.3|	17261	17262	73
gi|1001019338|gb|CP006916.3|	17262	17263	70
gi|1001019338|gb|CP006916.3|	17263	17264	73
gi|1001019338|gb|CP006916.3|	17264	17265	75
gi|1001019338|gb|CP006916.3|	17265	17266	73
gi|1001019338|gb|CP006916.3|	17266	17267	72
gi|1001019338|gb|CP006916.3|	17267	17268	71
gi|1001019338|gb|CP006916.3|	17268	17269	72
gi|1001019338|gb|CP006916.3|	17269	17270	70
gi|1001019338|gb|CP006916.3|	17270	17271	66
gi|1001019338|gb|CP006916.3|	17271	17273	69
gi|1001019338|gb|CP006916.3|	17273	17274	74
gi|1001019338|gb|CP006916.3|	17274	17275	69
gi|1001019338|gb|CP006916.3|	17275	17276	47
gi|1001019338|gb|CP006916.3|	17276	17277	49
gi|1001019338|gb|CP006916.3|	17277	17278	56
gi|1001019338|gb|CP006916.3|	17278	17279	61
gi|1001019338|gb|CP006916.3|	17279	17280	64
gi|1001019338|gb|CP006916.3|	17280	17281	74
gi|1001019338|gb|CP006916.3|	17281	17282	76
gi|1001019338|gb|CP006916.3|	17282	17283	79
gi|1001019338|gb|CP006916.3|	17283	17284	82
gi|1001019338|gb|CP006916.3|	17284	17285	87
gi|1001019338|gb|CP006916.3|	17285	17286	90
gi|1001019338|gb|CP006916.3|	17286	17287	91
gi|1001019338|gb|CP006916.3|	17287	17288	99
gi|1001019338|gb|CP006916.3|	17288	17290	94
gi|1001019338|gb|CP006916.3|	17290	17291	96
gi|1001019338|gb|CP006916.3|	17291	17292	98
gi|1001019338|gb|CP006916.3|	17292	17293	102
gi|1001019338|gb|CP006916.3|	17293	17294	108
gi|1001019338|gb|CP006916.3|	17294	17295	111
gi|1001019338|gb|CP006916.3|	17295	17296	124
gi|1001019338|gb|CP006916.3|	17296	17297	133
gi|1001019338|gb|CP006916.3|	17297	17298	135
gi|1001019338|gb|CP006916.3|	17298	17299	130
gi|1001019338|gb|CP006916.3|	17299	17300	133
gi|1001019338|gb|CP006916.3|	17300	17301	135
gi|1001019338|gb|CP006916.3|	17301	17302	134
gi|1001019338|gb|CP006916.3|	17302	17303	143
gi|1001019338|gb|CP006916.3|	17303	17304	138
gi|1001019338|gb|CP006916.3|	17304	17305	135
gi|1001019338|gb|CP006916.3|	17305	17306	125
gi|1001019338|gb|CP006916.3|	17306	17307	123
gi|1001019338|gb|CP006916.3|	17307	17308	125
gi|1001019338|gb|CP006916.3|	17308	17309	127
gi|1001019338|gb|CP006916.3|	17309	17310	123
gi|1001019338|gb|CP006916.3|	17310	17311	122
gi|1001019338|gb|CP006916.3|	17311	17312	123
gi|1001019338|gb|CP006916.3|	17312	17313	118
gi|1001019338|gb|CP006916.3|	17313	17314	123
gi|1001019338|gb|CP006916.3|	17314	17315	127
gi|1001019338|gb|CP006916.3|	17315	17316	132
gi|1001019338|gb|CP006916.3|	17316	17317	144
gi|1001019338|gb|CP006916.3|	17317	17318	139
gi|1001019338|gb|CP006916.3|	17318	17319	133
gi|1001019338|gb|CP006916.3|	17319	17320	127
gi|1001019338|gb|CP006916.3|	17320	17321	114
gi|1001019338|gb|CP006916.3|	17321	17322	100
gi|1001019338|gb|CP006916.3|	17322	17323	99
gi|1001019338|gb|CP006916.3|	17323	17324	103
gi|1001019338|gb|CP006916.3|	17324	17325	99
gi|1001019338|gb|CP006916.3|	17325	17326	94
gi|1001019338|gb|CP006916.3|	17326	17327	91
gi|1001019338|gb|CP006916.3|	17327	17328	79
gi|1001019338|gb|CP006916.3|	17328	17329	97
gi|1001019338|gb|CP006916.3|	17329	17331	98
gi|1001019338|gb|CP006916.3|	17331	17332	99
gi|1001019338|gb|CP006916.3|	17332	17333	96
gi|1001019338|gb|CP006916.3|	17333	17334	93
gi|1001019338|gb|CP006916.3|	17334	17335	97
gi|1001019338|gb|CP006916.3|	17335	17336	99
gi|1001019338|gb|CP006916.3|	17336	17337	95
gi|1001019338|gb|CP006916.3|	17337	17338	97
gi|1001019338|gb|CP006916.3|	17338	17339	92
gi|1001019338|gb|CP006916.3|	17339	17340	96
gi|1001019338|gb|CP006916.3|	17340	17341	93
gi|1001019338|gb|CP006916.3|	17341	17342	77
gi|1001019338|gb|CP006916.3|	17342	17343	80
gi|1001019338|gb|CP006916.3|	17343	17344	84
gi|1001019338|gb|CP006916.3|	17344	17346	85
gi|1001019338|gb|CP006916.3|	17346	17347	84
gi|1001019338|gb|CP006916.3|	17347	17349	81
gi|1001019338|gb|CP006916.3|	17349	17351	82
gi|1001019338|gb|CP006916.3|	17351	17352	81
gi|1001019338|gb|CP006916.3|	17352	17353	77
gi|1001019338|gb|CP006916.3|	17353	17354	57
gi|1001019338|gb|CP006916.3|	17354	17356	56
gi|1001019338|gb|CP006916.3|	17356	17357	55
gi|1001019338|gb|CP006916.3|	17357	17358	53
gi|1001019338|gb|CP006916.3|	17358	17359	50
gi|1001019338|gb|CP006916.3|	17359	17360	45
gi|1001019338|gb|CP006916.3|	17360	17362	41
gi|1001019338|gb|CP006916.3|	17362	17363	37
gi|1001019338|gb|CP006916.3|	17363	17364	36
gi|1001019338|gb|CP006916.3|	17364	17365	29
gi|1001019338|gb|CP006916.3|	17365	17366	27
gi|1001019338|gb|CP006916.3|	17366	17367	33
gi|1001019338|gb|CP006916.3|	17367	17368	31
gi|1001019338|gb|CP006916.3|	17368	17369	27
gi|1001019338|gb|CP006916.3|	17369	17370	26
gi|1001019338|gb|CP006916.3|	17370	17371	39
gi|1001019338|gb|CP006916.3|	17371	17373	45
gi|1001019338|gb|CP006916.3|	17373	17374	50
gi|1001019338|gb|CP006916.3|	17374	17376	56
gi|1001019338|gb|CP006916.3|	17376	17377	57
gi|1001019338|gb|CP006916.3|	17377	17378	58
gi|1001019338|gb|CP006916.3|	17378	17379	60
gi|1001019338|gb|CP006916.3|	17379	17380	62
gi|1001019338|gb|CP006916.3|	17380	17381	86
gi|1001019338|gb|CP006916.3|	17381	17382	96
gi|1001019338|gb|CP006916.3|	17382	17383	97
gi|1001019338|gb|CP006916.3|	17383	17384	99
gi|1001019338|gb|CP006916.3|	17384	17386	105
gi|1001019338|gb|CP006916.3|	17386	17387	104
gi|1001019338|gb|CP006916.3|	17387	17389	103
gi|1001019338|gb|CP006916.3|	17389	17390	104
gi|1001019338|gb|CP006916.3|	17390	17391	109
gi|1001019338|gb|CP006916.3|	17391	17392	111
gi|1001019338|gb|CP006916.3|	17392	17393	116
gi|1001019338|gb|CP006916.3|	17393	17394	115
gi|1001019338|gb|CP006916.3|	17394	17395	114
gi|1001019338|gb|CP006916.3|	17395	17396	103
gi|1001019338|gb|CP006916.3|	17396	17397	99
gi|1001019338|gb|CP006916.3|	17397	17398	112
gi|1001019338|gb|CP006916.3|	17398	17400	115
gi|1001019338|gb|CP006916.3|	17400	17401	120
gi|1001019338|gb|CP006916.3|	17401	17402	131
gi|1001019338|gb|CP006916.3|	17402	17403	134
gi|1001019338|gb|CP006916.3|	17403	17404	133
gi|1001019338|gb|CP006916.3|	17404	17405	132
gi|1001019338|gb|CP006916.3|	17405	17406	110
gi|1001019338|gb|CP006916.3|	17406	17407	100
gi|1001019338|gb|CP006916.3|	17407	17408	99
gi|1001019338|gb|CP006916.3|	17408	17409	97
gi|1001019338|gb|CP006916.3|	17409	17414	91
gi|1001019338|gb|CP006916.3|	17414	17415	87
gi|1001019338|gb|CP006916.3|	17415	17416	81
gi|1001019338|gb|CP006916.3|	17416	17417	76
gi|1001019338|gb|CP006916.3|	17417	17418	77
gi|1001019338|gb|CP006916.3|	17418	17419	79
gi|1001019338|gb|CP006916.3|	17419	17420	82
gi|1001019338|gb|CP006916.3|	17420	17421	86
gi|1001019338|gb|CP006916.3|	17421	17422	85
gi|1001019338|gb|CP006916.3|	17422	17423	75
gi|1001019338|gb|CP006916.3|	17423	17424	62
gi|1001019338|gb|CP006916.3|	17424	17425	58
gi|1001019338|gb|CP006916.3|	17425	17426	56
gi|1001019338|gb|CP006916.3|	17426	17427	46
gi|1001019338|gb|CP006916.3|	17427	17428	48
gi|1001019338|gb|CP006916.3|	17428	17430	49
gi|1001019338|gb|CP006916.3|	17430	17431	52
gi|1001019338|gb|CP006916.3|	17431	17432	54
gi|1001019338|gb|CP006916.3|	17432	17433	69
gi|1001019338|gb|CP006916.3|	17433	17435	71
gi|1001019338|gb|CP006916.3|	17435	17436	72
gi|1001019338|gb|CP006916.3|	17436	17439	74
gi|1001019338|gb|CP006916.3|	17439	17440	75
gi|1001019338|gb|CP006916.3|	17440	17441	78
gi|1001019338|gb|CP006916.3|	17441	17442	83
gi|1001019338|gb|CP006916.3|	17442	17443	78
gi|1001019338|gb|CP006916.3|	17443	17444	89
gi|1001019338|gb|CP006916.3|	17444	17445	91
gi|1001019338|gb|CP006916.3|	17445	17446	93
gi|1001019338|gb|CP006916.3|	17446	17447	102
gi|1001019338|gb|CP006916.3|	17447	17448	99
gi|1001019338|gb|CP006916.3|	17448	17450	101
gi|1001019338|gb|CP006916.3|	17450	17452	100
gi|1001019338|gb|CP006916.3|	17452	17453	95
gi|1001019338|gb|CP006916.3|	17453	17454	100
gi|1001019338|gb|CP006916.3|	17454	17456	103
gi|1001019338|gb|CP006916.3|	17456	17457	105
gi|1001019338|gb|CP006916.3|	17457	17458	102
gi|1001019338|gb|CP006916.3|	17458	17459	110
gi|1001019338|gb|CP006916.3|	17459	17460	114
gi|1001019338|gb|CP006916.3|	17460	17461	116
gi|1001019338|gb|CP006916.3|	17461	17462	120
gi|1001019338|gb|CP006916.3|	17462	17463	121
gi|1001019338|gb|CP006916.3|	17463	17464	126
gi|1001019338|gb|CP006916.3|	17464	17465	128
gi|1001019338|gb|CP006916.3|	17465	17466	124
gi|1001019338|gb|CP006916.3|	17466	17467	120
gi|1001019338|gb|CP006916.3|	17467	17468	131
gi|1001019338|gb|CP006916.3|	17468	17469	129
gi|1001019338|gb|CP006916.3|	17469	17470	138
gi|1001019338|gb|CP006916.3|	17470	17471	134
gi|1001019338|gb|CP006916.3|	17471	17472	127
gi|1001019338|gb|CP006916.3|	17472	17473	126
gi|1001019338|gb|CP006916.3|	17473	17474	132
gi|1001019338|gb|CP006916.3|	17474	17475	129
gi|1001019338|gb|CP006916.3|	17475	17476	126
gi|1001019338|gb|CP006916.3|	17476	17477	124
gi|1001019338|gb|CP006916.3|	17477	17478	126
gi|1001019338|gb|CP006916.3|	17478	17479	119
gi|1001019338|gb|CP006916.3|	17479	17480	118
gi|1001019338|gb|CP006916.3|	17480	17481	113
gi|1001019338|gb|CP006916.3|	17481	17482	109
gi|1001019338|gb|CP006916.3|	17482	17483	97
gi|1001019338|gb|CP006916.3|	17483	17484	91
gi|1001019338|gb|CP006916.3|	17484	17486	88
gi|1001019338|gb|CP006916.3|	17486	17487	85
gi|1001019338|gb|CP006916.3|	17487	17488	84
gi|1001019338|gb|CP006916.3|	17488	17489	79
gi|1001019338|gb|CP006916.3|	17489	17490	77
gi|1001019338|gb|CP006916.3|	17490	17491	76
gi|1001019338|gb|CP006916.3|	17491	17492	73
gi|1001019338|gb|CP006916.3|	17492	17493	62
gi|1001019338|gb|CP006916.3|	17493	17494	52
gi|1001019338|gb|CP006916.3|	17494	17495	45
gi|1001019338|gb|CP006916.3|	17495	17496	49
gi|1001019338|gb|CP006916.3|	17496	17497	50
gi|1001019338|gb|CP006916.3|	17497	17498	52
gi|1001019338|gb|CP006916.3|	17498	17499	56
gi|1001019338|gb|CP006916.3|	17499	17500	57
gi|1001019338|gb|CP006916.3|	17500	17501	63
gi|1001019338|gb|CP006916.3|	17501	17502	71
gi|1001019338|gb|CP006916.3|	17502	17503	72
gi|1001019338|gb|CP006916.3|	17503	17504	78
gi|1001019338|gb|CP006916.3|	17504	17505	76
gi|1001019338|gb|CP006916.3|	17505	17506	77
gi|1001019338|gb|CP006916.3|	17506	17508	79
gi|1001019338|gb|CP006916.3|	17508	17509	83
gi|1001019338|gb|CP006916.3|	17509	17510	85
gi|1001019338|gb|CP006916.3|	17510	17511	84
gi|1001019338|gb|CP006916.3|	17511	17514	81
gi|1001019338|gb|CP006916.3|	17514	17516	80
gi|1001019338|gb|CP006916.3|	17516	17517	78
gi|1001019338|gb|CP006916.3|	17517	17518	76
gi|1001019338|gb|CP006916.3|	17518	17519	77
gi|1001019338|gb|CP006916.3|	17519	17520	72
gi|1001019338|gb|CP006916.3|	17520	17521	64
gi|1001019338|gb|CP006916.3|	17521	17522	60
gi|1001019338|gb|CP006916.3|	17522	17523	58
gi|1001019338|gb|CP006916.3|	17523	17524	49
gi|1001019338|gb|CP006916.3|	17524	17525	51
gi|1001019338|gb|CP006916.3|	17525	17526	45
gi|1001019338|gb|CP006916.3|	17526	17527	40
gi|1001019338|gb|CP006916.3|	17527	17528	41
gi|1001019338|gb|CP006916.3|	17528	17529	37
gi|1001019338|gb|CP006916.3|	17529	17530	43
gi|1001019338|gb|CP006916.3|	17530	17531	50
gi|1001019338|gb|CP006916.3|	17531	17532	53
gi|1001019338|gb|CP006916.3|	17532	17533	64
gi|1001019338|gb|CP006916.3|	17533	17535	57
gi|1001019338|gb|CP006916.3|	17535	17536	58
gi|1001019338|gb|CP006916.3|	17536	17538	59
gi|1001019338|gb|CP006916.3|	17538	17539	63
gi|1001019338|gb|CP006916.3|	17539	17540	69
gi|1001019338|gb|CP006916.3|	17540	17541	71
gi|1001019338|gb|CP006916.3|	17541	17542	79
gi|1001019338|gb|CP006916.3|	17542	17545	83
gi|1001019338|gb|CP006916.3|	17545	17546	92
gi|1001019338|gb|CP006916.3|	17546	17547	99
gi|1001019338|gb|CP006916.3|	17547	17548	103
gi|1001019338|gb|CP006916.3|	17548	17549	111
gi|1001019338|gb|CP006916.3|	17549	17550	122
gi|1001019338|gb|CP006916.3|	17550	17551	125
gi|1001019338|gb|CP006916.3|	17551	17552	127
gi|1001019338|gb|CP006916.3|	17552	17553	128
gi|1001019338|gb|CP006916.3|	17553	17554	134
gi|1001019338|gb|CP006916.3|	17554	17555	127
gi|1001019338|gb|CP006916.3|	17555	17556	121
gi|1001019338|gb|CP006916.3|	17556	17557	118
gi|1001019338|gb|CP006916.3|	17557	17560	107
gi|1001019338|gb|CP006916.3|	17560	17561	110
gi|1001019338|gb|CP006916.3|	17561	17563	112
gi|1001019338|gb|CP006916.3|	17563	17564	113
gi|1001019338|gb|CP006916.3|	17564	17565	107
gi|1001019338|gb|CP006916.3|	17565	17566	105
gi|1001019338|gb|CP006916.3|	17566	17567	97
gi|1001019338|gb|CP006916.3|	17567	17568	95
gi|1001019338|gb|CP006916.3|	17568	17569	93
gi|1001019338|gb|CP006916.3|	17569	17570	94
gi|1001019338|gb|CP006916.3|	17570	17571	86
gi|1001019338|gb|CP006916.3|	17571	17572	87
gi|1001019338|gb|CP006916.3|	17572	17573	91
gi|1001019338|gb|CP006916.3|	17573	17574	82
gi|1001019338|gb|CP006916.3|	17574	17575	71
gi|1001019338|gb|CP006916.3|	17575	17576	69
gi|1001019338|gb|CP006916.3|	17576	17577	65
gi|1001019338|gb|CP006916.3|	17577	17578	60
gi|1001019338|gb|CP006916.3|	17578	17579	58
gi|1001019338|gb|CP006916.3|	17579	17580	59
gi|1001019338|gb|CP006916.3|	17580	17581	58
gi|1001019338|gb|CP006916.3|	17581	17583	56
gi|1001019338|gb|CP006916.3|	17583	17584	59
gi|1001019338|gb|CP006916.3|	17584	17585	61
gi|1001019338|gb|CP006916.3|	17585	17586	55
gi|1001019338|gb|CP006916.3|	17586	17588	53
gi|1001019338|gb|CP006916.3|	17588	17592	48
gi|1001019338|gb|CP006916.3|	17592	17594	46
gi|1001019338|gb|CP006916.3|	17594	17595	44
gi|1001019338|gb|CP006916.3|	17595	17596	46
gi|1001019338|gb|CP006916.3|	17596	17597	38
gi|1001019338|gb|CP006916.3|	17597	17599	31
gi|1001019338|gb|CP006916.3|	17599	17600	28
gi|1001019338|gb|CP006916.3|	17600	17601	33
gi|1001019338|gb|CP006916.3|	17601	17602	32
gi|1001019338|gb|CP006916.3|	17602	17603	33
gi|1001019338|gb|CP006916.3|	17603	17604	30
gi|1001019338|gb|CP006916.3|	17604	17608	29
gi|1001019338|gb|CP006916.3|	17608	17609	26
gi|1001019338|gb|CP006916.3|	17609	17610	23
gi|1001019338|gb|CP006916.3|	17610	17614	24
gi|1001019338|gb|CP006916.3|	17614	17615	26
gi|1001019338|gb|CP006916.3|	17615	17616	30
gi|1001019338|gb|CP006916.3|	17616	17620	31
gi|1001019338|gb|CP006916.3|	17620	17621	29
gi|1001019338|gb|CP006916.3|	17621	17622	30
gi|1001019338|gb|CP006916.3|	17622	17623	29
gi|1001019338|gb|CP006916.3|	17623	17624	27
gi|1001019338|gb|CP006916.3|	17624	17625	28
gi|1001019338|gb|CP006916.3|	17625	17626	24
gi|1001019338|gb|CP006916.3|	17626	17627	26
gi|1001019338|gb|CP006916.3|	17627	17628	27
gi|1001019338|gb|CP006916.3|	17628	17629	32
gi|1001019338|gb|CP006916.3|	17629	17630	34
gi|1001019338|gb|CP006916.3|	17630	17633	38
gi|1001019338|gb|CP006916.3|	17633	17634	39
gi|1001019338|gb|CP006916.3|	17634	17635	37
gi|1001019338|gb|CP006916.3|	17635	17636	40
gi|1001019338|gb|CP006916.3|	17636	17637	39
gi|1001019338|gb|CP006916.3|	17637	17639	42
gi|1001019338|gb|CP006916.3|	17639	17640	41
gi|1001019338|gb|CP006916.3|	17640	17642	43
gi|1001019338|gb|CP006916.3|	17642	17643	47
gi|1001019338|gb|CP006916.3|	17643	17644	48
gi|1001019338|gb|CP006916.3|	17644	17645	47
gi|1001019338|gb|CP006916.3|	17645	17646	49
gi|1001019338|gb|CP006916.3|	17646	17647	48
gi|1001019338|gb|CP006916.3|	17647	17648	58
gi|1001019338|gb|CP006916.3|	17648	17650	74
gi|1001019338|gb|CP006916.3|	17650	17651	72
gi|1001019338|gb|CP006916.3|	17651	17652	70
gi|1001019338|gb|CP006916.3|	17652	17653	68
gi|1001019338|gb|CP006916.3|	17653	17654	60
gi|1001019338|gb|CP006916.3|	17654	17655	58
gi|1001019338|gb|CP006916.3|	17655	17656	53
gi|1001019338|gb|CP006916.3|	17656	17657	57
gi|1001019338|gb|CP006916.3|	17657	17658	61
gi|1001019338|gb|CP006916.3|	17658	17659	62
gi|1001019338|gb|CP006916.3|	17659	17660	63
gi|1001019338|gb|CP006916.3|	17660	17662	59
gi|1001019338|gb|CP006916.3|	17662	17664	56
gi|1001019338|gb|CP006916.3|	17664	17665	55
gi|1001019338|gb|CP006916.3|	17665	17666	49
gi|1001019338|gb|CP006916.3|	17666	17667	48
gi|1001019338|gb|CP006916.3|	17667	17668	44
gi|1001019338|gb|CP006916.3|	17668	17669	43
gi|1001019338|gb|CP006916.3|	17669	17670	45
gi|1001019338|gb|CP006916.3|	17670	17672	42
gi|1001019338|gb|CP006916.3|	17672	17673	32
gi|1001019338|gb|CP006916.3|	17673	17674	16
gi|1001019338|gb|CP006916.3|	17674	17675	18
gi|1001019338|gb|CP006916.3|	17675	17676	20
gi|1001019338|gb|CP006916.3|	17676	17677	23
gi|1001019338|gb|CP006916.3|	17677	17678	22
gi|1001019338|gb|CP006916.3|	17678	17682	26
gi|1001019338|gb|CP006916.3|	17682	17683	22
gi|1001019338|gb|CP006916.3|	17683	17684	19
gi|1001019338|gb|CP006916.3|	17684	17685	18
gi|1001019338|gb|CP006916.3|	17685	17686	20
gi|1001019338|gb|CP006916.3|	17686	17694	21
gi|1001019338|gb|CP006916.3|	17694	17695	20
gi|1001019338|gb|CP006916.3|	17695	17699	22
gi|1001019338|gb|CP006916.3|	17699	17700	21
gi|1001019338|gb|CP006916.3|	17700	17701	19
gi|1001019338|gb|CP006916.3|	17701	17703	16
gi|1001019338|gb|CP006916.3|	17703	17706	12
gi|1001019338|gb|CP006916.3|	17706	17707	8
gi|1001019338|gb|CP006916.3|	17707	17709	9
gi|1001019338|gb|CP006916.3|	17709	17710	10
gi|1001019338|gb|CP006916.3|	17710	17711	9
gi|1001019338|gb|CP006916.3|	17711	17720	8
gi|1001019338|gb|CP006916.3|	17720	17724	6
gi|1001019338|gb|CP006916.3|	17724	17725	5
gi|1001019338|gb|CP006916.3|	17725	17728	6
gi|1001019338|gb|CP006916.3|	17728	17729	14
gi|1001019338|gb|CP006916.3|	17729	17730	16
gi|1001019338|gb|CP006916.3|	17730	17733	22
gi|1001019338|gb|CP006916.3|	17733	17734	24
gi|1001019338|gb|CP006916.3|	17734	17735	23
gi|1001019338|gb|CP006916.3|	17735	17736	22
gi|1001019338|gb|CP006916.3|	17736	17737	25
gi|1001019338|gb|CP006916.3|	17737	17738	29
gi|1001019338|gb|CP006916.3|	17738	17739	32
gi|1001019338|gb|CP006916.3|	17739	17742	33
gi|1001019338|gb|CP006916.3|	17742	17744	37
gi|1001019338|gb|CP006916.3|	17744	17745	40
gi|1001019338|gb|CP006916.3|	17745	17746	44
gi|1001019338|gb|CP006916.3|	17746	17747	75
gi|1001019338|gb|CP006916.3|	17747	17749	76
gi|1001019338|gb|CP006916.3|	17749	17750	75
gi|1001019338|gb|CP006916.3|	17750	17752	80
gi|1001019338|gb|CP006916.3|	17752	17753	81
gi|1001019338|gb|CP006916.3|	17753	17754	76
gi|1001019338|gb|CP006916.3|	17754	17755	74
gi|1001019338|gb|CP006916.3|	17755	17756	69
gi|1001019338|gb|CP006916.3|	17756	17757	70
gi|1001019338|gb|CP006916.3|	17757	17758	72
gi|1001019338|gb|CP006916.3|	17758	17759	76
gi|1001019338|gb|CP006916.3|	17759	17760	77
gi|1001019338|gb|CP006916.3|	17760	17761	80
gi|1001019338|gb|CP006916.3|	17761	17762	77
gi|1001019338|gb|CP006916.3|	17762	17763	73
gi|1001019338|gb|CP006916.3|	17763	17764	70
gi|1001019338|gb|CP006916.3|	17764	17765	72
gi|1001019338|gb|CP006916.3|	17765	17766	73
gi|1001019338|gb|CP006916.3|	17766	17767	76
gi|1001019338|gb|CP006916.3|	17767	17769	72
gi|1001019338|gb|CP006916.3|	17769	17770	68
gi|1001019338|gb|CP006916.3|	17770	17771	65
gi|1001019338|gb|CP006916.3|	17771	17773	38
gi|1001019338|gb|CP006916.3|	17773	17775	41
gi|1001019338|gb|CP006916.3|	17775	17777	35
gi|1001019338|gb|CP006916.3|	17777	17778	34
gi|1001019338|gb|CP006916.3|	17778	17779	32
gi|1001019338|gb|CP006916.3|	17779	17780	33
gi|1001019338|gb|CP006916.3|	17780	17781	32
gi|1001019338|gb|CP006916.3|	17781	17782	33
gi|1001019338|gb|CP006916.3|	17782	17783	30
gi|1001019338|gb|CP006916.3|	17783	17784	24
gi|1001019338|gb|CP006916.3|	17784	17785	25
gi|1001019338|gb|CP006916.3|	17785	17786	27
gi|1001019338|gb|CP006916.3|	17786	17789	30
gi|1001019338|gb|CP006916.3|	17789	17791	27
gi|1001019338|gb|CP006916.3|	17791	17795	24
gi|1001019338|gb|CP006916.3|	17795	17796	23
gi|1001019338|gb|CP006916.3|	17796	17798	19
gi|1001019338|gb|CP006916.3|	17798	17799	20
gi|1001019338|gb|CP006916.3|	17799	17800	22
gi|1001019338|gb|CP006916.3|	17800	17801	25
gi|1001019338|gb|CP006916.3|	17801	17802	37
gi|1001019338|gb|CP006916.3|	17802	17803	52
gi|1001019338|gb|CP006916.3|	17803	17804	54
gi|1001019338|gb|CP006916.3|	17804	17805	59
gi|1001019338|gb|CP006916.3|	17805	17806	65
gi|1001019338|gb|CP006916.3|	17806	17807	101
gi|1001019338|gb|CP006916.3|	17807	17808	120
gi|1001019338|gb|CP006916.3|	17808	17809	125
gi|1001019338|gb|CP006916.3|	17809	17810	132
gi|1001019338|gb|CP006916.3|	17810	17811	130
gi|1001019338|gb|CP006916.3|	17811	17814	134
gi|1001019338|gb|CP006916.3|	17814	17815	153
gi|1001019338|gb|CP006916.3|	17815	17816	154
gi|1001019338|gb|CP006916.3|	17816	17817	165
gi|1001019338|gb|CP006916.3|	17817	17818	170
gi|1001019338|gb|CP006916.3|	17818	17819	177
gi|1001019338|gb|CP006916.3|	17819	17820	179
gi|1001019338|gb|CP006916.3|	17820	17821	181
gi|1001019338|gb|CP006916.3|	17821	17822	183
gi|1001019338|gb|CP006916.3|	17822	17823	182
gi|1001019338|gb|CP006916.3|	17823	17824	180
gi|1001019338|gb|CP006916.3|	17824	17825	178
gi|1001019338|gb|CP006916.3|	17825	17826	177
gi|1001019338|gb|CP006916.3|	17826	17827	175
gi|1001019338|gb|CP006916.3|	17827	17828	177
gi|1001019338|gb|CP006916.3|	17828	17829	176
gi|1001019338|gb|CP006916.3|	17829	17831	175
gi|1001019338|gb|CP006916.3|	17831	17832	139
gi|1001019338|gb|CP006916.3|	17832	17833	120
gi|1001019338|gb|CP006916.3|	17833	17834	116
gi|1001019338|gb|CP006916.3|	17834	17835	107
gi|1001019338|gb|CP006916.3|	17835	17836	105
gi|1001019338|gb|CP006916.3|	17836	17838	102
gi|1001019338|gb|CP006916.3|	17838	17839	103
gi|1001019338|gb|CP006916.3|	17839	17840	84
gi|1001019338|gb|CP006916.3|	17840	17841	82
gi|1001019338|gb|CP006916.3|	17841	17842	71
gi|1001019338|gb|CP006916.3|	17842	17843	66
gi|1001019338|gb|CP006916.3|	17843	17844	59
gi|1001019338|gb|CP006916.3|	17844	17846	57
gi|1001019338|gb|CP006916.3|	17846	17847	56
gi|1001019338|gb|CP006916.3|	17847	17848	59
gi|1001019338|gb|CP006916.3|	17848	17849	120
gi|1001019338|gb|CP006916.3|	17849	17850	123
gi|1001019338|gb|CP006916.3|	17850	17851	121
gi|1001019338|gb|CP006916.3|	17851	17852	111
gi|1001019338|gb|CP006916.3|	17852	17853	94
gi|1001019338|gb|CP006916.3|	17853	17854	93
gi|1001019338|gb|CP006916.3|	17854	17855	88
gi|1001019338|gb|CP006916.3|	17855	17856	85
gi|1001019338|gb|CP006916.3|	17856	17857	83
gi|1001019338|gb|CP006916.3|	17857	17858	84
gi|1001019338|gb|CP006916.3|	17858	17859	85
gi|1001019338|gb|CP006916.3|	17859	17860	88
gi|1001019338|gb|CP006916.3|	17860	17861	91
gi|1001019338|gb|CP006916.3|	17861	17863	88
gi|1001019338|gb|CP006916.3|	17863	17865	87
gi|1001019338|gb|CP006916.3|	17865	17866	88
gi|1001019338|gb|CP006916.3|	17866	17867	89
gi|1001019338|gb|CP006916.3|	17867	17868	92
gi|1001019338|gb|CP006916.3|	17868	17869	94
gi|1001019338|gb|CP006916.3|	17869	17870	109
gi|1001019338|gb|CP006916.3|	17870	17871	110
gi|1001019338|gb|CP006916.3|	17871	17872	119
gi|1001019338|gb|CP006916.3|	17872	17873	121
[truncated: 296,471 more rows]
