# Supplementary material for: Data on translatome analysis of Mycoplasma gallisepticum
Source: Data Brief. 2016 Sep 7;9:422–4. doi: 10.1016/j.dib.2016.08.056 (PMC5037205; doi:10.1016/j.dib.2016.08.056)
Supplement: Supplementary material [file mmc1.zip › Supplementary material 1/Myc_Control1_pos.bedgraph]

gi|1001019338|gb|CP006916.3|	0	44	0
gi|1001019338|gb|CP006916.3|	44	69	1
gi|1001019338|gb|CP006916.3|	69	101	0
gi|1001019338|gb|CP006916.3|	101	126	1
gi|1001019338|gb|CP006916.3|	126	1014	0
gi|1001019338|gb|CP006916.3|	1014	1039	4
gi|1001019338|gb|CP006916.3|	1039	1887	0
gi|1001019338|gb|CP006916.3|	1887	1891	1
gi|1001019338|gb|CP006916.3|	1891	1893	2
gi|1001019338|gb|CP006916.3|	1893	1894	3
gi|1001019338|gb|CP006916.3|	1894	1906	4
gi|1001019338|gb|CP006916.3|	1906	1907	8
gi|1001019338|gb|CP006916.3|	1907	1912	9
gi|1001019338|gb|CP006916.3|	1912	1916	8
gi|1001019338|gb|CP006916.3|	1916	1918	7
gi|1001019338|gb|CP006916.3|	1918	1919	6
gi|1001019338|gb|CP006916.3|	1919	1931	5
gi|1001019338|gb|CP006916.3|	1931	1932	1
gi|1001019338|gb|CP006916.3|	1932	1934	0
gi|1001019338|gb|CP006916.3|	1934	1938	1
gi|1001019338|gb|CP006916.3|	1938	1944	2
gi|1001019338|gb|CP006916.3|	1944	1946	3
gi|1001019338|gb|CP006916.3|	1946	1947	5
gi|1001019338|gb|CP006916.3|	1947	1950	6
gi|1001019338|gb|CP006916.3|	1950	1952	7
gi|1001019338|gb|CP006916.3|	1952	1954	9
gi|1001019338|gb|CP006916.3|	1954	1956	10
gi|1001019338|gb|CP006916.3|	1956	1957	11
gi|1001019338|gb|CP006916.3|	1957	1959	12
gi|1001019338|gb|CP006916.3|	1959	1963	11
gi|1001019338|gb|CP006916.3|	1963	1969	10
gi|1001019338|gb|CP006916.3|	1969	1971	9
gi|1001019338|gb|CP006916.3|	1971	1972	7
gi|1001019338|gb|CP006916.3|	1972	1975	6
gi|1001019338|gb|CP006916.3|	1975	1978	5
gi|1001019338|gb|CP006916.3|	1978	1981	9
gi|1001019338|gb|CP006916.3|	1981	1982	8
gi|1001019338|gb|CP006916.3|	1982	1984	7
gi|1001019338|gb|CP006916.3|	1984	1987	11
gi|1001019338|gb|CP006916.3|	1987	1992	12
gi|1001019338|gb|CP006916.3|	1992	2002	14
gi|1001019338|gb|CP006916.3|	2002	2004	12
gi|1001019338|gb|CP006916.3|	2004	2007	11
gi|1001019338|gb|CP006916.3|	2007	2008	12
gi|1001019338|gb|CP006916.3|	2008	2009	15
gi|1001019338|gb|CP006916.3|	2009	2012	12
gi|1001019338|gb|CP006916.3|	2012	2013	14
gi|1001019338|gb|CP006916.3|	2013	2016	18
gi|1001019338|gb|CP006916.3|	2016	2017	21
gi|1001019338|gb|CP006916.3|	2017	2020	20
gi|1001019338|gb|CP006916.3|	2020	2021	21
gi|1001019338|gb|CP006916.3|	2021	2022	23
gi|1001019338|gb|CP006916.3|	2022	2028	25
gi|1001019338|gb|CP006916.3|	2028	2032	21
gi|1001019338|gb|CP006916.3|	2032	2033	20
gi|1001019338|gb|CP006916.3|	2033	2034	17
gi|1001019338|gb|CP006916.3|	2034	2037	16
gi|1001019338|gb|CP006916.3|	2037	2038	13
gi|1001019338|gb|CP006916.3|	2038	2041	9
gi|1001019338|gb|CP006916.3|	2041	2042	8
gi|1001019338|gb|CP006916.3|	2042	2043	7
gi|1001019338|gb|CP006916.3|	2043	2045	10
gi|1001019338|gb|CP006916.3|	2045	2046	9
gi|1001019338|gb|CP006916.3|	2046	2047	7
gi|1001019338|gb|CP006916.3|	2047	2051	5
gi|1001019338|gb|CP006916.3|	2051	2059	9
gi|1001019338|gb|CP006916.3|	2059	2066	10
gi|1001019338|gb|CP006916.3|	2066	2068	8
gi|1001019338|gb|CP006916.3|	2068	2074	5
gi|1001019338|gb|CP006916.3|	2074	2076	10
gi|1001019338|gb|CP006916.3|	2076	2083	6
gi|1001019338|gb|CP006916.3|	2083	2084	7
gi|1001019338|gb|CP006916.3|	2084	2086	6
gi|1001019338|gb|CP006916.3|	2086	2099	7
gi|1001019338|gb|CP006916.3|	2099	2102	2
gi|1001019338|gb|CP006916.3|	2102	2103	3
gi|1001019338|gb|CP006916.3|	2103	2105	5
gi|1001019338|gb|CP006916.3|	2105	2108	6
gi|1001019338|gb|CP006916.3|	2108	2109	5
gi|1001019338|gb|CP006916.3|	2109	2110	6
gi|1001019338|gb|CP006916.3|	2110	2111	9
gi|1001019338|gb|CP006916.3|	2111	2112	8
gi|1001019338|gb|CP006916.3|	2112	2114	15
gi|1001019338|gb|CP006916.3|	2114	2115	19
gi|1001019338|gb|CP006916.3|	2115	2117	20
gi|1001019338|gb|CP006916.3|	2117	2118	21
gi|1001019338|gb|CP006916.3|	2118	2119	23
gi|1001019338|gb|CP006916.3|	2119	2123	28
gi|1001019338|gb|CP006916.3|	2123	2127	29
gi|1001019338|gb|CP006916.3|	2127	2128	28
gi|1001019338|gb|CP006916.3|	2128	2130	26
gi|1001019338|gb|CP006916.3|	2130	2135	25
gi|1001019338|gb|CP006916.3|	2135	2137	22
gi|1001019338|gb|CP006916.3|	2137	2139	15
gi|1001019338|gb|CP006916.3|	2139	2140	11
gi|1001019338|gb|CP006916.3|	2140	2142	10
gi|1001019338|gb|CP006916.3|	2142	2143	9
gi|1001019338|gb|CP006916.3|	2143	2144	7
gi|1001019338|gb|CP006916.3|	2144	2148	4
gi|1001019338|gb|CP006916.3|	2148	2151	3
gi|1001019338|gb|CP006916.3|	2151	2152	4
gi|1001019338|gb|CP006916.3|	2152	2153	6
gi|1001019338|gb|CP006916.3|	2153	2154	9
gi|1001019338|gb|CP006916.3|	2154	2156	10
gi|1001019338|gb|CP006916.3|	2156	2157	24
gi|1001019338|gb|CP006916.3|	2157	2159	27
gi|1001019338|gb|CP006916.3|	2159	2163	26
gi|1001019338|gb|CP006916.3|	2163	2164	47
gi|1001019338|gb|CP006916.3|	2164	2168	49
gi|1001019338|gb|CP006916.3|	2168	2169	50
gi|1001019338|gb|CP006916.3|	2169	2170	49
gi|1001019338|gb|CP006916.3|	2170	2172	50
gi|1001019338|gb|CP006916.3|	2172	2173	52
gi|1001019338|gb|CP006916.3|	2173	2175	53
gi|1001019338|gb|CP006916.3|	2175	2176	54
gi|1001019338|gb|CP006916.3|	2176	2179	55
gi|1001019338|gb|CP006916.3|	2179	2180	54
gi|1001019338|gb|CP006916.3|	2180	2181	55
gi|1001019338|gb|CP006916.3|	2181	2182	45
gi|1001019338|gb|CP006916.3|	2182	2184	43
gi|1001019338|gb|CP006916.3|	2184	2186	44
gi|1001019338|gb|CP006916.3|	2186	2188	46
gi|1001019338|gb|CP006916.3|	2188	2189	25
gi|1001019338|gb|CP006916.3|	2189	2191	23
gi|1001019338|gb|CP006916.3|	2191	2192	25
gi|1001019338|gb|CP006916.3|	2192	2194	26
gi|1001019338|gb|CP006916.3|	2194	2195	25
gi|1001019338|gb|CP006916.3|	2195	2196	24
gi|1001019338|gb|CP006916.3|	2196	2197	26
gi|1001019338|gb|CP006916.3|	2197	2201	24
gi|1001019338|gb|CP006916.3|	2201	2202	22
gi|1001019338|gb|CP006916.3|	2202	2203	20
gi|1001019338|gb|CP006916.3|	2203	2206	22
gi|1001019338|gb|CP006916.3|	2206	2207	18
gi|1001019338|gb|CP006916.3|	2207	2211	17
gi|1001019338|gb|CP006916.3|	2211	2216	15
gi|1001019338|gb|CP006916.3|	2216	2217	13
gi|1001019338|gb|CP006916.3|	2217	2218	14
gi|1001019338|gb|CP006916.3|	2218	2221	13
gi|1001019338|gb|CP006916.3|	2221	2223	11
gi|1001019338|gb|CP006916.3|	2223	2225	10
gi|1001019338|gb|CP006916.3|	2225	2228	9
gi|1001019338|gb|CP006916.3|	2228	2230	4
gi|1001019338|gb|CP006916.3|	2230	2231	3
gi|1001019338|gb|CP006916.3|	2231	2232	6
gi|1001019338|gb|CP006916.3|	2232	2233	7
gi|1001019338|gb|CP006916.3|	2233	2234	11
gi|1001019338|gb|CP006916.3|	2234	2235	13
gi|1001019338|gb|CP006916.3|	2235	2237	16
gi|1001019338|gb|CP006916.3|	2237	2238	18
gi|1001019338|gb|CP006916.3|	2238	2239	25
gi|1001019338|gb|CP006916.3|	2239	2240	31
gi|1001019338|gb|CP006916.3|	2240	2241	34
gi|1001019338|gb|CP006916.3|	2241	2242	37
gi|1001019338|gb|CP006916.3|	2242	2243	36
gi|1001019338|gb|CP006916.3|	2243	2245	41
gi|1001019338|gb|CP006916.3|	2245	2246	45
gi|1001019338|gb|CP006916.3|	2246	2248	46
gi|1001019338|gb|CP006916.3|	2248	2250	47
gi|1001019338|gb|CP006916.3|	2250	2251	48
gi|1001019338|gb|CP006916.3|	2251	2256	49
gi|1001019338|gb|CP006916.3|	2256	2257	48
gi|1001019338|gb|CP006916.3|	2257	2258	47
gi|1001019338|gb|CP006916.3|	2258	2259	43
gi|1001019338|gb|CP006916.3|	2259	2260	40
gi|1001019338|gb|CP006916.3|	2260	2261	39
gi|1001019338|gb|CP006916.3|	2261	2263	41
gi|1001019338|gb|CP006916.3|	2263	2264	34
gi|1001019338|gb|CP006916.3|	2264	2266	29
gi|1001019338|gb|CP006916.3|	2266	2267	26
gi|1001019338|gb|CP006916.3|	2267	2268	25
gi|1001019338|gb|CP006916.3|	2268	2269	26
gi|1001019338|gb|CP006916.3|	2269	2270	30
gi|1001019338|gb|CP006916.3|	2270	2271	31
gi|1001019338|gb|CP006916.3|	2271	2272	43
gi|1001019338|gb|CP006916.3|	2272	2274	44
gi|1001019338|gb|CP006916.3|	2274	2276	46
gi|1001019338|gb|CP006916.3|	2276	2278	45
gi|1001019338|gb|CP006916.3|	2278	2279	47
gi|1001019338|gb|CP006916.3|	2279	2280	49
gi|1001019338|gb|CP006916.3|	2280	2282	52
gi|1001019338|gb|CP006916.3|	2282	2283	55
gi|1001019338|gb|CP006916.3|	2283	2285	56
gi|1001019338|gb|CP006916.3|	2285	2289	54
gi|1001019338|gb|CP006916.3|	2289	2290	53
gi|1001019338|gb|CP006916.3|	2290	2291	50
gi|1001019338|gb|CP006916.3|	2291	2292	51
gi|1001019338|gb|CP006916.3|	2292	2293	56
gi|1001019338|gb|CP006916.3|	2293	2294	50
gi|1001019338|gb|CP006916.3|	2294	2295	47
gi|1001019338|gb|CP006916.3|	2295	2296	42
gi|1001019338|gb|CP006916.3|	2296	2297	30
gi|1001019338|gb|CP006916.3|	2297	2298	32
gi|1001019338|gb|CP006916.3|	2298	2299	31
gi|1001019338|gb|CP006916.3|	2299	2300	33
gi|1001019338|gb|CP006916.3|	2300	2301	32
gi|1001019338|gb|CP006916.3|	2301	2303	35
gi|1001019338|gb|CP006916.3|	2303	2304	33
gi|1001019338|gb|CP006916.3|	2304	2305	31
gi|1001019338|gb|CP006916.3|	2305	2306	28
gi|1001019338|gb|CP006916.3|	2306	2307	30
gi|1001019338|gb|CP006916.3|	2307	2308	28
gi|1001019338|gb|CP006916.3|	2308	2309	27
gi|1001019338|gb|CP006916.3|	2309	2310	30
gi|1001019338|gb|CP006916.3|	2310	2311	33
gi|1001019338|gb|CP006916.3|	2311	2313	35
gi|1001019338|gb|CP006916.3|	2313	2315	40
gi|1001019338|gb|CP006916.3|	2315	2316	45
gi|1001019338|gb|CP006916.3|	2316	2317	44
gi|1001019338|gb|CP006916.3|	2317	2319	45
gi|1001019338|gb|CP006916.3|	2319	2320	44
gi|1001019338|gb|CP006916.3|	2320	2321	48
gi|1001019338|gb|CP006916.3|	2321	2322	50
gi|1001019338|gb|CP006916.3|	2322	2324	47
gi|1001019338|gb|CP006916.3|	2324	2326	44
gi|1001019338|gb|CP006916.3|	2326	2327	41
gi|1001019338|gb|CP006916.3|	2327	2331	44
gi|1001019338|gb|CP006916.3|	2331	2332	45
gi|1001019338|gb|CP006916.3|	2332	2333	50
gi|1001019338|gb|CP006916.3|	2333	2334	53
gi|1001019338|gb|CP006916.3|	2334	2335	51
gi|1001019338|gb|CP006916.3|	2335	2336	49
gi|1001019338|gb|CP006916.3|	2336	2338	50
gi|1001019338|gb|CP006916.3|	2338	2340	45
gi|1001019338|gb|CP006916.3|	2340	2341	40
gi|1001019338|gb|CP006916.3|	2341	2342	42
gi|1001019338|gb|CP006916.3|	2342	2344	36
gi|1001019338|gb|CP006916.3|	2344	2345	37
gi|1001019338|gb|CP006916.3|	2345	2346	33
gi|1001019338|gb|CP006916.3|	2346	2348	30
gi|1001019338|gb|CP006916.3|	2348	2349	33
gi|1001019338|gb|CP006916.3|	2349	2352	32
gi|1001019338|gb|CP006916.3|	2352	2356	29
gi|1001019338|gb|CP006916.3|	2356	2357	26
gi|1001019338|gb|CP006916.3|	2357	2358	20
gi|1001019338|gb|CP006916.3|	2358	2359	18
gi|1001019338|gb|CP006916.3|	2359	2360	17
gi|1001019338|gb|CP006916.3|	2360	2361	16
gi|1001019338|gb|CP006916.3|	2361	2362	12
gi|1001019338|gb|CP006916.3|	2362	2364	15
gi|1001019338|gb|CP006916.3|	2364	2366	17
gi|1001019338|gb|CP006916.3|	2366	2367	15
gi|1001019338|gb|CP006916.3|	2367	2368	16
gi|1001019338|gb|CP006916.3|	2368	2369	18
gi|1001019338|gb|CP006916.3|	2369	2373	17
gi|1001019338|gb|CP006916.3|	2373	2375	14
gi|1001019338|gb|CP006916.3|	2375	2381	15
gi|1001019338|gb|CP006916.3|	2381	2383	13
gi|1001019338|gb|CP006916.3|	2383	2386	12
gi|1001019338|gb|CP006916.3|	2386	2387	11
gi|1001019338|gb|CP006916.3|	2387	2389	6
gi|1001019338|gb|CP006916.3|	2389	2391	4
gi|1001019338|gb|CP006916.3|	2391	2393	6
gi|1001019338|gb|CP006916.3|	2393	2394	9
gi|1001019338|gb|CP006916.3|	2394	2396	14
gi|1001019338|gb|CP006916.3|	2396	2397	16
gi|1001019338|gb|CP006916.3|	2397	2408	18
gi|1001019338|gb|CP006916.3|	2408	2409	20
gi|1001019338|gb|CP006916.3|	2409	2414	21
gi|1001019338|gb|CP006916.3|	2414	2415	22
gi|1001019338|gb|CP006916.3|	2415	2416	25
gi|1001019338|gb|CP006916.3|	2416	2418	26
gi|1001019338|gb|CP006916.3|	2418	2419	21
gi|1001019338|gb|CP006916.3|	2419	2421	16
gi|1001019338|gb|CP006916.3|	2421	2422	14
gi|1001019338|gb|CP006916.3|	2422	2425	12
gi|1001019338|gb|CP006916.3|	2425	2426	11
gi|1001019338|gb|CP006916.3|	2426	2429	14
gi|1001019338|gb|CP006916.3|	2429	2432	15
gi|1001019338|gb|CP006916.3|	2432	2433	16
gi|1001019338|gb|CP006916.3|	2433	2436	19
gi|1001019338|gb|CP006916.3|	2436	2438	23
gi|1001019338|gb|CP006916.3|	2438	2439	24
gi|1001019338|gb|CP006916.3|	2439	2440	25
gi|1001019338|gb|CP006916.3|	2440	2441	22
gi|1001019338|gb|CP006916.3|	2441	2442	24
gi|1001019338|gb|CP006916.3|	2442	2443	25
gi|1001019338|gb|CP006916.3|	2443	2447	26
gi|1001019338|gb|CP006916.3|	2447	2448	30
gi|1001019338|gb|CP006916.3|	2448	2449	45
gi|1001019338|gb|CP006916.3|	2449	2450	48
gi|1001019338|gb|CP006916.3|	2450	2451	49
gi|1001019338|gb|CP006916.3|	2451	2453	46
gi|1001019338|gb|CP006916.3|	2453	2454	47
gi|1001019338|gb|CP006916.3|	2454	2455	48
gi|1001019338|gb|CP006916.3|	2455	2457	51
gi|1001019338|gb|CP006916.3|	2457	2458	53
gi|1001019338|gb|CP006916.3|	2458	2459	48
gi|1001019338|gb|CP006916.3|	2459	2460	49
gi|1001019338|gb|CP006916.3|	2460	2461	51
gi|1001019338|gb|CP006916.3|	2461	2463	47
gi|1001019338|gb|CP006916.3|	2463	2464	49
gi|1001019338|gb|CP006916.3|	2464	2466	47
gi|1001019338|gb|CP006916.3|	2466	2467	42
gi|1001019338|gb|CP006916.3|	2467	2468	40
gi|1001019338|gb|CP006916.3|	2468	2469	39
gi|1001019338|gb|CP006916.3|	2469	2471	41
gi|1001019338|gb|CP006916.3|	2471	2472	43
gi|1001019338|gb|CP006916.3|	2472	2473	41
gi|1001019338|gb|CP006916.3|	2473	2474	28
gi|1001019338|gb|CP006916.3|	2474	2475	27
gi|1001019338|gb|CP006916.3|	2475	2476	26
gi|1001019338|gb|CP006916.3|	2476	2478	32
gi|1001019338|gb|CP006916.3|	2478	2480	31
gi|1001019338|gb|CP006916.3|	2480	2481	28
gi|1001019338|gb|CP006916.3|	2481	2482	29
gi|1001019338|gb|CP006916.3|	2482	2483	30
gi|1001019338|gb|CP006916.3|	2483	2484	32
gi|1001019338|gb|CP006916.3|	2484	2485	36
gi|1001019338|gb|CP006916.3|	2485	2486	37
gi|1001019338|gb|CP006916.3|	2486	2487	38
gi|1001019338|gb|CP006916.3|	2487	2488	41
gi|1001019338|gb|CP006916.3|	2488	2490	38
gi|1001019338|gb|CP006916.3|	2490	2493	39
gi|1001019338|gb|CP006916.3|	2493	2494	40
gi|1001019338|gb|CP006916.3|	2494	2495	41
gi|1001019338|gb|CP006916.3|	2495	2496	44
gi|1001019338|gb|CP006916.3|	2496	2498	43
gi|1001019338|gb|CP006916.3|	2498	2499	41
gi|1001019338|gb|CP006916.3|	2499	2501	39
gi|1001019338|gb|CP006916.3|	2501	2504	33
gi|1001019338|gb|CP006916.3|	2504	2506	31
gi|1001019338|gb|CP006916.3|	2506	2507	30
gi|1001019338|gb|CP006916.3|	2507	2508	26
gi|1001019338|gb|CP006916.3|	2508	2509	24
gi|1001019338|gb|CP006916.3|	2509	2510	18
gi|1001019338|gb|CP006916.3|	2510	2511	15
gi|1001019338|gb|CP006916.3|	2511	2512	14
gi|1001019338|gb|CP006916.3|	2512	2515	11
gi|1001019338|gb|CP006916.3|	2515	2516	10
gi|1001019338|gb|CP006916.3|	2516	2518	11
gi|1001019338|gb|CP006916.3|	2518	2519	10
gi|1001019338|gb|CP006916.3|	2519	2521	7
gi|1001019338|gb|CP006916.3|	2521	2522	8
gi|1001019338|gb|CP006916.3|	2522	2524	6
gi|1001019338|gb|CP006916.3|	2524	2525	7
gi|1001019338|gb|CP006916.3|	2525	2528	10
gi|1001019338|gb|CP006916.3|	2528	2534	11
gi|1001019338|gb|CP006916.3|	2534	2536	12
gi|1001019338|gb|CP006916.3|	2536	2537	15
gi|1001019338|gb|CP006916.3|	2537	2538	18
gi|1001019338|gb|CP006916.3|	2538	2539	25
gi|1001019338|gb|CP006916.3|	2539	2541	32
gi|1001019338|gb|CP006916.3|	2541	2542	36
gi|1001019338|gb|CP006916.3|	2542	2543	37
gi|1001019338|gb|CP006916.3|	2543	2544	39
gi|1001019338|gb|CP006916.3|	2544	2545	40
gi|1001019338|gb|CP006916.3|	2545	2546	38
gi|1001019338|gb|CP006916.3|	2546	2548	39
gi|1001019338|gb|CP006916.3|	2548	2549	44
gi|1001019338|gb|CP006916.3|	2549	2550	43
gi|1001019338|gb|CP006916.3|	2550	2551	41
gi|1001019338|gb|CP006916.3|	2551	2552	45
gi|1001019338|gb|CP006916.3|	2552	2553	46
gi|1001019338|gb|CP006916.3|	2553	2554	45
gi|1001019338|gb|CP006916.3|	2554	2555	50
gi|1001019338|gb|CP006916.3|	2555	2556	53
gi|1001019338|gb|CP006916.3|	2556	2557	54
gi|1001019338|gb|CP006916.3|	2557	2558	55
gi|1001019338|gb|CP006916.3|	2558	2559	56
gi|1001019338|gb|CP006916.3|	2559	2561	57
gi|1001019338|gb|CP006916.3|	2561	2562	55
gi|1001019338|gb|CP006916.3|	2562	2563	53
gi|1001019338|gb|CP006916.3|	2563	2564	46
gi|1001019338|gb|CP006916.3|	2564	2566	39
gi|1001019338|gb|CP006916.3|	2566	2567	34
gi|1001019338|gb|CP006916.3|	2567	2568	33
gi|1001019338|gb|CP006916.3|	2568	2569	31
gi|1001019338|gb|CP006916.3|	2569	2570	30
gi|1001019338|gb|CP006916.3|	2570	2571	29
gi|1001019338|gb|CP006916.3|	2571	2572	26
gi|1001019338|gb|CP006916.3|	2572	2573	27
gi|1001019338|gb|CP006916.3|	2573	2574	22
gi|1001019338|gb|CP006916.3|	2574	2575	23
gi|1001019338|gb|CP006916.3|	2575	2576	24
gi|1001019338|gb|CP006916.3|	2576	2577	21
gi|1001019338|gb|CP006916.3|	2577	2579	20
gi|1001019338|gb|CP006916.3|	2579	2580	16
gi|1001019338|gb|CP006916.3|	2580	2582	13
gi|1001019338|gb|CP006916.3|	2582	2583	14
gi|1001019338|gb|CP006916.3|	2583	2584	13
gi|1001019338|gb|CP006916.3|	2584	2586	11
gi|1001019338|gb|CP006916.3|	2586	2587	10
gi|1001019338|gb|CP006916.3|	2587	2588	9
gi|1001019338|gb|CP006916.3|	2588	2589	10
gi|1001019338|gb|CP006916.3|	2589	2590	11
gi|1001019338|gb|CP006916.3|	2590	2591	13
gi|1001019338|gb|CP006916.3|	2591	2592	16
gi|1001019338|gb|CP006916.3|	2592	2593	20
gi|1001019338|gb|CP006916.3|	2593	2594	22
gi|1001019338|gb|CP006916.3|	2594	2595	23
gi|1001019338|gb|CP006916.3|	2595	2596	27
gi|1001019338|gb|CP006916.3|	2596	2597	31
gi|1001019338|gb|CP006916.3|	2597	2600	32
gi|1001019338|gb|CP006916.3|	2600	2601	30
gi|1001019338|gb|CP006916.3|	2601	2605	32
gi|1001019338|gb|CP006916.3|	2605	2606	34
gi|1001019338|gb|CP006916.3|	2606	2608	35
gi|1001019338|gb|CP006916.3|	2608	2609	37
gi|1001019338|gb|CP006916.3|	2609	2610	38
gi|1001019338|gb|CP006916.3|	2610	2611	41
gi|1001019338|gb|CP006916.3|	2611	2612	46
gi|1001019338|gb|CP006916.3|	2612	2613	48
gi|1001019338|gb|CP006916.3|	2613	2616	47
gi|1001019338|gb|CP006916.3|	2616	2617	45
gi|1001019338|gb|CP006916.3|	2617	2618	43
gi|1001019338|gb|CP006916.3|	2618	2619	41
gi|1001019338|gb|CP006916.3|	2619	2620	44
gi|1001019338|gb|CP006916.3|	2620	2621	45
gi|1001019338|gb|CP006916.3|	2621	2622	47
gi|1001019338|gb|CP006916.3|	2622	2623	45
gi|1001019338|gb|CP006916.3|	2623	2624	47
gi|1001019338|gb|CP006916.3|	2624	2626	48
gi|1001019338|gb|CP006916.3|	2626	2628	49
gi|1001019338|gb|CP006916.3|	2628	2630	50
gi|1001019338|gb|CP006916.3|	2630	2632	49
gi|1001019338|gb|CP006916.3|	2632	2633	48
gi|1001019338|gb|CP006916.3|	2633	2636	47
gi|1001019338|gb|CP006916.3|	2636	2637	50
gi|1001019338|gb|CP006916.3|	2637	2639	48
gi|1001019338|gb|CP006916.3|	2639	2640	47
gi|1001019338|gb|CP006916.3|	2640	2641	46
gi|1001019338|gb|CP006916.3|	2641	2642	45
gi|1001019338|gb|CP006916.3|	2642	2643	44
gi|1001019338|gb|CP006916.3|	2643	2644	46
gi|1001019338|gb|CP006916.3|	2644	2645	48
gi|1001019338|gb|CP006916.3|	2645	2646	47
gi|1001019338|gb|CP006916.3|	2646	2648	45
gi|1001019338|gb|CP006916.3|	2648	2650	43
gi|1001019338|gb|CP006916.3|	2650	2651	53
gi|1001019338|gb|CP006916.3|	2651	2652	54
gi|1001019338|gb|CP006916.3|	2652	2653	57
gi|1001019338|gb|CP006916.3|	2653	2654	62
gi|1001019338|gb|CP006916.3|	2654	2655	66
gi|1001019338|gb|CP006916.3|	2655	2656	75
gi|1001019338|gb|CP006916.3|	2656	2657	86
gi|1001019338|gb|CP006916.3|	2657	2658	87
gi|1001019338|gb|CP006916.3|	2658	2659	95
gi|1001019338|gb|CP006916.3|	2659	2660	99
gi|1001019338|gb|CP006916.3|	2660	2661	101
gi|1001019338|gb|CP006916.3|	2661	2662	98
gi|1001019338|gb|CP006916.3|	2662	2663	102
gi|1001019338|gb|CP006916.3|	2663	2664	107
gi|1001019338|gb|CP006916.3|	2664	2666	114
gi|1001019338|gb|CP006916.3|	2666	2667	115
gi|1001019338|gb|CP006916.3|	2667	2668	116
gi|1001019338|gb|CP006916.3|	2668	2669	117
gi|1001019338|gb|CP006916.3|	2669	2670	112
gi|1001019338|gb|CP006916.3|	2670	2671	109
gi|1001019338|gb|CP006916.3|	2671	2674	105
gi|1001019338|gb|CP006916.3|	2674	2675	103
gi|1001019338|gb|CP006916.3|	2675	2676	93
gi|1001019338|gb|CP006916.3|	2676	2677	88
gi|1001019338|gb|CP006916.3|	2677	2678	85
gi|1001019338|gb|CP006916.3|	2678	2679	79
gi|1001019338|gb|CP006916.3|	2679	2680	74
gi|1001019338|gb|CP006916.3|	2680	2681	64
gi|1001019338|gb|CP006916.3|	2681	2682	51
gi|1001019338|gb|CP006916.3|	2682	2683	49
gi|1001019338|gb|CP006916.3|	2683	2684	40
gi|1001019338|gb|CP006916.3|	2684	2685	35
gi|1001019338|gb|CP006916.3|	2685	2686	30
gi|1001019338|gb|CP006916.3|	2686	2687	25
gi|1001019338|gb|CP006916.3|	2687	2688	21
gi|1001019338|gb|CP006916.3|	2688	2689	16
gi|1001019338|gb|CP006916.3|	2689	2690	11
gi|1001019338|gb|CP006916.3|	2690	2691	10
gi|1001019338|gb|CP006916.3|	2691	2692	9
gi|1001019338|gb|CP006916.3|	2692	2694	7
gi|1001019338|gb|CP006916.3|	2694	2695	10
gi|1001019338|gb|CP006916.3|	2695	2696	12
gi|1001019338|gb|CP006916.3|	2696	2697	15
gi|1001019338|gb|CP006916.3|	2697	2699	19
gi|1001019338|gb|CP006916.3|	2699	2702	22
gi|1001019338|gb|CP006916.3|	2702	2704	25
gi|1001019338|gb|CP006916.3|	2704	2706	32
gi|1001019338|gb|CP006916.3|	2706	2707	34
gi|1001019338|gb|CP006916.3|	2707	2708	37
gi|1001019338|gb|CP006916.3|	2708	2709	38
gi|1001019338|gb|CP006916.3|	2709	2710	40
gi|1001019338|gb|CP006916.3|	2710	2712	41
gi|1001019338|gb|CP006916.3|	2712	2713	43
gi|1001019338|gb|CP006916.3|	2713	2714	44
gi|1001019338|gb|CP006916.3|	2714	2717	42
gi|1001019338|gb|CP006916.3|	2717	2718	47
gi|1001019338|gb|CP006916.3|	2718	2719	46
gi|1001019338|gb|CP006916.3|	2719	2720	43
gi|1001019338|gb|CP006916.3|	2720	2721	41
gi|1001019338|gb|CP006916.3|	2721	2722	42
gi|1001019338|gb|CP006916.3|	2722	2723	39
gi|1001019338|gb|CP006916.3|	2723	2724	43
gi|1001019338|gb|CP006916.3|	2724	2728	41
gi|1001019338|gb|CP006916.3|	2728	2729	45
gi|1001019338|gb|CP006916.3|	2729	2730	44
gi|1001019338|gb|CP006916.3|	2730	2731	47
gi|1001019338|gb|CP006916.3|	2731	2732	45
gi|1001019338|gb|CP006916.3|	2732	2733	44
gi|1001019338|gb|CP006916.3|	2733	2734	43
gi|1001019338|gb|CP006916.3|	2734	2736	44
gi|1001019338|gb|CP006916.3|	2736	2737	46
gi|1001019338|gb|CP006916.3|	2737	2738	44
gi|1001019338|gb|CP006916.3|	2738	2739	43
gi|1001019338|gb|CP006916.3|	2739	2740	44
gi|1001019338|gb|CP006916.3|	2740	2741	46
gi|1001019338|gb|CP006916.3|	2741	2742	49
gi|1001019338|gb|CP006916.3|	2742	2743	44
gi|1001019338|gb|CP006916.3|	2743	2745	42
gi|1001019338|gb|CP006916.3|	2745	2746	45
gi|1001019338|gb|CP006916.3|	2746	2748	41
gi|1001019338|gb|CP006916.3|	2748	2749	37
gi|1001019338|gb|CP006916.3|	2749	2750	36
gi|1001019338|gb|CP006916.3|	2750	2751	38
gi|1001019338|gb|CP006916.3|	2751	2752	39
gi|1001019338|gb|CP006916.3|	2752	2753	36
gi|1001019338|gb|CP006916.3|	2753	2754	32
gi|1001019338|gb|CP006916.3|	2754	2755	26
gi|1001019338|gb|CP006916.3|	2755	2756	24
gi|1001019338|gb|CP006916.3|	2756	2757	25
gi|1001019338|gb|CP006916.3|	2757	2758	28
gi|1001019338|gb|CP006916.3|	2758	2759	30
gi|1001019338|gb|CP006916.3|	2759	2760	28
gi|1001019338|gb|CP006916.3|	2760	2761	27
gi|1001019338|gb|CP006916.3|	2761	2762	26
gi|1001019338|gb|CP006916.3|	2762	2764	27
gi|1001019338|gb|CP006916.3|	2764	2765	30
gi|1001019338|gb|CP006916.3|	2765	2766	28
gi|1001019338|gb|CP006916.3|	2766	2769	25
gi|1001019338|gb|CP006916.3|	2769	2770	24
gi|1001019338|gb|CP006916.3|	2770	2772	20
gi|1001019338|gb|CP006916.3|	2772	2773	21
gi|1001019338|gb|CP006916.3|	2773	2774	22
gi|1001019338|gb|CP006916.3|	2774	2777	23
gi|1001019338|gb|CP006916.3|	2777	2780	25
gi|1001019338|gb|CP006916.3|	2780	2781	28
gi|1001019338|gb|CP006916.3|	2781	2782	27
gi|1001019338|gb|CP006916.3|	2782	2783	25
gi|1001019338|gb|CP006916.3|	2783	2785	24
gi|1001019338|gb|CP006916.3|	2785	2788	25
gi|1001019338|gb|CP006916.3|	2788	2789	26
gi|1001019338|gb|CP006916.3|	2789	2790	22
gi|1001019338|gb|CP006916.3|	2790	2792	23
gi|1001019338|gb|CP006916.3|	2792	2794	24
gi|1001019338|gb|CP006916.3|	2794	2796	27
gi|1001019338|gb|CP006916.3|	2796	2798	29
gi|1001019338|gb|CP006916.3|	2798	2799	28
gi|1001019338|gb|CP006916.3|	2799	2800	27
gi|1001019338|gb|CP006916.3|	2800	2801	25
gi|1001019338|gb|CP006916.3|	2801	2802	27
gi|1001019338|gb|CP006916.3|	2802	2803	25
gi|1001019338|gb|CP006916.3|	2803	2804	29
gi|1001019338|gb|CP006916.3|	2804	2805	32
gi|1001019338|gb|CP006916.3|	2805	2806	36
gi|1001019338|gb|CP006916.3|	2806	2807	37
gi|1001019338|gb|CP006916.3|	2807	2809	41
gi|1001019338|gb|CP006916.3|	2809	2810	42
gi|1001019338|gb|CP006916.3|	2810	2811	44
gi|1001019338|gb|CP006916.3|	2811	2812	45
gi|1001019338|gb|CP006916.3|	2812	2813	48
gi|1001019338|gb|CP006916.3|	2813	2814	52
gi|1001019338|gb|CP006916.3|	2814	2815	53
gi|1001019338|gb|CP006916.3|	2815	2816	55
gi|1001019338|gb|CP006916.3|	2816	2817	56
gi|1001019338|gb|CP006916.3|	2817	2818	57
gi|1001019338|gb|CP006916.3|	2818	2819	59
gi|1001019338|gb|CP006916.3|	2819	2820	61
gi|1001019338|gb|CP006916.3|	2820	2821	63
gi|1001019338|gb|CP006916.3|	2821	2822	61
gi|1001019338|gb|CP006916.3|	2822	2823	60
gi|1001019338|gb|CP006916.3|	2823	2824	64
gi|1001019338|gb|CP006916.3|	2824	2825	69
gi|1001019338|gb|CP006916.3|	2825	2826	70
gi|1001019338|gb|CP006916.3|	2826	2827	71
gi|1001019338|gb|CP006916.3|	2827	2828	74
gi|1001019338|gb|CP006916.3|	2828	2829	70
gi|1001019338|gb|CP006916.3|	2829	2830	67
gi|1001019338|gb|CP006916.3|	2830	2831	59
gi|1001019338|gb|CP006916.3|	2831	2832	58
gi|1001019338|gb|CP006916.3|	2832	2833	51
gi|1001019338|gb|CP006916.3|	2833	2834	50
gi|1001019338|gb|CP006916.3|	2834	2835	48
gi|1001019338|gb|CP006916.3|	2835	2836	46
gi|1001019338|gb|CP006916.3|	2836	2837	44
gi|1001019338|gb|CP006916.3|	2837	2838	40
gi|1001019338|gb|CP006916.3|	2838	2839	37
gi|1001019338|gb|CP006916.3|	2839	2840	36
gi|1001019338|gb|CP006916.3|	2840	2841	33
gi|1001019338|gb|CP006916.3|	2841	2842	32
gi|1001019338|gb|CP006916.3|	2842	2843	30
gi|1001019338|gb|CP006916.3|	2843	2844	29
gi|1001019338|gb|CP006916.3|	2844	2845	24
gi|1001019338|gb|CP006916.3|	2845	2847	22
gi|1001019338|gb|CP006916.3|	2847	2848	21
gi|1001019338|gb|CP006916.3|	2848	2849	18
gi|1001019338|gb|CP006916.3|	2849	2851	23
gi|1001019338|gb|CP006916.3|	2851	2852	24
gi|1001019338|gb|CP006916.3|	2852	2853	26
gi|1001019338|gb|CP006916.3|	2853	2854	32
gi|1001019338|gb|CP006916.3|	2854	2855	34
gi|1001019338|gb|CP006916.3|	2855	2856	38
gi|1001019338|gb|CP006916.3|	2856	2859	41
gi|1001019338|gb|CP006916.3|	2859	2860	44
gi|1001019338|gb|CP006916.3|	2860	2863	43
gi|1001019338|gb|CP006916.3|	2863	2864	41
gi|1001019338|gb|CP006916.3|	2864	2865	47
gi|1001019338|gb|CP006916.3|	2865	2866	54
gi|1001019338|gb|CP006916.3|	2866	2868	55
gi|1001019338|gb|CP006916.3|	2868	2870	54
gi|1001019338|gb|CP006916.3|	2870	2872	55
gi|1001019338|gb|CP006916.3|	2872	2873	56
gi|1001019338|gb|CP006916.3|	2873	2874	57
gi|1001019338|gb|CP006916.3|	2874	2875	52
gi|1001019338|gb|CP006916.3|	2875	2876	53
gi|1001019338|gb|CP006916.3|	2876	2877	49
gi|1001019338|gb|CP006916.3|	2877	2878	46
gi|1001019338|gb|CP006916.3|	2878	2879	40
gi|1001019338|gb|CP006916.3|	2879	2880	42
gi|1001019338|gb|CP006916.3|	2880	2881	38
gi|1001019338|gb|CP006916.3|	2881	2882	35
gi|1001019338|gb|CP006916.3|	2882	2883	41
gi|1001019338|gb|CP006916.3|	2883	2884	44
gi|1001019338|gb|CP006916.3|	2884	2885	42
gi|1001019338|gb|CP006916.3|	2885	2886	44
gi|1001019338|gb|CP006916.3|	2886	2887	45
gi|1001019338|gb|CP006916.3|	2887	2888	54
gi|1001019338|gb|CP006916.3|	2888	2889	72
gi|1001019338|gb|CP006916.3|	2889	2890	67
gi|1001019338|gb|CP006916.3|	2890	2891	62
gi|1001019338|gb|CP006916.3|	2891	2893	61
gi|1001019338|gb|CP006916.3|	2893	2895	62
gi|1001019338|gb|CP006916.3|	2895	2897	64
gi|1001019338|gb|CP006916.3|	2897	2898	63
gi|1001019338|gb|CP006916.3|	2898	2902	61
gi|1001019338|gb|CP006916.3|	2902	2903	62
gi|1001019338|gb|CP006916.3|	2903	2904	63
gi|1001019338|gb|CP006916.3|	2904	2905	61
gi|1001019338|gb|CP006916.3|	2905	2906	65
gi|1001019338|gb|CP006916.3|	2906	2907	67
gi|1001019338|gb|CP006916.3|	2907	2908	61
gi|1001019338|gb|CP006916.3|	2908	2909	62
gi|1001019338|gb|CP006916.3|	2909	2910	72
gi|1001019338|gb|CP006916.3|	2910	2911	77
gi|1001019338|gb|CP006916.3|	2911	2912	87
gi|1001019338|gb|CP006916.3|	2912	2913	78
gi|1001019338|gb|CP006916.3|	2913	2914	61
gi|1001019338|gb|CP006916.3|	2914	2916	64
gi|1001019338|gb|CP006916.3|	2916	2917	69
gi|1001019338|gb|CP006916.3|	2917	2918	72
gi|1001019338|gb|CP006916.3|	2918	2919	77
gi|1001019338|gb|CP006916.3|	2919	2920	80
gi|1001019338|gb|CP006916.3|	2920	2921	81
gi|1001019338|gb|CP006916.3|	2921	2922	85
gi|1001019338|gb|CP006916.3|	2922	2923	88
gi|1001019338|gb|CP006916.3|	2923	2924	89
gi|1001019338|gb|CP006916.3|	2924	2925	87
gi|1001019338|gb|CP006916.3|	2925	2926	85
gi|1001019338|gb|CP006916.3|	2926	2927	87
gi|1001019338|gb|CP006916.3|	2927	2928	85
gi|1001019338|gb|CP006916.3|	2928	2929	84
gi|1001019338|gb|CP006916.3|	2929	2930	83
gi|1001019338|gb|CP006916.3|	2930	2931	79
gi|1001019338|gb|CP006916.3|	2931	2932	78
gi|1001019338|gb|CP006916.3|	2932	2933	83
gi|1001019338|gb|CP006916.3|	2933	2934	79
gi|1001019338|gb|CP006916.3|	2934	2935	72
gi|1001019338|gb|CP006916.3|	2935	2936	65
gi|1001019338|gb|CP006916.3|	2936	2938	55
gi|1001019338|gb|CP006916.3|	2938	2939	54
gi|1001019338|gb|CP006916.3|	2939	2940	50
gi|1001019338|gb|CP006916.3|	2940	2941	49
gi|1001019338|gb|CP006916.3|	2941	2942	44
gi|1001019338|gb|CP006916.3|	2942	2943	43
gi|1001019338|gb|CP006916.3|	2943	2944	39
gi|1001019338|gb|CP006916.3|	2944	2945	36
gi|1001019338|gb|CP006916.3|	2945	2946	37
gi|1001019338|gb|CP006916.3|	2946	2947	38
gi|1001019338|gb|CP006916.3|	2947	2949	35
gi|1001019338|gb|CP006916.3|	2949	2950	32
gi|1001019338|gb|CP006916.3|	2950	2951	34
gi|1001019338|gb|CP006916.3|	2951	2953	31
gi|1001019338|gb|CP006916.3|	2953	2954	32
gi|1001019338|gb|CP006916.3|	2954	2955	35
gi|1001019338|gb|CP006916.3|	2955	2956	36
gi|1001019338|gb|CP006916.3|	2956	2957	41
gi|1001019338|gb|CP006916.3|	2957	2959	37
gi|1001019338|gb|CP006916.3|	2959	2960	39
gi|1001019338|gb|CP006916.3|	2960	2962	40
gi|1001019338|gb|CP006916.3|	2962	2963	46
gi|1001019338|gb|CP006916.3|	2963	2965	47
gi|1001019338|gb|CP006916.3|	2965	2967	46
gi|1001019338|gb|CP006916.3|	2967	2968	48
gi|1001019338|gb|CP006916.3|	2968	2970	51
gi|1001019338|gb|CP006916.3|	2970	2971	46
gi|1001019338|gb|CP006916.3|	2971	2973	41
gi|1001019338|gb|CP006916.3|	2973	2975	40
gi|1001019338|gb|CP006916.3|	2975	2976	42
gi|1001019338|gb|CP006916.3|	2976	2977	45
gi|1001019338|gb|CP006916.3|	2977	2978	44
gi|1001019338|gb|CP006916.3|	2978	2979	46
gi|1001019338|gb|CP006916.3|	2979	2980	45
gi|1001019338|gb|CP006916.3|	2980	2981	44
gi|1001019338|gb|CP006916.3|	2981	2982	40
gi|1001019338|gb|CP006916.3|	2982	2983	43
gi|1001019338|gb|CP006916.3|	2983	2984	44
gi|1001019338|gb|CP006916.3|	2984	2986	43
gi|1001019338|gb|CP006916.3|	2986	2987	49
gi|1001019338|gb|CP006916.3|	2987	2988	48
gi|1001019338|gb|CP006916.3|	2988	2992	51
gi|1001019338|gb|CP006916.3|	2992	2993	48
gi|1001019338|gb|CP006916.3|	2993	2994	45
gi|1001019338|gb|CP006916.3|	2994	2996	50
gi|1001019338|gb|CP006916.3|	2996	2997	54
gi|1001019338|gb|CP006916.3|	2997	2998	55
gi|1001019338|gb|CP006916.3|	2998	3000	57
gi|1001019338|gb|CP006916.3|	3000	3001	60
gi|1001019338|gb|CP006916.3|	3001	3002	58
gi|1001019338|gb|CP006916.3|	3002	3003	61
gi|1001019338|gb|CP006916.3|	3003	3004	62
gi|1001019338|gb|CP006916.3|	3004	3006	59
gi|1001019338|gb|CP006916.3|	3006	3007	58
gi|1001019338|gb|CP006916.3|	3007	3009	56
gi|1001019338|gb|CP006916.3|	3009	3010	51
gi|1001019338|gb|CP006916.3|	3010	3011	50
gi|1001019338|gb|CP006916.3|	3011	3012	44
gi|1001019338|gb|CP006916.3|	3012	3013	39
gi|1001019338|gb|CP006916.3|	3013	3015	35
gi|1001019338|gb|CP006916.3|	3015	3016	37
gi|1001019338|gb|CP006916.3|	3016	3017	39
gi|1001019338|gb|CP006916.3|	3017	3019	38
gi|1001019338|gb|CP006916.3|	3019	3022	36
gi|1001019338|gb|CP006916.3|	3022	3023	35
gi|1001019338|gb|CP006916.3|	3023	3024	42
gi|1001019338|gb|CP006916.3|	3024	3025	45
gi|1001019338|gb|CP006916.3|	3025	3026	38
gi|1001019338|gb|CP006916.3|	3026	3027	39
gi|1001019338|gb|CP006916.3|	3027	3028	38
gi|1001019338|gb|CP006916.3|	3028	3031	35
gi|1001019338|gb|CP006916.3|	3031	3032	34
gi|1001019338|gb|CP006916.3|	3032	3033	32
gi|1001019338|gb|CP006916.3|	3033	3036	31
gi|1001019338|gb|CP006916.3|	3036	3037	32
gi|1001019338|gb|CP006916.3|	3037	3038	33
gi|1001019338|gb|CP006916.3|	3038	3041	38
gi|1001019338|gb|CP006916.3|	3041	3042	39
gi|1001019338|gb|CP006916.3|	3042	3043	41
gi|1001019338|gb|CP006916.3|	3043	3044	39
gi|1001019338|gb|CP006916.3|	3044	3045	36
gi|1001019338|gb|CP006916.3|	3045	3046	37
gi|1001019338|gb|CP006916.3|	3046	3048	33
gi|1001019338|gb|CP006916.3|	3048	3049	24
gi|1001019338|gb|CP006916.3|	3049	3051	21
gi|1001019338|gb|CP006916.3|	3051	3052	19
gi|1001019338|gb|CP006916.3|	3052	3053	17
gi|1001019338|gb|CP006916.3|	3053	3061	16
gi|1001019338|gb|CP006916.3|	3061	3062	14
gi|1001019338|gb|CP006916.3|	3062	3063	13
gi|1001019338|gb|CP006916.3|	3063	3064	9
gi|1001019338|gb|CP006916.3|	3064	3065	11
gi|1001019338|gb|CP006916.3|	3065	3066	15
gi|1001019338|gb|CP006916.3|	3066	3069	12
gi|1001019338|gb|CP006916.3|	3069	3070	15
gi|1001019338|gb|CP006916.3|	3070	3071	14
gi|1001019338|gb|CP006916.3|	3071	3073	16
gi|1001019338|gb|CP006916.3|	3073	3079	18
gi|1001019338|gb|CP006916.3|	3079	3081	19
gi|1001019338|gb|CP006916.3|	3081	3083	20
gi|1001019338|gb|CP006916.3|	3083	3084	21
gi|1001019338|gb|CP006916.3|	3084	3088	22
gi|1001019338|gb|CP006916.3|	3088	3089	21
gi|1001019338|gb|CP006916.3|	3089	3090	19
gi|1001019338|gb|CP006916.3|	3090	3092	13
gi|1001019338|gb|CP006916.3|	3092	3094	11
gi|1001019338|gb|CP006916.3|	3094	3096	8
gi|1001019338|gb|CP006916.3|	3096	3098	6
gi|1001019338|gb|CP006916.3|	3098	3100	4
gi|1001019338|gb|CP006916.3|	3100	3101	6
gi|1001019338|gb|CP006916.3|	3101	3102	8
gi|1001019338|gb|CP006916.3|	3102	3103	11
gi|1001019338|gb|CP006916.3|	3103	3104	14
gi|1001019338|gb|CP006916.3|	3104	3106	13
gi|1001019338|gb|CP006916.3|	3106	3108	12
gi|1001019338|gb|CP006916.3|	3108	3109	15
gi|1001019338|gb|CP006916.3|	3109	3110	20
gi|1001019338|gb|CP006916.3|	3110	3112	23
gi|1001019338|gb|CP006916.3|	3112	3115	24
gi|1001019338|gb|CP006916.3|	3115	3119	25
gi|1001019338|gb|CP006916.3|	3119	3122	26
gi|1001019338|gb|CP006916.3|	3122	3123	34
gi|1001019338|gb|CP006916.3|	3123	3125	36
gi|1001019338|gb|CP006916.3|	3125	3126	37
gi|1001019338|gb|CP006916.3|	3126	3127	35
gi|1001019338|gb|CP006916.3|	3127	3128	33
gi|1001019338|gb|CP006916.3|	3128	3133	30
gi|1001019338|gb|CP006916.3|	3133	3134	27
gi|1001019338|gb|CP006916.3|	3134	3135	21
gi|1001019338|gb|CP006916.3|	3135	3140	18
gi|1001019338|gb|CP006916.3|	3140	3144	17
gi|1001019338|gb|CP006916.3|	3144	3147	16
gi|1001019338|gb|CP006916.3|	3147	3148	8
gi|1001019338|gb|CP006916.3|	3148	3150	7
gi|1001019338|gb|CP006916.3|	3150	3152	4
gi|1001019338|gb|CP006916.3|	3152	3155	3
gi|1001019338|gb|CP006916.3|	3155	3158	4
gi|1001019338|gb|CP006916.3|	3158	3162	3
gi|1001019338|gb|CP006916.3|	3162	3165	2
gi|1001019338|gb|CP006916.3|	3165	3172	3
gi|1001019338|gb|CP006916.3|	3172	3173	4
gi|1001019338|gb|CP006916.3|	3173	3180	3
gi|1001019338|gb|CP006916.3|	3180	3181	2
gi|1001019338|gb|CP006916.3|	3181	3194	3
gi|1001019338|gb|CP006916.3|	3194	3197	4
gi|1001019338|gb|CP006916.3|	3197	3198	3
gi|1001019338|gb|CP006916.3|	3198	3203	7
gi|1001019338|gb|CP006916.3|	3203	3204	11
gi|1001019338|gb|CP006916.3|	3204	3206	12
gi|1001019338|gb|CP006916.3|	3206	3209	11
gi|1001019338|gb|CP006916.3|	3209	3215	12
gi|1001019338|gb|CP006916.3|	3215	3216	11
gi|1001019338|gb|CP006916.3|	3216	3217	13
gi|1001019338|gb|CP006916.3|	3217	3218	14
gi|1001019338|gb|CP006916.3|	3218	3219	17
gi|1001019338|gb|CP006916.3|	3219	3221	16
gi|1001019338|gb|CP006916.3|	3221	3223	20
gi|1001019338|gb|CP006916.3|	3223	3224	16
gi|1001019338|gb|CP006916.3|	3224	3228	17
gi|1001019338|gb|CP006916.3|	3228	3229	13
gi|1001019338|gb|CP006916.3|	3229	3234	12
gi|1001019338|gb|CP006916.3|	3234	3241	11
gi|1001019338|gb|CP006916.3|	3241	3243	9
gi|1001019338|gb|CP006916.3|	3243	3246	6
gi|1001019338|gb|CP006916.3|	3246	3249	2
gi|1001019338|gb|CP006916.3|	3249	3267	1
gi|1001019338|gb|CP006916.3|	3267	3270	0
gi|1001019338|gb|CP006916.3|	3270	3272	2
gi|1001019338|gb|CP006916.3|	3272	3291	7
gi|1001019338|gb|CP006916.3|	3291	3295	8
gi|1001019338|gb|CP006916.3|	3295	3297	6
gi|1001019338|gb|CP006916.3|	3297	3311	1
gi|1001019338|gb|CP006916.3|	3311	3316	4
gi|1001019338|gb|CP006916.3|	3316	3334	3
gi|1001019338|gb|CP006916.3|	3334	3336	10
gi|1001019338|gb|CP006916.3|	3336	3349	7
gi|1001019338|gb|CP006916.3|	3349	3357	8
gi|1001019338|gb|CP006916.3|	3357	3359	9
gi|1001019338|gb|CP006916.3|	3359	3382	2
gi|1001019338|gb|CP006916.3|	3382	3389	1
gi|1001019338|gb|CP006916.3|	3389	3399	2
gi|1001019338|gb|CP006916.3|	3399	3400	1
gi|1001019338|gb|CP006916.3|	3400	3403	2
gi|1001019338|gb|CP006916.3|	3403	3406	3
gi|1001019338|gb|CP006916.3|	3406	3408	5
gi|1001019338|gb|CP006916.3|	3408	3412	7
gi|1001019338|gb|CP006916.3|	3412	3414	10
gi|1001019338|gb|CP006916.3|	3414	3416	9
gi|1001019338|gb|CP006916.3|	3416	3419	10
gi|1001019338|gb|CP006916.3|	3419	3421	11
gi|1001019338|gb|CP006916.3|	3421	3424	13
gi|1001019338|gb|CP006916.3|	3424	3425	14
gi|1001019338|gb|CP006916.3|	3425	3428	13
gi|1001019338|gb|CP006916.3|	3428	3430	12
gi|1001019338|gb|CP006916.3|	3430	3431	13
gi|1001019338|gb|CP006916.3|	3431	3437	11
gi|1001019338|gb|CP006916.3|	3437	3441	8
gi|1001019338|gb|CP006916.3|	3441	3444	7
gi|1001019338|gb|CP006916.3|	3444	3446	6
gi|1001019338|gb|CP006916.3|	3446	3449	4
gi|1001019338|gb|CP006916.3|	3449	3455	3
gi|1001019338|gb|CP006916.3|	3455	3458	2
gi|1001019338|gb|CP006916.3|	3458	3470	0
gi|1001019338|gb|CP006916.3|	3470	3471	1
gi|1001019338|gb|CP006916.3|	3471	3480	2
gi|1001019338|gb|CP006916.3|	3480	3495	4
gi|1001019338|gb|CP006916.3|	3495	3496	3
gi|1001019338|gb|CP006916.3|	3496	3502	2
gi|1001019338|gb|CP006916.3|	3502	3505	5
gi|1001019338|gb|CP006916.3|	3505	3525	3
gi|1001019338|gb|CP006916.3|	3525	3527	5
gi|1001019338|gb|CP006916.3|	3527	3535	2
gi|1001019338|gb|CP006916.3|	3535	3548	3
gi|1001019338|gb|CP006916.3|	3548	3550	5
gi|1001019338|gb|CP006916.3|	3550	3560	3
gi|1001019338|gb|CP006916.3|	3560	3565	2
gi|1001019338|gb|CP006916.3|	3565	3569	3
gi|1001019338|gb|CP006916.3|	3569	3571	4
gi|1001019338|gb|CP006916.3|	3571	3573	5
gi|1001019338|gb|CP006916.3|	3573	3578	3
gi|1001019338|gb|CP006916.3|	3578	3590	4
gi|1001019338|gb|CP006916.3|	3590	3594	9
gi|1001019338|gb|CP006916.3|	3594	3595	8
gi|1001019338|gb|CP006916.3|	3595	3596	11
gi|1001019338|gb|CP006916.3|	3596	3598	10
gi|1001019338|gb|CP006916.3|	3598	3600	15
gi|1001019338|gb|CP006916.3|	3600	3601	18
gi|1001019338|gb|CP006916.3|	3601	3603	22
gi|1001019338|gb|CP006916.3|	3603	3606	21
gi|1001019338|gb|CP006916.3|	3606	3615	25
gi|1001019338|gb|CP006916.3|	3615	3618	19
gi|1001019338|gb|CP006916.3|	3618	3619	20
gi|1001019338|gb|CP006916.3|	3619	3620	22
gi|1001019338|gb|CP006916.3|	3620	3623	19
gi|1001019338|gb|CP006916.3|	3623	3624	15
gi|1001019338|gb|CP006916.3|	3624	3625	19
gi|1001019338|gb|CP006916.3|	3625	3626	20
gi|1001019338|gb|CP006916.3|	3626	3627	16
gi|1001019338|gb|CP006916.3|	3627	3631	17
gi|1001019338|gb|CP006916.3|	3631	3640	13
gi|1001019338|gb|CP006916.3|	3640	3641	15
gi|1001019338|gb|CP006916.3|	3641	3642	19
gi|1001019338|gb|CP006916.3|	3642	3643	21
gi|1001019338|gb|CP006916.3|	3643	3644	24
gi|1001019338|gb|CP006916.3|	3644	3647	22
gi|1001019338|gb|CP006916.3|	3647	3648	23
gi|1001019338|gb|CP006916.3|	3648	3649	22
gi|1001019338|gb|CP006916.3|	3649	3650	23
gi|1001019338|gb|CP006916.3|	3650	3652	20
gi|1001019338|gb|CP006916.3|	3652	3653	19
gi|1001019338|gb|CP006916.3|	3653	3655	20
gi|1001019338|gb|CP006916.3|	3655	3656	22
gi|1001019338|gb|CP006916.3|	3656	3657	23
gi|1001019338|gb|CP006916.3|	3657	3658	25
gi|1001019338|gb|CP006916.3|	3658	3660	29
gi|1001019338|gb|CP006916.3|	3660	3664	30
gi|1001019338|gb|CP006916.3|	3664	3665	31
gi|1001019338|gb|CP006916.3|	3665	3666	30
gi|1001019338|gb|CP006916.3|	3666	3667	26
gi|1001019338|gb|CP006916.3|	3667	3668	24
gi|1001019338|gb|CP006916.3|	3668	3672	21
gi|1001019338|gb|CP006916.3|	3672	3673	20
gi|1001019338|gb|CP006916.3|	3673	3674	23
gi|1001019338|gb|CP006916.3|	3674	3676	20
gi|1001019338|gb|CP006916.3|	3676	3677	23
gi|1001019338|gb|CP006916.3|	3677	3678	24
gi|1001019338|gb|CP006916.3|	3678	3679	25
gi|1001019338|gb|CP006916.3|	3679	3680	26
gi|1001019338|gb|CP006916.3|	3680	3681	24
gi|1001019338|gb|CP006916.3|	3681	3682	23
gi|1001019338|gb|CP006916.3|	3682	3683	21
gi|1001019338|gb|CP006916.3|	3683	3684	18
gi|1001019338|gb|CP006916.3|	3684	3686	22
gi|1001019338|gb|CP006916.3|	3686	3687	30
gi|1001019338|gb|CP006916.3|	3687	3688	31
gi|1001019338|gb|CP006916.3|	3688	3689	34
gi|1001019338|gb|CP006916.3|	3689	3690	33
gi|1001019338|gb|CP006916.3|	3690	3691	37
gi|1001019338|gb|CP006916.3|	3691	3692	38
gi|1001019338|gb|CP006916.3|	3692	3693	42
gi|1001019338|gb|CP006916.3|	3693	3697	41
gi|1001019338|gb|CP006916.3|	3697	3698	42
gi|1001019338|gb|CP006916.3|	3698	3699	41
gi|1001019338|gb|CP006916.3|	3699	3700	39
gi|1001019338|gb|CP006916.3|	3700	3701	38
gi|1001019338|gb|CP006916.3|	3701	3702	35
gi|1001019338|gb|CP006916.3|	3702	3703	34
gi|1001019338|gb|CP006916.3|	3703	3704	32
gi|1001019338|gb|CP006916.3|	3704	3708	31
gi|1001019338|gb|CP006916.3|	3708	3709	32
gi|1001019338|gb|CP006916.3|	3709	3710	28
gi|1001019338|gb|CP006916.3|	3710	3711	27
gi|1001019338|gb|CP006916.3|	3711	3712	19
gi|1001019338|gb|CP006916.3|	3712	3713	18
gi|1001019338|gb|CP006916.3|	3713	3715	15
gi|1001019338|gb|CP006916.3|	3715	3716	10
gi|1001019338|gb|CP006916.3|	3716	3717	9
gi|1001019338|gb|CP006916.3|	3717	3720	5
gi|1001019338|gb|CP006916.3|	3720	3722	6
gi|1001019338|gb|CP006916.3|	3722	3723	5
gi|1001019338|gb|CP006916.3|	3723	3726	4
gi|1001019338|gb|CP006916.3|	3726	3727	5
gi|1001019338|gb|CP006916.3|	3727	3730	6
gi|1001019338|gb|CP006916.3|	3730	3733	8
gi|1001019338|gb|CP006916.3|	3733	3738	6
gi|1001019338|gb|CP006916.3|	3738	3739	8
gi|1001019338|gb|CP006916.3|	3739	3743	10
gi|1001019338|gb|CP006916.3|	3743	3745	11
gi|1001019338|gb|CP006916.3|	3745	3748	10
gi|1001019338|gb|CP006916.3|	3748	3751	9
gi|1001019338|gb|CP006916.3|	3751	3752	8
gi|1001019338|gb|CP006916.3|	3752	3754	7
gi|1001019338|gb|CP006916.3|	3754	3755	8
gi|1001019338|gb|CP006916.3|	3755	3763	6
gi|1001019338|gb|CP006916.3|	3763	3764	4
gi|1001019338|gb|CP006916.3|	3764	3768	2
gi|1001019338|gb|CP006916.3|	3768	3779	1
gi|1001019338|gb|CP006916.3|	3779	3780	0
gi|1001019338|gb|CP006916.3|	3780	3795	1
gi|1001019338|gb|CP006916.3|	3795	3796	2
gi|1001019338|gb|CP006916.3|	3796	3801	4
gi|1001019338|gb|CP006916.3|	3801	3805	5
gi|1001019338|gb|CP006916.3|	3805	3806	4
gi|1001019338|gb|CP006916.3|	3806	3808	6
gi|1001019338|gb|CP006916.3|	3808	3810	8
gi|1001019338|gb|CP006916.3|	3810	3811	10
gi|1001019338|gb|CP006916.3|	3811	3820	11
gi|1001019338|gb|CP006916.3|	3820	3821	10
gi|1001019338|gb|CP006916.3|	3821	3822	8
gi|1001019338|gb|CP006916.3|	3822	3826	9
gi|1001019338|gb|CP006916.3|	3826	3831	8
gi|1001019338|gb|CP006916.3|	3831	3833	6
gi|1001019338|gb|CP006916.3|	3833	3835	4
gi|1001019338|gb|CP006916.3|	3835	3836	2
gi|1001019338|gb|CP006916.3|	3836	3841	1
gi|1001019338|gb|CP006916.3|	3841	3847	3
gi|1001019338|gb|CP006916.3|	3847	3849	2
gi|1001019338|gb|CP006916.3|	3849	3862	3
gi|1001019338|gb|CP006916.3|	3862	3863	6
gi|1001019338|gb|CP006916.3|	3863	3864	7
gi|1001019338|gb|CP006916.3|	3864	3875	10
gi|1001019338|gb|CP006916.3|	3875	3883	12
gi|1001019338|gb|CP006916.3|	3883	3885	13
gi|1001019338|gb|CP006916.3|	3885	3887	14
gi|1001019338|gb|CP006916.3|	3887	3888	11
gi|1001019338|gb|CP006916.3|	3888	3889	10
gi|1001019338|gb|CP006916.3|	3889	3891	7
gi|1001019338|gb|CP006916.3|	3891	3893	5
gi|1001019338|gb|CP006916.3|	3893	3894	6
gi|1001019338|gb|CP006916.3|	3894	3899	8
gi|1001019338|gb|CP006916.3|	3899	3900	7
gi|1001019338|gb|CP006916.3|	3900	3903	5
gi|1001019338|gb|CP006916.3|	3903	3907	6
gi|1001019338|gb|CP006916.3|	3907	3910	9
gi|1001019338|gb|CP006916.3|	3910	3913	8
gi|1001019338|gb|CP006916.3|	3913	3915	9
gi|1001019338|gb|CP006916.3|	3915	3918	13
gi|1001019338|gb|CP006916.3|	3918	3919	12
gi|1001019338|gb|CP006916.3|	3919	3928	10
gi|1001019338|gb|CP006916.3|	3928	3932	9
gi|1001019338|gb|CP006916.3|	3932	3933	6
gi|1001019338|gb|CP006916.3|	3933	3938	5
gi|1001019338|gb|CP006916.3|	3938	3940	4
gi|1001019338|gb|CP006916.3|	3940	3964	0
gi|1001019338|gb|CP006916.3|	3964	3967	1
gi|1001019338|gb|CP006916.3|	3967	3989	3
gi|1001019338|gb|CP006916.3|	3989	3992	2
gi|1001019338|gb|CP006916.3|	3992	4039	0
gi|1001019338|gb|CP006916.3|	4039	4064	1
gi|1001019338|gb|CP006916.3|	4064	4068	0
gi|1001019338|gb|CP006916.3|	4068	4093	1
gi|1001019338|gb|CP006916.3|	4093	4101	0
gi|1001019338|gb|CP006916.3|	4101	4146	1
gi|1001019338|gb|CP006916.3|	4146	4151	2
gi|1001019338|gb|CP006916.3|	4151	4152	1
gi|1001019338|gb|CP006916.3|	4152	4157	3
gi|1001019338|gb|CP006916.3|	4157	4158	8
gi|1001019338|gb|CP006916.3|	4158	4159	9
gi|1001019338|gb|CP006916.3|	4159	4160	11
gi|1001019338|gb|CP006916.3|	4160	4171	14
gi|1001019338|gb|CP006916.3|	4171	4177	13
gi|1001019338|gb|CP006916.3|	4177	4182	11
gi|1001019338|gb|CP006916.3|	4182	4183	6
gi|1001019338|gb|CP006916.3|	4183	4184	5
gi|1001019338|gb|CP006916.3|	4184	4185	3
gi|1001019338|gb|CP006916.3|	4185	4187	0
gi|1001019338|gb|CP006916.3|	4187	4192	2
gi|1001019338|gb|CP006916.3|	4192	4203	3
gi|1001019338|gb|CP006916.3|	4203	4206	4
gi|1001019338|gb|CP006916.3|	4206	4212	5
gi|1001019338|gb|CP006916.3|	4212	4217	4
gi|1001019338|gb|CP006916.3|	4217	4222	3
gi|1001019338|gb|CP006916.3|	4222	4228	4
gi|1001019338|gb|CP006916.3|	4228	4231	3
gi|1001019338|gb|CP006916.3|	4231	4237	2
gi|1001019338|gb|CP006916.3|	4237	4238	1
gi|1001019338|gb|CP006916.3|	4238	4247	2
gi|1001019338|gb|CP006916.3|	4247	4248	1
gi|1001019338|gb|CP006916.3|	4248	4263	3
gi|1001019338|gb|CP006916.3|	4263	4267	2
gi|1001019338|gb|CP006916.3|	4267	4270	3
gi|1001019338|gb|CP006916.3|	4270	4273	4
gi|1001019338|gb|CP006916.3|	4273	4280	2
gi|1001019338|gb|CP006916.3|	4280	4292	4
gi|1001019338|gb|CP006916.3|	4292	4295	3
gi|1001019338|gb|CP006916.3|	4295	4302	2
gi|1001019338|gb|CP006916.3|	4302	4305	3
gi|1001019338|gb|CP006916.3|	4305	4312	1
gi|1001019338|gb|CP006916.3|	4312	4314	2
gi|1001019338|gb|CP006916.3|	4314	4319	3
gi|1001019338|gb|CP006916.3|	4319	4320	5
gi|1001019338|gb|CP006916.3|	4320	4326	7
gi|1001019338|gb|CP006916.3|	4326	4327	8
gi|1001019338|gb|CP006916.3|	4327	4335	7
gi|1001019338|gb|CP006916.3|	4335	4337	8
gi|1001019338|gb|CP006916.3|	4337	4339	7
gi|1001019338|gb|CP006916.3|	4339	4344	6
gi|1001019338|gb|CP006916.3|	4344	4345	4
gi|1001019338|gb|CP006916.3|	4345	4351	2
gi|1001019338|gb|CP006916.3|	4351	4360	1
gi|1001019338|gb|CP006916.3|	4360	4369	2
gi|1001019338|gb|CP006916.3|	4369	4385	3
gi|1001019338|gb|CP006916.3|	4385	4394	1
gi|1001019338|gb|CP006916.3|	4394	4412	0
gi|1001019338|gb|CP006916.3|	4412	4417	1
gi|1001019338|gb|CP006916.3|	4417	4420	2
gi|1001019338|gb|CP006916.3|	4420	4423	3
gi|1001019338|gb|CP006916.3|	4423	4428	4
gi|1001019338|gb|CP006916.3|	4428	4434	5
gi|1001019338|gb|CP006916.3|	4434	4442	6
gi|1001019338|gb|CP006916.3|	4442	4445	5
gi|1001019338|gb|CP006916.3|	4445	4448	4
gi|1001019338|gb|CP006916.3|	4448	4450	3
gi|1001019338|gb|CP006916.3|	4450	4453	4
gi|1001019338|gb|CP006916.3|	4453	4459	3
gi|1001019338|gb|CP006916.3|	4459	4462	2
gi|1001019338|gb|CP006916.3|	4462	4465	1
gi|1001019338|gb|CP006916.3|	4465	4475	4
gi|1001019338|gb|CP006916.3|	4475	4477	3
gi|1001019338|gb|CP006916.3|	4477	4482	4
gi|1001019338|gb|CP006916.3|	4482	4490	5
gi|1001019338|gb|CP006916.3|	4490	4502	2
gi|1001019338|gb|CP006916.3|	4502	4506	1
gi|1001019338|gb|CP006916.3|	4506	4507	3
gi|1001019338|gb|CP006916.3|	4507	4531	2
gi|1001019338|gb|CP006916.3|	4531	4629	0
gi|1001019338|gb|CP006916.3|	4629	4654	1
gi|1001019338|gb|CP006916.3|	4654	4665	0
gi|1001019338|gb|CP006916.3|	4665	4666	1
gi|1001019338|gb|CP006916.3|	4666	4673	7
gi|1001019338|gb|CP006916.3|	4673	4676	8
gi|1001019338|gb|CP006916.3|	4676	4680	9
gi|1001019338|gb|CP006916.3|	4680	4690	10
gi|1001019338|gb|CP006916.3|	4690	4691	14
gi|1001019338|gb|CP006916.3|	4691	4692	11
gi|1001019338|gb|CP006916.3|	4692	4696	13
gi|1001019338|gb|CP006916.3|	4696	4697	14
gi|1001019338|gb|CP006916.3|	4697	4698	15
gi|1001019338|gb|CP006916.3|	4698	4702	16
gi|1001019338|gb|CP006916.3|	4702	4704	19
gi|1001019338|gb|CP006916.3|	4704	4706	20
gi|1001019338|gb|CP006916.3|	4706	4710	21
gi|1001019338|gb|CP006916.3|	4710	4711	25
gi|1001019338|gb|CP006916.3|	4711	4715	26
gi|1001019338|gb|CP006916.3|	4715	4716	21
gi|1001019338|gb|CP006916.3|	4716	4717	18
gi|1001019338|gb|CP006916.3|	4717	4721	17
gi|1001019338|gb|CP006916.3|	4721	4722	16
gi|1001019338|gb|CP006916.3|	4722	4723	15
gi|1001019338|gb|CP006916.3|	4723	4726	13
gi|1001019338|gb|CP006916.3|	4726	4727	12
gi|1001019338|gb|CP006916.3|	4727	4729	9
gi|1001019338|gb|CP006916.3|	4729	4730	8
gi|1001019338|gb|CP006916.3|	4730	4731	7
gi|1001019338|gb|CP006916.3|	4731	4735	6
gi|1001019338|gb|CP006916.3|	4735	4736	2
gi|1001019338|gb|CP006916.3|	4736	4742	1
gi|1001019338|gb|CP006916.3|	4742	4746	0
gi|1001019338|gb|CP006916.3|	4746	4747	2
gi|1001019338|gb|CP006916.3|	4747	4749	6
gi|1001019338|gb|CP006916.3|	4749	4764	7
gi|1001019338|gb|CP006916.3|	4764	4768	11
gi|1001019338|gb|CP006916.3|	4768	4771	12
gi|1001019338|gb|CP006916.3|	4771	4772	10
gi|1001019338|gb|CP006916.3|	4772	4777	6
gi|1001019338|gb|CP006916.3|	4777	4781	10
gi|1001019338|gb|CP006916.3|	4781	4786	11
gi|1001019338|gb|CP006916.3|	4786	4789	12
gi|1001019338|gb|CP006916.3|	4789	4793	8
gi|1001019338|gb|CP006916.3|	4793	4796	7
gi|1001019338|gb|CP006916.3|	4796	4799	9
gi|1001019338|gb|CP006916.3|	4799	4802	8
gi|1001019338|gb|CP006916.3|	4802	4806	4
gi|1001019338|gb|CP006916.3|	4806	4816	3
gi|1001019338|gb|CP006916.3|	4816	4821	6
gi|1001019338|gb|CP006916.3|	4821	4836	4
gi|1001019338|gb|CP006916.3|	4836	4841	3
gi|1001019338|gb|CP006916.3|	4841	4881	0
gi|1001019338|gb|CP006916.3|	4881	4894	3
gi|1001019338|gb|CP006916.3|	4894	4906	6
gi|1001019338|gb|CP006916.3|	4906	4908	3
gi|1001019338|gb|CP006916.3|	4908	4916	4
gi|1001019338|gb|CP006916.3|	4916	4919	5
gi|1001019338|gb|CP006916.3|	4919	4920	2
gi|1001019338|gb|CP006916.3|	4920	4929	3
gi|1001019338|gb|CP006916.3|	4929	4933	4
gi|1001019338|gb|CP006916.3|	4933	4935	3
gi|1001019338|gb|CP006916.3|	4935	4941	5
gi|1001019338|gb|CP006916.3|	4941	4945	4
gi|1001019338|gb|CP006916.3|	4945	4954	3
gi|1001019338|gb|CP006916.3|	4954	4957	2
gi|1001019338|gb|CP006916.3|	4957	4960	3
gi|1001019338|gb|CP006916.3|	4960	4971	1
gi|1001019338|gb|CP006916.3|	4971	4982	3
gi|1001019338|gb|CP006916.3|	4982	4988	2
gi|1001019338|gb|CP006916.3|	4988	4996	3
gi|1001019338|gb|CP006916.3|	4996	4997	1
gi|1001019338|gb|CP006916.3|	4997	5020	4
gi|1001019338|gb|CP006916.3|	5020	5022	5
gi|1001019338|gb|CP006916.3|	5022	5027	2
gi|1001019338|gb|CP006916.3|	5027	5038	4
gi|1001019338|gb|CP006916.3|	5038	5044	3
gi|1001019338|gb|CP006916.3|	5044	5045	5
gi|1001019338|gb|CP006916.3|	5045	5049	4
gi|1001019338|gb|CP006916.3|	5049	5052	9
gi|1001019338|gb|CP006916.3|	5052	5053	7
gi|1001019338|gb|CP006916.3|	5053	5069	9
gi|1001019338|gb|CP006916.3|	5069	5074	7
gi|1001019338|gb|CP006916.3|	5074	5078	2
gi|1001019338|gb|CP006916.3|	5078	5093	0
gi|1001019338|gb|CP006916.3|	5093	5118	2
gi|1001019338|gb|CP006916.3|	5118	5310	0
gi|1001019338|gb|CP006916.3|	5310	5335	1
gi|1001019338|gb|CP006916.3|	5335	6009	0
gi|1001019338|gb|CP006916.3|	6009	6034	1
gi|1001019338|gb|CP006916.3|	6034	6036	3
gi|1001019338|gb|CP006916.3|	6036	6059	4
gi|1001019338|gb|CP006916.3|	6059	6061	1
gi|1001019338|gb|CP006916.3|	6061	6109	0
gi|1001019338|gb|CP006916.3|	6109	6134	1
gi|1001019338|gb|CP006916.3|	6134	6168	0
gi|1001019338|gb|CP006916.3|	6168	6193	3
gi|1001019338|gb|CP006916.3|	6193	6205	0
gi|1001019338|gb|CP006916.3|	6205	6230	3
gi|1001019338|gb|CP006916.3|	6230	6231	0
gi|1001019338|gb|CP006916.3|	6231	6256	1
gi|1001019338|gb|CP006916.3|	6256	6330	0
gi|1001019338|gb|CP006916.3|	6330	6355	1
gi|1001019338|gb|CP006916.3|	6355	6373	0
gi|1001019338|gb|CP006916.3|	6373	6398	1
gi|1001019338|gb|CP006916.3|	6398	6631	0
gi|1001019338|gb|CP006916.3|	6631	6650	1
gi|1001019338|gb|CP006916.3|	6650	6656	3
gi|1001019338|gb|CP006916.3|	6656	6666	2
gi|1001019338|gb|CP006916.3|	6666	6675	4
gi|1001019338|gb|CP006916.3|	6675	6683	2
gi|1001019338|gb|CP006916.3|	6683	6690	3
gi|1001019338|gb|CP006916.3|	6690	6691	4
gi|1001019338|gb|CP006916.3|	6691	6695	2
gi|1001019338|gb|CP006916.3|	6695	6708	3
gi|1001019338|gb|CP006916.3|	6708	6715	2
gi|1001019338|gb|CP006916.3|	6715	6720	1
gi|1001019338|gb|CP006916.3|	6720	6900	0
gi|1001019338|gb|CP006916.3|	6900	6925	1
gi|1001019338|gb|CP006916.3|	6925	7168	0
gi|1001019338|gb|CP006916.3|	7168	7193	1
gi|1001019338|gb|CP006916.3|	7193	7621	0
gi|1001019338|gb|CP006916.3|	7621	7646	1
gi|1001019338|gb|CP006916.3|	7646	7654	0
gi|1001019338|gb|CP006916.3|	7654	7679	1
gi|1001019338|gb|CP006916.3|	7679	8007	0
gi|1001019338|gb|CP006916.3|	8007	8032	4
gi|1001019338|gb|CP006916.3|	8032	8217	0
gi|1001019338|gb|CP006916.3|	8217	8242	2
gi|1001019338|gb|CP006916.3|	8242	8331	0
gi|1001019338|gb|CP006916.3|	8331	8332	1
gi|1001019338|gb|CP006916.3|	8332	8335	5
gi|1001019338|gb|CP006916.3|	8335	8336	6
gi|1001019338|gb|CP006916.3|	8336	8337	20
gi|1001019338|gb|CP006916.3|	8337	8338	21
gi|1001019338|gb|CP006916.3|	8338	8339	24
gi|1001019338|gb|CP006916.3|	8339	8340	26
gi|1001019338|gb|CP006916.3|	8340	8341	29
gi|1001019338|gb|CP006916.3|	8341	8342	44
gi|1001019338|gb|CP006916.3|	8342	8343	61
gi|1001019338|gb|CP006916.3|	8343	8345	68
gi|1001019338|gb|CP006916.3|	8345	8346	69
gi|1001019338|gb|CP006916.3|	8346	8347	70
gi|1001019338|gb|CP006916.3|	8347	8352	71
gi|1001019338|gb|CP006916.3|	8352	8353	81
gi|1001019338|gb|CP006916.3|	8353	8355	164
gi|1001019338|gb|CP006916.3|	8355	8356	168
gi|1001019338|gb|CP006916.3|	8356	8357	171
gi|1001019338|gb|CP006916.3|	8357	8358	167
gi|1001019338|gb|CP006916.3|	8358	8360	185
gi|1001019338|gb|CP006916.3|	8360	8361	188
gi|1001019338|gb|CP006916.3|	8361	8362	182
gi|1001019338|gb|CP006916.3|	8362	8363	194
gi|1001019338|gb|CP006916.3|	8363	8364	197
gi|1001019338|gb|CP006916.3|	8364	8365	218
gi|1001019338|gb|CP006916.3|	8365	8366	231
gi|1001019338|gb|CP006916.3|	8366	8367	223
gi|1001019338|gb|CP006916.3|	8367	8368	228
gi|1001019338|gb|CP006916.3|	8368	8369	238
gi|1001019338|gb|CP006916.3|	8369	8370	249
gi|1001019338|gb|CP006916.3|	8370	8371	250
gi|1001019338|gb|CP006916.3|	8371	8372	253
gi|1001019338|gb|CP006916.3|	8372	8373	262
gi|1001019338|gb|CP006916.3|	8373	8374	264
gi|1001019338|gb|CP006916.3|	8374	8375	281
gi|1001019338|gb|CP006916.3|	8375	8376	307
gi|1001019338|gb|CP006916.3|	8376	8377	312
gi|1001019338|gb|CP006916.3|	8377	8378	306
gi|1001019338|gb|CP006916.3|	8378	8379	259
gi|1001019338|gb|CP006916.3|	8379	8380	270
gi|1001019338|gb|CP006916.3|	8380	8381	287
gi|1001019338|gb|CP006916.3|	8381	8382	311
gi|1001019338|gb|CP006916.3|	8382	8383	314
gi|1001019338|gb|CP006916.3|	8383	8384	296
gi|1001019338|gb|CP006916.3|	8384	8385	301
gi|1001019338|gb|CP006916.3|	8385	8386	312
gi|1001019338|gb|CP006916.3|	8386	8387	311
gi|1001019338|gb|CP006916.3|	8387	8388	365
gi|1001019338|gb|CP006916.3|	8388	8389	387
gi|1001019338|gb|CP006916.3|	8389	8390	374
gi|1001019338|gb|CP006916.3|	8390	8391	385
gi|1001019338|gb|CP006916.3|	8391	8392	403
gi|1001019338|gb|CP006916.3|	8392	8393	407
gi|1001019338|gb|CP006916.3|	8393	8394	411
gi|1001019338|gb|CP006916.3|	8394	8395	409
gi|1001019338|gb|CP006916.3|	8395	8396	432
gi|1001019338|gb|CP006916.3|	8396	8397	438
gi|1001019338|gb|CP006916.3|	8397	8399	431
gi|1001019338|gb|CP006916.3|	8399	8400	420
gi|1001019338|gb|CP006916.3|	8400	8401	398
gi|1001019338|gb|CP006916.3|	8401	8402	402
gi|1001019338|gb|CP006916.3|	8402	8403	400
gi|1001019338|gb|CP006916.3|	8403	8404	366
gi|1001019338|gb|CP006916.3|	8404	8405	356
gi|1001019338|gb|CP006916.3|	8405	8406	336
gi|1001019338|gb|CP006916.3|	8406	8407	308
gi|1001019338|gb|CP006916.3|	8407	8409	306
gi|1001019338|gb|CP006916.3|	8409	8410	301
gi|1001019338|gb|CP006916.3|	8410	8411	289
gi|1001019338|gb|CP006916.3|	8411	8412	285
gi|1001019338|gb|CP006916.3|	8412	8413	220
gi|1001019338|gb|CP006916.3|	8413	8414	193
gi|1001019338|gb|CP006916.3|	8414	8415	183
gi|1001019338|gb|CP006916.3|	8415	8416	157
gi|1001019338|gb|CP006916.3|	8416	8417	135
gi|1001019338|gb|CP006916.3|	8417	8418	110
gi|1001019338|gb|CP006916.3|	8418	8419	92
gi|1001019338|gb|CP006916.3|	8419	8420	83
gi|1001019338|gb|CP006916.3|	8420	8421	61
gi|1001019338|gb|CP006916.3|	8421	8422	52
gi|1001019338|gb|CP006916.3|	8422	8423	49
gi|1001019338|gb|CP006916.3|	8423	8424	47
gi|1001019338|gb|CP006916.3|	8424	8425	46
gi|1001019338|gb|CP006916.3|	8425	8426	107
gi|1001019338|gb|CP006916.3|	8426	8427	126
gi|1001019338|gb|CP006916.3|	8427	8428	175
gi|1001019338|gb|CP006916.3|	8428	8429	179
gi|1001019338|gb|CP006916.3|	8429	8430	192
gi|1001019338|gb|CP006916.3|	8430	8431	202
gi|1001019338|gb|CP006916.3|	8431	8432	218
gi|1001019338|gb|CP006916.3|	8432	8433	228
gi|1001019338|gb|CP006916.3|	8433	8434	240
gi|1001019338|gb|CP006916.3|	8434	8435	246
gi|1001019338|gb|CP006916.3|	8435	8436	247
gi|1001019338|gb|CP006916.3|	8436	8437	248
gi|1001019338|gb|CP006916.3|	8437	8438	259
gi|1001019338|gb|CP006916.3|	8438	8439	284
gi|1001019338|gb|CP006916.3|	8439	8440	348
gi|1001019338|gb|CP006916.3|	8440	8441	402
gi|1001019338|gb|CP006916.3|	8441	8442	442
gi|1001019338|gb|CP006916.3|	8442	8443	461
gi|1001019338|gb|CP006916.3|	8443	8444	476
gi|1001019338|gb|CP006916.3|	8444	8445	485
gi|1001019338|gb|CP006916.3|	8445	8446	492
gi|1001019338|gb|CP006916.3|	8446	8447	498
gi|1001019338|gb|CP006916.3|	8447	8448	511
gi|1001019338|gb|CP006916.3|	8448	8449	517
gi|1001019338|gb|CP006916.3|	8449	8450	522
gi|1001019338|gb|CP006916.3|	8450	8451	474
gi|1001019338|gb|CP006916.3|	8451	8452	458
gi|1001019338|gb|CP006916.3|	8452	8453	416
gi|1001019338|gb|CP006916.3|	8453	8454	418
gi|1001019338|gb|CP006916.3|	8454	8455	417
gi|1001019338|gb|CP006916.3|	8455	8456	410
gi|1001019338|gb|CP006916.3|	8456	8457	402
gi|1001019338|gb|CP006916.3|	8457	8458	395
gi|1001019338|gb|CP006916.3|	8458	8459	390
gi|1001019338|gb|CP006916.3|	8459	8460	387
gi|1001019338|gb|CP006916.3|	8460	8461	394
gi|1001019338|gb|CP006916.3|	8461	8462	407
gi|1001019338|gb|CP006916.3|	8462	8463	414
gi|1001019338|gb|CP006916.3|	8463	8464	396
gi|1001019338|gb|CP006916.3|	8464	8465	336
gi|1001019338|gb|CP006916.3|	8465	8466	286
gi|1001019338|gb|CP006916.3|	8466	8467	255
gi|1001019338|gb|CP006916.3|	8467	8468	239
gi|1001019338|gb|CP006916.3|	8468	8469	225
gi|1001019338|gb|CP006916.3|	8469	8470	219
gi|1001019338|gb|CP006916.3|	8470	8471	217
gi|1001019338|gb|CP006916.3|	8471	8472	211
gi|1001019338|gb|CP006916.3|	8472	8473	200
gi|1001019338|gb|CP006916.3|	8473	8474	195
gi|1001019338|gb|CP006916.3|	8474	8475	186
gi|1001019338|gb|CP006916.3|	8475	8476	170
gi|1001019338|gb|CP006916.3|	8476	8477	159
gi|1001019338|gb|CP006916.3|	8477	8478	153
gi|1001019338|gb|CP006916.3|	8478	8479	145
gi|1001019338|gb|CP006916.3|	8479	8480	132
gi|1001019338|gb|CP006916.3|	8480	8481	129
gi|1001019338|gb|CP006916.3|	8481	8482	121
gi|1001019338|gb|CP006916.3|	8482	8483	117
gi|1001019338|gb|CP006916.3|	8483	8484	110
gi|1001019338|gb|CP006916.3|	8484	8485	108
gi|1001019338|gb|CP006916.3|	8485	8486	97
gi|1001019338|gb|CP006916.3|	8486	8487	80
gi|1001019338|gb|CP006916.3|	8487	8488	60
gi|1001019338|gb|CP006916.3|	8488	8489	58
gi|1001019338|gb|CP006916.3|	8489	8490	60
gi|1001019338|gb|CP006916.3|	8490	8491	57
gi|1001019338|gb|CP006916.3|	8491	8494	49
gi|1001019338|gb|CP006916.3|	8494	8495	57
gi|1001019338|gb|CP006916.3|	8495	8496	69
gi|1001019338|gb|CP006916.3|	8496	8497	85
gi|1001019338|gb|CP006916.3|	8497	8498	89
gi|1001019338|gb|CP006916.3|	8498	8499	96
gi|1001019338|gb|CP006916.3|	8499	8500	117
gi|1001019338|gb|CP006916.3|	8500	8501	157
gi|1001019338|gb|CP006916.3|	8501	8503	180
gi|1001019338|gb|CP006916.3|	8503	8504	187
gi|1001019338|gb|CP006916.3|	8504	8505	198
gi|1001019338|gb|CP006916.3|	8505	8506	206
gi|1001019338|gb|CP006916.3|	8506	8507	209
gi|1001019338|gb|CP006916.3|	8507	8508	212
gi|1001019338|gb|CP006916.3|	8508	8510	218
gi|1001019338|gb|CP006916.3|	8510	8511	221
gi|1001019338|gb|CP006916.3|	8511	8513	224
gi|1001019338|gb|CP006916.3|	8513	8514	221
gi|1001019338|gb|CP006916.3|	8514	8516	219
gi|1001019338|gb|CP006916.3|	8516	8517	216
gi|1001019338|gb|CP006916.3|	8517	8518	222
gi|1001019338|gb|CP006916.3|	8518	8519	239
gi|1001019338|gb|CP006916.3|	8519	8520	247
gi|1001019338|gb|CP006916.3|	8520	8521	238
gi|1001019338|gb|CP006916.3|	8521	8522	225
gi|1001019338|gb|CP006916.3|	8522	8523	224
gi|1001019338|gb|CP006916.3|	8523	8524	217
gi|1001019338|gb|CP006916.3|	8524	8525	200
gi|1001019338|gb|CP006916.3|	8525	8526	164
gi|1001019338|gb|CP006916.3|	8526	8527	143
gi|1001019338|gb|CP006916.3|	8527	8528	140
gi|1001019338|gb|CP006916.3|	8528	8529	133
gi|1001019338|gb|CP006916.3|	8529	8530	122
gi|1001019338|gb|CP006916.3|	8530	8531	113
gi|1001019338|gb|CP006916.3|	8531	8532	110
gi|1001019338|gb|CP006916.3|	8532	8533	107
gi|1001019338|gb|CP006916.3|	8533	8534	101
gi|1001019338|gb|CP006916.3|	8534	8535	100
gi|1001019338|gb|CP006916.3|	8535	8536	97
gi|1001019338|gb|CP006916.3|	8536	8538	94
gi|1001019338|gb|CP006916.3|	8538	8539	91
gi|1001019338|gb|CP006916.3|	8539	8540	87
gi|1001019338|gb|CP006916.3|	8540	8541	85
gi|1001019338|gb|CP006916.3|	8541	8542	84
gi|1001019338|gb|CP006916.3|	8542	8543	74
gi|1001019338|gb|CP006916.3|	8543	8544	53
gi|1001019338|gb|CP006916.3|	8544	8545	34
gi|1001019338|gb|CP006916.3|	8545	8546	23
gi|1001019338|gb|CP006916.3|	8546	8547	19
gi|1001019338|gb|CP006916.3|	8547	8548	15
gi|1001019338|gb|CP006916.3|	8548	8549	16
gi|1001019338|gb|CP006916.3|	8549	8550	12
gi|1001019338|gb|CP006916.3|	8550	8551	7
gi|1001019338|gb|CP006916.3|	8551	8557	4
gi|1001019338|gb|CP006916.3|	8557	8561	5
gi|1001019338|gb|CP006916.3|	8561	8572	6
gi|1001019338|gb|CP006916.3|	8572	8573	5
gi|1001019338|gb|CP006916.3|	8573	8574	3
gi|1001019338|gb|CP006916.3|	8574	8578	2
gi|1001019338|gb|CP006916.3|	8578	8579	4
gi|1001019338|gb|CP006916.3|	8579	8580	6
gi|1001019338|gb|CP006916.3|	8580	8582	7
gi|1001019338|gb|CP006916.3|	8582	8583	6
gi|1001019338|gb|CP006916.3|	8583	8584	9
gi|1001019338|gb|CP006916.3|	8584	8585	12
gi|1001019338|gb|CP006916.3|	8585	8586	23
gi|1001019338|gb|CP006916.3|	8586	8587	27
gi|1001019338|gb|CP006916.3|	8587	8588	28
gi|1001019338|gb|CP006916.3|	8588	8589	63
gi|1001019338|gb|CP006916.3|	8589	8594	64
gi|1001019338|gb|CP006916.3|	8594	8597	65
gi|1001019338|gb|CP006916.3|	8597	8598	67
gi|1001019338|gb|CP006916.3|	8598	8599	76
gi|1001019338|gb|CP006916.3|	8599	8601	80
gi|1001019338|gb|CP006916.3|	8601	8602	81
gi|1001019338|gb|CP006916.3|	8602	8603	83
gi|1001019338|gb|CP006916.3|	8603	8604	81
gi|1001019338|gb|CP006916.3|	8604	8606	79
gi|1001019338|gb|CP006916.3|	8606	8607	80
gi|1001019338|gb|CP006916.3|	8607	8608	84
gi|1001019338|gb|CP006916.3|	8608	8609	81
gi|1001019338|gb|CP006916.3|	8609	8610	79
gi|1001019338|gb|CP006916.3|	8610	8611	68
gi|1001019338|gb|CP006916.3|	8611	8612	63
gi|1001019338|gb|CP006916.3|	8612	8613	62
gi|1001019338|gb|CP006916.3|	8613	8614	27
gi|1001019338|gb|CP006916.3|	8614	8615	26
gi|1001019338|gb|CP006916.3|	8615	8617	29
gi|1001019338|gb|CP006916.3|	8617	8618	30
gi|1001019338|gb|CP006916.3|	8618	8619	32
gi|1001019338|gb|CP006916.3|	8619	8620	35
gi|1001019338|gb|CP006916.3|	8620	8621	40
gi|1001019338|gb|CP006916.3|	8621	8622	45
gi|1001019338|gb|CP006916.3|	8622	8623	48
gi|1001019338|gb|CP006916.3|	8623	8624	40
gi|1001019338|gb|CP006916.3|	8624	8625	43
gi|1001019338|gb|CP006916.3|	8625	8626	50
gi|1001019338|gb|CP006916.3|	8626	8627	53
gi|1001019338|gb|CP006916.3|	8627	8629	59
gi|1001019338|gb|CP006916.3|	8629	8630	61
gi|1001019338|gb|CP006916.3|	8630	8633	63
gi|1001019338|gb|CP006916.3|	8633	8637	67
gi|1001019338|gb|CP006916.3|	8637	8638	69
gi|1001019338|gb|CP006916.3|	8638	8640	73
gi|1001019338|gb|CP006916.3|	8640	8642	70
gi|1001019338|gb|CP006916.3|	8642	8643	69
gi|1001019338|gb|CP006916.3|	8643	8644	68
gi|1001019338|gb|CP006916.3|	8644	8645	66
gi|1001019338|gb|CP006916.3|	8645	8646	62
gi|1001019338|gb|CP006916.3|	8646	8647	59
gi|1001019338|gb|CP006916.3|	8647	8648	55
gi|1001019338|gb|CP006916.3|	8648	8649	54
gi|1001019338|gb|CP006916.3|	8649	8650	47
gi|1001019338|gb|CP006916.3|	8650	8652	40
gi|1001019338|gb|CP006916.3|	8652	8653	35
gi|1001019338|gb|CP006916.3|	8653	8654	59
gi|1001019338|gb|CP006916.3|	8654	8655	58
gi|1001019338|gb|CP006916.3|	8655	8657	55
gi|1001019338|gb|CP006916.3|	8657	8658	59
gi|1001019338|gb|CP006916.3|	8658	8661	55
gi|1001019338|gb|CP006916.3|	8661	8662	63
gi|1001019338|gb|CP006916.3|	8662	8663	71
gi|1001019338|gb|CP006916.3|	8663	8665	75
gi|1001019338|gb|CP006916.3|	8665	8666	77
gi|1001019338|gb|CP006916.3|	8666	8667	78
gi|1001019338|gb|CP006916.3|	8667	8668	83
gi|1001019338|gb|CP006916.3|	8668	8669	88
gi|1001019338|gb|CP006916.3|	8669	8670	99
gi|1001019338|gb|CP006916.3|	8670	8671	98
gi|1001019338|gb|CP006916.3|	8671	8672	99
gi|1001019338|gb|CP006916.3|	8672	8673	102
gi|1001019338|gb|CP006916.3|	8673	8676	108
gi|1001019338|gb|CP006916.3|	8676	8677	104
gi|1001019338|gb|CP006916.3|	8677	8678	101
gi|1001019338|gb|CP006916.3|	8678	8680	77
gi|1001019338|gb|CP006916.3|	8680	8682	80
gi|1001019338|gb|CP006916.3|	8682	8683	72
gi|1001019338|gb|CP006916.3|	8683	8684	73
gi|1001019338|gb|CP006916.3|	8684	8685	78
gi|1001019338|gb|CP006916.3|	8685	8686	81
gi|1001019338|gb|CP006916.3|	8686	8687	73
gi|1001019338|gb|CP006916.3|	8687	8688	67
gi|1001019338|gb|CP006916.3|	8688	8690	59
gi|1001019338|gb|CP006916.3|	8690	8691	57
gi|1001019338|gb|CP006916.3|	8691	8692	56
gi|1001019338|gb|CP006916.3|	8692	8693	52
gi|1001019338|gb|CP006916.3|	8693	8694	46
gi|1001019338|gb|CP006916.3|	8694	8696	34
gi|1001019338|gb|CP006916.3|	8696	8697	32
gi|1001019338|gb|CP006916.3|	8697	8698	28
gi|1001019338|gb|CP006916.3|	8698	8699	22
gi|1001019338|gb|CP006916.3|	8699	8700	32
gi|1001019338|gb|CP006916.3|	8700	8701	42
gi|1001019338|gb|CP006916.3|	8701	8702	43
gi|1001019338|gb|CP006916.3|	8702	8703	46
gi|1001019338|gb|CP006916.3|	8703	8704	48
gi|1001019338|gb|CP006916.3|	8704	8705	51
gi|1001019338|gb|CP006916.3|	8705	8706	52
gi|1001019338|gb|CP006916.3|	8706	8707	57
gi|1001019338|gb|CP006916.3|	8707	8708	60
gi|1001019338|gb|CP006916.3|	8708	8709	64
gi|1001019338|gb|CP006916.3|	8709	8710	60
gi|1001019338|gb|CP006916.3|	8710	8711	57
gi|1001019338|gb|CP006916.3|	8711	8712	63
gi|1001019338|gb|CP006916.3|	8712	8713	60
gi|1001019338|gb|CP006916.3|	8713	8714	68
gi|1001019338|gb|CP006916.3|	8714	8715	71
gi|1001019338|gb|CP006916.3|	8715	8716	72
gi|1001019338|gb|CP006916.3|	8716	8718	79
gi|1001019338|gb|CP006916.3|	8718	8719	90
gi|1001019338|gb|CP006916.3|	8719	8720	94
gi|1001019338|gb|CP006916.3|	8720	8721	95
gi|1001019338|gb|CP006916.3|	8721	8722	98
gi|1001019338|gb|CP006916.3|	8722	8724	105
gi|1001019338|gb|CP006916.3|	8724	8725	95
gi|1001019338|gb|CP006916.3|	8725	8726	89
gi|1001019338|gb|CP006916.3|	8726	8727	96
gi|1001019338|gb|CP006916.3|	8727	8728	95
gi|1001019338|gb|CP006916.3|	8728	8729	98
gi|1001019338|gb|CP006916.3|	8729	8730	99
gi|1001019338|gb|CP006916.3|	8730	8731	95
gi|1001019338|gb|CP006916.3|	8731	8732	93
gi|1001019338|gb|CP006916.3|	8732	8734	91
gi|1001019338|gb|CP006916.3|	8734	8736	89
gi|1001019338|gb|CP006916.3|	8736	8737	83
gi|1001019338|gb|CP006916.3|	8737	8738	82
gi|1001019338|gb|CP006916.3|	8738	8739	78
gi|1001019338|gb|CP006916.3|	8739	8741	75
gi|1001019338|gb|CP006916.3|	8741	8742	68
gi|1001019338|gb|CP006916.3|	8742	8743	67
gi|1001019338|gb|CP006916.3|	8743	8744	56
gi|1001019338|gb|CP006916.3|	8744	8746	51
gi|1001019338|gb|CP006916.3|	8746	8747	47
gi|1001019338|gb|CP006916.3|	8747	8749	46
gi|1001019338|gb|CP006916.3|	8749	8750	50
gi|1001019338|gb|CP006916.3|	8750	8751	49
gi|1001019338|gb|CP006916.3|	8751	8752	46
gi|1001019338|gb|CP006916.3|	8752	8753	44
gi|1001019338|gb|CP006916.3|	8753	8754	39
gi|1001019338|gb|CP006916.3|	8754	8756	35
gi|1001019338|gb|CP006916.3|	8756	8757	31
gi|1001019338|gb|CP006916.3|	8757	8758	33
gi|1001019338|gb|CP006916.3|	8758	8760	28
gi|1001019338|gb|CP006916.3|	8760	8763	33
gi|1001019338|gb|CP006916.3|	8763	8765	32
gi|1001019338|gb|CP006916.3|	8765	8766	35
gi|1001019338|gb|CP006916.3|	8766	8767	40
gi|1001019338|gb|CP006916.3|	8767	8768	43
gi|1001019338|gb|CP006916.3|	8768	8772	45
gi|1001019338|gb|CP006916.3|	8772	8774	39
gi|1001019338|gb|CP006916.3|	8774	8775	35
gi|1001019338|gb|CP006916.3|	8775	8776	32
gi|1001019338|gb|CP006916.3|	8776	8779	27
gi|1001019338|gb|CP006916.3|	8779	8782	28
gi|1001019338|gb|CP006916.3|	8782	8785	27
gi|1001019338|gb|CP006916.3|	8785	8788	22
gi|1001019338|gb|CP006916.3|	8788	8789	19
gi|1001019338|gb|CP006916.3|	8789	8790	21
gi|1001019338|gb|CP006916.3|	8790	8791	17
gi|1001019338|gb|CP006916.3|	8791	8792	12
gi|1001019338|gb|CP006916.3|	8792	8793	10
gi|1001019338|gb|CP006916.3|	8793	8794	8
gi|1001019338|gb|CP006916.3|	8794	8795	9
gi|1001019338|gb|CP006916.3|	8795	8799	8
gi|1001019338|gb|CP006916.3|	8799	8801	10
gi|1001019338|gb|CP006916.3|	8801	8802	11
gi|1001019338|gb|CP006916.3|	8802	8804	14
gi|1001019338|gb|CP006916.3|	8804	8807	12
gi|1001019338|gb|CP006916.3|	8807	8814	10
gi|1001019338|gb|CP006916.3|	8814	8815	8
gi|1001019338|gb|CP006916.3|	8815	8816	11
gi|1001019338|gb|CP006916.3|	8816	8817	13
gi|1001019338|gb|CP006916.3|	8817	8819	12
gi|1001019338|gb|CP006916.3|	8819	8824	11
gi|1001019338|gb|CP006916.3|	8824	8826	9
gi|1001019338|gb|CP006916.3|	8826	8827	8
gi|1001019338|gb|CP006916.3|	8827	8840	5
gi|1001019338|gb|CP006916.3|	8840	8841	2
gi|1001019338|gb|CP006916.3|	8841	8851	1
gi|1001019338|gb|CP006916.3|	8851	8852	6
gi|1001019338|gb|CP006916.3|	8852	8853	9
gi|1001019338|gb|CP006916.3|	8853	8860	10
gi|1001019338|gb|CP006916.3|	8860	8861	11
gi|1001019338|gb|CP006916.3|	8861	8863	12
gi|1001019338|gb|CP006916.3|	8863	8865	14
gi|1001019338|gb|CP006916.3|	8865	8866	17
gi|1001019338|gb|CP006916.3|	8866	8867	18
gi|1001019338|gb|CP006916.3|	8867	8869	19
gi|1001019338|gb|CP006916.3|	8869	8872	20
gi|1001019338|gb|CP006916.3|	8872	8874	22
gi|1001019338|gb|CP006916.3|	8874	8875	25
gi|1001019338|gb|CP006916.3|	8875	8876	29
gi|1001019338|gb|CP006916.3|	8876	8877	27
gi|1001019338|gb|CP006916.3|	8877	8878	25
gi|1001019338|gb|CP006916.3|	8878	8880	28
gi|1001019338|gb|CP006916.3|	8880	8881	30
gi|1001019338|gb|CP006916.3|	8881	8882	41
gi|1001019338|gb|CP006916.3|	8882	8883	49
gi|1001019338|gb|CP006916.3|	8883	8884	52
gi|1001019338|gb|CP006916.3|	8884	8885	54
gi|1001019338|gb|CP006916.3|	8885	8886	53
gi|1001019338|gb|CP006916.3|	8886	8888	52
gi|1001019338|gb|CP006916.3|	8888	8890	50
gi|1001019338|gb|CP006916.3|	8890	8891	49
gi|1001019338|gb|CP006916.3|	8891	8893	47
gi|1001019338|gb|CP006916.3|	8893	8894	49
gi|1001019338|gb|CP006916.3|	8894	8897	48
gi|1001019338|gb|CP006916.3|	8897	8899	46
gi|1001019338|gb|CP006916.3|	8899	8900	43
gi|1001019338|gb|CP006916.3|	8900	8901	39
gi|1001019338|gb|CP006916.3|	8901	8902	40
gi|1001019338|gb|CP006916.3|	8902	8903	39
gi|1001019338|gb|CP006916.3|	8903	8904	35
gi|1001019338|gb|CP006916.3|	8904	8905	38
gi|1001019338|gb|CP006916.3|	8905	8906	40
gi|1001019338|gb|CP006916.3|	8906	8907	30
gi|1001019338|gb|CP006916.3|	8907	8908	22
gi|1001019338|gb|CP006916.3|	8908	8909	19
gi|1001019338|gb|CP006916.3|	8909	8913	17
gi|1001019338|gb|CP006916.3|	8913	8915	18
gi|1001019338|gb|CP006916.3|	8915	8916	17
gi|1001019338|gb|CP006916.3|	8916	8918	18
gi|1001019338|gb|CP006916.3|	8918	8919	17
gi|1001019338|gb|CP006916.3|	8919	8922	18
gi|1001019338|gb|CP006916.3|	8922	8923	20
gi|1001019338|gb|CP006916.3|	8923	8924	22
gi|1001019338|gb|CP006916.3|	8924	8925	30
gi|1001019338|gb|CP006916.3|	8925	8926	37
gi|1001019338|gb|CP006916.3|	8926	8929	39
gi|1001019338|gb|CP006916.3|	8929	8930	36
gi|1001019338|gb|CP006916.3|	8930	8931	34
gi|1001019338|gb|CP006916.3|	8931	8932	35
gi|1001019338|gb|CP006916.3|	8932	8933	36
gi|1001019338|gb|CP006916.3|	8933	8935	37
gi|1001019338|gb|CP006916.3|	8935	8936	38
gi|1001019338|gb|CP006916.3|	8936	8937	40
gi|1001019338|gb|CP006916.3|	8937	8938	44
gi|1001019338|gb|CP006916.3|	8938	8939	49
gi|1001019338|gb|CP006916.3|	8939	8940	50
gi|1001019338|gb|CP006916.3|	8940	8941	53
gi|1001019338|gb|CP006916.3|	8941	8942	62
gi|1001019338|gb|CP006916.3|	8942	8943	63
gi|1001019338|gb|CP006916.3|	8943	8944	64
gi|1001019338|gb|CP006916.3|	8944	8945	63
gi|1001019338|gb|CP006916.3|	8945	8946	68
gi|1001019338|gb|CP006916.3|	8946	8947	71
gi|1001019338|gb|CP006916.3|	8947	8948	76
gi|1001019338|gb|CP006916.3|	8948	8949	80
gi|1001019338|gb|CP006916.3|	8949	8950	77
gi|1001019338|gb|CP006916.3|	8950	8951	71
gi|1001019338|gb|CP006916.3|	8951	8953	74
gi|1001019338|gb|CP006916.3|	8953	8954	76
gi|1001019338|gb|CP006916.3|	8954	8955	79
gi|1001019338|gb|CP006916.3|	8955	8956	82
gi|1001019338|gb|CP006916.3|	8956	8958	83
gi|1001019338|gb|CP006916.3|	8958	8959	86
gi|1001019338|gb|CP006916.3|	8959	8960	93
gi|1001019338|gb|CP006916.3|	8960	8961	94
gi|1001019338|gb|CP006916.3|	8961	8962	92
gi|1001019338|gb|CP006916.3|	8962	8963	88
gi|1001019338|gb|CP006916.3|	8963	8964	82
gi|1001019338|gb|CP006916.3|	8964	8965	86
gi|1001019338|gb|CP006916.3|	8965	8966	85
gi|1001019338|gb|CP006916.3|	8966	8967	80
gi|1001019338|gb|CP006916.3|	8967	8968	82
gi|1001019338|gb|CP006916.3|	8968	8969	85
gi|1001019338|gb|CP006916.3|	8969	8970	95
gi|1001019338|gb|CP006916.3|	8970	8971	102
gi|1001019338|gb|CP006916.3|	8971	8972	104
gi|1001019338|gb|CP006916.3|	8972	8973	102
gi|1001019338|gb|CP006916.3|	8973	8974	96
gi|1001019338|gb|CP006916.3|	8974	8975	95
gi|1001019338|gb|CP006916.3|	8975	8976	94
gi|1001019338|gb|CP006916.3|	8976	8977	86
gi|1001019338|gb|CP006916.3|	8977	8978	88
gi|1001019338|gb|CP006916.3|	8978	8980	90
gi|1001019338|gb|CP006916.3|	8980	8981	87
gi|1001019338|gb|CP006916.3|	8981	8982	85
gi|1001019338|gb|CP006916.3|	8982	8983	87
gi|1001019338|gb|CP006916.3|	8983	8984	89
gi|1001019338|gb|CP006916.3|	8984	8985	82
gi|1001019338|gb|CP006916.3|	8985	8986	80
gi|1001019338|gb|CP006916.3|	8986	8988	83
gi|1001019338|gb|CP006916.3|	8988	8989	86
gi|1001019338|gb|CP006916.3|	8989	8991	87
gi|1001019338|gb|CP006916.3|	8991	8992	83
gi|1001019338|gb|CP006916.3|	8992	8993	80
gi|1001019338|gb|CP006916.3|	8993	8994	76
gi|1001019338|gb|CP006916.3|	8994	8995	67
gi|1001019338|gb|CP006916.3|	8995	8996	57
gi|1001019338|gb|CP006916.3|	8996	8997	53
gi|1001019338|gb|CP006916.3|	8997	8998	49
gi|1001019338|gb|CP006916.3|	8998	8999	53
gi|1001019338|gb|CP006916.3|	8999	9000	52
gi|1001019338|gb|CP006916.3|	9000	9001	60
gi|1001019338|gb|CP006916.3|	9001	9002	71
gi|1001019338|gb|CP006916.3|	9002	9003	69
gi|1001019338|gb|CP006916.3|	9003	9004	65
gi|1001019338|gb|CP006916.3|	9004	9005	62
gi|1001019338|gb|CP006916.3|	9005	9006	67
gi|1001019338|gb|CP006916.3|	9006	9007	66
gi|1001019338|gb|CP006916.3|	9007	9008	65
gi|1001019338|gb|CP006916.3|	9008	9009	60
gi|1001019338|gb|CP006916.3|	9009	9010	66
gi|1001019338|gb|CP006916.3|	9010	9011	75
gi|1001019338|gb|CP006916.3|	9011	9012	79
gi|1001019338|gb|CP006916.3|	9012	9013	80
gi|1001019338|gb|CP006916.3|	9013	9014	77
gi|1001019338|gb|CP006916.3|	9014	9015	71
gi|1001019338|gb|CP006916.3|	9015	9016	68
gi|1001019338|gb|CP006916.3|	9016	9018	67
gi|1001019338|gb|CP006916.3|	9018	9019	66
gi|1001019338|gb|CP006916.3|	9019	9020	65
gi|1001019338|gb|CP006916.3|	9020	9021	64
gi|1001019338|gb|CP006916.3|	9021	9022	63
gi|1001019338|gb|CP006916.3|	9022	9023	62
gi|1001019338|gb|CP006916.3|	9023	9024	58
gi|1001019338|gb|CP006916.3|	9024	9025	55
gi|1001019338|gb|CP006916.3|	9025	9026	47
gi|1001019338|gb|CP006916.3|	9026	9027	35
gi|1001019338|gb|CP006916.3|	9027	9028	43
gi|1001019338|gb|CP006916.3|	9028	9029	47
gi|1001019338|gb|CP006916.3|	9029	9030	52
gi|1001019338|gb|CP006916.3|	9030	9032	54
gi|1001019338|gb|CP006916.3|	9032	9033	52
gi|1001019338|gb|CP006916.3|	9033	9034	55
gi|1001019338|gb|CP006916.3|	9034	9035	50
gi|1001019338|gb|CP006916.3|	9035	9036	63
gi|1001019338|gb|CP006916.3|	9036	9037	58
gi|1001019338|gb|CP006916.3|	9037	9038	57
gi|1001019338|gb|CP006916.3|	9038	9039	58
gi|1001019338|gb|CP006916.3|	9039	9040	59
gi|1001019338|gb|CP006916.3|	9040	9041	60
gi|1001019338|gb|CP006916.3|	9041	9042	61
gi|1001019338|gb|CP006916.3|	9042	9043	62
gi|1001019338|gb|CP006916.3|	9043	9044	63
gi|1001019338|gb|CP006916.3|	9044	9045	71
gi|1001019338|gb|CP006916.3|	9045	9047	74
gi|1001019338|gb|CP006916.3|	9047	9048	76
gi|1001019338|gb|CP006916.3|	9048	9049	98
gi|1001019338|gb|CP006916.3|	9049	9050	105
gi|1001019338|gb|CP006916.3|	9050	9051	107
gi|1001019338|gb|CP006916.3|	9051	9052	110
gi|1001019338|gb|CP006916.3|	9052	9054	105
gi|1001019338|gb|CP006916.3|	9054	9055	100
gi|1001019338|gb|CP006916.3|	9055	9056	91
gi|1001019338|gb|CP006916.3|	9056	9057	92
gi|1001019338|gb|CP006916.3|	9057	9058	93
gi|1001019338|gb|CP006916.3|	9058	9059	89
gi|1001019338|gb|CP006916.3|	9059	9060	88
gi|1001019338|gb|CP006916.3|	9060	9061	66
gi|1001019338|gb|CP006916.3|	9061	9063	67
gi|1001019338|gb|CP006916.3|	9063	9064	66
gi|1001019338|gb|CP006916.3|	9064	9065	69
gi|1001019338|gb|CP006916.3|	9065	9066	84
gi|1001019338|gb|CP006916.3|	9066	9067	91
gi|1001019338|gb|CP006916.3|	9067	9068	95
gi|1001019338|gb|CP006916.3|	9068	9069	101
gi|1001019338|gb|CP006916.3|	9069	9070	96
gi|1001019338|gb|CP006916.3|	9070	9071	97
gi|1001019338|gb|CP006916.3|	9071	9072	101
gi|1001019338|gb|CP006916.3|	9072	9073	108
gi|1001019338|gb|CP006916.3|	9073	9074	88
gi|1001019338|gb|CP006916.3|	9074	9076	85
gi|1001019338|gb|CP006916.3|	9076	9077	89
gi|1001019338|gb|CP006916.3|	9077	9078	88
gi|1001019338|gb|CP006916.3|	9078	9079	90
gi|1001019338|gb|CP006916.3|	9079	9080	95
gi|1001019338|gb|CP006916.3|	9080	9081	99
gi|1001019338|gb|CP006916.3|	9081	9082	100
gi|1001019338|gb|CP006916.3|	9082	9086	103
gi|1001019338|gb|CP006916.3|	9086	9087	100
gi|1001019338|gb|CP006916.3|	9087	9089	101
gi|1001019338|gb|CP006916.3|	9089	9090	98
gi|1001019338|gb|CP006916.3|	9090	9091	90
gi|1001019338|gb|CP006916.3|	9091	9092	99
gi|1001019338|gb|CP006916.3|	9092	9094	98
gi|1001019338|gb|CP006916.3|	9094	9095	111
gi|1001019338|gb|CP006916.3|	9095	9096	112
gi|1001019338|gb|CP006916.3|	9096	9098	113
gi|1001019338|gb|CP006916.3|	9098	9100	122
gi|1001019338|gb|CP006916.3|	9100	9101	120
gi|1001019338|gb|CP006916.3|	9101	9102	115
gi|1001019338|gb|CP006916.3|	9102	9103	117
gi|1001019338|gb|CP006916.3|	9103	9104	111
gi|1001019338|gb|CP006916.3|	9104	9105	113
gi|1001019338|gb|CP006916.3|	9105	9106	110
gi|1001019338|gb|CP006916.3|	9106	9107	113
gi|1001019338|gb|CP006916.3|	9107	9108	111
gi|1001019338|gb|CP006916.3|	9108	9109	113
gi|1001019338|gb|CP006916.3|	9109	9110	118
gi|1001019338|gb|CP006916.3|	9110	9111	125
gi|1001019338|gb|CP006916.3|	9111	9112	128
gi|1001019338|gb|CP006916.3|	9112	9113	130
gi|1001019338|gb|CP006916.3|	9113	9114	133
gi|1001019338|gb|CP006916.3|	9114	9115	138
gi|1001019338|gb|CP006916.3|	9115	9116	140
gi|1001019338|gb|CP006916.3|	9116	9117	125
gi|1001019338|gb|CP006916.3|	9117	9118	126
gi|1001019338|gb|CP006916.3|	9118	9119	122
gi|1001019338|gb|CP006916.3|	9119	9120	107
gi|1001019338|gb|CP006916.3|	9120	9121	111
gi|1001019338|gb|CP006916.3|	9121	9122	132
gi|1001019338|gb|CP006916.3|	9122	9123	127
gi|1001019338|gb|CP006916.3|	9123	9124	119
gi|1001019338|gb|CP006916.3|	9124	9125	116
gi|1001019338|gb|CP006916.3|	9125	9126	123
gi|1001019338|gb|CP006916.3|	9126	9127	146
gi|1001019338|gb|CP006916.3|	9127	9128	147
gi|1001019338|gb|CP006916.3|	9128	9130	148
gi|1001019338|gb|CP006916.3|	9130	9131	149
gi|1001019338|gb|CP006916.3|	9131	9132	157
gi|1001019338|gb|CP006916.3|	9132	9133	180
gi|1001019338|gb|CP006916.3|	9133	9134	227
gi|1001019338|gb|CP006916.3|	9134	9135	224
gi|1001019338|gb|CP006916.3|	9135	9136	228
gi|1001019338|gb|CP006916.3|	9136	9138	230
gi|1001019338|gb|CP006916.3|	9138	9139	235
gi|1001019338|gb|CP006916.3|	9139	9140	233
gi|1001019338|gb|CP006916.3|	9140	9141	225
gi|1001019338|gb|CP006916.3|	9141	9142	223
gi|1001019338|gb|CP006916.3|	9142	9143	226
gi|1001019338|gb|CP006916.3|	9143	9144	230
gi|1001019338|gb|CP006916.3|	9144	9145	235
gi|1001019338|gb|CP006916.3|	9145	9146	236
gi|1001019338|gb|CP006916.3|	9146	9147	214
gi|1001019338|gb|CP006916.3|	9147	9148	216
gi|1001019338|gb|CP006916.3|	9148	9149	219
gi|1001019338|gb|CP006916.3|	9149	9150	224
gi|1001019338|gb|CP006916.3|	9150	9151	222
gi|1001019338|gb|CP006916.3|	9151	9152	201
gi|1001019338|gb|CP006916.3|	9152	9153	198
gi|1001019338|gb|CP006916.3|	9153	9154	201
gi|1001019338|gb|CP006916.3|	9154	9155	194
gi|1001019338|gb|CP006916.3|	9155	9156	192
gi|1001019338|gb|CP006916.3|	9156	9157	185
gi|1001019338|gb|CP006916.3|	9157	9158	172
gi|1001019338|gb|CP006916.3|	9158	9159	128
gi|1001019338|gb|CP006916.3|	9159	9160	132
gi|1001019338|gb|CP006916.3|	9160	9161	130
gi|1001019338|gb|CP006916.3|	9161	9162	126
gi|1001019338|gb|CP006916.3|	9162	9163	125
gi|1001019338|gb|CP006916.3|	9163	9164	120
gi|1001019338|gb|CP006916.3|	9164	9165	117
gi|1001019338|gb|CP006916.3|	9165	9166	116
gi|1001019338|gb|CP006916.3|	9166	9167	117
gi|1001019338|gb|CP006916.3|	9167	9169	108
gi|1001019338|gb|CP006916.3|	9169	9170	102
gi|1001019338|gb|CP006916.3|	9170	9171	92
gi|1001019338|gb|CP006916.3|	9171	9172	89
gi|1001019338|gb|CP006916.3|	9172	9173	95
gi|1001019338|gb|CP006916.3|	9173	9174	94
gi|1001019338|gb|CP006916.3|	9174	9175	95
gi|1001019338|gb|CP006916.3|	9175	9176	93
gi|1001019338|gb|CP006916.3|	9176	9177	89
gi|1001019338|gb|CP006916.3|	9177	9178	88
gi|1001019338|gb|CP006916.3|	9178	9179	90
gi|1001019338|gb|CP006916.3|	9179	9180	96
gi|1001019338|gb|CP006916.3|	9180	9181	102
gi|1001019338|gb|CP006916.3|	9181	9182	96
gi|1001019338|gb|CP006916.3|	9182	9183	86
gi|1001019338|gb|CP006916.3|	9183	9185	81
gi|1001019338|gb|CP006916.3|	9185	9186	78
gi|1001019338|gb|CP006916.3|	9186	9187	82
gi|1001019338|gb|CP006916.3|	9187	9188	88
gi|1001019338|gb|CP006916.3|	9188	9189	100
gi|1001019338|gb|CP006916.3|	9189	9190	103
gi|1001019338|gb|CP006916.3|	9190	9191	104
gi|1001019338|gb|CP006916.3|	9191	9193	111
gi|1001019338|gb|CP006916.3|	9193	9194	107
gi|1001019338|gb|CP006916.3|	9194	9195	111
gi|1001019338|gb|CP006916.3|	9195	9196	110
gi|1001019338|gb|CP006916.3|	9196	9197	114
gi|1001019338|gb|CP006916.3|	9197	9198	109
gi|1001019338|gb|CP006916.3|	9198	9199	104
gi|1001019338|gb|CP006916.3|	9199	9200	102
gi|1001019338|gb|CP006916.3|	9200	9201	101
gi|1001019338|gb|CP006916.3|	9201	9203	103
gi|1001019338|gb|CP006916.3|	9203	9204	100
gi|1001019338|gb|CP006916.3|	9204	9205	94
gi|1001019338|gb|CP006916.3|	9205	9207	89
gi|1001019338|gb|CP006916.3|	9207	9208	92
gi|1001019338|gb|CP006916.3|	9208	9209	100
gi|1001019338|gb|CP006916.3|	9209	9210	95
gi|1001019338|gb|CP006916.3|	9210	9211	91
gi|1001019338|gb|CP006916.3|	9211	9212	95
gi|1001019338|gb|CP006916.3|	9212	9213	87
gi|1001019338|gb|CP006916.3|	9213	9214	72
gi|1001019338|gb|CP006916.3|	9214	9215	70
gi|1001019338|gb|CP006916.3|	9215	9216	71
gi|1001019338|gb|CP006916.3|	9216	9217	65
gi|1001019338|gb|CP006916.3|	9217	9218	69
gi|1001019338|gb|CP006916.3|	9218	9219	68
gi|1001019338|gb|CP006916.3|	9219	9220	70
gi|1001019338|gb|CP006916.3|	9220	9221	71
gi|1001019338|gb|CP006916.3|	9221	9222	68
gi|1001019338|gb|CP006916.3|	9222	9223	61
gi|1001019338|gb|CP006916.3|	9223	9224	62
gi|1001019338|gb|CP006916.3|	9224	9225	59
gi|1001019338|gb|CP006916.3|	9225	9226	60
gi|1001019338|gb|CP006916.3|	9226	9227	58
gi|1001019338|gb|CP006916.3|	9227	9228	59
gi|1001019338|gb|CP006916.3|	9228	9230	57
gi|1001019338|gb|CP006916.3|	9230	9231	56
gi|1001019338|gb|CP006916.3|	9231	9232	59
gi|1001019338|gb|CP006916.3|	9232	9233	58
gi|1001019338|gb|CP006916.3|	9233	9234	59
gi|1001019338|gb|CP006916.3|	9234	9235	60
gi|1001019338|gb|CP006916.3|	9235	9236	62
gi|1001019338|gb|CP006916.3|	9236	9237	58
gi|1001019338|gb|CP006916.3|	9237	9238	60
gi|1001019338|gb|CP006916.3|	9238	9240	64
gi|1001019338|gb|CP006916.3|	9240	9241	61
gi|1001019338|gb|CP006916.3|	9241	9242	59
gi|1001019338|gb|CP006916.3|	9242	9243	56
gi|1001019338|gb|CP006916.3|	9243	9244	57
gi|1001019338|gb|CP006916.3|	9244	9245	51
gi|1001019338|gb|CP006916.3|	9245	9246	54
gi|1001019338|gb|CP006916.3|	9246	9247	53
gi|1001019338|gb|CP006916.3|	9247	9248	54
gi|1001019338|gb|CP006916.3|	9248	9249	53
gi|1001019338|gb|CP006916.3|	9249	9251	51
gi|1001019338|gb|CP006916.3|	9251	9252	53
gi|1001019338|gb|CP006916.3|	9252	9253	51
gi|1001019338|gb|CP006916.3|	9253	9255	50
gi|1001019338|gb|CP006916.3|	9255	9256	51
gi|1001019338|gb|CP006916.3|	9256	9257	48
gi|1001019338|gb|CP006916.3|	9257	9258	44
gi|1001019338|gb|CP006916.3|	9258	9259	37
gi|1001019338|gb|CP006916.3|	9259	9260	43
gi|1001019338|gb|CP006916.3|	9260	9261	54
gi|1001019338|gb|CP006916.3|	9261	9263	53
gi|1001019338|gb|CP006916.3|	9263	9264	55
gi|1001019338|gb|CP006916.3|	9264	9265	57
gi|1001019338|gb|CP006916.3|	9265	9266	65
gi|1001019338|gb|CP006916.3|	9266	9267	66
gi|1001019338|gb|CP006916.3|	9267	9268	70
gi|1001019338|gb|CP006916.3|	9268	9269	71
gi|1001019338|gb|CP006916.3|	9269	9270	73
gi|1001019338|gb|CP006916.3|	9270	9271	74
gi|1001019338|gb|CP006916.3|	9271	9272	76
gi|1001019338|gb|CP006916.3|	9272	9276	83
gi|1001019338|gb|CP006916.3|	9276	9278	81
gi|1001019338|gb|CP006916.3|	9278	9280	85
gi|1001019338|gb|CP006916.3|	9280	9281	88
gi|1001019338|gb|CP006916.3|	9281	9282	92
gi|1001019338|gb|CP006916.3|	9282	9283	93
gi|1001019338|gb|CP006916.3|	9283	9284	100
gi|1001019338|gb|CP006916.3|	9284	9285	92
gi|1001019338|gb|CP006916.3|	9285	9286	78
gi|1001019338|gb|CP006916.3|	9286	9287	85
[truncated: 316,717 more rows]
