# Supplementary material for: Data on translatome analysis of Mycoplasma gallisepticum
Source: Data Brief. 2016 Sep 7;9:422–4. doi: 10.1016/j.dib.2016.08.056 (PMC5037205; doi:10.1016/j.dib.2016.08.056)
Supplement: Supplementary material [file mmc1.zip › Supplementary material 1/Myc_Control2_neg.bedgraph]

gi|1001019338|gb|CP006916.3|	0	652	0
gi|1001019338|gb|CP006916.3|	652	677	3
gi|1001019338|gb|CP006916.3|	677	1158	0
gi|1001019338|gb|CP006916.3|	1158	1183	1
gi|1001019338|gb|CP006916.3|	1183	1858	0
gi|1001019338|gb|CP006916.3|	1858	1861	1
gi|1001019338|gb|CP006916.3|	1861	1883	2
gi|1001019338|gb|CP006916.3|	1883	1886	1
gi|1001019338|gb|CP006916.3|	1886	2490	0
gi|1001019338|gb|CP006916.3|	2490	2515	1
gi|1001019338|gb|CP006916.3|	2515	3996	0
gi|1001019338|gb|CP006916.3|	3996	4021	1
gi|1001019338|gb|CP006916.3|	4021	4564	0
gi|1001019338|gb|CP006916.3|	4564	4589	1
gi|1001019338|gb|CP006916.3|	4589	4734	0
gi|1001019338|gb|CP006916.3|	4734	4759	1
gi|1001019338|gb|CP006916.3|	4759	7413	0
gi|1001019338|gb|CP006916.3|	7413	7438	1
gi|1001019338|gb|CP006916.3|	7438	8605	0
gi|1001019338|gb|CP006916.3|	8605	8630	2
gi|1001019338|gb|CP006916.3|	8630	9877	0
gi|1001019338|gb|CP006916.3|	9877	9902	1
gi|1001019338|gb|CP006916.3|	9902	10522	0
gi|1001019338|gb|CP006916.3|	10522	10547	1
gi|1001019338|gb|CP006916.3|	10547	12146	0
gi|1001019338|gb|CP006916.3|	12146	12171	1
gi|1001019338|gb|CP006916.3|	12171	12827	0
gi|1001019338|gb|CP006916.3|	12827	12852	1
gi|1001019338|gb|CP006916.3|	12852	13321	0
gi|1001019338|gb|CP006916.3|	13321	13346	1
gi|1001019338|gb|CP006916.3|	13346	13609	0
gi|1001019338|gb|CP006916.3|	13609	13634	1
gi|1001019338|gb|CP006916.3|	13634	13756	0
gi|1001019338|gb|CP006916.3|	13756	13781	1
gi|1001019338|gb|CP006916.3|	13781	14467	0
gi|1001019338|gb|CP006916.3|	14467	14480	1
gi|1001019338|gb|CP006916.3|	14480	14492	2
gi|1001019338|gb|CP006916.3|	14492	14501	1
gi|1001019338|gb|CP006916.3|	14501	14504	3
gi|1001019338|gb|CP006916.3|	14504	14505	4
gi|1001019338|gb|CP006916.3|	14505	14526	3
gi|1001019338|gb|CP006916.3|	14526	14529	1
gi|1001019338|gb|CP006916.3|	14529	14541	0
gi|1001019338|gb|CP006916.3|	14541	14566	1
gi|1001019338|gb|CP006916.3|	14566	14579	0
gi|1001019338|gb|CP006916.3|	14579	14587	2
gi|1001019338|gb|CP006916.3|	14587	14604	3
gi|1001019338|gb|CP006916.3|	14604	14605	1
gi|1001019338|gb|CP006916.3|	14605	14612	2
gi|1001019338|gb|CP006916.3|	14612	14619	1
gi|1001019338|gb|CP006916.3|	14619	14622	2
gi|1001019338|gb|CP006916.3|	14622	14628	3
gi|1001019338|gb|CP006916.3|	14628	14630	4
gi|1001019338|gb|CP006916.3|	14630	14635	3
gi|1001019338|gb|CP006916.3|	14635	14643	4
gi|1001019338|gb|CP006916.3|	14643	14644	5
gi|1001019338|gb|CP006916.3|	14644	14653	4
gi|1001019338|gb|CP006916.3|	14653	14655	3
gi|1001019338|gb|CP006916.3|	14655	14660	4
gi|1001019338|gb|CP006916.3|	14660	14661	3
gi|1001019338|gb|CP006916.3|	14661	14666	4
gi|1001019338|gb|CP006916.3|	14666	14667	6
gi|1001019338|gb|CP006916.3|	14667	14670	7
gi|1001019338|gb|CP006916.3|	14670	14672	8
gi|1001019338|gb|CP006916.3|	14672	14673	9
gi|1001019338|gb|CP006916.3|	14673	14674	10
gi|1001019338|gb|CP006916.3|	14674	14678	11
gi|1001019338|gb|CP006916.3|	14678	14680	14
gi|1001019338|gb|CP006916.3|	14680	14681	13
gi|1001019338|gb|CP006916.3|	14681	14686	14
gi|1001019338|gb|CP006916.3|	14686	14687	13
gi|1001019338|gb|CP006916.3|	14687	14692	14
gi|1001019338|gb|CP006916.3|	14692	14693	13
gi|1001019338|gb|CP006916.3|	14693	14695	12
gi|1001019338|gb|CP006916.3|	14695	14697	11
gi|1001019338|gb|CP006916.3|	14697	14698	10
gi|1001019338|gb|CP006916.3|	14698	14699	9
gi|1001019338|gb|CP006916.3|	14699	14703	8
gi|1001019338|gb|CP006916.3|	14703	14706	5
gi|1001019338|gb|CP006916.3|	14706	14712	4
gi|1001019338|gb|CP006916.3|	14712	14713	3
gi|1001019338|gb|CP006916.3|	14713	14714	5
gi|1001019338|gb|CP006916.3|	14714	14716	6
gi|1001019338|gb|CP006916.3|	14716	14719	4
gi|1001019338|gb|CP006916.3|	14719	14721	5
gi|1001019338|gb|CP006916.3|	14721	14722	6
gi|1001019338|gb|CP006916.3|	14722	14738	5
gi|1001019338|gb|CP006916.3|	14738	14739	3
gi|1001019338|gb|CP006916.3|	14739	14744	2
gi|1001019338|gb|CP006916.3|	14744	14746	1
gi|1001019338|gb|CP006916.3|	14746	14763	0
gi|1001019338|gb|CP006916.3|	14763	14764	1
gi|1001019338|gb|CP006916.3|	14764	14766	2
gi|1001019338|gb|CP006916.3|	14766	14784	3
gi|1001019338|gb|CP006916.3|	14784	14785	4
gi|1001019338|gb|CP006916.3|	14785	14789	7
gi|1001019338|gb|CP006916.3|	14789	14791	6
gi|1001019338|gb|CP006916.3|	14791	14797	5
gi|1001019338|gb|CP006916.3|	14797	14798	6
gi|1001019338|gb|CP006916.3|	14798	14801	8
gi|1001019338|gb|CP006916.3|	14801	14809	9
gi|1001019338|gb|CP006916.3|	14809	14810	8
gi|1001019338|gb|CP006916.3|	14810	14813	5
gi|1001019338|gb|CP006916.3|	14813	14822	4
gi|1001019338|gb|CP006916.3|	14822	14823	3
gi|1001019338|gb|CP006916.3|	14823	14826	2
gi|1001019338|gb|CP006916.3|	14826	14834	1
gi|1001019338|gb|CP006916.3|	14834	14837	2
gi|1001019338|gb|CP006916.3|	14837	14840	3
gi|1001019338|gb|CP006916.3|	14840	14843	5
gi|1001019338|gb|CP006916.3|	14843	14844	6
gi|1001019338|gb|CP006916.3|	14844	14845	7
gi|1001019338|gb|CP006916.3|	14845	14846	8
gi|1001019338|gb|CP006916.3|	14846	14848	9
gi|1001019338|gb|CP006916.3|	14848	14853	8
gi|1001019338|gb|CP006916.3|	14853	14859	9
gi|1001019338|gb|CP006916.3|	14859	14862	8
gi|1001019338|gb|CP006916.3|	14862	14865	7
gi|1001019338|gb|CP006916.3|	14865	14868	5
gi|1001019338|gb|CP006916.3|	14868	14869	4
gi|1001019338|gb|CP006916.3|	14869	14870	3
gi|1001019338|gb|CP006916.3|	14870	14871	2
gi|1001019338|gb|CP006916.3|	14871	14873	1
gi|1001019338|gb|CP006916.3|	14873	14878	2
gi|1001019338|gb|CP006916.3|	14878	14898	1
gi|1001019338|gb|CP006916.3|	14898	14914	0
gi|1001019338|gb|CP006916.3|	14914	14916	1
gi|1001019338|gb|CP006916.3|	14916	14920	2
gi|1001019338|gb|CP006916.3|	14920	14934	4
gi|1001019338|gb|CP006916.3|	14934	14941	8
gi|1001019338|gb|CP006916.3|	14941	14942	7
gi|1001019338|gb|CP006916.3|	14942	14943	9
gi|1001019338|gb|CP006916.3|	14943	14945	10
gi|1001019338|gb|CP006916.3|	14945	14947	9
gi|1001019338|gb|CP006916.3|	14947	14948	10
gi|1001019338|gb|CP006916.3|	14948	14953	12
gi|1001019338|gb|CP006916.3|	14953	14957	14
gi|1001019338|gb|CP006916.3|	14957	14959	15
gi|1001019338|gb|CP006916.3|	14959	14960	13
gi|1001019338|gb|CP006916.3|	14960	14964	14
gi|1001019338|gb|CP006916.3|	14964	14966	13
gi|1001019338|gb|CP006916.3|	14966	14967	14
gi|1001019338|gb|CP006916.3|	14967	14968	12
gi|1001019338|gb|CP006916.3|	14968	14970	11
gi|1001019338|gb|CP006916.3|	14970	14972	10
gi|1001019338|gb|CP006916.3|	14972	14973	9
gi|1001019338|gb|CP006916.3|	14973	14978	7
gi|1001019338|gb|CP006916.3|	14978	14982	5
gi|1001019338|gb|CP006916.3|	14982	14984	4
gi|1001019338|gb|CP006916.3|	14984	14985	3
gi|1001019338|gb|CP006916.3|	14985	14991	2
gi|1001019338|gb|CP006916.3|	14991	14992	1
gi|1001019338|gb|CP006916.3|	14992	14993	2
gi|1001019338|gb|CP006916.3|	14993	15000	4
gi|1001019338|gb|CP006916.3|	15000	15008	5
gi|1001019338|gb|CP006916.3|	15008	15009	6
gi|1001019338|gb|CP006916.3|	15009	15011	5
gi|1001019338|gb|CP006916.3|	15011	15012	6
gi|1001019338|gb|CP006916.3|	15012	15014	7
gi|1001019338|gb|CP006916.3|	15014	15018	8
gi|1001019338|gb|CP006916.3|	15018	15025	6
gi|1001019338|gb|CP006916.3|	15025	15027	5
gi|1001019338|gb|CP006916.3|	15027	15028	8
gi|1001019338|gb|CP006916.3|	15028	15029	9
gi|1001019338|gb|CP006916.3|	15029	15030	11
gi|1001019338|gb|CP006916.3|	15030	15031	12
gi|1001019338|gb|CP006916.3|	15031	15032	13
gi|1001019338|gb|CP006916.3|	15032	15033	14
gi|1001019338|gb|CP006916.3|	15033	15034	13
gi|1001019338|gb|CP006916.3|	15034	15037	14
gi|1001019338|gb|CP006916.3|	15037	15039	17
gi|1001019338|gb|CP006916.3|	15039	15042	16
gi|1001019338|gb|CP006916.3|	15042	15043	15
gi|1001019338|gb|CP006916.3|	15043	15044	18
gi|1001019338|gb|CP006916.3|	15044	15050	21
gi|1001019338|gb|CP006916.3|	15050	15052	22
gi|1001019338|gb|CP006916.3|	15052	15054	19
gi|1001019338|gb|CP006916.3|	15054	15055	17
gi|1001019338|gb|CP006916.3|	15055	15056	16
gi|1001019338|gb|CP006916.3|	15056	15057	15
gi|1001019338|gb|CP006916.3|	15057	15059	14
gi|1001019338|gb|CP006916.3|	15059	15060	13
gi|1001019338|gb|CP006916.3|	15060	15061	14
gi|1001019338|gb|CP006916.3|	15061	15062	13
gi|1001019338|gb|CP006916.3|	15062	15063	10
gi|1001019338|gb|CP006916.3|	15063	15068	12
gi|1001019338|gb|CP006916.3|	15068	15069	9
gi|1001019338|gb|CP006916.3|	15069	15071	7
gi|1001019338|gb|CP006916.3|	15071	15075	9
gi|1001019338|gb|CP006916.3|	15075	15078	8
gi|1001019338|gb|CP006916.3|	15078	15079	7
gi|1001019338|gb|CP006916.3|	15079	15080	9
gi|1001019338|gb|CP006916.3|	15080	15082	10
gi|1001019338|gb|CP006916.3|	15082	15083	11
gi|1001019338|gb|CP006916.3|	15083	15084	13
gi|1001019338|gb|CP006916.3|	15084	15086	15
gi|1001019338|gb|CP006916.3|	15086	15087	16
gi|1001019338|gb|CP006916.3|	15087	15089	15
gi|1001019338|gb|CP006916.3|	15089	15090	16
gi|1001019338|gb|CP006916.3|	15090	15095	17
gi|1001019338|gb|CP006916.3|	15095	15096	18
gi|1001019338|gb|CP006916.3|	15096	15104	16
gi|1001019338|gb|CP006916.3|	15104	15105	14
gi|1001019338|gb|CP006916.3|	15105	15107	13
gi|1001019338|gb|CP006916.3|	15107	15108	12
gi|1001019338|gb|CP006916.3|	15108	15109	11
gi|1001019338|gb|CP006916.3|	15109	15110	13
gi|1001019338|gb|CP006916.3|	15110	15111	12
gi|1001019338|gb|CP006916.3|	15111	15113	11
gi|1001019338|gb|CP006916.3|	15113	15114	9
gi|1001019338|gb|CP006916.3|	15114	15116	8
gi|1001019338|gb|CP006916.3|	15116	15117	10
gi|1001019338|gb|CP006916.3|	15117	15119	11
gi|1001019338|gb|CP006916.3|	15119	15120	10
gi|1001019338|gb|CP006916.3|	15120	15133	9
gi|1001019338|gb|CP006916.3|	15133	15134	8
gi|1001019338|gb|CP006916.3|	15134	15140	4
gi|1001019338|gb|CP006916.3|	15140	15141	3
gi|1001019338|gb|CP006916.3|	15141	15142	1
gi|1001019338|gb|CP006916.3|	15142	15148	0
gi|1001019338|gb|CP006916.3|	15148	15149	1
gi|1001019338|gb|CP006916.3|	15149	15151	6
gi|1001019338|gb|CP006916.3|	15151	15155	7
gi|1001019338|gb|CP006916.3|	15155	15163	9
gi|1001019338|gb|CP006916.3|	15163	15166	10
gi|1001019338|gb|CP006916.3|	15166	15167	12
gi|1001019338|gb|CP006916.3|	15167	15168	13
gi|1001019338|gb|CP006916.3|	15168	15172	14
gi|1001019338|gb|CP006916.3|	15172	15173	15
gi|1001019338|gb|CP006916.3|	15173	15174	14
gi|1001019338|gb|CP006916.3|	15174	15176	9
gi|1001019338|gb|CP006916.3|	15176	15177	8
gi|1001019338|gb|CP006916.3|	15177	15180	9
gi|1001019338|gb|CP006916.3|	15180	15183	7
gi|1001019338|gb|CP006916.3|	15183	15184	8
gi|1001019338|gb|CP006916.3|	15184	15188	9
gi|1001019338|gb|CP006916.3|	15188	15191	8
gi|1001019338|gb|CP006916.3|	15191	15192	6
gi|1001019338|gb|CP006916.3|	15192	15193	5
gi|1001019338|gb|CP006916.3|	15193	15197	4
gi|1001019338|gb|CP006916.3|	15197	15202	3
gi|1001019338|gb|CP006916.3|	15202	15208	2
gi|1001019338|gb|CP006916.3|	15208	15209	1
gi|1001019338|gb|CP006916.3|	15209	15210	0
gi|1001019338|gb|CP006916.3|	15210	15235	2
gi|1001019338|gb|CP006916.3|	15235	15254	0
gi|1001019338|gb|CP006916.3|	15254	15273	1
gi|1001019338|gb|CP006916.3|	15273	15292	3
gi|1001019338|gb|CP006916.3|	15292	15295	4
gi|1001019338|gb|CP006916.3|	15295	15298	5
gi|1001019338|gb|CP006916.3|	15298	15302	3
gi|1001019338|gb|CP006916.3|	15302	15304	4
gi|1001019338|gb|CP006916.3|	15304	15317	3
gi|1001019338|gb|CP006916.3|	15317	15320	2
gi|1001019338|gb|CP006916.3|	15320	15327	1
gi|1001019338|gb|CP006916.3|	15327	15343	0
gi|1001019338|gb|CP006916.3|	15343	15344	2
gi|1001019338|gb|CP006916.3|	15344	15345	3
gi|1001019338|gb|CP006916.3|	15345	15355	4
gi|1001019338|gb|CP006916.3|	15355	15357	5
gi|1001019338|gb|CP006916.3|	15357	15361	6
gi|1001019338|gb|CP006916.3|	15361	15368	7
gi|1001019338|gb|CP006916.3|	15368	15369	5
gi|1001019338|gb|CP006916.3|	15369	15370	4
gi|1001019338|gb|CP006916.3|	15370	15372	3
gi|1001019338|gb|CP006916.3|	15372	15376	8
gi|1001019338|gb|CP006916.3|	15376	15378	12
gi|1001019338|gb|CP006916.3|	15378	15380	13
gi|1001019338|gb|CP006916.3|	15380	15381	12
gi|1001019338|gb|CP006916.3|	15381	15382	13
gi|1001019338|gb|CP006916.3|	15382	15386	12
gi|1001019338|gb|CP006916.3|	15386	15388	11
gi|1001019338|gb|CP006916.3|	15388	15392	13
gi|1001019338|gb|CP006916.3|	15392	15395	14
gi|1001019338|gb|CP006916.3|	15395	15397	16
gi|1001019338|gb|CP006916.3|	15397	15401	11
gi|1001019338|gb|CP006916.3|	15401	15406	7
gi|1001019338|gb|CP006916.3|	15406	15407	6
gi|1001019338|gb|CP006916.3|	15407	15409	8
gi|1001019338|gb|CP006916.3|	15409	15410	11
gi|1001019338|gb|CP006916.3|	15410	15411	12
gi|1001019338|gb|CP006916.3|	15411	15413	14
gi|1001019338|gb|CP006916.3|	15413	15416	12
gi|1001019338|gb|CP006916.3|	15416	15417	13
gi|1001019338|gb|CP006916.3|	15417	15420	12
gi|1001019338|gb|CP006916.3|	15420	15421	10
gi|1001019338|gb|CP006916.3|	15421	15425	11
gi|1001019338|gb|CP006916.3|	15425	15427	12
gi|1001019338|gb|CP006916.3|	15427	15428	13
gi|1001019338|gb|CP006916.3|	15428	15430	12
gi|1001019338|gb|CP006916.3|	15430	15432	15
gi|1001019338|gb|CP006916.3|	15432	15434	13
gi|1001019338|gb|CP006916.3|	15434	15436	10
gi|1001019338|gb|CP006916.3|	15436	15437	8
gi|1001019338|gb|CP006916.3|	15437	15440	9
gi|1001019338|gb|CP006916.3|	15440	15441	10
gi|1001019338|gb|CP006916.3|	15441	15446	12
gi|1001019338|gb|CP006916.3|	15446	15450	11
gi|1001019338|gb|CP006916.3|	15450	15452	10
gi|1001019338|gb|CP006916.3|	15452	15455	9
gi|1001019338|gb|CP006916.3|	15455	15457	6
gi|1001019338|gb|CP006916.3|	15457	15458	8
gi|1001019338|gb|CP006916.3|	15458	15459	10
gi|1001019338|gb|CP006916.3|	15459	15460	11
gi|1001019338|gb|CP006916.3|	15460	15461	10
gi|1001019338|gb|CP006916.3|	15461	15462	11
gi|1001019338|gb|CP006916.3|	15462	15465	10
gi|1001019338|gb|CP006916.3|	15465	15466	9
gi|1001019338|gb|CP006916.3|	15466	15469	6
gi|1001019338|gb|CP006916.3|	15469	15477	7
gi|1001019338|gb|CP006916.3|	15477	15482	8
gi|1001019338|gb|CP006916.3|	15482	15483	6
gi|1001019338|gb|CP006916.3|	15483	15484	4
gi|1001019338|gb|CP006916.3|	15484	15486	3
gi|1001019338|gb|CP006916.3|	15486	15494	2
gi|1001019338|gb|CP006916.3|	15494	15496	1
gi|1001019338|gb|CP006916.3|	15496	15502	4
gi|1001019338|gb|CP006916.3|	15502	15512	3
gi|1001019338|gb|CP006916.3|	15512	15514	5
gi|1001019338|gb|CP006916.3|	15514	15516	6
gi|1001019338|gb|CP006916.3|	15516	15518	8
gi|1001019338|gb|CP006916.3|	15518	15521	9
gi|1001019338|gb|CP006916.3|	15521	15530	6
gi|1001019338|gb|CP006916.3|	15530	15533	7
gi|1001019338|gb|CP006916.3|	15533	15534	8
gi|1001019338|gb|CP006916.3|	15534	15537	9
gi|1001019338|gb|CP006916.3|	15537	15539	7
gi|1001019338|gb|CP006916.3|	15539	15541	6
gi|1001019338|gb|CP006916.3|	15541	15546	4
gi|1001019338|gb|CP006916.3|	15546	15549	5
gi|1001019338|gb|CP006916.3|	15549	15550	6
gi|1001019338|gb|CP006916.3|	15550	15560	7
gi|1001019338|gb|CP006916.3|	15560	15566	8
gi|1001019338|gb|CP006916.3|	15566	15568	9
gi|1001019338|gb|CP006916.3|	15568	15574	8
gi|1001019338|gb|CP006916.3|	15574	15575	7
gi|1001019338|gb|CP006916.3|	15575	15579	6
gi|1001019338|gb|CP006916.3|	15579	15580	7
gi|1001019338|gb|CP006916.3|	15580	15582	6
gi|1001019338|gb|CP006916.3|	15582	15585	7
gi|1001019338|gb|CP006916.3|	15585	15588	6
gi|1001019338|gb|CP006916.3|	15588	15591	7
gi|1001019338|gb|CP006916.3|	15591	15595	6
gi|1001019338|gb|CP006916.3|	15595	15599	7
gi|1001019338|gb|CP006916.3|	15599	15600	8
gi|1001019338|gb|CP006916.3|	15600	15603	9
gi|1001019338|gb|CP006916.3|	15603	15604	10
gi|1001019338|gb|CP006916.3|	15604	15607	9
gi|1001019338|gb|CP006916.3|	15607	15608	8
gi|1001019338|gb|CP006916.3|	15608	15609	7
gi|1001019338|gb|CP006916.3|	15609	15613	6
gi|1001019338|gb|CP006916.3|	15613	15620	7
gi|1001019338|gb|CP006916.3|	15620	15624	6
gi|1001019338|gb|CP006916.3|	15624	15625	5
gi|1001019338|gb|CP006916.3|	15625	15628	4
gi|1001019338|gb|CP006916.3|	15628	15638	3
gi|1001019338|gb|CP006916.3|	15638	15646	1
gi|1001019338|gb|CP006916.3|	15646	15649	0
gi|1001019338|gb|CP006916.3|	15649	15664	1
gi|1001019338|gb|CP006916.3|	15664	15674	3
gi|1001019338|gb|CP006916.3|	15674	15689	2
gi|1001019338|gb|CP006916.3|	15689	15691	0
gi|1001019338|gb|CP006916.3|	15691	15713	2
gi|1001019338|gb|CP006916.3|	15713	15716	3
gi|1001019338|gb|CP006916.3|	15716	15720	1
gi|1001019338|gb|CP006916.3|	15720	15721	3
gi|1001019338|gb|CP006916.3|	15721	15722	4
gi|1001019338|gb|CP006916.3|	15722	15727	5
gi|1001019338|gb|CP006916.3|	15727	15728	6
gi|1001019338|gb|CP006916.3|	15728	15730	8
gi|1001019338|gb|CP006916.3|	15730	15735	9
gi|1001019338|gb|CP006916.3|	15735	15738	10
gi|1001019338|gb|CP006916.3|	15738	15739	9
gi|1001019338|gb|CP006916.3|	15739	15744	10
gi|1001019338|gb|CP006916.3|	15744	15745	11
gi|1001019338|gb|CP006916.3|	15745	15746	9
gi|1001019338|gb|CP006916.3|	15746	15747	8
gi|1001019338|gb|CP006916.3|	15747	15749	7
gi|1001019338|gb|CP006916.3|	15749	15751	9
gi|1001019338|gb|CP006916.3|	15751	15752	10
gi|1001019338|gb|CP006916.3|	15752	15753	9
gi|1001019338|gb|CP006916.3|	15753	15754	7
gi|1001019338|gb|CP006916.3|	15754	15755	8
gi|1001019338|gb|CP006916.3|	15755	15757	7
gi|1001019338|gb|CP006916.3|	15757	15759	9
gi|1001019338|gb|CP006916.3|	15759	15760	10
gi|1001019338|gb|CP006916.3|	15760	15762	13
gi|1001019338|gb|CP006916.3|	15762	15764	14
gi|1001019338|gb|CP006916.3|	15764	15765	13
gi|1001019338|gb|CP006916.3|	15765	15767	16
gi|1001019338|gb|CP006916.3|	15767	15769	17
gi|1001019338|gb|CP006916.3|	15769	15773	16
gi|1001019338|gb|CP006916.3|	15773	15774	17
gi|1001019338|gb|CP006916.3|	15774	15776	15
gi|1001019338|gb|CP006916.3|	15776	15779	14
gi|1001019338|gb|CP006916.3|	15779	15780	15
gi|1001019338|gb|CP006916.3|	15780	15783	16
gi|1001019338|gb|CP006916.3|	15783	15784	17
gi|1001019338|gb|CP006916.3|	15784	15785	16
gi|1001019338|gb|CP006916.3|	15785	15787	12
gi|1001019338|gb|CP006916.3|	15787	15789	11
gi|1001019338|gb|CP006916.3|	15789	15790	12
gi|1001019338|gb|CP006916.3|	15790	15792	9
gi|1001019338|gb|CP006916.3|	15792	15793	8
gi|1001019338|gb|CP006916.3|	15793	15797	9
gi|1001019338|gb|CP006916.3|	15797	15798	10
gi|1001019338|gb|CP006916.3|	15798	15801	9
gi|1001019338|gb|CP006916.3|	15801	15804	10
gi|1001019338|gb|CP006916.3|	15804	15807	8
gi|1001019338|gb|CP006916.3|	15807	15811	6
gi|1001019338|gb|CP006916.3|	15811	15813	8
gi|1001019338|gb|CP006916.3|	15813	15814	9
gi|1001019338|gb|CP006916.3|	15814	15815	8
gi|1001019338|gb|CP006916.3|	15815	15816	9
gi|1001019338|gb|CP006916.3|	15816	15818	10
gi|1001019338|gb|CP006916.3|	15818	15822	11
gi|1001019338|gb|CP006916.3|	15822	15826	10
gi|1001019338|gb|CP006916.3|	15826	15828	9
gi|1001019338|gb|CP006916.3|	15828	15829	10
gi|1001019338|gb|CP006916.3|	15829	15830	11
gi|1001019338|gb|CP006916.3|	15830	15833	10
gi|1001019338|gb|CP006916.3|	15833	15835	9
gi|1001019338|gb|CP006916.3|	15835	15836	10
gi|1001019338|gb|CP006916.3|	15836	15838	8
gi|1001019338|gb|CP006916.3|	15838	15840	7
gi|1001019338|gb|CP006916.3|	15840	15841	6
gi|1001019338|gb|CP006916.3|	15841	15843	5
gi|1001019338|gb|CP006916.3|	15843	15844	3
gi|1001019338|gb|CP006916.3|	15844	15850	4
gi|1001019338|gb|CP006916.3|	15850	15853	5
gi|1001019338|gb|CP006916.3|	15853	15854	4
gi|1001019338|gb|CP006916.3|	15854	15856	3
gi|1001019338|gb|CP006916.3|	15856	15860	4
gi|1001019338|gb|CP006916.3|	15860	15866	3
gi|1001019338|gb|CP006916.3|	15866	15869	4
gi|1001019338|gb|CP006916.3|	15869	15875	3
gi|1001019338|gb|CP006916.3|	15875	15881	2
gi|1001019338|gb|CP006916.3|	15881	15888	1
gi|1001019338|gb|CP006916.3|	15888	15891	2
gi|1001019338|gb|CP006916.3|	15891	15903	1
gi|1001019338|gb|CP006916.3|	15903	15913	2
gi|1001019338|gb|CP006916.3|	15913	15915	3
gi|1001019338|gb|CP006916.3|	15915	15916	4
gi|1001019338|gb|CP006916.3|	15916	15918	5
gi|1001019338|gb|CP006916.3|	15918	15919	7
gi|1001019338|gb|CP006916.3|	15919	15920	8
gi|1001019338|gb|CP006916.3|	15920	15923	9
gi|1001019338|gb|CP006916.3|	15923	15926	10
gi|1001019338|gb|CP006916.3|	15926	15927	11
gi|1001019338|gb|CP006916.3|	15927	15928	12
gi|1001019338|gb|CP006916.3|	15928	15930	13
gi|1001019338|gb|CP006916.3|	15930	15937	14
gi|1001019338|gb|CP006916.3|	15937	15940	16
gi|1001019338|gb|CP006916.3|	15940	15941	15
gi|1001019338|gb|CP006916.3|	15941	15943	14
gi|1001019338|gb|CP006916.3|	15943	15944	12
gi|1001019338|gb|CP006916.3|	15944	15945	11
gi|1001019338|gb|CP006916.3|	15945	15948	10
gi|1001019338|gb|CP006916.3|	15948	15949	9
gi|1001019338|gb|CP006916.3|	15949	15950	10
gi|1001019338|gb|CP006916.3|	15950	15951	11
gi|1001019338|gb|CP006916.3|	15951	15952	10
gi|1001019338|gb|CP006916.3|	15952	15953	9
gi|1001019338|gb|CP006916.3|	15953	15954	8
gi|1001019338|gb|CP006916.3|	15954	15956	10
gi|1001019338|gb|CP006916.3|	15956	15958	11
gi|1001019338|gb|CP006916.3|	15958	15959	12
gi|1001019338|gb|CP006916.3|	15959	15962	13
gi|1001019338|gb|CP006916.3|	15962	15963	12
gi|1001019338|gb|CP006916.3|	15963	15965	10
gi|1001019338|gb|CP006916.3|	15965	15967	12
gi|1001019338|gb|CP006916.3|	15967	15971	13
gi|1001019338|gb|CP006916.3|	15971	15975	14
gi|1001019338|gb|CP006916.3|	15975	15976	13
gi|1001019338|gb|CP006916.3|	15976	15978	15
gi|1001019338|gb|CP006916.3|	15978	15979	14
gi|1001019338|gb|CP006916.3|	15979	15980	13
gi|1001019338|gb|CP006916.3|	15980	15981	12
gi|1001019338|gb|CP006916.3|	15981	15982	11
gi|1001019338|gb|CP006916.3|	15982	15984	13
gi|1001019338|gb|CP006916.3|	15984	15986	12
gi|1001019338|gb|CP006916.3|	15986	15987	15
gi|1001019338|gb|CP006916.3|	15987	15988	14
gi|1001019338|gb|CP006916.3|	15988	15989	17
gi|1001019338|gb|CP006916.3|	15989	15995	21
gi|1001019338|gb|CP006916.3|	15995	15997	22
gi|1001019338|gb|CP006916.3|	15997	15998	24
gi|1001019338|gb|CP006916.3|	15998	15999	26
gi|1001019338|gb|CP006916.3|	15999	16000	25
gi|1001019338|gb|CP006916.3|	16000	16002	26
gi|1001019338|gb|CP006916.3|	16002	16007	29
gi|1001019338|gb|CP006916.3|	16007	16008	28
gi|1001019338|gb|CP006916.3|	16008	16009	27
gi|1001019338|gb|CP006916.3|	16009	16011	28
gi|1001019338|gb|CP006916.3|	16011	16013	25
gi|1001019338|gb|CP006916.3|	16013	16017	22
gi|1001019338|gb|CP006916.3|	16017	16019	21
gi|1001019338|gb|CP006916.3|	16019	16020	23
gi|1001019338|gb|CP006916.3|	16020	16021	22
gi|1001019338|gb|CP006916.3|	16021	16022	21
gi|1001019338|gb|CP006916.3|	16022	16024	20
gi|1001019338|gb|CP006916.3|	16024	16026	21
gi|1001019338|gb|CP006916.3|	16026	16027	19
gi|1001019338|gb|CP006916.3|	16027	16028	16
gi|1001019338|gb|CP006916.3|	16028	16032	17
gi|1001019338|gb|CP006916.3|	16032	16034	16
gi|1001019338|gb|CP006916.3|	16034	16036	15
gi|1001019338|gb|CP006916.3|	16036	16039	16
gi|1001019338|gb|CP006916.3|	16039	16040	12
gi|1001019338|gb|CP006916.3|	16040	16044	10
gi|1001019338|gb|CP006916.3|	16044	16047	8
gi|1001019338|gb|CP006916.3|	16047	16048	7
gi|1001019338|gb|CP006916.3|	16048	16049	5
gi|1001019338|gb|CP006916.3|	16049	16050	4
gi|1001019338|gb|CP006916.3|	16050	16053	3
gi|1001019338|gb|CP006916.3|	16053	16054	2
gi|1001019338|gb|CP006916.3|	16054	16059	1
gi|1001019338|gb|CP006916.3|	16059	16060	2
gi|1001019338|gb|CP006916.3|	16060	16061	3
gi|1001019338|gb|CP006916.3|	16061	16064	2
gi|1001019338|gb|CP006916.3|	16064	16065	3
gi|1001019338|gb|CP006916.3|	16065	16066	4
gi|1001019338|gb|CP006916.3|	16066	16068	6
gi|1001019338|gb|CP006916.3|	16068	16069	7
gi|1001019338|gb|CP006916.3|	16069	16070	8
gi|1001019338|gb|CP006916.3|	16070	16071	9
gi|1001019338|gb|CP006916.3|	16071	16072	10
gi|1001019338|gb|CP006916.3|	16072	16073	11
gi|1001019338|gb|CP006916.3|	16073	16074	12
gi|1001019338|gb|CP006916.3|	16074	16075	14
gi|1001019338|gb|CP006916.3|	16075	16078	15
gi|1001019338|gb|CP006916.3|	16078	16083	16
gi|1001019338|gb|CP006916.3|	16083	16085	17
gi|1001019338|gb|CP006916.3|	16085	16086	16
gi|1001019338|gb|CP006916.3|	16086	16089	17
gi|1001019338|gb|CP006916.3|	16089	16090	16
gi|1001019338|gb|CP006916.3|	16090	16091	15
gi|1001019338|gb|CP006916.3|	16091	16093	13
gi|1001019338|gb|CP006916.3|	16093	16095	12
gi|1001019338|gb|CP006916.3|	16095	16096	11
gi|1001019338|gb|CP006916.3|	16096	16097	10
gi|1001019338|gb|CP006916.3|	16097	16098	11
gi|1001019338|gb|CP006916.3|	16098	16099	10
gi|1001019338|gb|CP006916.3|	16099	16100	8
gi|1001019338|gb|CP006916.3|	16100	16101	7
gi|1001019338|gb|CP006916.3|	16101	16103	9
gi|1001019338|gb|CP006916.3|	16103	16109	8
gi|1001019338|gb|CP006916.3|	16109	16111	7
gi|1001019338|gb|CP006916.3|	16111	16119	6
gi|1001019338|gb|CP006916.3|	16119	16122	10
gi|1001019338|gb|CP006916.3|	16122	16126	9
gi|1001019338|gb|CP006916.3|	16126	16128	8
gi|1001019338|gb|CP006916.3|	16128	16131	9
gi|1001019338|gb|CP006916.3|	16131	16132	10
gi|1001019338|gb|CP006916.3|	16132	16133	11
gi|1001019338|gb|CP006916.3|	16133	16136	10
gi|1001019338|gb|CP006916.3|	16136	16144	11
gi|1001019338|gb|CP006916.3|	16144	16146	6
gi|1001019338|gb|CP006916.3|	16146	16147	7
gi|1001019338|gb|CP006916.3|	16147	16150	6
gi|1001019338|gb|CP006916.3|	16150	16151	7
gi|1001019338|gb|CP006916.3|	16151	16152	6
gi|1001019338|gb|CP006916.3|	16152	16153	7
gi|1001019338|gb|CP006916.3|	16153	16154	6
gi|1001019338|gb|CP006916.3|	16154	16155	9
gi|1001019338|gb|CP006916.3|	16155	16156	12
gi|1001019338|gb|CP006916.3|	16156	16157	11
gi|1001019338|gb|CP006916.3|	16157	16158	10
gi|1001019338|gb|CP006916.3|	16158	16159	11
gi|1001019338|gb|CP006916.3|	16159	16162	13
gi|1001019338|gb|CP006916.3|	16162	16165	14
gi|1001019338|gb|CP006916.3|	16165	16167	15
gi|1001019338|gb|CP006916.3|	16167	16168	17
gi|1001019338|gb|CP006916.3|	16168	16170	18
gi|1001019338|gb|CP006916.3|	16170	16171	19
gi|1001019338|gb|CP006916.3|	16171	16172	18
gi|1001019338|gb|CP006916.3|	16172	16173	21
gi|1001019338|gb|CP006916.3|	16173	16174	24
gi|1001019338|gb|CP006916.3|	16174	16175	25
gi|1001019338|gb|CP006916.3|	16175	16176	24
gi|1001019338|gb|CP006916.3|	16176	16177	25
gi|1001019338|gb|CP006916.3|	16177	16179	27
gi|1001019338|gb|CP006916.3|	16179	16180	25
gi|1001019338|gb|CP006916.3|	16180	16181	22
gi|1001019338|gb|CP006916.3|	16181	16182	24
gi|1001019338|gb|CP006916.3|	16182	16184	27
gi|1001019338|gb|CP006916.3|	16184	16185	26
gi|1001019338|gb|CP006916.3|	16185	16186	31
gi|1001019338|gb|CP006916.3|	16186	16187	30
gi|1001019338|gb|CP006916.3|	16187	16188	29
gi|1001019338|gb|CP006916.3|	16188	16189	30
gi|1001019338|gb|CP006916.3|	16189	16191	31
gi|1001019338|gb|CP006916.3|	16191	16193	33
gi|1001019338|gb|CP006916.3|	16193	16195	35
gi|1001019338|gb|CP006916.3|	16195	16196	34
gi|1001019338|gb|CP006916.3|	16196	16197	35
gi|1001019338|gb|CP006916.3|	16197	16198	33
gi|1001019338|gb|CP006916.3|	16198	16200	32
gi|1001019338|gb|CP006916.3|	16200	16201	33
gi|1001019338|gb|CP006916.3|	16201	16202	34
gi|1001019338|gb|CP006916.3|	16202	16203	32
gi|1001019338|gb|CP006916.3|	16203	16204	34
gi|1001019338|gb|CP006916.3|	16204	16205	35
gi|1001019338|gb|CP006916.3|	16205	16206	36
gi|1001019338|gb|CP006916.3|	16206	16207	34
gi|1001019338|gb|CP006916.3|	16207	16208	31
gi|1001019338|gb|CP006916.3|	16208	16209	30
gi|1001019338|gb|CP006916.3|	16209	16210	31
gi|1001019338|gb|CP006916.3|	16210	16211	26
gi|1001019338|gb|CP006916.3|	16211	16213	28
gi|1001019338|gb|CP006916.3|	16213	16214	33
gi|1001019338|gb|CP006916.3|	16214	16215	34
gi|1001019338|gb|CP006916.3|	16215	16216	33
gi|1001019338|gb|CP006916.3|	16216	16217	32
gi|1001019338|gb|CP006916.3|	16217	16218	31
gi|1001019338|gb|CP006916.3|	16218	16219	32
gi|1001019338|gb|CP006916.3|	16219	16220	35
gi|1001019338|gb|CP006916.3|	16220	16221	36
gi|1001019338|gb|CP006916.3|	16221	16222	37
gi|1001019338|gb|CP006916.3|	16222	16223	36
gi|1001019338|gb|CP006916.3|	16223	16224	34
gi|1001019338|gb|CP006916.3|	16224	16225	35
gi|1001019338|gb|CP006916.3|	16225	16226	34
gi|1001019338|gb|CP006916.3|	16226	16227	36
gi|1001019338|gb|CP006916.3|	16227	16228	37
gi|1001019338|gb|CP006916.3|	16228	16233	36
gi|1001019338|gb|CP006916.3|	16233	16234	37
gi|1001019338|gb|CP006916.3|	16234	16235	35
gi|1001019338|gb|CP006916.3|	16235	16236	37
gi|1001019338|gb|CP006916.3|	16236	16237	40
gi|1001019338|gb|CP006916.3|	16237	16238	44
gi|1001019338|gb|CP006916.3|	16238	16239	38
gi|1001019338|gb|CP006916.3|	16239	16240	36
gi|1001019338|gb|CP006916.3|	16240	16242	39
gi|1001019338|gb|CP006916.3|	16242	16243	38
gi|1001019338|gb|CP006916.3|	16243	16244	34
gi|1001019338|gb|CP006916.3|	16244	16245	33
gi|1001019338|gb|CP006916.3|	16245	16246	32
gi|1001019338|gb|CP006916.3|	16246	16247	30
gi|1001019338|gb|CP006916.3|	16247	16249	31
gi|1001019338|gb|CP006916.3|	16249	16251	30
gi|1001019338|gb|CP006916.3|	16251	16252	26
gi|1001019338|gb|CP006916.3|	16252	16253	24
gi|1001019338|gb|CP006916.3|	16253	16254	23
gi|1001019338|gb|CP006916.3|	16254	16255	21
gi|1001019338|gb|CP006916.3|	16255	16256	20
gi|1001019338|gb|CP006916.3|	16256	16257	24
gi|1001019338|gb|CP006916.3|	16257	16258	26
gi|1001019338|gb|CP006916.3|	16258	16260	27
gi|1001019338|gb|CP006916.3|	16260	16261	25
gi|1001019338|gb|CP006916.3|	16261	16262	27
gi|1001019338|gb|CP006916.3|	16262	16263	25
gi|1001019338|gb|CP006916.3|	16263	16264	26
gi|1001019338|gb|CP006916.3|	16264	16265	27
gi|1001019338|gb|CP006916.3|	16265	16266	24
gi|1001019338|gb|CP006916.3|	16266	16269	23
gi|1001019338|gb|CP006916.3|	16269	16272	21
gi|1001019338|gb|CP006916.3|	16272	16274	20
gi|1001019338|gb|CP006916.3|	16274	16281	19
gi|1001019338|gb|CP006916.3|	16281	16282	15
gi|1001019338|gb|CP006916.3|	16282	16283	13
gi|1001019338|gb|CP006916.3|	16283	16284	12
gi|1001019338|gb|CP006916.3|	16284	16286	13
gi|1001019338|gb|CP006916.3|	16286	16287	6
gi|1001019338|gb|CP006916.3|	16287	16288	5
gi|1001019338|gb|CP006916.3|	16288	16289	6
gi|1001019338|gb|CP006916.3|	16289	16291	7
gi|1001019338|gb|CP006916.3|	16291	16292	9
gi|1001019338|gb|CP006916.3|	16292	16293	17
gi|1001019338|gb|CP006916.3|	16293	16294	25
gi|1001019338|gb|CP006916.3|	16294	16295	38
gi|1001019338|gb|CP006916.3|	16295	16296	42
gi|1001019338|gb|CP006916.3|	16296	16297	43
gi|1001019338|gb|CP006916.3|	16297	16298	47
gi|1001019338|gb|CP006916.3|	16298	16299	54
gi|1001019338|gb|CP006916.3|	16299	16300	59
gi|1001019338|gb|CP006916.3|	16300	16301	60
gi|1001019338|gb|CP006916.3|	16301	16302	63
gi|1001019338|gb|CP006916.3|	16302	16303	69
gi|1001019338|gb|CP006916.3|	16303	16304	71
gi|1001019338|gb|CP006916.3|	16304	16305	73
gi|1001019338|gb|CP006916.3|	16305	16307	75
gi|1001019338|gb|CP006916.3|	16307	16308	76
gi|1001019338|gb|CP006916.3|	16308	16309	79
gi|1001019338|gb|CP006916.3|	16309	16311	80
gi|1001019338|gb|CP006916.3|	16311	16312	81
gi|1001019338|gb|CP006916.3|	16312	16314	86
gi|1001019338|gb|CP006916.3|	16314	16315	87
gi|1001019338|gb|CP006916.3|	16315	16317	93
gi|1001019338|gb|CP006916.3|	16317	16318	89
gi|1001019338|gb|CP006916.3|	16318	16319	83
gi|1001019338|gb|CP006916.3|	16319	16321	72
gi|1001019338|gb|CP006916.3|	16321	16322	77
gi|1001019338|gb|CP006916.3|	16322	16323	75
gi|1001019338|gb|CP006916.3|	16323	16324	72
gi|1001019338|gb|CP006916.3|	16324	16325	73
gi|1001019338|gb|CP006916.3|	16325	16326	74
gi|1001019338|gb|CP006916.3|	16326	16327	73
gi|1001019338|gb|CP006916.3|	16327	16328	72
gi|1001019338|gb|CP006916.3|	16328	16329	80
gi|1001019338|gb|CP006916.3|	16329	16330	84
gi|1001019338|gb|CP006916.3|	16330	16331	83
gi|1001019338|gb|CP006916.3|	16331	16332	89
gi|1001019338|gb|CP006916.3|	16332	16333	94
gi|1001019338|gb|CP006916.3|	16333	16334	103
gi|1001019338|gb|CP006916.3|	16334	16335	109
gi|1001019338|gb|CP006916.3|	16335	16336	112
gi|1001019338|gb|CP006916.3|	16336	16338	113
gi|1001019338|gb|CP006916.3|	16338	16339	118
gi|1001019338|gb|CP006916.3|	16339	16340	128
gi|1001019338|gb|CP006916.3|	16340	16341	126
gi|1001019338|gb|CP006916.3|	16341	16342	130
gi|1001019338|gb|CP006916.3|	16342	16343	137
gi|1001019338|gb|CP006916.3|	16343	16344	145
gi|1001019338|gb|CP006916.3|	16344	16345	153
gi|1001019338|gb|CP006916.3|	16345	16346	155
gi|1001019338|gb|CP006916.3|	16346	16348	159
gi|1001019338|gb|CP006916.3|	16348	16349	161
gi|1001019338|gb|CP006916.3|	16349	16350	165
gi|1001019338|gb|CP006916.3|	16350	16352	172
gi|1001019338|gb|CP006916.3|	16352	16353	177
gi|1001019338|gb|CP006916.3|	16353	16354	175
gi|1001019338|gb|CP006916.3|	16354	16355	187
gi|1001019338|gb|CP006916.3|	16355	16356	195
gi|1001019338|gb|CP006916.3|	16356	16357	206
gi|1001019338|gb|CP006916.3|	16357	16358	217
gi|1001019338|gb|CP006916.3|	16358	16359	231
gi|1001019338|gb|CP006916.3|	16359	16360	250
gi|1001019338|gb|CP006916.3|	16360	16361	253
gi|1001019338|gb|CP006916.3|	16361	16362	262
gi|1001019338|gb|CP006916.3|	16362	16363	260
gi|1001019338|gb|CP006916.3|	16363	16364	261
gi|1001019338|gb|CP006916.3|	16364	16365	256
gi|1001019338|gb|CP006916.3|	16365	16366	268
gi|1001019338|gb|CP006916.3|	16366	16367	282
gi|1001019338|gb|CP006916.3|	16367	16368	280
gi|1001019338|gb|CP006916.3|	16368	16370	275
gi|1001019338|gb|CP006916.3|	16370	16371	279
gi|1001019338|gb|CP006916.3|	16371	16372	276
gi|1001019338|gb|CP006916.3|	16372	16373	297
gi|1001019338|gb|CP006916.3|	16373	16374	300
gi|1001019338|gb|CP006916.3|	16374	16375	313
gi|1001019338|gb|CP006916.3|	16375	16376	310
gi|1001019338|gb|CP006916.3|	16376	16377	317
gi|1001019338|gb|CP006916.3|	16377	16378	324
gi|1001019338|gb|CP006916.3|	16378	16379	322
gi|1001019338|gb|CP006916.3|	16379	16380	323
gi|1001019338|gb|CP006916.3|	16380	16381	326
gi|1001019338|gb|CP006916.3|	16381	16382	313
gi|1001019338|gb|CP006916.3|	16382	16383	321
gi|1001019338|gb|CP006916.3|	16383	16384	314
gi|1001019338|gb|CP006916.3|	16384	16385	295
gi|1001019338|gb|CP006916.3|	16385	16386	294
gi|1001019338|gb|CP006916.3|	16386	16387	288
gi|1001019338|gb|CP006916.3|	16387	16388	289
gi|1001019338|gb|CP006916.3|	16388	16389	281
gi|1001019338|gb|CP006916.3|	16389	16390	275
gi|1001019338|gb|CP006916.3|	16390	16391	266
gi|1001019338|gb|CP006916.3|	16391	16392	256
gi|1001019338|gb|CP006916.3|	16392	16393	257
gi|1001019338|gb|CP006916.3|	16393	16394	259
gi|1001019338|gb|CP006916.3|	16394	16395	251
gi|1001019338|gb|CP006916.3|	16395	16396	244
gi|1001019338|gb|CP006916.3|	16396	16397	238
gi|1001019338|gb|CP006916.3|	16397	16398	220
gi|1001019338|gb|CP006916.3|	16398	16399	215
gi|1001019338|gb|CP006916.3|	16399	16400	197
gi|1001019338|gb|CP006916.3|	16400	16401	199
gi|1001019338|gb|CP006916.3|	16401	16402	210
gi|1001019338|gb|CP006916.3|	16402	16403	201
gi|1001019338|gb|CP006916.3|	16403	16404	208
gi|1001019338|gb|CP006916.3|	16404	16405	211
gi|1001019338|gb|CP006916.3|	16405	16406	220
gi|1001019338|gb|CP006916.3|	16406	16407	232
gi|1001019338|gb|CP006916.3|	16407	16408	223
gi|1001019338|gb|CP006916.3|	16408	16409	207
gi|1001019338|gb|CP006916.3|	16409	16410	205
gi|1001019338|gb|CP006916.3|	16410	16411	212
gi|1001019338|gb|CP006916.3|	16411	16412	217
gi|1001019338|gb|CP006916.3|	16412	16413	222
gi|1001019338|gb|CP006916.3|	16413	16414	227
gi|1001019338|gb|CP006916.3|	16414	16415	242
gi|1001019338|gb|CP006916.3|	16415	16416	245
gi|1001019338|gb|CP006916.3|	16416	16417	238
gi|1001019338|gb|CP006916.3|	16417	16418	230
gi|1001019338|gb|CP006916.3|	16418	16419	225
gi|1001019338|gb|CP006916.3|	16419	16420	227
gi|1001019338|gb|CP006916.3|	16420	16421	228
gi|1001019338|gb|CP006916.3|	16421	16422	229
gi|1001019338|gb|CP006916.3|	16422	16425	231
gi|1001019338|gb|CP006916.3|	16425	16426	229
gi|1001019338|gb|CP006916.3|	16426	16427	210
gi|1001019338|gb|CP006916.3|	16427	16428	205
gi|1001019338|gb|CP006916.3|	16428	16429	195
gi|1001019338|gb|CP006916.3|	16429	16430	175
gi|1001019338|gb|CP006916.3|	16430	16431	158
gi|1001019338|gb|CP006916.3|	16431	16432	145
gi|1001019338|gb|CP006916.3|	16432	16433	130
gi|1001019338|gb|CP006916.3|	16433	16434	126
gi|1001019338|gb|CP006916.3|	16434	16435	120
gi|1001019338|gb|CP006916.3|	16435	16436	110
gi|1001019338|gb|CP006916.3|	16436	16437	101
gi|1001019338|gb|CP006916.3|	16437	16438	91
gi|1001019338|gb|CP006916.3|	16438	16439	86
gi|1001019338|gb|CP006916.3|	16439	16440	69
gi|1001019338|gb|CP006916.3|	16440	16441	62
gi|1001019338|gb|CP006916.3|	16441	16443	61
gi|1001019338|gb|CP006916.3|	16443	16444	59
gi|1001019338|gb|CP006916.3|	16444	16446	56
gi|1001019338|gb|CP006916.3|	16446	16447	60
gi|1001019338|gb|CP006916.3|	16447	16448	54
gi|1001019338|gb|CP006916.3|	16448	16449	51
gi|1001019338|gb|CP006916.3|	16449	16450	47
gi|1001019338|gb|CP006916.3|	16450	16451	42
gi|1001019338|gb|CP006916.3|	16451	16452	43
gi|1001019338|gb|CP006916.3|	16452	16453	42
gi|1001019338|gb|CP006916.3|	16453	16454	47
gi|1001019338|gb|CP006916.3|	16454	16455	57
gi|1001019338|gb|CP006916.3|	16455	16456	63
gi|1001019338|gb|CP006916.3|	16456	16457	70
gi|1001019338|gb|CP006916.3|	16457	16458	75
gi|1001019338|gb|CP006916.3|	16458	16459	80
gi|1001019338|gb|CP006916.3|	16459	16460	86
gi|1001019338|gb|CP006916.3|	16460	16461	84
gi|1001019338|gb|CP006916.3|	16461	16462	85
gi|1001019338|gb|CP006916.3|	16462	16464	87
gi|1001019338|gb|CP006916.3|	16464	16465	94
gi|1001019338|gb|CP006916.3|	16465	16466	99
gi|1001019338|gb|CP006916.3|	16466	16467	106
gi|1001019338|gb|CP006916.3|	16467	16468	104
gi|1001019338|gb|CP006916.3|	16468	16469	107
gi|1001019338|gb|CP006916.3|	16469	16470	108
gi|1001019338|gb|CP006916.3|	16470	16471	107
gi|1001019338|gb|CP006916.3|	16471	16473	103
gi|1001019338|gb|CP006916.3|	16473	16474	109
gi|1001019338|gb|CP006916.3|	16474	16475	110
gi|1001019338|gb|CP006916.3|	16475	16476	113
gi|1001019338|gb|CP006916.3|	16476	16477	123
gi|1001019338|gb|CP006916.3|	16477	16478	124
gi|1001019338|gb|CP006916.3|	16478	16479	127
gi|1001019338|gb|CP006916.3|	16479	16480	118
gi|1001019338|gb|CP006916.3|	16480	16482	120
gi|1001019338|gb|CP006916.3|	16482	16483	119
gi|1001019338|gb|CP006916.3|	16483	16484	121
gi|1001019338|gb|CP006916.3|	16484	16485	118
gi|1001019338|gb|CP006916.3|	16485	16486	129
gi|1001019338|gb|CP006916.3|	16486	16487	136
gi|1001019338|gb|CP006916.3|	16487	16488	137
gi|1001019338|gb|CP006916.3|	16488	16489	144
gi|1001019338|gb|CP006916.3|	16489	16490	137
gi|1001019338|gb|CP006916.3|	16490	16491	130
gi|1001019338|gb|CP006916.3|	16491	16492	125
gi|1001019338|gb|CP006916.3|	16492	16493	134
gi|1001019338|gb|CP006916.3|	16493	16494	147
gi|1001019338|gb|CP006916.3|	16494	16495	150
gi|1001019338|gb|CP006916.3|	16495	16496	158
gi|1001019338|gb|CP006916.3|	16496	16497	160
gi|1001019338|gb|CP006916.3|	16497	16498	175
gi|1001019338|gb|CP006916.3|	16498	16499	178
gi|1001019338|gb|CP006916.3|	16499	16500	184
gi|1001019338|gb|CP006916.3|	16500	16501	187
gi|1001019338|gb|CP006916.3|	16501	16502	185
gi|1001019338|gb|CP006916.3|	16502	16503	199
gi|1001019338|gb|CP006916.3|	16503	16504	195
gi|1001019338|gb|CP006916.3|	16504	16505	197
gi|1001019338|gb|CP006916.3|	16505	16506	205
gi|1001019338|gb|CP006916.3|	16506	16507	200
gi|1001019338|gb|CP006916.3|	16507	16508	211
gi|1001019338|gb|CP006916.3|	16508	16509	206
gi|1001019338|gb|CP006916.3|	16509	16510	212
gi|1001019338|gb|CP006916.3|	16510	16511	215
gi|1001019338|gb|CP006916.3|	16511	16512	218
gi|1001019338|gb|CP006916.3|	16512	16513	222
gi|1001019338|gb|CP006916.3|	16513	16514	221
gi|1001019338|gb|CP006916.3|	16514	16515	231
gi|1001019338|gb|CP006916.3|	16515	16516	240
gi|1001019338|gb|CP006916.3|	16516	16517	247
gi|1001019338|gb|CP006916.3|	16517	16518	250
gi|1001019338|gb|CP006916.3|	16518	16519	242
gi|1001019338|gb|CP006916.3|	16519	16520	250
gi|1001019338|gb|CP006916.3|	16520	16521	264
gi|1001019338|gb|CP006916.3|	16521	16522	266
gi|1001019338|gb|CP006916.3|	16522	16523	252
gi|1001019338|gb|CP006916.3|	16523	16524	250
gi|1001019338|gb|CP006916.3|	16524	16525	247
gi|1001019338|gb|CP006916.3|	16525	16526	248
gi|1001019338|gb|CP006916.3|	16526	16527	239
gi|1001019338|gb|CP006916.3|	16527	16528	227
gi|1001019338|gb|CP006916.3|	16528	16529	228
gi|1001019338|gb|CP006916.3|	16529	16530	227
gi|1001019338|gb|CP006916.3|	16530	16531	208
gi|1001019338|gb|CP006916.3|	16531	16532	205
gi|1001019338|gb|CP006916.3|	16532	16533	189
gi|1001019338|gb|CP006916.3|	16533	16534	191
gi|1001019338|gb|CP006916.3|	16534	16535	183
gi|1001019338|gb|CP006916.3|	16535	16536	174
gi|1001019338|gb|CP006916.3|	16536	16537	164
gi|1001019338|gb|CP006916.3|	16537	16538	159
gi|1001019338|gb|CP006916.3|	16538	16539	153
gi|1001019338|gb|CP006916.3|	16539	16540	148
gi|1001019338|gb|CP006916.3|	16540	16541	140
gi|1001019338|gb|CP006916.3|	16541	16542	137
gi|1001019338|gb|CP006916.3|	16542	16543	129
gi|1001019338|gb|CP006916.3|	16543	16544	128
gi|1001019338|gb|CP006916.3|	16544	16545	117
gi|1001019338|gb|CP006916.3|	16545	16547	95
gi|1001019338|gb|CP006916.3|	16547	16548	96
gi|1001019338|gb|CP006916.3|	16548	16550	89
gi|1001019338|gb|CP006916.3|	16550	16552	81
gi|1001019338|gb|CP006916.3|	16552	16553	80
gi|1001019338|gb|CP006916.3|	16553	16554	73
gi|1001019338|gb|CP006916.3|	16554	16555	74
gi|1001019338|gb|CP006916.3|	16555	16556	76
gi|1001019338|gb|CP006916.3|	16556	16557	82
gi|1001019338|gb|CP006916.3|	16557	16558	84
gi|1001019338|gb|CP006916.3|	16558	16559	88
gi|1001019338|gb|CP006916.3|	16559	16560	105
gi|1001019338|gb|CP006916.3|	16560	16561	111
gi|1001019338|gb|CP006916.3|	16561	16562	118
gi|1001019338|gb|CP006916.3|	16562	16563	121
gi|1001019338|gb|CP006916.3|	16563	16564	124
gi|1001019338|gb|CP006916.3|	16564	16566	121
gi|1001019338|gb|CP006916.3|	16566	16567	113
gi|1001019338|gb|CP006916.3|	16567	16568	110
gi|1001019338|gb|CP006916.3|	16568	16569	105
gi|1001019338|gb|CP006916.3|	16569	16570	109
gi|1001019338|gb|CP006916.3|	16570	16571	112
gi|1001019338|gb|CP006916.3|	16571	16572	116
gi|1001019338|gb|CP006916.3|	16572	16573	117
gi|1001019338|gb|CP006916.3|	16573	16574	120
gi|1001019338|gb|CP006916.3|	16574	16576	121
gi|1001019338|gb|CP006916.3|	16576	16578	123
gi|1001019338|gb|CP006916.3|	16578	16579	124
gi|1001019338|gb|CP006916.3|	16579	16580	131
gi|1001019338|gb|CP006916.3|	16580	16582	138
gi|1001019338|gb|CP006916.3|	16582	16583	145
gi|1001019338|gb|CP006916.3|	16583	16584	140
gi|1001019338|gb|CP006916.3|	16584	16585	139
gi|1001019338|gb|CP006916.3|	16585	16586	132
gi|1001019338|gb|CP006916.3|	16586	16587	133
gi|1001019338|gb|CP006916.3|	16587	16588	132
gi|1001019338|gb|CP006916.3|	16588	16589	131
gi|1001019338|gb|CP006916.3|	16589	16590	130
gi|1001019338|gb|CP006916.3|	16590	16591	132
gi|1001019338|gb|CP006916.3|	16591	16592	138
gi|1001019338|gb|CP006916.3|	16592	16593	142
gi|1001019338|gb|CP006916.3|	16593	16594	144
gi|1001019338|gb|CP006916.3|	16594	16595	141
gi|1001019338|gb|CP006916.3|	16595	16596	136
gi|1001019338|gb|CP006916.3|	16596	16597	127
gi|1001019338|gb|CP006916.3|	16597	16598	129
gi|1001019338|gb|CP006916.3|	16598	16599	127
gi|1001019338|gb|CP006916.3|	16599	16600	123
gi|1001019338|gb|CP006916.3|	16600	16601	126
gi|1001019338|gb|CP006916.3|	16601	16602	133
gi|1001019338|gb|CP006916.3|	16602	16604	136
gi|1001019338|gb|CP006916.3|	16604	16605	127
gi|1001019338|gb|CP006916.3|	16605	16608	121
gi|1001019338|gb|CP006916.3|	16608	16609	128
gi|1001019338|gb|CP006916.3|	16609	16610	115
gi|1001019338|gb|CP006916.3|	16610	16611	117
gi|1001019338|gb|CP006916.3|	16611	16613	116
gi|1001019338|gb|CP006916.3|	16613	16614	118
gi|1001019338|gb|CP006916.3|	16614	16615	123
gi|1001019338|gb|CP006916.3|	16615	16616	124
gi|1001019338|gb|CP006916.3|	16616	16617	123
gi|1001019338|gb|CP006916.3|	16617	16618	121
gi|1001019338|gb|CP006916.3|	16618	16619	119
gi|1001019338|gb|CP006916.3|	16619	16620	117
gi|1001019338|gb|CP006916.3|	16620	16621	118
gi|1001019338|gb|CP006916.3|	16621	16622	117
gi|1001019338|gb|CP006916.3|	16622	16623	111
gi|1001019338|gb|CP006916.3|	16623	16624	109
gi|1001019338|gb|CP006916.3|	16624	16625	107
gi|1001019338|gb|CP006916.3|	16625	16626	112
gi|1001019338|gb|CP006916.3|	16626	16627	102
gi|1001019338|gb|CP006916.3|	16627	16628	95
gi|1001019338|gb|CP006916.3|	16628	16630	99
gi|1001019338|gb|CP006916.3|	16630	16631	100
gi|1001019338|gb|CP006916.3|	16631	16632	93
gi|1001019338|gb|CP006916.3|	16632	16633	84
gi|1001019338|gb|CP006916.3|	16633	16634	76
gi|1001019338|gb|CP006916.3|	16634	16635	72
gi|1001019338|gb|CP006916.3|	16635	16636	67
gi|1001019338|gb|CP006916.3|	16636	16637	58
gi|1001019338|gb|CP006916.3|	16637	16638	56
gi|1001019338|gb|CP006916.3|	16638	16639	53
gi|1001019338|gb|CP006916.3|	16639	16640	58
gi|1001019338|gb|CP006916.3|	16640	16641	53
gi|1001019338|gb|CP006916.3|	16641	16642	50
gi|1001019338|gb|CP006916.3|	16642	16644	48
gi|1001019338|gb|CP006916.3|	16644	16645	52
gi|1001019338|gb|CP006916.3|	16645	16646	50
gi|1001019338|gb|CP006916.3|	16646	16647	52
gi|1001019338|gb|CP006916.3|	16647	16648	58
gi|1001019338|gb|CP006916.3|	16648	16649	59
gi|1001019338|gb|CP006916.3|	16649	16650	61
gi|1001019338|gb|CP006916.3|	16650	16651	54
gi|1001019338|gb|CP006916.3|	16651	16652	57
gi|1001019338|gb|CP006916.3|	16652	16653	58
gi|1001019338|gb|CP006916.3|	16653	16654	52
gi|1001019338|gb|CP006916.3|	16654	16655	51
gi|1001019338|gb|CP006916.3|	16655	16656	46
gi|1001019338|gb|CP006916.3|	16656	16657	52
gi|1001019338|gb|CP006916.3|	16657	16658	56
gi|1001019338|gb|CP006916.3|	16658	16659	54
gi|1001019338|gb|CP006916.3|	16659	16660	56
gi|1001019338|gb|CP006916.3|	16660	16662	55
gi|1001019338|gb|CP006916.3|	16662	16663	54
gi|1001019338|gb|CP006916.3|	16663	16664	59
gi|1001019338|gb|CP006916.3|	16664	16667	52
gi|1001019338|gb|CP006916.3|	16667	16669	58
gi|1001019338|gb|CP006916.3|	16669	16670	53
gi|1001019338|gb|CP006916.3|	16670	16671	58
gi|1001019338|gb|CP006916.3|	16671	16672	56
gi|1001019338|gb|CP006916.3|	16672	16674	50
gi|1001019338|gb|CP006916.3|	16674	16675	48
gi|1001019338|gb|CP006916.3|	16675	16676	47
gi|1001019338|gb|CP006916.3|	16676	16678	44
gi|1001019338|gb|CP006916.3|	16678	16679	55
gi|1001019338|gb|CP006916.3|	16679	16680	56
gi|1001019338|gb|CP006916.3|	16680	16681	58
gi|1001019338|gb|CP006916.3|	16681	16682	54
gi|1001019338|gb|CP006916.3|	16682	16683	51
gi|1001019338|gb|CP006916.3|	16683	16684	52
gi|1001019338|gb|CP006916.3|	16684	16685	53
gi|1001019338|gb|CP006916.3|	16685	16687	55
gi|1001019338|gb|CP006916.3|	16687	16688	56
gi|1001019338|gb|CP006916.3|	16688	16689	53
gi|1001019338|gb|CP006916.3|	16689	16692	52
gi|1001019338|gb|CP006916.3|	16692	16693	47
gi|1001019338|gb|CP006916.3|	16693	16694	49
gi|1001019338|gb|CP006916.3|	16694	16695	50
gi|1001019338|gb|CP006916.3|	16695	16698	45
gi|1001019338|gb|CP006916.3|	16698	16699	44
gi|1001019338|gb|CP006916.3|	16699	16700	45
gi|1001019338|gb|CP006916.3|	16700	16702	46
gi|1001019338|gb|CP006916.3|	16702	16703	45
gi|1001019338|gb|CP006916.3|	16703	16704	34
gi|1001019338|gb|CP006916.3|	16704	16705	32
gi|1001019338|gb|CP006916.3|	16705	16706	30
gi|1001019338|gb|CP006916.3|	16706	16707	27
gi|1001019338|gb|CP006916.3|	16707	16708	26
gi|1001019338|gb|CP006916.3|	16708	16709	25
gi|1001019338|gb|CP006916.3|	16709	16710	22
gi|1001019338|gb|CP006916.3|	16710	16712	20
gi|1001019338|gb|CP006916.3|	16712	16713	18
gi|1001019338|gb|CP006916.3|	16713	16714	15
gi|1001019338|gb|CP006916.3|	16714	16716	12
gi|1001019338|gb|CP006916.3|	16716	16717	10
gi|1001019338|gb|CP006916.3|	16717	16718	8
gi|1001019338|gb|CP006916.3|	16718	16719	4
gi|1001019338|gb|CP006916.3|	16719	16721	3
gi|1001019338|gb|CP006916.3|	16721	16722	5
gi|1001019338|gb|CP006916.3|	16722	16723	6
gi|1001019338|gb|CP006916.3|	16723	16724	7
gi|1001019338|gb|CP006916.3|	16724	16725	6
gi|1001019338|gb|CP006916.3|	16725	16729	5
gi|1001019338|gb|CP006916.3|	16729	16733	4
gi|1001019338|gb|CP006916.3|	16733	16736	5
gi|1001019338|gb|CP006916.3|	16736	16737	6
gi|1001019338|gb|CP006916.3|	16737	16740	7
gi|1001019338|gb|CP006916.3|	16740	16742	8
gi|1001019338|gb|CP006916.3|	16742	16744	9
gi|1001019338|gb|CP006916.3|	16744	16745	11
gi|1001019338|gb|CP006916.3|	16745	16746	15
gi|1001019338|gb|CP006916.3|	16746	16747	14
gi|1001019338|gb|CP006916.3|	16747	16750	19
gi|1001019338|gb|CP006916.3|	16750	16751	20
gi|1001019338|gb|CP006916.3|	16751	16753	22
gi|1001019338|gb|CP006916.3|	16753	16758	23
gi|1001019338|gb|CP006916.3|	16758	16760	22
gi|1001019338|gb|CP006916.3|	16760	16761	24
gi|1001019338|gb|CP006916.3|	16761	16762	26
gi|1001019338|gb|CP006916.3|	16762	16763	27
gi|1001019338|gb|CP006916.3|	16763	16764	28
gi|1001019338|gb|CP006916.3|	16764	16765	30
gi|1001019338|gb|CP006916.3|	16765	16766	31
gi|1001019338|gb|CP006916.3|	16766	16768	35
gi|1001019338|gb|CP006916.3|	16768	16769	36
gi|1001019338|gb|CP006916.3|	16769	16770	35
gi|1001019338|gb|CP006916.3|	16770	16771	34
gi|1001019338|gb|CP006916.3|	16771	16772	35
gi|1001019338|gb|CP006916.3|	16772	16773	30
gi|1001019338|gb|CP006916.3|	16773	16774	29
gi|1001019338|gb|CP006916.3|	16774	16775	37
gi|1001019338|gb|CP006916.3|	16775	16776	39
gi|1001019338|gb|CP006916.3|	16776	16777	44
gi|1001019338|gb|CP006916.3|	16777	16778	52
gi|1001019338|gb|CP006916.3|	16778	16779	58
gi|1001019338|gb|CP006916.3|	16779	16780	60
gi|1001019338|gb|CP006916.3|	16780	16781	62
gi|1001019338|gb|CP006916.3|	16781	16783	64
gi|1001019338|gb|CP006916.3|	16783	16784	65
gi|1001019338|gb|CP006916.3|	16784	16785	69
gi|1001019338|gb|CP006916.3|	16785	16786	71
gi|1001019338|gb|CP006916.3|	16786	16787	69
gi|1001019338|gb|CP006916.3|	16787	16788	72
gi|1001019338|gb|CP006916.3|	16788	16789	75
gi|1001019338|gb|CP006916.3|	16789	16790	76
gi|1001019338|gb|CP006916.3|	16790	16791	75
gi|1001019338|gb|CP006916.3|	16791	16792	71
gi|1001019338|gb|CP006916.3|	16792	16795	75
gi|1001019338|gb|CP006916.3|	16795	16796	72
gi|1001019338|gb|CP006916.3|	16796	16797	71
gi|1001019338|gb|CP006916.3|	16797	16798	78
gi|1001019338|gb|CP006916.3|	16798	16799	79
gi|1001019338|gb|CP006916.3|	16799	16800	75
gi|1001019338|gb|CP006916.3|	16800	16801	79
gi|1001019338|gb|CP006916.3|	16801	16802	78
gi|1001019338|gb|CP006916.3|	16802	16803	77
gi|1001019338|gb|CP006916.3|	16803	16804	72
gi|1001019338|gb|CP006916.3|	16804	16805	75
gi|1001019338|gb|CP006916.3|	16805	16806	73
gi|1001019338|gb|CP006916.3|	16806	16807	74
gi|1001019338|gb|CP006916.3|	16807	16808	75
gi|1001019338|gb|CP006916.3|	16808	16809	77
gi|1001019338|gb|CP006916.3|	16809	16810	73
gi|1001019338|gb|CP006916.3|	16810	16812	71
gi|1001019338|gb|CP006916.3|	16812	16813	67
gi|1001019338|gb|CP006916.3|	16813	16814	66
gi|1001019338|gb|CP006916.3|	16814	16815	71
gi|1001019338|gb|CP006916.3|	16815	16817	72
gi|1001019338|gb|CP006916.3|	16817	16818	68
gi|1001019338|gb|CP006916.3|	16818	16819	72
gi|1001019338|gb|CP006916.3|	16819	16820	76
gi|1001019338|gb|CP006916.3|	16820	16821	78
gi|1001019338|gb|CP006916.3|	16821	16822	79
gi|1001019338|gb|CP006916.3|	16822	16823	71
gi|1001019338|gb|CP006916.3|	16823	16824	70
gi|1001019338|gb|CP006916.3|	16824	16825	74
gi|1001019338|gb|CP006916.3|	16825	16826	70
gi|1001019338|gb|CP006916.3|	16826	16827	67
gi|1001019338|gb|CP006916.3|	16827	16829	60
gi|1001019338|gb|CP006916.3|	16829	16830	58
gi|1001019338|gb|CP006916.3|	16830	16831	59
gi|1001019338|gb|CP006916.3|	16831	16832	56
gi|1001019338|gb|CP006916.3|	16832	16833	57
gi|1001019338|gb|CP006916.3|	16833	16834	56
gi|1001019338|gb|CP006916.3|	16834	16836	60
gi|1001019338|gb|CP006916.3|	16836	16837	59
gi|1001019338|gb|CP006916.3|	16837	16838	63
gi|1001019338|gb|CP006916.3|	16838	16839	66
gi|1001019338|gb|CP006916.3|	16839	16840	58
gi|1001019338|gb|CP006916.3|	16840	16841	59
gi|1001019338|gb|CP006916.3|	16841	16842	60
gi|1001019338|gb|CP006916.3|	16842	16843	62
gi|1001019338|gb|CP006916.3|	16843	16844	59
gi|1001019338|gb|CP006916.3|	16844	16845	57
gi|1001019338|gb|CP006916.3|	16845	16847	58
gi|1001019338|gb|CP006916.3|	16847	16848	63
gi|1001019338|gb|CP006916.3|	16848	16849	69
gi|1001019338|gb|CP006916.3|	16849	16850	64
gi|1001019338|gb|CP006916.3|	16850	16851	66
gi|1001019338|gb|CP006916.3|	16851	16852	64
gi|1001019338|gb|CP006916.3|	16852	16853	67
gi|1001019338|gb|CP006916.3|	16853	16854	65
gi|1001019338|gb|CP006916.3|	16854	16855	62
gi|1001019338|gb|CP006916.3|	16855	16856	65
gi|1001019338|gb|CP006916.3|	16856	16857	66
gi|1001019338|gb|CP006916.3|	16857	16858	65
gi|1001019338|gb|CP006916.3|	16858	16859	66
gi|1001019338|gb|CP006916.3|	16859	16860	64
gi|1001019338|gb|CP006916.3|	16860	16861	66
gi|1001019338|gb|CP006916.3|	16861	16862	71
gi|1001019338|gb|CP006916.3|	16862	16863	68
gi|1001019338|gb|CP006916.3|	16863	16864	69
gi|1001019338|gb|CP006916.3|	16864	16865	70
gi|1001019338|gb|CP006916.3|	16865	16866	67
gi|1001019338|gb|CP006916.3|	16866	16867	70
gi|1001019338|gb|CP006916.3|	16867	16869	68
gi|1001019338|gb|CP006916.3|	16869	16870	67
gi|1001019338|gb|CP006916.3|	16870	16871	69
gi|1001019338|gb|CP006916.3|	16871	16872	73
gi|1001019338|gb|CP006916.3|	16872	16873	71
gi|1001019338|gb|CP006916.3|	16873	16874	76
gi|1001019338|gb|CP006916.3|	16874	16875	81
gi|1001019338|gb|CP006916.3|	16875	16876	79
gi|1001019338|gb|CP006916.3|	16876	16877	78
gi|1001019338|gb|CP006916.3|	16877	16878	75
gi|1001019338|gb|CP006916.3|	16878	16879	82
gi|1001019338|gb|CP006916.3|	16879	16880	87
gi|1001019338|gb|CP006916.3|	16880	16882	89
gi|1001019338|gb|CP006916.3|	16882	16884	90
gi|1001019338|gb|CP006916.3|	16884	16885	91
gi|1001019338|gb|CP006916.3|	16885	16886	89
gi|1001019338|gb|CP006916.3|	16886	16887	91
gi|1001019338|gb|CP006916.3|	16887	16888	92
gi|1001019338|gb|CP006916.3|	16888	16891	86
gi|1001019338|gb|CP006916.3|	16891	16894	85
gi|1001019338|gb|CP006916.3|	16894	16895	88
gi|1001019338|gb|CP006916.3|	16895	16896	85
gi|1001019338|gb|CP006916.3|	16896	16897	79
gi|1001019338|gb|CP006916.3|	16897	16898	81
gi|1001019338|gb|CP006916.3|	16898	16899	73
gi|1001019338|gb|CP006916.3|	16899	16900	70
gi|1001019338|gb|CP006916.3|	16900	16901	69
gi|1001019338|gb|CP006916.3|	16901	16902	74
gi|1001019338|gb|CP006916.3|	16902	16903	75
gi|1001019338|gb|CP006916.3|	16903	16904	69
gi|1001019338|gb|CP006916.3|	16904	16905	66
gi|1001019338|gb|CP006916.3|	16905	16906	61
gi|1001019338|gb|CP006916.3|	16906	16907	63
gi|1001019338|gb|CP006916.3|	16907	16908	66
gi|1001019338|gb|CP006916.3|	16908	16909	64
gi|1001019338|gb|CP006916.3|	16909	16910	62
gi|1001019338|gb|CP006916.3|	16910	16911	64
gi|1001019338|gb|CP006916.3|	16911	16912	63
gi|1001019338|gb|CP006916.3|	16912	16913	66
gi|1001019338|gb|CP006916.3|	16913	16914	72
gi|1001019338|gb|CP006916.3|	16914	16915	79
gi|1001019338|gb|CP006916.3|	16915	16918	82
gi|1001019338|gb|CP006916.3|	16918	16919	81
gi|1001019338|gb|CP006916.3|	16919	16920	76
gi|1001019338|gb|CP006916.3|	16920	16921	74
gi|1001019338|gb|CP006916.3|	16921	16922	75
gi|1001019338|gb|CP006916.3|	16922	16923	70
gi|1001019338|gb|CP006916.3|	16923	16924	71
gi|1001019338|gb|CP006916.3|	16924	16925	67
gi|1001019338|gb|CP006916.3|	16925	16926	66
gi|1001019338|gb|CP006916.3|	16926	16927	61
gi|1001019338|gb|CP006916.3|	16927	16928	62
gi|1001019338|gb|CP006916.3|	16928	16929	63
gi|1001019338|gb|CP006916.3|	16929	16930	61
gi|1001019338|gb|CP006916.3|	16930	16931	63
gi|1001019338|gb|CP006916.3|	16931	16932	64
gi|1001019338|gb|CP006916.3|	16932	16935	65
gi|1001019338|gb|CP006916.3|	16935	16936	61
gi|1001019338|gb|CP006916.3|	16936	16937	57
gi|1001019338|gb|CP006916.3|	16937	16938	52
gi|1001019338|gb|CP006916.3|	16938	16939	50
gi|1001019338|gb|CP006916.3|	16939	16940	44
gi|1001019338|gb|CP006916.3|	16940	16942	42
gi|1001019338|gb|CP006916.3|	16942	16944	55
gi|1001019338|gb|CP006916.3|	16944	16945	58
gi|1001019338|gb|CP006916.3|	16945	16946	67
gi|1001019338|gb|CP006916.3|	16946	16947	69
gi|1001019338|gb|CP006916.3|	16947	16948	70
gi|1001019338|gb|CP006916.3|	16948	16949	68
gi|1001019338|gb|CP006916.3|	16949	16950	74
gi|1001019338|gb|CP006916.3|	16950	16951	76
gi|1001019338|gb|CP006916.3|	16951	16952	79
gi|1001019338|gb|CP006916.3|	16952	16953	80
gi|1001019338|gb|CP006916.3|	16953	16955	79
gi|1001019338|gb|CP006916.3|	16955	16956	76
gi|1001019338|gb|CP006916.3|	16956	16957	75
gi|1001019338|gb|CP006916.3|	16957	16959	71
gi|1001019338|gb|CP006916.3|	16959	16960	77
gi|1001019338|gb|CP006916.3|	16960	16961	79
gi|1001019338|gb|CP006916.3|	16961	16962	77
gi|1001019338|gb|CP006916.3|	16962	16963	76
gi|1001019338|gb|CP006916.3|	16963	16964	72
gi|1001019338|gb|CP006916.3|	16964	16966	70
gi|1001019338|gb|CP006916.3|	16966	16967	67
gi|1001019338|gb|CP006916.3|	16967	16968	54
gi|1001019338|gb|CP006916.3|	16968	16969	53
gi|1001019338|gb|CP006916.3|	16969	16970	50
gi|1001019338|gb|CP006916.3|	16970	16971	42
gi|1001019338|gb|CP006916.3|	16971	16973	40
gi|1001019338|gb|CP006916.3|	16973	16974	38
gi|1001019338|gb|CP006916.3|	16974	16977	31
gi|1001019338|gb|CP006916.3|	16977	16978	29
gi|1001019338|gb|CP006916.3|	16978	16979	30
gi|1001019338|gb|CP006916.3|	16979	16980	33
gi|1001019338|gb|CP006916.3|	16980	16981	35
gi|1001019338|gb|CP006916.3|	16981	16982	34
gi|1001019338|gb|CP006916.3|	16982	16984	35
gi|1001019338|gb|CP006916.3|	16984	16985	32
gi|1001019338|gb|CP006916.3|	16985	16987	37
gi|1001019338|gb|CP006916.3|	16987	16988	39
gi|1001019338|gb|CP006916.3|	16988	16989	38
gi|1001019338|gb|CP006916.3|	16989	16991	39
gi|1001019338|gb|CP006916.3|	16991	16992	41
gi|1001019338|gb|CP006916.3|	16992	16995	40
gi|1001019338|gb|CP006916.3|	16995	16996	39
gi|1001019338|gb|CP006916.3|	16996	16997	38
gi|1001019338|gb|CP006916.3|	16997	16998	42
gi|1001019338|gb|CP006916.3|	16998	16999	43
gi|1001019338|gb|CP006916.3|	16999	17000	45
gi|1001019338|gb|CP006916.3|	17000	17001	42
gi|1001019338|gb|CP006916.3|	17001	17002	39
gi|1001019338|gb|CP006916.3|	17002	17003	38
gi|1001019338|gb|CP006916.3|	17003	17004	37
gi|1001019338|gb|CP006916.3|	17004	17005	34
gi|1001019338|gb|CP006916.3|	17005	17006	33
gi|1001019338|gb|CP006916.3|	17006	17007	34
gi|1001019338|gb|CP006916.3|	17007	17009	33
gi|1001019338|gb|CP006916.3|	17009	17010	35
gi|1001019338|gb|CP006916.3|	17010	17011	28
gi|1001019338|gb|CP006916.3|	17011	17012	33
gi|1001019338|gb|CP006916.3|	17012	17013	34
gi|1001019338|gb|CP006916.3|	17013	17014	35
gi|1001019338|gb|CP006916.3|	17014	17015	34
gi|1001019338|gb|CP006916.3|	17015	17016	33
gi|1001019338|gb|CP006916.3|	17016	17020	31
gi|1001019338|gb|CP006916.3|	17020	17022	32
gi|1001019338|gb|CP006916.3|	17022	17023	27
gi|1001019338|gb|CP006916.3|	17023	17024	26
gi|1001019338|gb|CP006916.3|	17024	17028	24
gi|1001019338|gb|CP006916.3|	17028	17030	23
gi|1001019338|gb|CP006916.3|	17030	17031	22
gi|1001019338|gb|CP006916.3|	17031	17032	19
gi|1001019338|gb|CP006916.3|	17032	17033	17
gi|1001019338|gb|CP006916.3|	17033	17034	16
gi|1001019338|gb|CP006916.3|	17034	17036	10
gi|1001019338|gb|CP006916.3|	17036	17037	5
gi|1001019338|gb|CP006916.3|	17037	17038	2
gi|1001019338|gb|CP006916.3|	17038	17048	1
gi|1001019338|gb|CP006916.3|	17048	17050	3
gi|1001019338|gb|CP006916.3|	17050	17052	5
gi|1001019338|gb|CP006916.3|	17052	17053	6
gi|1001019338|gb|CP006916.3|	17053	17055	7
gi|1001019338|gb|CP006916.3|	17055	17056	9
gi|1001019338|gb|CP006916.3|	17056	17057	11
gi|1001019338|gb|CP006916.3|	17057	17059	13
gi|1001019338|gb|CP006916.3|	17059	17068	15
gi|1001019338|gb|CP006916.3|	17068	17069	16
gi|1001019338|gb|CP006916.3|	17069	17070	17
gi|1001019338|gb|CP006916.3|	17070	17071	16
gi|1001019338|gb|CP006916.3|	17071	17072	19
gi|1001019338|gb|CP006916.3|	17072	17073	21
gi|1001019338|gb|CP006916.3|	17073	17074	22
gi|1001019338|gb|CP006916.3|	17074	17075	23
gi|1001019338|gb|CP006916.3|	17075	17076	22
gi|1001019338|gb|CP006916.3|	17076	17077	24
gi|1001019338|gb|CP006916.3|	17077	17079	23
gi|1001019338|gb|CP006916.3|	17079	17080	24
gi|1001019338|gb|CP006916.3|	17080	17081	22
gi|1001019338|gb|CP006916.3|	17081	17082	20
gi|1001019338|gb|CP006916.3|	17082	17084	19
gi|1001019338|gb|CP006916.3|	17084	17087	17
gi|1001019338|gb|CP006916.3|	17087	17089	18
gi|1001019338|gb|CP006916.3|	17089	17090	22
gi|1001019338|gb|CP006916.3|	17090	17091	24
gi|1001019338|gb|CP006916.3|	17091	17092	25
gi|1001019338|gb|CP006916.3|	17092	17093	26
gi|1001019338|gb|CP006916.3|	17093	17095	28
gi|1001019338|gb|CP006916.3|	17095	17096	29
gi|1001019338|gb|CP006916.3|	17096	17100	30
gi|1001019338|gb|CP006916.3|	17100	17101	31
gi|1001019338|gb|CP006916.3|	17101	17104	32
gi|1001019338|gb|CP006916.3|	17104	17106	31
gi|1001019338|gb|CP006916.3|	17106	17107	33
gi|1001019338|gb|CP006916.3|	17107	17109	34
gi|1001019338|gb|CP006916.3|	17109	17110	35
gi|1001019338|gb|CP006916.3|	17110	17111	36
gi|1001019338|gb|CP006916.3|	17111	17112	38
gi|1001019338|gb|CP006916.3|	17112	17114	37
gi|1001019338|gb|CP006916.3|	17114	17115	33
gi|1001019338|gb|CP006916.3|	17115	17116	31
gi|1001019338|gb|CP006916.3|	17116	17117	34
gi|1001019338|gb|CP006916.3|	17117	17118	35
gi|1001019338|gb|CP006916.3|	17118	17119	34
gi|1001019338|gb|CP006916.3|	17119	17121	33
gi|1001019338|gb|CP006916.3|	17121	17123	31
gi|1001019338|gb|CP006916.3|	17123	17126	33
gi|1001019338|gb|CP006916.3|	17126	17127	34
gi|1001019338|gb|CP006916.3|	17127	17129	36
gi|1001019338|gb|CP006916.3|	17129	17131	38
gi|1001019338|gb|CP006916.3|	17131	17132	36
gi|1001019338|gb|CP006916.3|	17132	17133	37
gi|1001019338|gb|CP006916.3|	17133	17135	45
gi|1001019338|gb|CP006916.3|	17135	17137	47
gi|1001019338|gb|CP006916.3|	17137	17138	53
gi|1001019338|gb|CP006916.3|	17138	17141	56
gi|1001019338|gb|CP006916.3|	17141	17142	52
gi|1001019338|gb|CP006916.3|	17142	17144	51
gi|1001019338|gb|CP006916.3|	17144	17145	54
gi|1001019338|gb|CP006916.3|	17145	17146	57
gi|1001019338|gb|CP006916.3|	17146	17147	55
gi|1001019338|gb|CP006916.3|	17147	17148	54
gi|1001019338|gb|CP006916.3|	17148	17149	52
gi|1001019338|gb|CP006916.3|	17149	17150	54
gi|1001019338|gb|CP006916.3|	17150	17151	55
gi|1001019338|gb|CP006916.3|	17151	17152	56
gi|1001019338|gb|CP006916.3|	17152	17153	57
gi|1001019338|gb|CP006916.3|	17153	17154	64
gi|1001019338|gb|CP006916.3|	17154	17155	74
gi|1001019338|gb|CP006916.3|	17155	17156	81
gi|1001019338|gb|CP006916.3|	17156	17157	82
gi|1001019338|gb|CP006916.3|	17157	17158	83
gi|1001019338|gb|CP006916.3|	17158	17159	78
gi|1001019338|gb|CP006916.3|	17159	17160	84
gi|1001019338|gb|CP006916.3|	17160	17161	82
gi|1001019338|gb|CP006916.3|	17161	17162	87
gi|1001019338|gb|CP006916.3|	17162	17163	86
gi|1001019338|gb|CP006916.3|	17163	17165	83
gi|1001019338|gb|CP006916.3|	17165	17166	88
gi|1001019338|gb|CP006916.3|	17166	17167	90
gi|1001019338|gb|CP006916.3|	17167	17168	91
gi|1001019338|gb|CP006916.3|	17168	17169	92
gi|1001019338|gb|CP006916.3|	17169	17170	96
gi|1001019338|gb|CP006916.3|	17170	17171	100
gi|1001019338|gb|CP006916.3|	17171	17172	105
gi|1001019338|gb|CP006916.3|	17172	17173	109
gi|1001019338|gb|CP006916.3|	17173	17174	107
gi|1001019338|gb|CP006916.3|	17174	17175	105
gi|1001019338|gb|CP006916.3|	17175	17176	104
gi|1001019338|gb|CP006916.3|	17176	17177	102
gi|1001019338|gb|CP006916.3|	17177	17178	101
gi|1001019338|gb|CP006916.3|	17178	17179	96
gi|1001019338|gb|CP006916.3|	17179	17180	84
gi|1001019338|gb|CP006916.3|	17180	17181	79
gi|1001019338|gb|CP006916.3|	17181	17182	78
gi|1001019338|gb|CP006916.3|	17182	17183	82
gi|1001019338|gb|CP006916.3|	17183	17184	81
gi|1001019338|gb|CP006916.3|	17184	17185	78
gi|1001019338|gb|CP006916.3|	17185	17186	83
gi|1001019338|gb|CP006916.3|	17186	17187	78
gi|1001019338|gb|CP006916.3|	17187	17188	79
gi|1001019338|gb|CP006916.3|	17188	17189	81
gi|1001019338|gb|CP006916.3|	17189	17191	82
gi|1001019338|gb|CP006916.3|	17191	17192	83
gi|1001019338|gb|CP006916.3|	17192	17193	89
gi|1001019338|gb|CP006916.3|	17193	17195	87
gi|1001019338|gb|CP006916.3|	17195	17196	91
gi|1001019338|gb|CP006916.3|	17196	17198	92
gi|1001019338|gb|CP006916.3|	17198	17199	113
gi|1001019338|gb|CP006916.3|	17199	17200	115
gi|1001019338|gb|CP006916.3|	17200	17201	116
gi|1001019338|gb|CP006916.3|	17201	17202	119
gi|1001019338|gb|CP006916.3|	17202	17203	123
gi|1001019338|gb|CP006916.3|	17203	17204	125
gi|1001019338|gb|CP006916.3|	17204	17205	130
gi|1001019338|gb|CP006916.3|	17205	17206	131
gi|1001019338|gb|CP006916.3|	17206	17208	140
gi|1001019338|gb|CP006916.3|	17208	17209	139
gi|1001019338|gb|CP006916.3|	17209	17210	136
gi|1001019338|gb|CP006916.3|	17210	17211	131
gi|1001019338|gb|CP006916.3|	17211	17212	132
gi|1001019338|gb|CP006916.3|	17212	17213	133
gi|1001019338|gb|CP006916.3|	17213	17215	138
gi|1001019338|gb|CP006916.3|	17215	17216	133
gi|1001019338|gb|CP006916.3|	17216	17217	130
gi|1001019338|gb|CP006916.3|	17217	17218	122
gi|1001019338|gb|CP006916.3|	17218	17219	121
gi|1001019338|gb|CP006916.3|	17219	17220	114
gi|1001019338|gb|CP006916.3|	17220	17221	103
gi|1001019338|gb|CP006916.3|	17221	17222	97
gi|1001019338|gb|CP006916.3|	17222	17223	92
gi|1001019338|gb|CP006916.3|	17223	17224	70
gi|1001019338|gb|CP006916.3|	17224	17225	67
gi|1001019338|gb|CP006916.3|	17225	17226	64
gi|1001019338|gb|CP006916.3|	17226	17227	59
gi|1001019338|gb|CP006916.3|	17227	17228	53
gi|1001019338|gb|CP006916.3|	17228	17229	48
gi|1001019338|gb|CP006916.3|	17229	17230	43
gi|1001019338|gb|CP006916.3|	17230	17231	40
gi|1001019338|gb|CP006916.3|	17231	17232	31
gi|1001019338|gb|CP006916.3|	17232	17234	23
gi|1001019338|gb|CP006916.3|	17234	17236	22
gi|1001019338|gb|CP006916.3|	17236	17237	20
gi|1001019338|gb|CP006916.3|	17237	17238	13
gi|1001019338|gb|CP006916.3|	17238	17243	6
gi|1001019338|gb|CP006916.3|	17243	17244	12
gi|1001019338|gb|CP006916.3|	17244	17245	18
gi|1001019338|gb|CP006916.3|	17245	17246	34
gi|1001019338|gb|CP006916.3|	17246	17247	36
gi|1001019338|gb|CP006916.3|	17247	17248	37
gi|1001019338|gb|CP006916.3|	17248	17249	41
gi|1001019338|gb|CP006916.3|	17249	17250	49
gi|1001019338|gb|CP006916.3|	17250	17251	61
gi|1001019338|gb|CP006916.3|	17251	17252	67
gi|1001019338|gb|CP006916.3|	17252	17253	69
gi|1001019338|gb|CP006916.3|	17253	17254	73
gi|1001019338|gb|CP006916.3|	17254	17259	76
gi|1001019338|gb|CP006916.3|	17259	17260	77
gi|1001019338|gb|CP006916.3|	17260	17261	78
gi|1001019338|gb|CP006916.3|	17261	17263	80
gi|1001019338|gb|CP006916.3|	17263	17264	84
gi|1001019338|gb|CP006916.3|	17264	17265	83
gi|1001019338|gb|CP006916.3|	17265	17266	86
gi|1001019338|gb|CP006916.3|	17266	17267	88
gi|1001019338|gb|CP006916.3|	17267	17268	89
gi|1001019338|gb|CP006916.3|	17268	17269	83
gi|1001019338|gb|CP006916.3|	17269	17270	78
gi|1001019338|gb|CP006916.3|	17270	17271	61
gi|1001019338|gb|CP006916.3|	17271	17273	60
gi|1001019338|gb|CP006916.3|	17273	17274	56
gi|1001019338|gb|CP006916.3|	17274	17275	48
gi|1001019338|gb|CP006916.3|	17275	17276	36
gi|1001019338|gb|CP006916.3|	17276	17277	29
gi|1001019338|gb|CP006916.3|	17277	17278	27
gi|1001019338|gb|CP006916.3|	17278	17279	23
gi|1001019338|gb|CP006916.3|	17279	17280	20
gi|1001019338|gb|CP006916.3|	17280	17281	23
gi|1001019338|gb|CP006916.3|	17281	17282	24
gi|1001019338|gb|CP006916.3|	17282	17283	26
gi|1001019338|gb|CP006916.3|	17283	17284	28
gi|1001019338|gb|CP006916.3|	17284	17285	27
gi|1001019338|gb|CP006916.3|	17285	17287	26
gi|1001019338|gb|CP006916.3|	17287	17288	28
gi|1001019338|gb|CP006916.3|	17288	17289	25
gi|1001019338|gb|CP006916.3|	17289	17290	26
gi|1001019338|gb|CP006916.3|	17290	17291	25
gi|1001019338|gb|CP006916.3|	17291	17292	26
gi|1001019338|gb|CP006916.3|	17292	17293	27
gi|1001019338|gb|CP006916.3|	17293	17294	29
gi|1001019338|gb|CP006916.3|	17294	17295	32
gi|1001019338|gb|CP006916.3|	17295	17296	39
gi|1001019338|gb|CP006916.3|	17296	17297	44
gi|1001019338|gb|CP006916.3|	17297	17299	46
gi|1001019338|gb|CP006916.3|	17299	17300	48
gi|1001019338|gb|CP006916.3|	17300	17301	50
gi|1001019338|gb|CP006916.3|	17301	17302	57
gi|1001019338|gb|CP006916.3|	17302	17303	59
gi|1001019338|gb|CP006916.3|	17303	17305	64
gi|1001019338|gb|CP006916.3|	17305	17307	62
gi|1001019338|gb|CP006916.3|	17307	17308	69
gi|1001019338|gb|CP006916.3|	17308	17309	66
gi|1001019338|gb|CP006916.3|	17309	17310	67
gi|1001019338|gb|CP006916.3|	17310	17311	69
gi|1001019338|gb|CP006916.3|	17311	17312	68
gi|1001019338|gb|CP006916.3|	17312	17313	67
gi|1001019338|gb|CP006916.3|	17313	17314	68
gi|1001019338|gb|CP006916.3|	17314	17315	72
gi|1001019338|gb|CP006916.3|	17315	17316	76
gi|1001019338|gb|CP006916.3|	17316	17317	90
gi|1001019338|gb|CP006916.3|	17317	17318	96
gi|1001019338|gb|CP006916.3|	17318	17320	97
gi|1001019338|gb|CP006916.3|	17320	17321	92
gi|1001019338|gb|CP006916.3|	17321	17322	93
gi|1001019338|gb|CP006916.3|	17322	17323	92
gi|1001019338|gb|CP006916.3|	17323	17324	97
gi|1001019338|gb|CP006916.3|	17324	17325	95
gi|1001019338|gb|CP006916.3|	17325	17326	97
gi|1001019338|gb|CP006916.3|	17326	17327	93
gi|1001019338|gb|CP006916.3|	17327	17328	98
gi|1001019338|gb|CP006916.3|	17328	17329	105
gi|1001019338|gb|CP006916.3|	17329	17330	110
gi|1001019338|gb|CP006916.3|	17330	17331	119
gi|1001019338|gb|CP006916.3|	17331	17332	121
gi|1001019338|gb|CP006916.3|	17332	17333	124
gi|1001019338|gb|CP006916.3|	17333	17334	128
gi|1001019338|gb|CP006916.3|	17334	17336	130
gi|1001019338|gb|CP006916.3|	17336	17337	135
gi|1001019338|gb|CP006916.3|	17337	17339	139
gi|1001019338|gb|CP006916.3|	17339	17340	138
gi|1001019338|gb|CP006916.3|	17340	17341	135
gi|1001019338|gb|CP006916.3|	17341	17342	122
gi|1001019338|gb|CP006916.3|	17342	17343	118
gi|1001019338|gb|CP006916.3|	17343	17344	125
gi|1001019338|gb|CP006916.3|	17344	17345	131
gi|1001019338|gb|CP006916.3|	17345	17346	132
gi|1001019338|gb|CP006916.3|	17346	17347	129
gi|1001019338|gb|CP006916.3|	17347	17348	128
gi|1001019338|gb|CP006916.3|	17348	17349	126
gi|1001019338|gb|CP006916.3|	17349	17350	128
gi|1001019338|gb|CP006916.3|	17350	17351	124
gi|1001019338|gb|CP006916.3|	17351	17352	121
gi|1001019338|gb|CP006916.3|	17352	17353	114
gi|1001019338|gb|CP006916.3|	17353	17354	102
gi|1001019338|gb|CP006916.3|	17354	17355	97
gi|1001019338|gb|CP006916.3|	17355	17356	87
gi|1001019338|gb|CP006916.3|	17356	17357	84
gi|1001019338|gb|CP006916.3|	17357	17358	72
gi|1001019338|gb|CP006916.3|	17358	17359	68
gi|1001019338|gb|CP006916.3|	17359	17360	65
gi|1001019338|gb|CP006916.3|	17360	17361	62
gi|1001019338|gb|CP006916.3|	17361	17362	56
gi|1001019338|gb|CP006916.3|	17362	17363	51
gi|1001019338|gb|CP006916.3|	17363	17364	49
gi|1001019338|gb|CP006916.3|	17364	17365	45
gi|1001019338|gb|CP006916.3|	17365	17366	42
gi|1001019338|gb|CP006916.3|	17366	17367	38
gi|1001019338|gb|CP006916.3|	17367	17368	34
gi|1001019338|gb|CP006916.3|	17368	17369	24
gi|1001019338|gb|CP006916.3|	17369	17370	14
gi|1001019338|gb|CP006916.3|	17370	17371	11
gi|1001019338|gb|CP006916.3|	17371	17373	10
gi|1001019338|gb|CP006916.3|	17373	17375	14
gi|1001019338|gb|CP006916.3|	17375	17376	21
gi|1001019338|gb|CP006916.3|	17376	17377	24
gi|1001019338|gb|CP006916.3|	17377	17378	26
gi|1001019338|gb|CP006916.3|	17378	17379	27
gi|1001019338|gb|CP006916.3|	17379	17380	44
gi|1001019338|gb|CP006916.3|	17380	17381	85
gi|1001019338|gb|CP006916.3|	17381	17382	96
gi|1001019338|gb|CP006916.3|	17382	17383	118
gi|1001019338|gb|CP006916.3|	17383	17384	127
gi|1001019338|gb|CP006916.3|	17384	17385	144
gi|1001019338|gb|CP006916.3|	17385	17386	146
gi|1001019338|gb|CP006916.3|	17386	17387	149
gi|1001019338|gb|CP006916.3|	17387	17388	151
gi|1001019338|gb|CP006916.3|	17388	17389	154
gi|1001019338|gb|CP006916.3|	17389	17390	158
gi|1001019338|gb|CP006916.3|	17390	17391	175
gi|1001019338|gb|CP006916.3|	17391	17392	182
gi|1001019338|gb|CP006916.3|	17392	17393	190
gi|1001019338|gb|CP006916.3|	17393	17394	198
gi|1001019338|gb|CP006916.3|	17394	17395	203
gi|1001019338|gb|CP006916.3|	17395	17396	211
gi|1001019338|gb|CP006916.3|	17396	17397	210
gi|1001019338|gb|CP006916.3|	17397	17398	220
gi|1001019338|gb|CP006916.3|	17398	17399	218
gi|1001019338|gb|CP006916.3|	17399	17400	222
gi|1001019338|gb|CP006916.3|	17400	17401	219
gi|1001019338|gb|CP006916.3|	17401	17402	222
gi|1001019338|gb|CP006916.3|	17402	17403	224
gi|1001019338|gb|CP006916.3|	17403	17404	226
gi|1001019338|gb|CP006916.3|	17404	17405	211
gi|1001019338|gb|CP006916.3|	17405	17406	170
gi|1001019338|gb|CP006916.3|	17406	17407	167
gi|1001019338|gb|CP006916.3|	17407	17408	146
gi|1001019338|gb|CP006916.3|	17408	17409	138
gi|1001019338|gb|CP006916.3|	17409	17410	121
gi|1001019338|gb|CP006916.3|	17410	17411	119
gi|1001019338|gb|CP006916.3|	17411	17412	115
gi|1001019338|gb|CP006916.3|	17412	17413	113
gi|1001019338|gb|CP006916.3|	17413	17414	115
gi|1001019338|gb|CP006916.3|	17414	17415	120
gi|1001019338|gb|CP006916.3|	17415	17417	118
gi|1001019338|gb|CP006916.3|	17417	17418	122
gi|1001019338|gb|CP006916.3|	17418	17419	118
gi|1001019338|gb|CP006916.3|	17419	17420	115
gi|1001019338|gb|CP006916.3|	17420	17421	116
gi|1001019338|gb|CP006916.3|	17421	17422	123
gi|1001019338|gb|CP006916.3|	17422	17423	117
gi|1001019338|gb|CP006916.3|	17423	17424	114
gi|1001019338|gb|CP006916.3|	17424	17425	116
gi|1001019338|gb|CP006916.3|	17425	17426	113
gi|1001019338|gb|CP006916.3|	17426	17427	119
gi|1001019338|gb|CP006916.3|	17427	17428	123
gi|1001019338|gb|CP006916.3|	17428	17429	121
gi|1001019338|gb|CP006916.3|	17429	17430	120
gi|1001019338|gb|CP006916.3|	17430	17431	123
gi|1001019338|gb|CP006916.3|	17431	17432	116
gi|1001019338|gb|CP006916.3|	17432	17433	120
gi|1001019338|gb|CP006916.3|	17433	17434	124
gi|1001019338|gb|CP006916.3|	17434	17435	130
gi|1001019338|gb|CP006916.3|	17435	17436	140
gi|1001019338|gb|CP006916.3|	17436	17438	145
gi|1001019338|gb|CP006916.3|	17438	17439	141
gi|1001019338|gb|CP006916.3|	17439	17440	135
gi|1001019338|gb|CP006916.3|	17440	17441	123
gi|1001019338|gb|CP006916.3|	17441	17442	117
gi|1001019338|gb|CP006916.3|	17442	17443	107
gi|1001019338|gb|CP006916.3|	17443	17444	112
gi|1001019338|gb|CP006916.3|	17444	17445	110
gi|1001019338|gb|CP006916.3|	17445	17446	103
gi|1001019338|gb|CP006916.3|	17446	17447	97
gi|1001019338|gb|CP006916.3|	17447	17449	96
gi|1001019338|gb|CP006916.3|	17449	17450	90
gi|1001019338|gb|CP006916.3|	17450	17451	91
gi|1001019338|gb|CP006916.3|	17451	17452	80
gi|1001019338|gb|CP006916.3|	17452	17454	73
gi|1001019338|gb|CP006916.3|	17454	17455	76
gi|1001019338|gb|CP006916.3|	17455	17456	75
gi|1001019338|gb|CP006916.3|	17456	17457	78
gi|1001019338|gb|CP006916.3|	17457	17459	85
gi|1001019338|gb|CP006916.3|	17459	17460	82
gi|1001019338|gb|CP006916.3|	17460	17461	72
gi|1001019338|gb|CP006916.3|	17461	17462	67
gi|1001019338|gb|CP006916.3|	17462	17463	69
gi|1001019338|gb|CP006916.3|	17463	17464	71
gi|1001019338|gb|CP006916.3|	17464	17465	72
gi|1001019338|gb|CP006916.3|	17465	17466	74
gi|1001019338|gb|CP006916.3|	17466	17467	78
gi|1001019338|gb|CP006916.3|	17467	17468	91
gi|1001019338|gb|CP006916.3|	17468	17469	90
gi|1001019338|gb|CP006916.3|	17469	17470	103
gi|1001019338|gb|CP006916.3|	17470	17471	107
gi|1001019338|gb|CP006916.3|	17471	17472	108
gi|1001019338|gb|CP006916.3|	17472	17473	106
gi|1001019338|gb|CP006916.3|	17473	17475	108
gi|1001019338|gb|CP006916.3|	17475	17477	106
gi|1001019338|gb|CP006916.3|	17477	17479	105
gi|1001019338|gb|CP006916.3|	17479	17480	102
gi|1001019338|gb|CP006916.3|	17480	17481	100
gi|1001019338|gb|CP006916.3|	17481	17482	96
gi|1001019338|gb|CP006916.3|	17482	17483	84
gi|1001019338|gb|CP006916.3|	17483	17484	79
gi|1001019338|gb|CP006916.3|	17484	17487	77
gi|1001019338|gb|CP006916.3|	17487	17488	76
gi|1001019338|gb|CP006916.3|	17488	17489	73
gi|1001019338|gb|CP006916.3|	17489	17490	70
gi|1001019338|gb|CP006916.3|	17490	17491	65
gi|1001019338|gb|CP006916.3|	17491	17492	60
gi|1001019338|gb|CP006916.3|	17492	17493	45
gi|1001019338|gb|CP006916.3|	17493	17494	39
gi|1001019338|gb|CP006916.3|	17494	17495	28
gi|1001019338|gb|CP006916.3|	17495	17496	24
gi|1001019338|gb|CP006916.3|	17496	17497	22
gi|1001019338|gb|CP006916.3|	17497	17498	20
gi|1001019338|gb|CP006916.3|	17498	17499	17
gi|1001019338|gb|CP006916.3|	17499	17501	16
gi|1001019338|gb|CP006916.3|	17501	17502	17
gi|1001019338|gb|CP006916.3|	17502	17503	20
gi|1001019338|gb|CP006916.3|	17503	17504	21
gi|1001019338|gb|CP006916.3|	17504	17506	22
gi|1001019338|gb|CP006916.3|	17506	17508	23
gi|1001019338|gb|CP006916.3|	17508	17509	28
gi|1001019338|gb|CP006916.3|	17509	17512	27
gi|1001019338|gb|CP006916.3|	17512	17518	26
gi|1001019338|gb|CP006916.3|	17518	17519	24
gi|1001019338|gb|CP006916.3|	17519	17520	22
gi|1001019338|gb|CP006916.3|	17520	17521	20
gi|1001019338|gb|CP006916.3|	17521	17523	18
gi|1001019338|gb|CP006916.3|	17523	17524	17
gi|1001019338|gb|CP006916.3|	17524	17526	16
gi|1001019338|gb|CP006916.3|	17526	17527	15
gi|1001019338|gb|CP006916.3|	17527	17528	12
gi|1001019338|gb|CP006916.3|	17528	17529	11
gi|1001019338|gb|CP006916.3|	17529	17530	9
gi|1001019338|gb|CP006916.3|	17530	17531	11
gi|1001019338|gb|CP006916.3|	17531	17533	12
gi|1001019338|gb|CP006916.3|	17533	17535	7
gi|1001019338|gb|CP006916.3|	17535	17537	8
gi|1001019338|gb|CP006916.3|	17537	17538	10
gi|1001019338|gb|CP006916.3|	17538	17539	13
gi|1001019338|gb|CP006916.3|	17539	17540	12
gi|1001019338|gb|CP006916.3|	17540	17542	14
gi|1001019338|gb|CP006916.3|	17542	17543	18
gi|1001019338|gb|CP006916.3|	17543	17544	21
gi|1001019338|gb|CP006916.3|	17544	17545	29
gi|1001019338|gb|CP006916.3|	17545	17546	37
gi|1001019338|gb|CP006916.3|	17546	17547	41
gi|1001019338|gb|CP006916.3|	17547	17548	44
gi|1001019338|gb|CP006916.3|	17548	17549	45
gi|1001019338|gb|CP006916.3|	17549	17550	50
gi|1001019338|gb|CP006916.3|	17550	17551	54
gi|1001019338|gb|CP006916.3|	17551	17552	59
gi|1001019338|gb|CP006916.3|	17552	17553	65
gi|1001019338|gb|CP006916.3|	17553	17554	69
gi|1001019338|gb|CP006916.3|	17554	17555	70
gi|1001019338|gb|CP006916.3|	17555	17557	68
gi|1001019338|gb|CP006916.3|	17557	17558	71
gi|1001019338|gb|CP006916.3|	17558	17559	73
gi|1001019338|gb|CP006916.3|	17559	17560	75
gi|1001019338|gb|CP006916.3|	17560	17561	81
gi|1001019338|gb|CP006916.3|	17561	17562	82
gi|1001019338|gb|CP006916.3|	17562	17563	80
gi|1001019338|gb|CP006916.3|	17563	17565	77
gi|1001019338|gb|CP006916.3|	17565	17567	75
gi|1001019338|gb|CP006916.3|	17567	17568	71
gi|1001019338|gb|CP006916.3|	17568	17569	68
gi|1001019338|gb|CP006916.3|	17569	17570	60
gi|1001019338|gb|CP006916.3|	17570	17571	52
gi|1001019338|gb|CP006916.3|	17571	17572	48
gi|1001019338|gb|CP006916.3|	17572	17573	45
gi|1001019338|gb|CP006916.3|	17573	17574	44
gi|1001019338|gb|CP006916.3|	17574	17575	40
gi|1001019338|gb|CP006916.3|	17575	17576	36
gi|1001019338|gb|CP006916.3|	17576	17577	30
gi|1001019338|gb|CP006916.3|	17577	17578	24
gi|1001019338|gb|CP006916.3|	17578	17579	19
gi|1001019338|gb|CP006916.3|	17579	17580	20
gi|1001019338|gb|CP006916.3|	17580	17581	21
gi|1001019338|gb|CP006916.3|	17581	17582	19
gi|1001019338|gb|CP006916.3|	17582	17584	16
gi|1001019338|gb|CP006916.3|	17584	17585	20
gi|1001019338|gb|CP006916.3|	17585	17586	19
gi|1001019338|gb|CP006916.3|	17586	17587	23
gi|1001019338|gb|CP006916.3|	17587	17590	26
gi|1001019338|gb|CP006916.3|	17590	17591	28
gi|1001019338|gb|CP006916.3|	17591	17592	35
gi|1001019338|gb|CP006916.3|	17592	17593	39
gi|1001019338|gb|CP006916.3|	17593	17594	41
gi|1001019338|gb|CP006916.3|	17594	17595	43
gi|1001019338|gb|CP006916.3|	17595	17596	44
gi|1001019338|gb|CP006916.3|	17596	17598	45
gi|1001019338|gb|CP006916.3|	17598	17599	49
gi|1001019338|gb|CP006916.3|	17599	17600	53
gi|1001019338|gb|CP006916.3|	17600	17601	56
gi|1001019338|gb|CP006916.3|	17601	17602	57
gi|1001019338|gb|CP006916.3|	17602	17604	59
gi|1001019338|gb|CP006916.3|	17604	17605	62
gi|1001019338|gb|CP006916.3|	17605	17606	64
gi|1001019338|gb|CP006916.3|	17606	17608	67
gi|1001019338|gb|CP006916.3|	17608	17609	66
gi|1001019338|gb|CP006916.3|	17609	17610	63
gi|1001019338|gb|CP006916.3|	17610	17611	57
gi|1001019338|gb|CP006916.3|	17611	17612	55
gi|1001019338|gb|CP006916.3|	17612	17614	53
gi|1001019338|gb|CP006916.3|	17614	17615	57
gi|1001019338|gb|CP006916.3|	17615	17616	55
gi|1001019338|gb|CP006916.3|	17616	17617	52
gi|1001019338|gb|CP006916.3|	17617	17618	50
gi|1001019338|gb|CP006916.3|	17618	17619	48
gi|1001019338|gb|CP006916.3|	17619	17621	47
gi|1001019338|gb|CP006916.3|	17621	17622	50
gi|1001019338|gb|CP006916.3|	17622	17623	52
gi|1001019338|gb|CP006916.3|	17623	17624	48
gi|1001019338|gb|CP006916.3|	17624	17627	44
gi|1001019338|gb|CP006916.3|	17627	17629	48
gi|1001019338|gb|CP006916.3|	17629	17630	49
gi|1001019338|gb|CP006916.3|	17630	17631	47
gi|1001019338|gb|CP006916.3|	17631	17633	45
gi|1001019338|gb|CP006916.3|	17633	17634	44
gi|1001019338|gb|CP006916.3|	17634	17635	42
gi|1001019338|gb|CP006916.3|	17635	17636	43
gi|1001019338|gb|CP006916.3|	17636	17637	42
gi|1001019338|gb|CP006916.3|	17637	17639	43
gi|1001019338|gb|CP006916.3|	17639	17640	42
gi|1001019338|gb|CP006916.3|	17640	17641	43
gi|1001019338|gb|CP006916.3|	17641	17642	40
gi|1001019338|gb|CP006916.3|	17642	17643	47
gi|1001019338|gb|CP006916.3|	17643	17644	49
gi|1001019338|gb|CP006916.3|	17644	17645	53
gi|1001019338|gb|CP006916.3|	17645	17646	55
gi|1001019338|gb|CP006916.3|	17646	17647	51
gi|1001019338|gb|CP006916.3|	17647	17648	56
gi|1001019338|gb|CP006916.3|	17648	17649	65
gi|1001019338|gb|CP006916.3|	17649	17650	64
gi|1001019338|gb|CP006916.3|	17650	17651	62
gi|1001019338|gb|CP006916.3|	17651	17652	61
gi|1001019338|gb|CP006916.3|	17652	17653	58
gi|1001019338|gb|CP006916.3|	17653	17654	59
gi|1001019338|gb|CP006916.3|	17654	17656	53
gi|1001019338|gb|CP006916.3|	17656	17657	56
gi|1001019338|gb|CP006916.3|	17657	17658	58
gi|1001019338|gb|CP006916.3|	17658	17659	62
gi|1001019338|gb|CP006916.3|	17659	17661	65
gi|1001019338|gb|CP006916.3|	17661	17662	63
gi|1001019338|gb|CP006916.3|	17662	17664	61
gi|1001019338|gb|CP006916.3|	17664	17665	58
gi|1001019338|gb|CP006916.3|	17665	17666	57
gi|1001019338|gb|CP006916.3|	17666	17667	56
gi|1001019338|gb|CP006916.3|	17667	17668	47
gi|1001019338|gb|CP006916.3|	17668	17669	45
gi|1001019338|gb|CP006916.3|	17669	17670	40
gi|1001019338|gb|CP006916.3|	17670	17672	39
gi|1001019338|gb|CP006916.3|	17672	17673	33
gi|1001019338|gb|CP006916.3|	17673	17675	24
gi|1001019338|gb|CP006916.3|	17675	17676	23
gi|1001019338|gb|CP006916.3|	17676	17677	24
gi|1001019338|gb|CP006916.3|	17677	17678	22
gi|1001019338|gb|CP006916.3|	17678	17679	21
gi|1001019338|gb|CP006916.3|	17679	17680	22
gi|1001019338|gb|CP006916.3|	17680	17681	21
gi|1001019338|gb|CP006916.3|	17681	17682	19
gi|1001019338|gb|CP006916.3|	17682	17683	20
gi|1001019338|gb|CP006916.3|	17683	17684	16
gi|1001019338|gb|CP006916.3|	17684	17685	15
gi|1001019338|gb|CP006916.3|	17685	17686	17
gi|1001019338|gb|CP006916.3|	17686	17687	19
gi|1001019338|gb|CP006916.3|	17687	17688	20
gi|1001019338|gb|CP006916.3|	17688	17693	24
gi|1001019338|gb|CP006916.3|	17693	17694	25
gi|1001019338|gb|CP006916.3|	17694	17695	26
gi|1001019338|gb|CP006916.3|	17695	17696	24
gi|1001019338|gb|CP006916.3|	17696	17698	26
gi|1001019338|gb|CP006916.3|	17698	17700	29
gi|1001019338|gb|CP006916.3|	17700	17701	31
gi|1001019338|gb|CP006916.3|	17701	17702	30
gi|1001019338|gb|CP006916.3|	17702	17703	29
gi|1001019338|gb|CP006916.3|	17703	17704	31
gi|1001019338|gb|CP006916.3|	17704	17705	32
gi|1001019338|gb|CP006916.3|	17705	17706	36
gi|1001019338|gb|CP006916.3|	17706	17707	35
gi|1001019338|gb|CP006916.3|	17707	17708	36
gi|1001019338|gb|CP006916.3|	17708	17709	37
gi|1001019338|gb|CP006916.3|	17709	17711	35
gi|1001019338|gb|CP006916.3|	17711	17712	34
gi|1001019338|gb|CP006916.3|	17712	17714	39
gi|1001019338|gb|CP006916.3|	17714	17715	45
gi|1001019338|gb|CP006916.3|	17715	17717	46
gi|1001019338|gb|CP006916.3|	17717	17718	47
gi|1001019338|gb|CP006916.3|	17718	17719	46
gi|1001019338|gb|CP006916.3|	17719	17720	45
gi|1001019338|gb|CP006916.3|	17720	17721	48
gi|1001019338|gb|CP006916.3|	17721	17723	46
gi|1001019338|gb|CP006916.3|	17723	17725	44
gi|1001019338|gb|CP006916.3|	17725	17727	45
gi|1001019338|gb|CP006916.3|	17727	17728	52
gi|1001019338|gb|CP006916.3|	17728	17729	62
gi|1001019338|gb|CP006916.3|	17729	17731	61
gi|1001019338|gb|CP006916.3|	17731	17732	62
gi|1001019338|gb|CP006916.3|	17732	17733	66
gi|1001019338|gb|CP006916.3|	17733	17734	67
gi|1001019338|gb|CP006916.3|	17734	17735	66
gi|1001019338|gb|CP006916.3|	17735	17736	65
gi|1001019338|gb|CP006916.3|	17736	17737	67
gi|1001019338|gb|CP006916.3|	17737	17738	62
gi|1001019338|gb|CP006916.3|	17738	17739	60
gi|1001019338|gb|CP006916.3|	17739	17740	55
gi|1001019338|gb|CP006916.3|	17740	17741	56
gi|1001019338|gb|CP006916.3|	17741	17742	65
gi|1001019338|gb|CP006916.3|	17742	17744	67
gi|1001019338|gb|CP006916.3|	17744	17745	71
gi|1001019338|gb|CP006916.3|	17745	17746	69
gi|1001019338|gb|CP006916.3|	17746	17747	88
gi|1001019338|gb|CP006916.3|	17747	17748	92
gi|1001019338|gb|CP006916.3|	17748	17749	91
gi|1001019338|gb|CP006916.3|	17749	17750	96
gi|1001019338|gb|CP006916.3|	17750	17751	95
gi|1001019338|gb|CP006916.3|	17751	17752	97
gi|1001019338|gb|CP006916.3|	17752	17753	91
gi|1001019338|gb|CP006916.3|	17753	17754	83
gi|1001019338|gb|CP006916.3|	17754	17755	84
gi|1001019338|gb|CP006916.3|	17755	17756	82
gi|1001019338|gb|CP006916.3|	17756	17757	81
gi|1001019338|gb|CP006916.3|	17757	17758	73
gi|1001019338|gb|CP006916.3|	17758	17759	72
gi|1001019338|gb|CP006916.3|	17759	17760	74
gi|1001019338|gb|CP006916.3|	17760	17761	72
gi|1001019338|gb|CP006916.3|	17761	17762	69
gi|1001019338|gb|CP006916.3|	17762	17763	68
gi|1001019338|gb|CP006916.3|	17763	17764	67
gi|1001019338|gb|CP006916.3|	17764	17765	72
gi|1001019338|gb|CP006916.3|	17765	17766	73
gi|1001019338|gb|CP006916.3|	17766	17767	66
gi|1001019338|gb|CP006916.3|	17767	17769	63
gi|1001019338|gb|CP006916.3|	17769	17770	59
gi|1001019338|gb|CP006916.3|	17770	17771	58
gi|1001019338|gb|CP006916.3|	17771	17772	39
gi|1001019338|gb|CP006916.3|	17772	17773	35
gi|1001019338|gb|CP006916.3|	17773	17774	39
gi|1001019338|gb|CP006916.3|	17774	17775	34
gi|1001019338|gb|CP006916.3|	17775	17776	32
gi|1001019338|gb|CP006916.3|	17776	17777	31
gi|1001019338|gb|CP006916.3|	17777	17778	30
gi|1001019338|gb|CP006916.3|	17778	17779	26
gi|1001019338|gb|CP006916.3|	17779	17780	24
gi|1001019338|gb|CP006916.3|	17780	17781	23
gi|1001019338|gb|CP006916.3|	17781	17784	22
gi|1001019338|gb|CP006916.3|	17784	17786	24
gi|1001019338|gb|CP006916.3|	17786	17788	26
gi|1001019338|gb|CP006916.3|	17788	17789	25
gi|1001019338|gb|CP006916.3|	17789	17790	19
gi|1001019338|gb|CP006916.3|	17790	17791	16
gi|1001019338|gb|CP006916.3|	17791	17797	14
gi|1001019338|gb|CP006916.3|	17797	17798	13
gi|1001019338|gb|CP006916.3|	17798	17801	9
gi|1001019338|gb|CP006916.3|	17801	17803	10
gi|1001019338|gb|CP006916.3|	17803	17804	12
gi|1001019338|gb|CP006916.3|	17804	17805	13
gi|1001019338|gb|CP006916.3|	17805	17806	12
gi|1001019338|gb|CP006916.3|	17806	17808	13
gi|1001019338|gb|CP006916.3|	17808	17809	12
gi|1001019338|gb|CP006916.3|	17809	17810	8
gi|1001019338|gb|CP006916.3|	17810	17811	9
gi|1001019338|gb|CP006916.3|	17811	17812	7
gi|1001019338|gb|CP006916.3|	17812	17814	8
gi|1001019338|gb|CP006916.3|	17814	17816	12
gi|1001019338|gb|CP006916.3|	17816	17817	14
gi|1001019338|gb|CP006916.3|	17817	17818	15
gi|1001019338|gb|CP006916.3|	17818	17819	17
gi|1001019338|gb|CP006916.3|	17819	17821	18
gi|1001019338|gb|CP006916.3|	17821	17822	20
gi|1001019338|gb|CP006916.3|	17822	17825	22
gi|1001019338|gb|CP006916.3|	17825	17826	23
gi|1001019338|gb|CP006916.3|	17826	17828	21
gi|1001019338|gb|CP006916.3|	17828	17829	19
gi|1001019338|gb|CP006916.3|	17829	17830	20
gi|1001019338|gb|CP006916.3|	17830	17831	25
gi|1001019338|gb|CP006916.3|	17831	17832	24
gi|1001019338|gb|CP006916.3|	17832	17835	25
gi|1001019338|gb|CP006916.3|	17835	17837	24
gi|1001019338|gb|CP006916.3|	17837	17839	23
gi|1001019338|gb|CP006916.3|	17839	17841	19
gi|1001019338|gb|CP006916.3|	17841	17842	17
gi|1001019338|gb|CP006916.3|	17842	17843	16
gi|1001019338|gb|CP006916.3|	17843	17844	14
gi|1001019338|gb|CP006916.3|	17844	17846	13
gi|1001019338|gb|CP006916.3|	17846	17847	11
gi|1001019338|gb|CP006916.3|	17847	17850	9
gi|1001019338|gb|CP006916.3|	17850	17852	8
gi|1001019338|gb|CP006916.3|	17852	17853	9
gi|1001019338|gb|CP006916.3|	17853	17854	10
gi|1001019338|gb|CP006916.3|	17854	17855	8
gi|1001019338|gb|CP006916.3|	17855	17857	3
gi|1001019338|gb|CP006916.3|	17857	17871	2
gi|1001019338|gb|CP006916.3|	17871	17872	3
gi|1001019338|gb|CP006916.3|	17872	17873	5
gi|1001019338|gb|CP006916.3|	17873	17877	6
gi|1001019338|gb|CP006916.3|	17877	17878	5
gi|1001019338|gb|CP006916.3|	17878	17893	4
gi|1001019338|gb|CP006916.3|	17893	17894	5
gi|1001019338|gb|CP006916.3|	17894	17896	6
gi|1001019338|gb|CP006916.3|	17896	17897	5
gi|1001019338|gb|CP006916.3|	17897	17898	3
gi|1001019338|gb|CP006916.3|	17898	17901	2
gi|1001019338|gb|CP006916.3|	17901	17902	3
gi|1001019338|gb|CP006916.3|	17902	17906	5
gi|1001019338|gb|CP006916.3|	17906	17918	6
gi|1001019338|gb|CP006916.3|	17918	17919	5
gi|1001019338|gb|CP006916.3|	17919	17926	4
gi|1001019338|gb|CP006916.3|	17926	17927	3
gi|1001019338|gb|CP006916.3|	17927	17931	1
gi|1001019338|gb|CP006916.3|	17931	18121	0
gi|1001019338|gb|CP006916.3|	18121	18133	1
gi|1001019338|gb|CP006916.3|	18133	18135	2
gi|1001019338|gb|CP006916.3|	18135	18138	3
gi|1001019338|gb|CP006916.3|	18138	18146	6
gi|1001019338|gb|CP006916.3|	18146	18158	5
gi|1001019338|gb|CP006916.3|	18158	18160	4
gi|1001019338|gb|CP006916.3|	18160	18163	3
gi|1001019338|gb|CP006916.3|	18163	18175	0
gi|1001019338|gb|CP006916.3|	18175	18177	1
gi|1001019338|gb|CP006916.3|	18177	18178	2
gi|1001019338|gb|CP006916.3|	18178	18180	5
gi|1001019338|gb|CP006916.3|	18180	18181	7
gi|1001019338|gb|CP006916.3|	18181	18182	8
gi|1001019338|gb|CP006916.3|	18182	18184	11
gi|1001019338|gb|CP006916.3|	18184	18186	12
gi|1001019338|gb|CP006916.3|	18186	18188	13
gi|1001019338|gb|CP006916.3|	18188	18191	14
gi|1001019338|gb|CP006916.3|	18191	18192	17
gi|1001019338|gb|CP006916.3|	18192	18196	20
[truncated: 307,560 more rows]
