# Supplementary material for: Data on translatome analysis of Mycoplasma gallisepticum
Source: Data Brief. 2016 Sep 7;9:422–4. doi: 10.1016/j.dib.2016.08.056 (PMC5037205; doi:10.1016/j.dib.2016.08.056)
Supplement: Supplementary material [file mmc1.zip › Supplementary material 1/Myc_Control2_pos.bedgraph]

gi|1001019338|gb|CP006916.3|	0	45	0
gi|1001019338|gb|CP006916.3|	45	70	1
gi|1001019338|gb|CP006916.3|	70	1061	0
gi|1001019338|gb|CP006916.3|	1061	1086	1
gi|1001019338|gb|CP006916.3|	1086	1738	0
gi|1001019338|gb|CP006916.3|	1738	1763	1
gi|1001019338|gb|CP006916.3|	1763	1786	0
gi|1001019338|gb|CP006916.3|	1786	1811	1
gi|1001019338|gb|CP006916.3|	1811	1883	0
gi|1001019338|gb|CP006916.3|	1883	1891	1
gi|1001019338|gb|CP006916.3|	1891	1908	2
gi|1001019338|gb|CP006916.3|	1908	1916	1
gi|1001019338|gb|CP006916.3|	1916	1934	0
gi|1001019338|gb|CP006916.3|	1934	1936	3
gi|1001019338|gb|CP006916.3|	1936	1944	7
gi|1001019338|gb|CP006916.3|	1944	1954	8
gi|1001019338|gb|CP006916.3|	1954	1956	10
gi|1001019338|gb|CP006916.3|	1956	1957	11
gi|1001019338|gb|CP006916.3|	1957	1959	12
gi|1001019338|gb|CP006916.3|	1959	1960	9
gi|1001019338|gb|CP006916.3|	1960	1961	12
gi|1001019338|gb|CP006916.3|	1961	1969	8
gi|1001019338|gb|CP006916.3|	1969	1971	7
gi|1001019338|gb|CP006916.3|	1971	1975	9
gi|1001019338|gb|CP006916.3|	1975	1977	11
gi|1001019338|gb|CP006916.3|	1977	1979	12
gi|1001019338|gb|CP006916.3|	1979	1980	10
gi|1001019338|gb|CP006916.3|	1980	1981	11
gi|1001019338|gb|CP006916.3|	1981	1982	10
gi|1001019338|gb|CP006916.3|	1982	1983	9
gi|1001019338|gb|CP006916.3|	1983	1985	11
gi|1001019338|gb|CP006916.3|	1985	1986	8
gi|1001019338|gb|CP006916.3|	1986	1987	9
gi|1001019338|gb|CP006916.3|	1987	1996	11
gi|1001019338|gb|CP006916.3|	1996	1998	9
gi|1001019338|gb|CP006916.3|	1998	2000	10
gi|1001019338|gb|CP006916.3|	2000	2001	8
gi|1001019338|gb|CP006916.3|	2001	2002	9
gi|1001019338|gb|CP006916.3|	2002	2004	8
gi|1001019338|gb|CP006916.3|	2004	2005	10
gi|1001019338|gb|CP006916.3|	2005	2007	11
gi|1001019338|gb|CP006916.3|	2007	2008	12
gi|1001019338|gb|CP006916.3|	2008	2012	10
gi|1001019338|gb|CP006916.3|	2012	2013	9
gi|1001019338|gb|CP006916.3|	2013	2015	11
gi|1001019338|gb|CP006916.3|	2015	2016	13
gi|1001019338|gb|CP006916.3|	2016	2021	15
gi|1001019338|gb|CP006916.3|	2021	2023	16
gi|1001019338|gb|CP006916.3|	2023	2026	19
gi|1001019338|gb|CP006916.3|	2026	2027	20
gi|1001019338|gb|CP006916.3|	2027	2029	26
gi|1001019338|gb|CP006916.3|	2029	2030	25
gi|1001019338|gb|CP006916.3|	2030	2031	23
gi|1001019338|gb|CP006916.3|	2031	2033	26
gi|1001019338|gb|CP006916.3|	2033	2036	27
gi|1001019338|gb|CP006916.3|	2036	2037	26
gi|1001019338|gb|CP006916.3|	2037	2038	25
gi|1001019338|gb|CP006916.3|	2038	2039	24
gi|1001019338|gb|CP006916.3|	2039	2040	27
gi|1001019338|gb|CP006916.3|	2040	2041	28
gi|1001019338|gb|CP006916.3|	2041	2042	26
gi|1001019338|gb|CP006916.3|	2042	2048	30
gi|1001019338|gb|CP006916.3|	2048	2051	29
gi|1001019338|gb|CP006916.3|	2051	2052	27
gi|1001019338|gb|CP006916.3|	2052	2054	21
gi|1001019338|gb|CP006916.3|	2054	2056	20
gi|1001019338|gb|CP006916.3|	2056	2057	17
gi|1001019338|gb|CP006916.3|	2057	2058	16
gi|1001019338|gb|CP006916.3|	2058	2063	17
gi|1001019338|gb|CP006916.3|	2063	2064	16
gi|1001019338|gb|CP006916.3|	2064	2065	13
gi|1001019338|gb|CP006916.3|	2065	2067	10
gi|1001019338|gb|CP006916.3|	2067	2071	6
gi|1001019338|gb|CP006916.3|	2071	2073	5
gi|1001019338|gb|CP006916.3|	2073	2079	2
gi|1001019338|gb|CP006916.3|	2079	2082	8
gi|1001019338|gb|CP006916.3|	2082	2083	9
gi|1001019338|gb|CP006916.3|	2083	2084	8
gi|1001019338|gb|CP006916.3|	2084	2085	10
gi|1001019338|gb|CP006916.3|	2085	2087	14
gi|1001019338|gb|CP006916.3|	2087	2088	16
gi|1001019338|gb|CP006916.3|	2088	2089	17
gi|1001019338|gb|CP006916.3|	2089	2090	18
gi|1001019338|gb|CP006916.3|	2090	2093	19
gi|1001019338|gb|CP006916.3|	2093	2095	20
gi|1001019338|gb|CP006916.3|	2095	2098	22
gi|1001019338|gb|CP006916.3|	2098	2099	25
gi|1001019338|gb|CP006916.3|	2099	2100	27
gi|1001019338|gb|CP006916.3|	2100	2101	30
gi|1001019338|gb|CP006916.3|	2101	2102	31
gi|1001019338|gb|CP006916.3|	2102	2104	38
gi|1001019338|gb|CP006916.3|	2104	2106	33
gi|1001019338|gb|CP006916.3|	2106	2107	36
gi|1001019338|gb|CP006916.3|	2107	2109	35
gi|1001019338|gb|CP006916.3|	2109	2110	37
gi|1001019338|gb|CP006916.3|	2110	2112	34
gi|1001019338|gb|CP006916.3|	2112	2113	36
gi|1001019338|gb|CP006916.3|	2113	2116	37
gi|1001019338|gb|CP006916.3|	2116	2118	39
gi|1001019338|gb|CP006916.3|	2118	2119	38
gi|1001019338|gb|CP006916.3|	2119	2120	42
gi|1001019338|gb|CP006916.3|	2120	2122	41
gi|1001019338|gb|CP006916.3|	2122	2123	42
gi|1001019338|gb|CP006916.3|	2123	2124	39
gi|1001019338|gb|CP006916.3|	2124	2125	37
gi|1001019338|gb|CP006916.3|	2125	2126	34
gi|1001019338|gb|CP006916.3|	2126	2127	33
gi|1001019338|gb|CP006916.3|	2127	2128	27
gi|1001019338|gb|CP006916.3|	2128	2129	30
gi|1001019338|gb|CP006916.3|	2129	2130	29
gi|1001019338|gb|CP006916.3|	2130	2131	31
gi|1001019338|gb|CP006916.3|	2131	2132	30
gi|1001019338|gb|CP006916.3|	2132	2134	31
gi|1001019338|gb|CP006916.3|	2134	2135	27
gi|1001019338|gb|CP006916.3|	2135	2137	28
gi|1001019338|gb|CP006916.3|	2137	2138	24
gi|1001019338|gb|CP006916.3|	2138	2139	22
gi|1001019338|gb|CP006916.3|	2139	2143	21
gi|1001019338|gb|CP006916.3|	2143	2144	22
gi|1001019338|gb|CP006916.3|	2144	2145	20
gi|1001019338|gb|CP006916.3|	2145	2147	19
gi|1001019338|gb|CP006916.3|	2147	2148	18
gi|1001019338|gb|CP006916.3|	2148	2149	20
gi|1001019338|gb|CP006916.3|	2149	2150	21
gi|1001019338|gb|CP006916.3|	2150	2151	22
gi|1001019338|gb|CP006916.3|	2151	2153	24
gi|1001019338|gb|CP006916.3|	2153	2154	29
gi|1001019338|gb|CP006916.3|	2154	2157	32
gi|1001019338|gb|CP006916.3|	2157	2158	31
gi|1001019338|gb|CP006916.3|	2158	2159	30
gi|1001019338|gb|CP006916.3|	2159	2160	31
gi|1001019338|gb|CP006916.3|	2160	2163	29
gi|1001019338|gb|CP006916.3|	2163	2164	30
gi|1001019338|gb|CP006916.3|	2164	2166	31
gi|1001019338|gb|CP006916.3|	2166	2169	30
gi|1001019338|gb|CP006916.3|	2169	2170	28
gi|1001019338|gb|CP006916.3|	2170	2171	29
gi|1001019338|gb|CP006916.3|	2171	2172	32
gi|1001019338|gb|CP006916.3|	2172	2173	33
gi|1001019338|gb|CP006916.3|	2173	2175	32
gi|1001019338|gb|CP006916.3|	2175	2177	31
gi|1001019338|gb|CP006916.3|	2177	2178	35
gi|1001019338|gb|CP006916.3|	2178	2179	27
gi|1001019338|gb|CP006916.3|	2179	2180	25
gi|1001019338|gb|CP006916.3|	2180	2181	24
gi|1001019338|gb|CP006916.3|	2181	2184	23
gi|1001019338|gb|CP006916.3|	2184	2188	22
gi|1001019338|gb|CP006916.3|	2188	2189	21
gi|1001019338|gb|CP006916.3|	2189	2190	20
gi|1001019338|gb|CP006916.3|	2190	2191	19
gi|1001019338|gb|CP006916.3|	2191	2192	18
gi|1001019338|gb|CP006916.3|	2192	2193	19
gi|1001019338|gb|CP006916.3|	2193	2196	18
gi|1001019338|gb|CP006916.3|	2196	2198	15
gi|1001019338|gb|CP006916.3|	2198	2199	14
gi|1001019338|gb|CP006916.3|	2199	2201	13
gi|1001019338|gb|CP006916.3|	2201	2202	12
gi|1001019338|gb|CP006916.3|	2202	2203	7
gi|1001019338|gb|CP006916.3|	2203	2204	8
gi|1001019338|gb|CP006916.3|	2204	2205	7
gi|1001019338|gb|CP006916.3|	2205	2206	6
gi|1001019338|gb|CP006916.3|	2206	2210	5
gi|1001019338|gb|CP006916.3|	2210	2212	8
gi|1001019338|gb|CP006916.3|	2212	2215	9
gi|1001019338|gb|CP006916.3|	2215	2216	11
gi|1001019338|gb|CP006916.3|	2216	2220	13
gi|1001019338|gb|CP006916.3|	2220	2222	12
gi|1001019338|gb|CP006916.3|	2222	2223	11
gi|1001019338|gb|CP006916.3|	2223	2224	12
gi|1001019338|gb|CP006916.3|	2224	2225	14
gi|1001019338|gb|CP006916.3|	2225	2226	15
gi|1001019338|gb|CP006916.3|	2226	2228	14
gi|1001019338|gb|CP006916.3|	2228	2229	15
gi|1001019338|gb|CP006916.3|	2229	2230	17
gi|1001019338|gb|CP006916.3|	2230	2232	19
gi|1001019338|gb|CP006916.3|	2232	2234	21
gi|1001019338|gb|CP006916.3|	2234	2235	31
gi|1001019338|gb|CP006916.3|	2235	2237	32
gi|1001019338|gb|CP006916.3|	2237	2238	33
gi|1001019338|gb|CP006916.3|	2238	2239	34
gi|1001019338|gb|CP006916.3|	2239	2240	35
gi|1001019338|gb|CP006916.3|	2240	2241	33
gi|1001019338|gb|CP006916.3|	2241	2242	31
gi|1001019338|gb|CP006916.3|	2242	2244	30
gi|1001019338|gb|CP006916.3|	2244	2245	38
gi|1001019338|gb|CP006916.3|	2245	2246	40
gi|1001019338|gb|CP006916.3|	2246	2247	42
gi|1001019338|gb|CP006916.3|	2247	2248	45
gi|1001019338|gb|CP006916.3|	2248	2249	44
gi|1001019338|gb|CP006916.3|	2249	2251	42
gi|1001019338|gb|CP006916.3|	2251	2252	47
gi|1001019338|gb|CP006916.3|	2252	2253	48
gi|1001019338|gb|CP006916.3|	2253	2254	49
gi|1001019338|gb|CP006916.3|	2254	2255	50
gi|1001019338|gb|CP006916.3|	2255	2257	48
gi|1001019338|gb|CP006916.3|	2257	2258	47
gi|1001019338|gb|CP006916.3|	2258	2259	50
gi|1001019338|gb|CP006916.3|	2259	2260	40
gi|1001019338|gb|CP006916.3|	2260	2261	42
gi|1001019338|gb|CP006916.3|	2261	2262	43
gi|1001019338|gb|CP006916.3|	2262	2263	42
gi|1001019338|gb|CP006916.3|	2263	2265	46
gi|1001019338|gb|CP006916.3|	2265	2266	47
gi|1001019338|gb|CP006916.3|	2266	2267	49
gi|1001019338|gb|CP006916.3|	2267	2269	51
gi|1001019338|gb|CP006916.3|	2269	2270	44
gi|1001019338|gb|CP006916.3|	2270	2272	46
gi|1001019338|gb|CP006916.3|	2272	2273	43
gi|1001019338|gb|CP006916.3|	2273	2276	44
gi|1001019338|gb|CP006916.3|	2276	2277	40
gi|1001019338|gb|CP006916.3|	2277	2278	39
gi|1001019338|gb|CP006916.3|	2278	2282	38
gi|1001019338|gb|CP006916.3|	2282	2283	37
gi|1001019338|gb|CP006916.3|	2283	2285	34
gi|1001019338|gb|CP006916.3|	2285	2286	30
gi|1001019338|gb|CP006916.3|	2286	2288	29
gi|1001019338|gb|CP006916.3|	2288	2289	24
gi|1001019338|gb|CP006916.3|	2289	2290	23
gi|1001019338|gb|CP006916.3|	2290	2291	22
gi|1001019338|gb|CP006916.3|	2291	2292	20
gi|1001019338|gb|CP006916.3|	2292	2295	18
gi|1001019338|gb|CP006916.3|	2295	2298	14
gi|1001019338|gb|CP006916.3|	2298	2299	13
gi|1001019338|gb|CP006916.3|	2299	2301	14
gi|1001019338|gb|CP006916.3|	2301	2302	13
gi|1001019338|gb|CP006916.3|	2302	2303	14
gi|1001019338|gb|CP006916.3|	2303	2304	15
gi|1001019338|gb|CP006916.3|	2304	2307	12
gi|1001019338|gb|CP006916.3|	2307	2310	13
gi|1001019338|gb|CP006916.3|	2310	2311	14
gi|1001019338|gb|CP006916.3|	2311	2312	15
gi|1001019338|gb|CP006916.3|	2312	2313	16
gi|1001019338|gb|CP006916.3|	2313	2317	18
gi|1001019338|gb|CP006916.3|	2317	2318	19
gi|1001019338|gb|CP006916.3|	2318	2319	21
gi|1001019338|gb|CP006916.3|	2319	2321	20
gi|1001019338|gb|CP006916.3|	2321	2323	18
gi|1001019338|gb|CP006916.3|	2323	2328	19
gi|1001019338|gb|CP006916.3|	2328	2330	17
gi|1001019338|gb|CP006916.3|	2330	2331	18
gi|1001019338|gb|CP006916.3|	2331	2332	19
gi|1001019338|gb|CP006916.3|	2332	2333	18
gi|1001019338|gb|CP006916.3|	2333	2334	20
gi|1001019338|gb|CP006916.3|	2334	2335	22
gi|1001019338|gb|CP006916.3|	2335	2336	23
gi|1001019338|gb|CP006916.3|	2336	2337	26
gi|1001019338|gb|CP006916.3|	2337	2338	25
gi|1001019338|gb|CP006916.3|	2338	2342	23
gi|1001019338|gb|CP006916.3|	2342	2343	22
gi|1001019338|gb|CP006916.3|	2343	2345	20
gi|1001019338|gb|CP006916.3|	2345	2346	22
gi|1001019338|gb|CP006916.3|	2346	2348	23
gi|1001019338|gb|CP006916.3|	2348	2350	22
gi|1001019338|gb|CP006916.3|	2350	2352	21
gi|1001019338|gb|CP006916.3|	2352	2353	20
gi|1001019338|gb|CP006916.3|	2353	2356	19
gi|1001019338|gb|CP006916.3|	2356	2358	18
gi|1001019338|gb|CP006916.3|	2358	2359	16
gi|1001019338|gb|CP006916.3|	2359	2360	15
gi|1001019338|gb|CP006916.3|	2360	2361	11
gi|1001019338|gb|CP006916.3|	2361	2363	7
gi|1001019338|gb|CP006916.3|	2363	2365	8
gi|1001019338|gb|CP006916.3|	2365	2367	9
gi|1001019338|gb|CP006916.3|	2367	2370	10
gi|1001019338|gb|CP006916.3|	2370	2371	8
gi|1001019338|gb|CP006916.3|	2371	2373	7
gi|1001019338|gb|CP006916.3|	2373	2374	8
gi|1001019338|gb|CP006916.3|	2374	2376	7
gi|1001019338|gb|CP006916.3|	2376	2380	8
gi|1001019338|gb|CP006916.3|	2380	2384	7
gi|1001019338|gb|CP006916.3|	2384	2387	6
gi|1001019338|gb|CP006916.3|	2387	2390	7
gi|1001019338|gb|CP006916.3|	2390	2391	8
gi|1001019338|gb|CP006916.3|	2391	2393	9
gi|1001019338|gb|CP006916.3|	2393	2394	11
gi|1001019338|gb|CP006916.3|	2394	2395	16
gi|1001019338|gb|CP006916.3|	2395	2397	17
gi|1001019338|gb|CP006916.3|	2397	2398	18
gi|1001019338|gb|CP006916.3|	2398	2399	22
gi|1001019338|gb|CP006916.3|	2399	2400	24
gi|1001019338|gb|CP006916.3|	2400	2401	25
gi|1001019338|gb|CP006916.3|	2401	2403	26
gi|1001019338|gb|CP006916.3|	2403	2405	27
gi|1001019338|gb|CP006916.3|	2405	2407	28
gi|1001019338|gb|CP006916.3|	2407	2408	32
gi|1001019338|gb|CP006916.3|	2408	2409	34
gi|1001019338|gb|CP006916.3|	2409	2411	37
gi|1001019338|gb|CP006916.3|	2411	2413	39
gi|1001019338|gb|CP006916.3|	2413	2414	38
gi|1001019338|gb|CP006916.3|	2414	2415	39
gi|1001019338|gb|CP006916.3|	2415	2416	41
gi|1001019338|gb|CP006916.3|	2416	2417	45
gi|1001019338|gb|CP006916.3|	2417	2419	44
gi|1001019338|gb|CP006916.3|	2419	2423	39
gi|1001019338|gb|CP006916.3|	2423	2424	34
gi|1001019338|gb|CP006916.3|	2424	2425	32
gi|1001019338|gb|CP006916.3|	2425	2426	31
gi|1001019338|gb|CP006916.3|	2426	2428	30
gi|1001019338|gb|CP006916.3|	2428	2430	29
gi|1001019338|gb|CP006916.3|	2430	2431	31
gi|1001019338|gb|CP006916.3|	2431	2432	33
gi|1001019338|gb|CP006916.3|	2432	2434	32
gi|1001019338|gb|CP006916.3|	2434	2435	29
gi|1001019338|gb|CP006916.3|	2435	2437	31
gi|1001019338|gb|CP006916.3|	2437	2438	30
gi|1001019338|gb|CP006916.3|	2438	2440	31
gi|1001019338|gb|CP006916.3|	2440	2441	28
gi|1001019338|gb|CP006916.3|	2441	2442	24
gi|1001019338|gb|CP006916.3|	2442	2443	25
gi|1001019338|gb|CP006916.3|	2443	2444	24
gi|1001019338|gb|CP006916.3|	2444	2445	25
gi|1001019338|gb|CP006916.3|	2445	2446	24
gi|1001019338|gb|CP006916.3|	2446	2447	25
gi|1001019338|gb|CP006916.3|	2447	2448	27
gi|1001019338|gb|CP006916.3|	2448	2449	28
gi|1001019338|gb|CP006916.3|	2449	2451	31
gi|1001019338|gb|CP006916.3|	2451	2452	32
gi|1001019338|gb|CP006916.3|	2452	2454	34
gi|1001019338|gb|CP006916.3|	2454	2455	36
gi|1001019338|gb|CP006916.3|	2455	2456	33
gi|1001019338|gb|CP006916.3|	2456	2457	31
gi|1001019338|gb|CP006916.3|	2457	2458	28
gi|1001019338|gb|CP006916.3|	2458	2460	26
gi|1001019338|gb|CP006916.3|	2460	2461	24
gi|1001019338|gb|CP006916.3|	2461	2462	22
gi|1001019338|gb|CP006916.3|	2462	2463	21
gi|1001019338|gb|CP006916.3|	2463	2464	20
gi|1001019338|gb|CP006916.3|	2464	2466	19
gi|1001019338|gb|CP006916.3|	2466	2467	18
gi|1001019338|gb|CP006916.3|	2467	2468	17
gi|1001019338|gb|CP006916.3|	2468	2469	16
gi|1001019338|gb|CP006916.3|	2469	2471	18
gi|1001019338|gb|CP006916.3|	2471	2472	17
gi|1001019338|gb|CP006916.3|	2472	2473	14
gi|1001019338|gb|CP006916.3|	2473	2474	13
gi|1001019338|gb|CP006916.3|	2474	2476	10
gi|1001019338|gb|CP006916.3|	2476	2477	8
gi|1001019338|gb|CP006916.3|	2477	2478	6
gi|1001019338|gb|CP006916.3|	2478	2479	7
gi|1001019338|gb|CP006916.3|	2479	2481	6
gi|1001019338|gb|CP006916.3|	2481	2482	7
gi|1001019338|gb|CP006916.3|	2482	2483	9
gi|1001019338|gb|CP006916.3|	2483	2484	10
gi|1001019338|gb|CP006916.3|	2484	2485	12
gi|1001019338|gb|CP006916.3|	2485	2487	14
gi|1001019338|gb|CP006916.3|	2487	2489	16
gi|1001019338|gb|CP006916.3|	2489	2490	17
gi|1001019338|gb|CP006916.3|	2490	2494	16
gi|1001019338|gb|CP006916.3|	2494	2495	14
gi|1001019338|gb|CP006916.3|	2495	2497	15
gi|1001019338|gb|CP006916.3|	2497	2499	16
gi|1001019338|gb|CP006916.3|	2499	2500	17
gi|1001019338|gb|CP006916.3|	2500	2501	18
gi|1001019338|gb|CP006916.3|	2501	2503	19
gi|1001019338|gb|CP006916.3|	2503	2504	18
gi|1001019338|gb|CP006916.3|	2504	2506	17
gi|1001019338|gb|CP006916.3|	2506	2507	16
gi|1001019338|gb|CP006916.3|	2507	2508	14
gi|1001019338|gb|CP006916.3|	2508	2509	13
gi|1001019338|gb|CP006916.3|	2509	2510	11
gi|1001019338|gb|CP006916.3|	2510	2512	9
gi|1001019338|gb|CP006916.3|	2512	2514	7
gi|1001019338|gb|CP006916.3|	2514	2516	6
gi|1001019338|gb|CP006916.3|	2516	2519	7
gi|1001019338|gb|CP006916.3|	2519	2520	6
gi|1001019338|gb|CP006916.3|	2520	2521	5
gi|1001019338|gb|CP006916.3|	2521	2522	6
gi|1001019338|gb|CP006916.3|	2522	2524	5
gi|1001019338|gb|CP006916.3|	2524	2527	4
gi|1001019338|gb|CP006916.3|	2527	2528	6
gi|1001019338|gb|CP006916.3|	2528	2529	8
gi|1001019338|gb|CP006916.3|	2529	2531	9
gi|1001019338|gb|CP006916.3|	2531	2532	10
gi|1001019338|gb|CP006916.3|	2532	2533	14
gi|1001019338|gb|CP006916.3|	2533	2535	15
gi|1001019338|gb|CP006916.3|	2535	2536	16
gi|1001019338|gb|CP006916.3|	2536	2537	19
gi|1001019338|gb|CP006916.3|	2537	2538	24
gi|1001019338|gb|CP006916.3|	2538	2539	26
gi|1001019338|gb|CP006916.3|	2539	2541	32
gi|1001019338|gb|CP006916.3|	2541	2543	33
gi|1001019338|gb|CP006916.3|	2543	2544	34
gi|1001019338|gb|CP006916.3|	2544	2545	35
gi|1001019338|gb|CP006916.3|	2545	2546	36
gi|1001019338|gb|CP006916.3|	2546	2547	35
gi|1001019338|gb|CP006916.3|	2547	2549	39
gi|1001019338|gb|CP006916.3|	2549	2552	40
gi|1001019338|gb|CP006916.3|	2552	2553	38
gi|1001019338|gb|CP006916.3|	2553	2554	36
gi|1001019338|gb|CP006916.3|	2554	2555	37
gi|1001019338|gb|CP006916.3|	2555	2556	39
gi|1001019338|gb|CP006916.3|	2556	2557	40
gi|1001019338|gb|CP006916.3|	2557	2561	36
gi|1001019338|gb|CP006916.3|	2561	2562	33
gi|1001019338|gb|CP006916.3|	2562	2563	30
gi|1001019338|gb|CP006916.3|	2563	2564	29
gi|1001019338|gb|CP006916.3|	2564	2566	23
gi|1001019338|gb|CP006916.3|	2566	2567	21
gi|1001019338|gb|CP006916.3|	2567	2568	22
gi|1001019338|gb|CP006916.3|	2568	2569	21
gi|1001019338|gb|CP006916.3|	2569	2572	20
gi|1001019338|gb|CP006916.3|	2572	2573	16
gi|1001019338|gb|CP006916.3|	2573	2574	18
gi|1001019338|gb|CP006916.3|	2574	2575	19
gi|1001019338|gb|CP006916.3|	2575	2576	21
gi|1001019338|gb|CP006916.3|	2576	2579	25
gi|1001019338|gb|CP006916.3|	2579	2580	24
gi|1001019338|gb|CP006916.3|	2580	2581	23
gi|1001019338|gb|CP006916.3|	2581	2582	22
gi|1001019338|gb|CP006916.3|	2582	2583	24
gi|1001019338|gb|CP006916.3|	2583	2585	23
gi|1001019338|gb|CP006916.3|	2585	2587	22
gi|1001019338|gb|CP006916.3|	2587	2588	24
gi|1001019338|gb|CP006916.3|	2588	2589	23
gi|1001019338|gb|CP006916.3|	2589	2592	24
gi|1001019338|gb|CP006916.3|	2592	2593	23
gi|1001019338|gb|CP006916.3|	2593	2594	25
gi|1001019338|gb|CP006916.3|	2594	2595	26
gi|1001019338|gb|CP006916.3|	2595	2596	28
gi|1001019338|gb|CP006916.3|	2596	2597	29
gi|1001019338|gb|CP006916.3|	2597	2598	30
gi|1001019338|gb|CP006916.3|	2598	2599	29
gi|1001019338|gb|CP006916.3|	2599	2600	27
gi|1001019338|gb|CP006916.3|	2600	2604	24
gi|1001019338|gb|CP006916.3|	2604	2605	25
gi|1001019338|gb|CP006916.3|	2605	2606	24
gi|1001019338|gb|CP006916.3|	2606	2609	23
gi|1001019338|gb|CP006916.3|	2609	2611	24
gi|1001019338|gb|CP006916.3|	2611	2612	26
gi|1001019338|gb|CP006916.3|	2612	2615	22
gi|1001019338|gb|CP006916.3|	2615	2618	24
gi|1001019338|gb|CP006916.3|	2618	2620	22
gi|1001019338|gb|CP006916.3|	2620	2621	19
gi|1001019338|gb|CP006916.3|	2621	2622	18
gi|1001019338|gb|CP006916.3|	2622	2623	17
gi|1001019338|gb|CP006916.3|	2623	2626	18
gi|1001019338|gb|CP006916.3|	2626	2629	13
gi|1001019338|gb|CP006916.3|	2629	2631	11
gi|1001019338|gb|CP006916.3|	2631	2632	13
gi|1001019338|gb|CP006916.3|	2632	2634	11
gi|1001019338|gb|CP006916.3|	2634	2636	10
gi|1001019338|gb|CP006916.3|	2636	2639	9
gi|1001019338|gb|CP006916.3|	2639	2642	8
gi|1001019338|gb|CP006916.3|	2642	2644	10
gi|1001019338|gb|CP006916.3|	2644	2645	9
gi|1001019338|gb|CP006916.3|	2645	2646	11
gi|1001019338|gb|CP006916.3|	2646	2648	12
gi|1001019338|gb|CP006916.3|	2648	2649	10
gi|1001019338|gb|CP006916.3|	2649	2650	11
gi|1001019338|gb|CP006916.3|	2650	2651	14
gi|1001019338|gb|CP006916.3|	2651	2652	15
gi|1001019338|gb|CP006916.3|	2652	2653	16
gi|1001019338|gb|CP006916.3|	2653	2654	18
gi|1001019338|gb|CP006916.3|	2654	2655	21
gi|1001019338|gb|CP006916.3|	2655	2656	22
gi|1001019338|gb|CP006916.3|	2656	2657	24
gi|1001019338|gb|CP006916.3|	2657	2659	25
gi|1001019338|gb|CP006916.3|	2659	2660	27
gi|1001019338|gb|CP006916.3|	2660	2662	30
gi|1001019338|gb|CP006916.3|	2662	2663	31
gi|1001019338|gb|CP006916.3|	2663	2665	33
gi|1001019338|gb|CP006916.3|	2665	2666	31
gi|1001019338|gb|CP006916.3|	2666	2667	33
gi|1001019338|gb|CP006916.3|	2667	2669	32
gi|1001019338|gb|CP006916.3|	2669	2670	33
gi|1001019338|gb|CP006916.3|	2670	2671	31
gi|1001019338|gb|CP006916.3|	2671	2674	30
gi|1001019338|gb|CP006916.3|	2674	2675	29
gi|1001019338|gb|CP006916.3|	2675	2676	26
gi|1001019338|gb|CP006916.3|	2676	2677	25
gi|1001019338|gb|CP006916.3|	2677	2678	24
gi|1001019338|gb|CP006916.3|	2678	2679	22
gi|1001019338|gb|CP006916.3|	2679	2680	19
gi|1001019338|gb|CP006916.3|	2680	2681	18
gi|1001019338|gb|CP006916.3|	2681	2682	14
gi|1001019338|gb|CP006916.3|	2682	2684	13
gi|1001019338|gb|CP006916.3|	2684	2685	11
gi|1001019338|gb|CP006916.3|	2685	2686	8
gi|1001019338|gb|CP006916.3|	2686	2687	7
gi|1001019338|gb|CP006916.3|	2687	2688	6
gi|1001019338|gb|CP006916.3|	2688	2691	4
gi|1001019338|gb|CP006916.3|	2691	2692	3
gi|1001019338|gb|CP006916.3|	2692	2695	2
gi|1001019338|gb|CP006916.3|	2695	2696	4
gi|1001019338|gb|CP006916.3|	2696	2697	5
gi|1001019338|gb|CP006916.3|	2697	2698	8
gi|1001019338|gb|CP006916.3|	2698	2699	13
gi|1001019338|gb|CP006916.3|	2699	2700	16
gi|1001019338|gb|CP006916.3|	2700	2701	17
gi|1001019338|gb|CP006916.3|	2701	2703	19
gi|1001019338|gb|CP006916.3|	2703	2704	20
gi|1001019338|gb|CP006916.3|	2704	2705	23
gi|1001019338|gb|CP006916.3|	2705	2707	24
gi|1001019338|gb|CP006916.3|	2707	2708	26
gi|1001019338|gb|CP006916.3|	2708	2709	28
gi|1001019338|gb|CP006916.3|	2709	2710	29
gi|1001019338|gb|CP006916.3|	2710	2711	30
gi|1001019338|gb|CP006916.3|	2711	2714	31
gi|1001019338|gb|CP006916.3|	2714	2716	32
gi|1001019338|gb|CP006916.3|	2716	2717	33
gi|1001019338|gb|CP006916.3|	2717	2718	37
gi|1001019338|gb|CP006916.3|	2718	2719	38
gi|1001019338|gb|CP006916.3|	2719	2720	37
gi|1001019338|gb|CP006916.3|	2720	2721	36
gi|1001019338|gb|CP006916.3|	2721	2722	35
gi|1001019338|gb|CP006916.3|	2722	2723	33
gi|1001019338|gb|CP006916.3|	2723	2724	30
gi|1001019338|gb|CP006916.3|	2724	2725	29
gi|1001019338|gb|CP006916.3|	2725	2726	28
gi|1001019338|gb|CP006916.3|	2726	2728	26
gi|1001019338|gb|CP006916.3|	2728	2729	25
gi|1001019338|gb|CP006916.3|	2729	2730	23
gi|1001019338|gb|CP006916.3|	2730	2731	22
gi|1001019338|gb|CP006916.3|	2731	2732	29
gi|1001019338|gb|CP006916.3|	2732	2733	27
gi|1001019338|gb|CP006916.3|	2733	2734	26
gi|1001019338|gb|CP006916.3|	2734	2735	25
gi|1001019338|gb|CP006916.3|	2735	2736	26
gi|1001019338|gb|CP006916.3|	2736	2739	27
gi|1001019338|gb|CP006916.3|	2739	2740	26
gi|1001019338|gb|CP006916.3|	2740	2742	27
gi|1001019338|gb|CP006916.3|	2742	2743	23
gi|1001019338|gb|CP006916.3|	2743	2744	22
gi|1001019338|gb|CP006916.3|	2744	2747	23
gi|1001019338|gb|CP006916.3|	2747	2748	22
gi|1001019338|gb|CP006916.3|	2748	2749	20
gi|1001019338|gb|CP006916.3|	2749	2750	18
gi|1001019338|gb|CP006916.3|	2750	2753	19
gi|1001019338|gb|CP006916.3|	2753	2754	20
gi|1001019338|gb|CP006916.3|	2754	2755	19
gi|1001019338|gb|CP006916.3|	2755	2756	20
gi|1001019338|gb|CP006916.3|	2756	2759	15
gi|1001019338|gb|CP006916.3|	2759	2760	17
gi|1001019338|gb|CP006916.3|	2760	2761	15
gi|1001019338|gb|CP006916.3|	2761	2762	13
gi|1001019338|gb|CP006916.3|	2762	2763	16
gi|1001019338|gb|CP006916.3|	2763	2765	17
gi|1001019338|gb|CP006916.3|	2765	2766	16
gi|1001019338|gb|CP006916.3|	2766	2769	14
gi|1001019338|gb|CP006916.3|	2769	2770	13
gi|1001019338|gb|CP006916.3|	2770	2774	12
gi|1001019338|gb|CP006916.3|	2774	2775	15
gi|1001019338|gb|CP006916.3|	2775	2778	14
gi|1001019338|gb|CP006916.3|	2778	2779	13
gi|1001019338|gb|CP006916.3|	2779	2781	15
gi|1001019338|gb|CP006916.3|	2781	2782	14
gi|1001019338|gb|CP006916.3|	2782	2783	16
gi|1001019338|gb|CP006916.3|	2783	2784	15
gi|1001019338|gb|CP006916.3|	2784	2785	13
gi|1001019338|gb|CP006916.3|	2785	2786	14
gi|1001019338|gb|CP006916.3|	2786	2787	15
gi|1001019338|gb|CP006916.3|	2787	2788	12
gi|1001019338|gb|CP006916.3|	2788	2792	11
gi|1001019338|gb|CP006916.3|	2792	2795	13
gi|1001019338|gb|CP006916.3|	2795	2799	16
gi|1001019338|gb|CP006916.3|	2799	2802	13
gi|1001019338|gb|CP006916.3|	2802	2803	14
gi|1001019338|gb|CP006916.3|	2803	2804	15
gi|1001019338|gb|CP006916.3|	2804	2809	13
gi|1001019338|gb|CP006916.3|	2809	2810	14
gi|1001019338|gb|CP006916.3|	2810	2811	13
gi|1001019338|gb|CP006916.3|	2811	2816	12
gi|1001019338|gb|CP006916.3|	2816	2817	13
gi|1001019338|gb|CP006916.3|	2817	2820	11
gi|1001019338|gb|CP006916.3|	2820	2823	8
gi|1001019338|gb|CP006916.3|	2823	2826	9
gi|1001019338|gb|CP006916.3|	2826	2827	10
gi|1001019338|gb|CP006916.3|	2827	2828	9
gi|1001019338|gb|CP006916.3|	2828	2830	8
gi|1001019338|gb|CP006916.3|	2830	2831	7
gi|1001019338|gb|CP006916.3|	2831	2832	6
gi|1001019338|gb|CP006916.3|	2832	2833	5
gi|1001019338|gb|CP006916.3|	2833	2834	6
gi|1001019338|gb|CP006916.3|	2834	2838	5
gi|1001019338|gb|CP006916.3|	2838	2841	6
gi|1001019338|gb|CP006916.3|	2841	2842	5
gi|1001019338|gb|CP006916.3|	2842	2851	6
gi|1001019338|gb|CP006916.3|	2851	2854	8
gi|1001019338|gb|CP006916.3|	2854	2855	9
gi|1001019338|gb|CP006916.3|	2855	2857	10
gi|1001019338|gb|CP006916.3|	2857	2862	9
gi|1001019338|gb|CP006916.3|	2862	2863	10
gi|1001019338|gb|CP006916.3|	2863	2867	9
gi|1001019338|gb|CP006916.3|	2867	2873	8
gi|1001019338|gb|CP006916.3|	2873	2876	7
gi|1001019338|gb|CP006916.3|	2876	2879	5
gi|1001019338|gb|CP006916.3|	2879	2880	4
gi|1001019338|gb|CP006916.3|	2880	2881	3
gi|1001019338|gb|CP006916.3|	2881	2883	5
gi|1001019338|gb|CP006916.3|	2883	2884	4
gi|1001019338|gb|CP006916.3|	2884	2885	6
gi|1001019338|gb|CP006916.3|	2885	2886	7
gi|1001019338|gb|CP006916.3|	2886	2889	8
gi|1001019338|gb|CP006916.3|	2889	2891	11
gi|1001019338|gb|CP006916.3|	2891	2893	12
gi|1001019338|gb|CP006916.3|	2893	2895	13
gi|1001019338|gb|CP006916.3|	2895	2900	14
gi|1001019338|gb|CP006916.3|	2900	2903	15
gi|1001019338|gb|CP006916.3|	2903	2904	17
gi|1001019338|gb|CP006916.3|	2904	2906	20
gi|1001019338|gb|CP006916.3|	2906	2907	22
gi|1001019338|gb|CP006916.3|	2907	2908	25
gi|1001019338|gb|CP006916.3|	2908	2909	28
gi|1001019338|gb|CP006916.3|	2909	2911	27
gi|1001019338|gb|CP006916.3|	2911	2912	29
gi|1001019338|gb|CP006916.3|	2912	2914	28
gi|1001019338|gb|CP006916.3|	2914	2915	25
gi|1001019338|gb|CP006916.3|	2915	2916	28
gi|1001019338|gb|CP006916.3|	2916	2917	27
gi|1001019338|gb|CP006916.3|	2917	2919	30
gi|1001019338|gb|CP006916.3|	2919	2921	31
gi|1001019338|gb|CP006916.3|	2921	2922	32
gi|1001019338|gb|CP006916.3|	2922	2923	33
gi|1001019338|gb|CP006916.3|	2923	2924	34
gi|1001019338|gb|CP006916.3|	2924	2925	35
gi|1001019338|gb|CP006916.3|	2925	2926	34
gi|1001019338|gb|CP006916.3|	2926	2928	33
gi|1001019338|gb|CP006916.3|	2928	2929	31
gi|1001019338|gb|CP006916.3|	2929	2931	29
gi|1001019338|gb|CP006916.3|	2931	2932	25
gi|1001019338|gb|CP006916.3|	2932	2933	22
gi|1001019338|gb|CP006916.3|	2933	2934	21
gi|1001019338|gb|CP006916.3|	2934	2935	20
gi|1001019338|gb|CP006916.3|	2935	2936	19
gi|1001019338|gb|CP006916.3|	2936	2937	16
gi|1001019338|gb|CP006916.3|	2937	2939	17
gi|1001019338|gb|CP006916.3|	2939	2940	19
gi|1001019338|gb|CP006916.3|	2940	2942	16
gi|1001019338|gb|CP006916.3|	2942	2945	13
gi|1001019338|gb|CP006916.3|	2945	2946	12
gi|1001019338|gb|CP006916.3|	2946	2947	11
gi|1001019338|gb|CP006916.3|	2947	2949	10
gi|1001019338|gb|CP006916.3|	2949	2953	9
gi|1001019338|gb|CP006916.3|	2953	2955	10
gi|1001019338|gb|CP006916.3|	2955	2956	12
gi|1001019338|gb|CP006916.3|	2956	2957	14
gi|1001019338|gb|CP006916.3|	2957	2958	17
gi|1001019338|gb|CP006916.3|	2958	2959	15
gi|1001019338|gb|CP006916.3|	2959	2960	18
gi|1001019338|gb|CP006916.3|	2960	2962	19
gi|1001019338|gb|CP006916.3|	2962	2963	18
gi|1001019338|gb|CP006916.3|	2963	2966	19
gi|1001019338|gb|CP006916.3|	2966	2969	23
gi|1001019338|gb|CP006916.3|	2969	2970	22
gi|1001019338|gb|CP006916.3|	2970	2971	24
gi|1001019338|gb|CP006916.3|	2971	2972	25
gi|1001019338|gb|CP006916.3|	2972	2975	27
gi|1001019338|gb|CP006916.3|	2975	2976	28
gi|1001019338|gb|CP006916.3|	2976	2977	31
gi|1001019338|gb|CP006916.3|	2977	2978	32
gi|1001019338|gb|CP006916.3|	2978	2980	31
gi|1001019338|gb|CP006916.3|	2980	2982	38
gi|1001019338|gb|CP006916.3|	2982	2983	39
gi|1001019338|gb|CP006916.3|	2983	2984	41
gi|1001019338|gb|CP006916.3|	2984	2985	40
gi|1001019338|gb|CP006916.3|	2985	2986	42
gi|1001019338|gb|CP006916.3|	2986	2987	48
gi|1001019338|gb|CP006916.3|	2987	2988	49
gi|1001019338|gb|CP006916.3|	2988	2990	52
gi|1001019338|gb|CP006916.3|	2990	2991	53
gi|1001019338|gb|CP006916.3|	2991	2992	52
gi|1001019338|gb|CP006916.3|	2992	2994	53
gi|1001019338|gb|CP006916.3|	2994	2995	55
gi|1001019338|gb|CP006916.3|	2995	2996	54
gi|1001019338|gb|CP006916.3|	2996	2997	57
gi|1001019338|gb|CP006916.3|	2997	2998	55
gi|1001019338|gb|CP006916.3|	2998	2999	54
gi|1001019338|gb|CP006916.3|	2999	3000	55
gi|1001019338|gb|CP006916.3|	3000	3001	54
gi|1001019338|gb|CP006916.3|	3001	3002	52
gi|1001019338|gb|CP006916.3|	3002	3003	54
gi|1001019338|gb|CP006916.3|	3003	3004	55
gi|1001019338|gb|CP006916.3|	3004	3005	54
gi|1001019338|gb|CP006916.3|	3005	3006	45
gi|1001019338|gb|CP006916.3|	3006	3007	43
gi|1001019338|gb|CP006916.3|	3007	3008	40
gi|1001019338|gb|CP006916.3|	3008	3009	38
gi|1001019338|gb|CP006916.3|	3009	3010	36
gi|1001019338|gb|CP006916.3|	3010	3011	33
gi|1001019338|gb|CP006916.3|	3011	3012	27
gi|1001019338|gb|CP006916.3|	3012	3013	26
gi|1001019338|gb|CP006916.3|	3013	3014	22
gi|1001019338|gb|CP006916.3|	3014	3015	20
gi|1001019338|gb|CP006916.3|	3015	3016	19
gi|1001019338|gb|CP006916.3|	3016	3017	18
gi|1001019338|gb|CP006916.3|	3017	3018	17
gi|1001019338|gb|CP006916.3|	3018	3020	18
gi|1001019338|gb|CP006916.3|	3020	3021	17
gi|1001019338|gb|CP006916.3|	3021	3023	13
gi|1001019338|gb|CP006916.3|	3023	3024	14
gi|1001019338|gb|CP006916.3|	3024	3026	16
gi|1001019338|gb|CP006916.3|	3026	3027	17
gi|1001019338|gb|CP006916.3|	3027	3028	18
gi|1001019338|gb|CP006916.3|	3028	3032	17
gi|1001019338|gb|CP006916.3|	3032	3033	16
gi|1001019338|gb|CP006916.3|	3033	3034	17
gi|1001019338|gb|CP006916.3|	3034	3035	20
gi|1001019338|gb|CP006916.3|	3035	3037	21
gi|1001019338|gb|CP006916.3|	3037	3038	25
gi|1001019338|gb|CP006916.3|	3038	3039	26
gi|1001019338|gb|CP006916.3|	3039	3040	28
gi|1001019338|gb|CP006916.3|	3040	3041	29
gi|1001019338|gb|CP006916.3|	3041	3043	28
gi|1001019338|gb|CP006916.3|	3043	3044	26
gi|1001019338|gb|CP006916.3|	3044	3045	25
gi|1001019338|gb|CP006916.3|	3045	3046	26
gi|1001019338|gb|CP006916.3|	3046	3048	27
gi|1001019338|gb|CP006916.3|	3048	3049	28
gi|1001019338|gb|CP006916.3|	3049	3052	27
gi|1001019338|gb|CP006916.3|	3052	3053	25
gi|1001019338|gb|CP006916.3|	3053	3054	26
gi|1001019338|gb|CP006916.3|	3054	3058	27
gi|1001019338|gb|CP006916.3|	3058	3059	26
gi|1001019338|gb|CP006916.3|	3059	3060	25
gi|1001019338|gb|CP006916.3|	3060	3062	24
gi|1001019338|gb|CP006916.3|	3062	3063	20
gi|1001019338|gb|CP006916.3|	3063	3064	19
gi|1001019338|gb|CP006916.3|	3064	3066	18
gi|1001019338|gb|CP006916.3|	3066	3067	17
gi|1001019338|gb|CP006916.3|	3067	3068	19
gi|1001019338|gb|CP006916.3|	3068	3069	21
gi|1001019338|gb|CP006916.3|	3069	3070	20
gi|1001019338|gb|CP006916.3|	3070	3071	19
gi|1001019338|gb|CP006916.3|	3071	3073	18
gi|1001019338|gb|CP006916.3|	3073	3074	16
gi|1001019338|gb|CP006916.3|	3074	3076	14
gi|1001019338|gb|CP006916.3|	3076	3077	12
gi|1001019338|gb|CP006916.3|	3077	3078	10
gi|1001019338|gb|CP006916.3|	3078	3079	9
gi|1001019338|gb|CP006916.3|	3079	3084	8
gi|1001019338|gb|CP006916.3|	3084	3089	6
gi|1001019338|gb|CP006916.3|	3089	3090	5
gi|1001019338|gb|CP006916.3|	3090	3092	4
gi|1001019338|gb|CP006916.3|	3092	3093	2
gi|1001019338|gb|CP006916.3|	3093	3102	0
gi|1001019338|gb|CP006916.3|	3102	3106	2
gi|1001019338|gb|CP006916.3|	3106	3108	3
gi|1001019338|gb|CP006916.3|	3108	3109	4
gi|1001019338|gb|CP006916.3|	3109	3110	8
gi|1001019338|gb|CP006916.3|	3110	3111	12
gi|1001019338|gb|CP006916.3|	3111	3114	13
gi|1001019338|gb|CP006916.3|	3114	3115	14
gi|1001019338|gb|CP006916.3|	3115	3121	16
gi|1001019338|gb|CP006916.3|	3121	3122	17
gi|1001019338|gb|CP006916.3|	3122	3124	19
gi|1001019338|gb|CP006916.3|	3124	3127	20
gi|1001019338|gb|CP006916.3|	3127	3131	18
gi|1001019338|gb|CP006916.3|	3131	3133	17
gi|1001019338|gb|CP006916.3|	3133	3134	16
gi|1001019338|gb|CP006916.3|	3134	3135	13
gi|1001019338|gb|CP006916.3|	3135	3136	9
gi|1001019338|gb|CP006916.3|	3136	3139	8
gi|1001019338|gb|CP006916.3|	3139	3140	7
gi|1001019338|gb|CP006916.3|	3140	3146	5
gi|1001019338|gb|CP006916.3|	3146	3147	4
gi|1001019338|gb|CP006916.3|	3147	3149	2
gi|1001019338|gb|CP006916.3|	3149	3150	1
gi|1001019338|gb|CP006916.3|	3150	3159	2
gi|1001019338|gb|CP006916.3|	3159	3175	1
gi|1001019338|gb|CP006916.3|	3175	3187	0
gi|1001019338|gb|CP006916.3|	3187	3190	1
gi|1001019338|gb|CP006916.3|	3190	3192	2
gi|1001019338|gb|CP006916.3|	3192	3198	3
gi|1001019338|gb|CP006916.3|	3198	3212	4
gi|1001019338|gb|CP006916.3|	3212	3215	3
gi|1001019338|gb|CP006916.3|	3215	3217	2
gi|1001019338|gb|CP006916.3|	3217	3223	1
gi|1001019338|gb|CP006916.3|	3223	3230	0
gi|1001019338|gb|CP006916.3|	3230	3237	1
gi|1001019338|gb|CP006916.3|	3237	3255	2
gi|1001019338|gb|CP006916.3|	3255	3262	1
gi|1001019338|gb|CP006916.3|	3262	3263	0
gi|1001019338|gb|CP006916.3|	3263	3266	1
gi|1001019338|gb|CP006916.3|	3266	3273	3
gi|1001019338|gb|CP006916.3|	3273	3278	4
gi|1001019338|gb|CP006916.3|	3278	3291	9
gi|1001019338|gb|CP006916.3|	3291	3298	7
gi|1001019338|gb|CP006916.3|	3298	3299	6
gi|1001019338|gb|CP006916.3|	3299	3300	7
gi|1001019338|gb|CP006916.3|	3300	3301	8
gi|1001019338|gb|CP006916.3|	3301	3303	9
gi|1001019338|gb|CP006916.3|	3303	3313	4
gi|1001019338|gb|CP006916.3|	3313	3324	3
gi|1001019338|gb|CP006916.3|	3324	3325	2
gi|1001019338|gb|CP006916.3|	3325	3326	1
gi|1001019338|gb|CP006916.3|	3326	3335	0
gi|1001019338|gb|CP006916.3|	3335	3351	1
gi|1001019338|gb|CP006916.3|	3351	3360	3
gi|1001019338|gb|CP006916.3|	3360	3370	2
gi|1001019338|gb|CP006916.3|	3370	3376	3
gi|1001019338|gb|CP006916.3|	3376	3395	1
gi|1001019338|gb|CP006916.3|	3395	3408	0
gi|1001019338|gb|CP006916.3|	3408	3417	1
gi|1001019338|gb|CP006916.3|	3417	3433	3
gi|1001019338|gb|CP006916.3|	3433	3438	2
gi|1001019338|gb|CP006916.3|	3438	3441	3
gi|1001019338|gb|CP006916.3|	3441	3442	5
gi|1001019338|gb|CP006916.3|	3442	3463	3
gi|1001019338|gb|CP006916.3|	3463	3466	2
gi|1001019338|gb|CP006916.3|	3466	3479	0
gi|1001019338|gb|CP006916.3|	3479	3481	1
gi|1001019338|gb|CP006916.3|	3481	3483	2
gi|1001019338|gb|CP006916.3|	3483	3484	3
gi|1001019338|gb|CP006916.3|	3484	3504	4
gi|1001019338|gb|CP006916.3|	3504	3506	3
gi|1001019338|gb|CP006916.3|	3506	3508	2
gi|1001019338|gb|CP006916.3|	3508	3534	1
gi|1001019338|gb|CP006916.3|	3534	3541	0
gi|1001019338|gb|CP006916.3|	3541	3545	1
gi|1001019338|gb|CP006916.3|	3545	3549	2
gi|1001019338|gb|CP006916.3|	3549	3550	3
gi|1001019338|gb|CP006916.3|	3550	3566	4
gi|1001019338|gb|CP006916.3|	3566	3570	3
gi|1001019338|gb|CP006916.3|	3570	3571	2
gi|1001019338|gb|CP006916.3|	3571	3574	3
gi|1001019338|gb|CP006916.3|	3574	3575	2
gi|1001019338|gb|CP006916.3|	3575	3580	1
gi|1001019338|gb|CP006916.3|	3580	3590	2
gi|1001019338|gb|CP006916.3|	3590	3592	3
gi|1001019338|gb|CP006916.3|	3592	3593	4
gi|1001019338|gb|CP006916.3|	3593	3594	5
gi|1001019338|gb|CP006916.3|	3594	3595	6
gi|1001019338|gb|CP006916.3|	3595	3603	7
gi|1001019338|gb|CP006916.3|	3603	3604	14
gi|1001019338|gb|CP006916.3|	3604	3610	15
gi|1001019338|gb|CP006916.3|	3610	3612	16
gi|1001019338|gb|CP006916.3|	3612	3615	17
gi|1001019338|gb|CP006916.3|	3615	3617	18
gi|1001019338|gb|CP006916.3|	3617	3619	17
gi|1001019338|gb|CP006916.3|	3619	3620	16
gi|1001019338|gb|CP006916.3|	3620	3621	15
gi|1001019338|gb|CP006916.3|	3621	3623	14
gi|1001019338|gb|CP006916.3|	3623	3625	15
gi|1001019338|gb|CP006916.3|	3625	3628	16
gi|1001019338|gb|CP006916.3|	3628	3629	9
gi|1001019338|gb|CP006916.3|	3629	3630	8
gi|1001019338|gb|CP006916.3|	3630	3635	7
gi|1001019338|gb|CP006916.3|	3635	3637	6
gi|1001019338|gb|CP006916.3|	3637	3640	5
gi|1001019338|gb|CP006916.3|	3640	3641	3
gi|1001019338|gb|CP006916.3|	3641	3642	4
gi|1001019338|gb|CP006916.3|	3642	3644	6
gi|1001019338|gb|CP006916.3|	3644	3645	8
gi|1001019338|gb|CP006916.3|	3645	3647	9
gi|1001019338|gb|CP006916.3|	3647	3648	11
gi|1001019338|gb|CP006916.3|	3648	3649	12
gi|1001019338|gb|CP006916.3|	3649	3650	13
gi|1001019338|gb|CP006916.3|	3650	3651	12
gi|1001019338|gb|CP006916.3|	3651	3663	13
gi|1001019338|gb|CP006916.3|	3663	3666	14
gi|1001019338|gb|CP006916.3|	3666	3667	13
gi|1001019338|gb|CP006916.3|	3667	3668	12
gi|1001019338|gb|CP006916.3|	3668	3669	14
gi|1001019338|gb|CP006916.3|	3669	3670	13
gi|1001019338|gb|CP006916.3|	3670	3672	12
gi|1001019338|gb|CP006916.3|	3672	3673	10
gi|1001019338|gb|CP006916.3|	3673	3674	8
gi|1001019338|gb|CP006916.3|	3674	3675	7
gi|1001019338|gb|CP006916.3|	3675	3680	8
gi|1001019338|gb|CP006916.3|	3680	3683	10
gi|1001019338|gb|CP006916.3|	3683	3685	11
gi|1001019338|gb|CP006916.3|	3685	3687	13
gi|1001019338|gb|CP006916.3|	3687	3688	14
gi|1001019338|gb|CP006916.3|	3688	3689	13
gi|1001019338|gb|CP006916.3|	3689	3691	14
gi|1001019338|gb|CP006916.3|	3691	3692	15
gi|1001019338|gb|CP006916.3|	3692	3693	14
gi|1001019338|gb|CP006916.3|	3693	3694	11
gi|1001019338|gb|CP006916.3|	3694	3698	10
gi|1001019338|gb|CP006916.3|	3698	3700	11
gi|1001019338|gb|CP006916.3|	3700	3701	10
gi|1001019338|gb|CP006916.3|	3701	3705	9
gi|1001019338|gb|CP006916.3|	3705	3706	7
gi|1001019338|gb|CP006916.3|	3706	3708	8
gi|1001019338|gb|CP006916.3|	3708	3709	7
gi|1001019338|gb|CP006916.3|	3709	3710	8
gi|1001019338|gb|CP006916.3|	3710	3712	6
gi|1001019338|gb|CP006916.3|	3712	3714	5
gi|1001019338|gb|CP006916.3|	3714	3716	4
gi|1001019338|gb|CP006916.3|	3716	3718	3
gi|1001019338|gb|CP006916.3|	3718	3723	5
gi|1001019338|gb|CP006916.3|	3723	3725	4
gi|1001019338|gb|CP006916.3|	3725	3726	5
gi|1001019338|gb|CP006916.3|	3726	3731	6
gi|1001019338|gb|CP006916.3|	3731	3732	5
gi|1001019338|gb|CP006916.3|	3732	3734	7
gi|1001019338|gb|CP006916.3|	3734	3739	6
gi|1001019338|gb|CP006916.3|	3739	3740	7
gi|1001019338|gb|CP006916.3|	3740	3743	8
gi|1001019338|gb|CP006916.3|	3743	3747	7
gi|1001019338|gb|CP006916.3|	3747	3750	8
gi|1001019338|gb|CP006916.3|	3750	3751	7
gi|1001019338|gb|CP006916.3|	3751	3753	8
gi|1001019338|gb|CP006916.3|	3753	3754	9
gi|1001019338|gb|CP006916.3|	3754	3755	10
gi|1001019338|gb|CP006916.3|	3755	3757	11
gi|1001019338|gb|CP006916.3|	3757	3764	9
gi|1001019338|gb|CP006916.3|	3764	3766	8
gi|1001019338|gb|CP006916.3|	3766	3767	11
gi|1001019338|gb|CP006916.3|	3767	3768	12
gi|1001019338|gb|CP006916.3|	3768	3769	11
gi|1001019338|gb|CP006916.3|	3769	3772	13
gi|1001019338|gb|CP006916.3|	3772	3775	12
gi|1001019338|gb|CP006916.3|	3775	3776	13
gi|1001019338|gb|CP006916.3|	3776	3778	11
gi|1001019338|gb|CP006916.3|	3778	3779	12
gi|1001019338|gb|CP006916.3|	3779	3787	11
gi|1001019338|gb|CP006916.3|	3787	3790	12
gi|1001019338|gb|CP006916.3|	3790	3791	11
gi|1001019338|gb|CP006916.3|	3791	3792	8
gi|1001019338|gb|CP006916.3|	3792	3793	7
gi|1001019338|gb|CP006916.3|	3793	3794	8
gi|1001019338|gb|CP006916.3|	3794	3795	6
gi|1001019338|gb|CP006916.3|	3795	3799	7
gi|1001019338|gb|CP006916.3|	3799	3800	8
gi|1001019338|gb|CP006916.3|	3800	3801	7
gi|1001019338|gb|CP006916.3|	3801	3803	8
gi|1001019338|gb|CP006916.3|	3803	3805	6
gi|1001019338|gb|CP006916.3|	3805	3808	5
gi|1001019338|gb|CP006916.3|	3808	3812	6
gi|1001019338|gb|CP006916.3|	3812	3818	5
gi|1001019338|gb|CP006916.3|	3818	3820	4
gi|1001019338|gb|CP006916.3|	3820	3824	3
gi|1001019338|gb|CP006916.3|	3824	3826	2
gi|1001019338|gb|CP006916.3|	3826	3829	1
gi|1001019338|gb|CP006916.3|	3829	3833	2
gi|1001019338|gb|CP006916.3|	3833	3834	1
gi|1001019338|gb|CP006916.3|	3834	3836	2
gi|1001019338|gb|CP006916.3|	3836	3837	3
gi|1001019338|gb|CP006916.3|	3837	3838	7
gi|1001019338|gb|CP006916.3|	3838	3852	9
gi|1001019338|gb|CP006916.3|	3852	3853	10
gi|1001019338|gb|CP006916.3|	3853	3854	12
gi|1001019338|gb|CP006916.3|	3854	3855	11
gi|1001019338|gb|CP006916.3|	3855	3859	14
gi|1001019338|gb|CP006916.3|	3859	3862	16
gi|1001019338|gb|CP006916.3|	3862	3863	12
gi|1001019338|gb|CP006916.3|	3863	3865	10
gi|1001019338|gb|CP006916.3|	3865	3867	15
gi|1001019338|gb|CP006916.3|	3867	3871	17
gi|1001019338|gb|CP006916.3|	3871	3872	18
gi|1001019338|gb|CP006916.3|	3872	3875	21
gi|1001019338|gb|CP006916.3|	3875	3876	23
gi|1001019338|gb|CP006916.3|	3876	3877	24
gi|1001019338|gb|CP006916.3|	3877	3878	23
gi|1001019338|gb|CP006916.3|	3878	3879	21
gi|1001019338|gb|CP006916.3|	3879	3880	22
gi|1001019338|gb|CP006916.3|	3880	3881	19
gi|1001019338|gb|CP006916.3|	3881	3882	21
gi|1001019338|gb|CP006916.3|	3882	3884	24
gi|1001019338|gb|CP006916.3|	3884	3886	21
gi|1001019338|gb|CP006916.3|	3886	3890	20
gi|1001019338|gb|CP006916.3|	3890	3892	15
gi|1001019338|gb|CP006916.3|	3892	3893	13
gi|1001019338|gb|CP006916.3|	3893	3894	16
gi|1001019338|gb|CP006916.3|	3894	3895	17
gi|1001019338|gb|CP006916.3|	3895	3896	18
gi|1001019338|gb|CP006916.3|	3896	3897	17
gi|1001019338|gb|CP006916.3|	3897	3900	14
gi|1001019338|gb|CP006916.3|	3900	3901	12
gi|1001019338|gb|CP006916.3|	3901	3904	15
gi|1001019338|gb|CP006916.3|	3904	3905	14
gi|1001019338|gb|CP006916.3|	3905	3906	16
gi|1001019338|gb|CP006916.3|	3906	3907	14
gi|1001019338|gb|CP006916.3|	3907	3910	11
gi|1001019338|gb|CP006916.3|	3910	3914	12
gi|1001019338|gb|CP006916.3|	3914	3915	14
gi|1001019338|gb|CP006916.3|	3915	3917	15
gi|1001019338|gb|CP006916.3|	3917	3918	16
gi|1001019338|gb|CP006916.3|	3918	3919	13
gi|1001019338|gb|CP006916.3|	3919	3920	12
gi|1001019338|gb|CP006916.3|	3920	3923	11
gi|1001019338|gb|CP006916.3|	3923	3926	12
gi|1001019338|gb|CP006916.3|	3926	3929	8
gi|1001019338|gb|CP006916.3|	3929	3930	11
gi|1001019338|gb|CP006916.3|	3930	3932	9
gi|1001019338|gb|CP006916.3|	3932	3935	10
gi|1001019338|gb|CP006916.3|	3935	3939	9
gi|1001019338|gb|CP006916.3|	3939	3940	7
gi|1001019338|gb|CP006916.3|	3940	3942	6
gi|1001019338|gb|CP006916.3|	3942	3945	5
gi|1001019338|gb|CP006916.3|	3945	3948	6
gi|1001019338|gb|CP006916.3|	3948	3954	5
gi|1001019338|gb|CP006916.3|	3954	3957	2
gi|1001019338|gb|CP006916.3|	3957	3969	1
gi|1001019338|gb|CP006916.3|	3969	3970	2
gi|1001019338|gb|CP006916.3|	3970	3971	1
gi|1001019338|gb|CP006916.3|	3971	3972	2
gi|1001019338|gb|CP006916.3|	3972	3980	3
gi|1001019338|gb|CP006916.3|	3980	3982	4
gi|1001019338|gb|CP006916.3|	3982	3985	6
gi|1001019338|gb|CP006916.3|	3985	3987	8
gi|1001019338|gb|CP006916.3|	3987	3992	9
gi|1001019338|gb|CP006916.3|	3992	3993	10
gi|1001019338|gb|CP006916.3|	3993	3994	12
gi|1001019338|gb|CP006916.3|	3994	3996	11
gi|1001019338|gb|CP006916.3|	3996	3997	10
gi|1001019338|gb|CP006916.3|	3997	4001	9
gi|1001019338|gb|CP006916.3|	4001	4004	10
gi|1001019338|gb|CP006916.3|	4004	4007	12
gi|1001019338|gb|CP006916.3|	4007	4010	10
gi|1001019338|gb|CP006916.3|	4010	4012	8
gi|1001019338|gb|CP006916.3|	4012	4015	7
gi|1001019338|gb|CP006916.3|	4015	4017	8
gi|1001019338|gb|CP006916.3|	4017	4018	7
gi|1001019338|gb|CP006916.3|	4018	4019	5
gi|1001019338|gb|CP006916.3|	4019	4020	8
gi|1001019338|gb|CP006916.3|	4020	4023	9
gi|1001019338|gb|CP006916.3|	4023	4026	10
gi|1001019338|gb|CP006916.3|	4026	4029	9
gi|1001019338|gb|CP006916.3|	4029	4030	7
gi|1001019338|gb|CP006916.3|	4030	4040	6
gi|1001019338|gb|CP006916.3|	4040	4044	5
gi|1001019338|gb|CP006916.3|	4044	4045	2
gi|1001019338|gb|CP006916.3|	4045	4048	1
gi|1001019338|gb|CP006916.3|	4048	4098	0
gi|1001019338|gb|CP006916.3|	4098	4099	2
gi|1001019338|gb|CP006916.3|	4099	4100	6
gi|1001019338|gb|CP006916.3|	4100	4109	7
gi|1001019338|gb|CP006916.3|	4109	4111	8
gi|1001019338|gb|CP006916.3|	4111	4123	9
gi|1001019338|gb|CP006916.3|	4123	4124	7
gi|1001019338|gb|CP006916.3|	4124	4126	5
gi|1001019338|gb|CP006916.3|	4126	4132	6
gi|1001019338|gb|CP006916.3|	4132	4134	7
gi|1001019338|gb|CP006916.3|	4134	4140	6
gi|1001019338|gb|CP006916.3|	4140	4141	7
gi|1001019338|gb|CP006916.3|	4141	4143	8
gi|1001019338|gb|CP006916.3|	4143	4149	9
gi|1001019338|gb|CP006916.3|	4149	4150	7
gi|1001019338|gb|CP006916.3|	4150	4151	6
gi|1001019338|gb|CP006916.3|	4151	4153	5
gi|1001019338|gb|CP006916.3|	4153	4157	6
gi|1001019338|gb|CP006916.3|	4157	4161	5
gi|1001019338|gb|CP006916.3|	4161	4162	4
gi|1001019338|gb|CP006916.3|	4162	4165	6
gi|1001019338|gb|CP006916.3|	4165	4166	5
gi|1001019338|gb|CP006916.3|	4166	4168	4
gi|1001019338|gb|CP006916.3|	4168	4178	3
gi|1001019338|gb|CP006916.3|	4178	4187	2
gi|1001019338|gb|CP006916.3|	4187	4189	0
gi|1001019338|gb|CP006916.3|	4189	4211	1
gi|1001019338|gb|CP006916.3|	4211	4214	2
gi|1001019338|gb|CP006916.3|	4214	4215	1
gi|1001019338|gb|CP006916.3|	4215	4216	2
gi|1001019338|gb|CP006916.3|	4216	4232	4
gi|1001019338|gb|CP006916.3|	4232	4236	6
gi|1001019338|gb|CP006916.3|	4236	4240	5
gi|1001019338|gb|CP006916.3|	4240	4241	6
gi|1001019338|gb|CP006916.3|	4241	4250	5
gi|1001019338|gb|CP006916.3|	4250	4257	6
gi|1001019338|gb|CP006916.3|	4257	4265	4
gi|1001019338|gb|CP006916.3|	4265	4266	2
gi|1001019338|gb|CP006916.3|	4266	4267	1
gi|1001019338|gb|CP006916.3|	4267	4273	2
gi|1001019338|gb|CP006916.3|	4273	4276	3
gi|1001019338|gb|CP006916.3|	4276	4279	5
gi|1001019338|gb|CP006916.3|	4279	4281	6
gi|1001019338|gb|CP006916.3|	4281	4282	8
gi|1001019338|gb|CP006916.3|	4282	4284	15
gi|1001019338|gb|CP006916.3|	4284	4286	16
gi|1001019338|gb|CP006916.3|	4286	4288	17
gi|1001019338|gb|CP006916.3|	4288	4292	18
gi|1001019338|gb|CP006916.3|	4292	4294	17
gi|1001019338|gb|CP006916.3|	4294	4295	18
gi|1001019338|gb|CP006916.3|	4295	4298	19
gi|1001019338|gb|CP006916.3|	4298	4301	18
gi|1001019338|gb|CP006916.3|	4301	4303	17
gi|1001019338|gb|CP006916.3|	4303	4304	18
gi|1001019338|gb|CP006916.3|	4304	4306	17
gi|1001019338|gb|CP006916.3|	4306	4307	15
gi|1001019338|gb|CP006916.3|	4307	4308	8
gi|1001019338|gb|CP006916.3|	4308	4309	9
gi|1001019338|gb|CP006916.3|	4309	4312	10
gi|1001019338|gb|CP006916.3|	4312	4313	11
gi|1001019338|gb|CP006916.3|	4313	4314	10
gi|1001019338|gb|CP006916.3|	4314	4319	11
gi|1001019338|gb|CP006916.3|	4319	4320	10
gi|1001019338|gb|CP006916.3|	4320	4321	9
gi|1001019338|gb|CP006916.3|	4321	4325	10
gi|1001019338|gb|CP006916.3|	4325	4328	9
gi|1001019338|gb|CP006916.3|	4328	4329	8
gi|1001019338|gb|CP006916.3|	4329	4333	9
gi|1001019338|gb|CP006916.3|	4333	4334	8
gi|1001019338|gb|CP006916.3|	4334	4335	6
gi|1001019338|gb|CP006916.3|	4335	4336	7
gi|1001019338|gb|CP006916.3|	4336	4337	6
gi|1001019338|gb|CP006916.3|	4337	4339	5
gi|1001019338|gb|CP006916.3|	4339	4346	4
gi|1001019338|gb|CP006916.3|	4346	4351	3
gi|1001019338|gb|CP006916.3|	4351	4353	2
gi|1001019338|gb|CP006916.3|	4353	4354	4
gi|1001019338|gb|CP006916.3|	4354	4358	3
gi|1001019338|gb|CP006916.3|	4358	4360	6
gi|1001019338|gb|CP006916.3|	4360	4365	5
gi|1001019338|gb|CP006916.3|	4365	4373	6
gi|1001019338|gb|CP006916.3|	4373	4378	7
gi|1001019338|gb|CP006916.3|	4378	4383	5
gi|1001019338|gb|CP006916.3|	4383	4390	2
gi|1001019338|gb|CP006916.3|	4390	4398	1
gi|1001019338|gb|CP006916.3|	4398	4399	0
gi|1001019338|gb|CP006916.3|	4399	4406	1
gi|1001019338|gb|CP006916.3|	4406	4407	2
gi|1001019338|gb|CP006916.3|	4407	4410	3
gi|1001019338|gb|CP006916.3|	4410	4418	6
gi|1001019338|gb|CP006916.3|	4418	4424	8
gi|1001019338|gb|CP006916.3|	4424	4427	7
gi|1001019338|gb|CP006916.3|	4427	4428	8
gi|1001019338|gb|CP006916.3|	4428	4430	9
gi|1001019338|gb|CP006916.3|	4430	4431	11
gi|1001019338|gb|CP006916.3|	4431	4432	10
gi|1001019338|gb|CP006916.3|	4432	4433	9
gi|1001019338|gb|CP006916.3|	4433	4435	10
gi|1001019338|gb|CP006916.3|	4435	4438	8
gi|1001019338|gb|CP006916.3|	4438	4443	9
gi|1001019338|gb|CP006916.3|	4443	4445	7
gi|1001019338|gb|CP006916.3|	4445	4447	10
gi|1001019338|gb|CP006916.3|	4447	4452	11
gi|1001019338|gb|CP006916.3|	4452	4454	10
gi|1001019338|gb|CP006916.3|	4454	4455	11
gi|1001019338|gb|CP006916.3|	4455	4456	9
gi|1001019338|gb|CP006916.3|	4456	4458	10
gi|1001019338|gb|CP006916.3|	4458	4459	9
gi|1001019338|gb|CP006916.3|	4459	4460	12
gi|1001019338|gb|CP006916.3|	4460	4462	13
gi|1001019338|gb|CP006916.3|	4462	4463	16
gi|1001019338|gb|CP006916.3|	4463	4464	17
gi|1001019338|gb|CP006916.3|	4464	4466	18
gi|1001019338|gb|CP006916.3|	4466	4468	19
gi|1001019338|gb|CP006916.3|	4468	4470	20
gi|1001019338|gb|CP006916.3|	4470	4472	17
gi|1001019338|gb|CP006916.3|	4472	4475	16
gi|1001019338|gb|CP006916.3|	4475	4476	17
gi|1001019338|gb|CP006916.3|	4476	4478	18
gi|1001019338|gb|CP006916.3|	4478	4479	17
gi|1001019338|gb|CP006916.3|	4479	4480	16
gi|1001019338|gb|CP006916.3|	4480	4481	17
gi|1001019338|gb|CP006916.3|	4481	4484	16
gi|1001019338|gb|CP006916.3|	4484	4485	13
gi|1001019338|gb|CP006916.3|	4485	4487	11
gi|1001019338|gb|CP006916.3|	4487	4488	8
gi|1001019338|gb|CP006916.3|	4488	4489	6
gi|1001019338|gb|CP006916.3|	4489	4491	5
gi|1001019338|gb|CP006916.3|	4491	4493	8
gi|1001019338|gb|CP006916.3|	4493	4498	7
gi|1001019338|gb|CP006916.3|	4498	4500	8
gi|1001019338|gb|CP006916.3|	4500	4501	7
gi|1001019338|gb|CP006916.3|	4501	4505	6
gi|1001019338|gb|CP006916.3|	4505	4512	5
gi|1001019338|gb|CP006916.3|	4512	4516	6
gi|1001019338|gb|CP006916.3|	4516	4523	2
gi|1001019338|gb|CP006916.3|	4523	4537	1
gi|1001019338|gb|CP006916.3|	4537	4689	0
gi|1001019338|gb|CP006916.3|	4689	4693	1
gi|1001019338|gb|CP006916.3|	4693	4696	2
gi|1001019338|gb|CP006916.3|	4696	4699	3
gi|1001019338|gb|CP006916.3|	4699	4702	4
gi|1001019338|gb|CP006916.3|	4702	4703	5
gi|1001019338|gb|CP006916.3|	4703	4704	6
gi|1001019338|gb|CP006916.3|	4704	4705	11
gi|1001019338|gb|CP006916.3|	4705	4712	15
gi|1001019338|gb|CP006916.3|	4712	4714	16
gi|1001019338|gb|CP006916.3|	4714	4718	15
gi|1001019338|gb|CP006916.3|	4718	4721	14
gi|1001019338|gb|CP006916.3|	4721	4724	13
gi|1001019338|gb|CP006916.3|	4724	4727	12
gi|1001019338|gb|CP006916.3|	4727	4728	11
gi|1001019338|gb|CP006916.3|	4728	4729	10
gi|1001019338|gb|CP006916.3|	4729	4730	5
gi|1001019338|gb|CP006916.3|	4730	4737	1
gi|1001019338|gb|CP006916.3|	4737	4740	0
gi|1001019338|gb|CP006916.3|	4740	4751	1
gi|1001019338|gb|CP006916.3|	4751	4765	3
gi|1001019338|gb|CP006916.3|	4765	4771	2
gi|1001019338|gb|CP006916.3|	4771	4772	3
gi|1001019338|gb|CP006916.3|	4772	4776	5
gi|1001019338|gb|CP006916.3|	4776	4777	3
gi|1001019338|gb|CP006916.3|	4777	4797	5
gi|1001019338|gb|CP006916.3|	4797	4798	3
gi|1001019338|gb|CP006916.3|	4798	4799	4
gi|1001019338|gb|CP006916.3|	4799	4802	5
gi|1001019338|gb|CP006916.3|	4802	4816	4
gi|1001019338|gb|CP006916.3|	4816	4817	5
gi|1001019338|gb|CP006916.3|	4817	4821	6
gi|1001019338|gb|CP006916.3|	4821	4824	5
gi|1001019338|gb|CP006916.3|	4824	4827	4
gi|1001019338|gb|CP006916.3|	4827	4841	3
gi|1001019338|gb|CP006916.3|	4841	4842	2
gi|1001019338|gb|CP006916.3|	4842	4846	1
gi|1001019338|gb|CP006916.3|	4846	4848	2
gi|1001019338|gb|CP006916.3|	4848	4856	1
gi|1001019338|gb|CP006916.3|	4856	4871	4
gi|1001019338|gb|CP006916.3|	4871	4881	3
gi|1001019338|gb|CP006916.3|	4881	4895	0
gi|1001019338|gb|CP006916.3|	4895	4898	1
gi|1001019338|gb|CP006916.3|	4898	4913	2
gi|1001019338|gb|CP006916.3|	4913	4918	4
gi|1001019338|gb|CP006916.3|	4918	4920	5
gi|1001019338|gb|CP006916.3|	4920	4923	4
gi|1001019338|gb|CP006916.3|	4923	4938	3
gi|1001019338|gb|CP006916.3|	4938	4943	1
gi|1001019338|gb|CP006916.3|	4943	5001	0
gi|1001019338|gb|CP006916.3|	5001	5026	2
gi|1001019338|gb|CP006916.3|	5026	5027	0
gi|1001019338|gb|CP006916.3|	5027	5030	1
gi|1001019338|gb|CP006916.3|	5030	5052	2
gi|1001019338|gb|CP006916.3|	5052	5055	1
gi|1001019338|gb|CP006916.3|	5055	5081	0
gi|1001019338|gb|CP006916.3|	5081	5106	1
gi|1001019338|gb|CP006916.3|	5106	5742	0
gi|1001019338|gb|CP006916.3|	5742	5767	1
gi|1001019338|gb|CP006916.3|	5767	6031	0
gi|1001019338|gb|CP006916.3|	6031	6056	1
gi|1001019338|gb|CP006916.3|	6056	6138	0
gi|1001019338|gb|CP006916.3|	6138	6163	1
gi|1001019338|gb|CP006916.3|	6163	6294	0
gi|1001019338|gb|CP006916.3|	6294	6300	2
gi|1001019338|gb|CP006916.3|	6300	6319	3
gi|1001019338|gb|CP006916.3|	6319	6325	1
gi|1001019338|gb|CP006916.3|	6325	6545	0
gi|1001019338|gb|CP006916.3|	6545	6558	1
gi|1001019338|gb|CP006916.3|	6558	6570	2
gi|1001019338|gb|CP006916.3|	6570	6583	1
gi|1001019338|gb|CP006916.3|	6583	6607	0
gi|1001019338|gb|CP006916.3|	6607	6632	1
gi|1001019338|gb|CP006916.3|	6632	6635	0
gi|1001019338|gb|CP006916.3|	6635	6655	1
gi|1001019338|gb|CP006916.3|	6655	6656	3
gi|1001019338|gb|CP006916.3|	6656	6660	5
gi|1001019338|gb|CP006916.3|	6660	6662	4
gi|1001019338|gb|CP006916.3|	6662	6677	5
gi|1001019338|gb|CP006916.3|	6677	6680	6
gi|1001019338|gb|CP006916.3|	6680	6681	4
gi|1001019338|gb|CP006916.3|	6681	6682	2
gi|1001019338|gb|CP006916.3|	6682	6683	3
gi|1001019338|gb|CP006916.3|	6683	6685	5
gi|1001019338|gb|CP006916.3|	6685	6687	6
gi|1001019338|gb|CP006916.3|	6687	6702	5
gi|1001019338|gb|CP006916.3|	6702	6707	4
gi|1001019338|gb|CP006916.3|	6707	6708	3
gi|1001019338|gb|CP006916.3|	6708	6710	1
gi|1001019338|gb|CP006916.3|	6710	6860	0
gi|1001019338|gb|CP006916.3|	6860	6885	1
gi|1001019338|gb|CP006916.3|	6885	7014	0
gi|1001019338|gb|CP006916.3|	7014	7039	1
gi|1001019338|gb|CP006916.3|	7039	7384	0
gi|1001019338|gb|CP006916.3|	7384	7409	1
gi|1001019338|gb|CP006916.3|	7409	7602	0
gi|1001019338|gb|CP006916.3|	7602	7627	1
gi|1001019338|gb|CP006916.3|	7627	7655	0
gi|1001019338|gb|CP006916.3|	7655	7680	1
gi|1001019338|gb|CP006916.3|	7680	7831	0
gi|1001019338|gb|CP006916.3|	7831	7856	1
gi|1001019338|gb|CP006916.3|	7856	7914	0
gi|1001019338|gb|CP006916.3|	7914	7920	2
gi|1001019338|gb|CP006916.3|	7920	7939	3
gi|1001019338|gb|CP006916.3|	7939	7945	1
gi|1001019338|gb|CP006916.3|	7945	8063	0
gi|1001019338|gb|CP006916.3|	8063	8088	1
gi|1001019338|gb|CP006916.3|	8088	8158	0
gi|1001019338|gb|CP006916.3|	8158	8183	2
gi|1001019338|gb|CP006916.3|	8183	8340	0
gi|1001019338|gb|CP006916.3|	8340	8341	1
gi|1001019338|gb|CP006916.3|	8341	8342	3
gi|1001019338|gb|CP006916.3|	8342	8345	5
gi|1001019338|gb|CP006916.3|	8345	8349	6
gi|1001019338|gb|CP006916.3|	8349	8351	9
gi|1001019338|gb|CP006916.3|	8351	8352	10
gi|1001019338|gb|CP006916.3|	8352	8353	13
gi|1001019338|gb|CP006916.3|	8353	8358	21
gi|1001019338|gb|CP006916.3|	8358	8361	24
gi|1001019338|gb|CP006916.3|	8361	8365	25
gi|1001019338|gb|CP006916.3|	8365	8366	26
gi|1001019338|gb|CP006916.3|	8366	8367	25
gi|1001019338|gb|CP006916.3|	8367	8370	26
gi|1001019338|gb|CP006916.3|	8370	8371	25
gi|1001019338|gb|CP006916.3|	8371	8373	26
gi|1001019338|gb|CP006916.3|	8373	8374	27
gi|1001019338|gb|CP006916.3|	8374	8376	24
gi|1001019338|gb|CP006916.3|	8376	8377	23
gi|1001019338|gb|CP006916.3|	8377	8378	20
gi|1001019338|gb|CP006916.3|	8378	8382	12
gi|1001019338|gb|CP006916.3|	8382	8383	15
gi|1001019338|gb|CP006916.3|	8383	8385	12
gi|1001019338|gb|CP006916.3|	8385	8386	13
gi|1001019338|gb|CP006916.3|	8386	8387	12
gi|1001019338|gb|CP006916.3|	8387	8388	17
gi|1001019338|gb|CP006916.3|	8388	8389	18
gi|1001019338|gb|CP006916.3|	8389	8390	19
gi|1001019338|gb|CP006916.3|	8390	8391	17
gi|1001019338|gb|CP006916.3|	8391	8392	22
gi|1001019338|gb|CP006916.3|	8392	8393	21
gi|1001019338|gb|CP006916.3|	8393	8395	22
gi|1001019338|gb|CP006916.3|	8395	8396	25
gi|1001019338|gb|CP006916.3|	8396	8398	26
gi|1001019338|gb|CP006916.3|	8398	8399	25
gi|1001019338|gb|CP006916.3|	8399	8401	27
gi|1001019338|gb|CP006916.3|	8401	8406	29
gi|1001019338|gb|CP006916.3|	8406	8407	30
gi|1001019338|gb|CP006916.3|	8407	8410	27
gi|1001019338|gb|CP006916.3|	8410	8412	26
gi|1001019338|gb|CP006916.3|	8412	8413	21
gi|1001019338|gb|CP006916.3|	8413	8414	20
gi|1001019338|gb|CP006916.3|	8414	8416	19
gi|1001019338|gb|CP006916.3|	8416	8417	13
gi|1001019338|gb|CP006916.3|	8417	8418	11
gi|1001019338|gb|CP006916.3|	8418	8420	10
gi|1001019338|gb|CP006916.3|	8420	8421	7
gi|1001019338|gb|CP006916.3|	8421	8424	5
gi|1001019338|gb|CP006916.3|	8424	8425	4
gi|1001019338|gb|CP006916.3|	8425	8426	11
gi|1001019338|gb|CP006916.3|	8426	8427	24
gi|1001019338|gb|CP006916.3|	8427	8428	34
gi|1001019338|gb|CP006916.3|	8428	8429	43
gi|1001019338|gb|CP006916.3|	8429	8430	48
gi|1001019338|gb|CP006916.3|	8430	8432	50
gi|1001019338|gb|CP006916.3|	8432	8433	56
gi|1001019338|gb|CP006916.3|	8433	8434	60
gi|1001019338|gb|CP006916.3|	8434	8435	63
gi|1001019338|gb|CP006916.3|	8435	8436	67
gi|1001019338|gb|CP006916.3|	8436	8437	68
gi|1001019338|gb|CP006916.3|	8437	8438	71
gi|1001019338|gb|CP006916.3|	8438	8439	90
gi|1001019338|gb|CP006916.3|	8439	8440	100
gi|1001019338|gb|CP006916.3|	8440	8441	116
gi|1001019338|gb|CP006916.3|	8441	8442	129
gi|1001019338|gb|CP006916.3|	8442	8443	132
gi|1001019338|gb|CP006916.3|	8443	8444	147
gi|1001019338|gb|CP006916.3|	8444	8446	149
gi|1001019338|gb|CP006916.3|	8446	8447	151
gi|1001019338|gb|CP006916.3|	8447	8448	153
gi|1001019338|gb|CP006916.3|	8448	8449	156
gi|1001019338|gb|CP006916.3|	8449	8450	161
gi|1001019338|gb|CP006916.3|	8450	8451	155
gi|1001019338|gb|CP006916.3|	8451	8452	145
gi|1001019338|gb|CP006916.3|	8452	8453	141
gi|1001019338|gb|CP006916.3|	8453	8454	136
gi|1001019338|gb|CP006916.3|	8454	8455	133
gi|1001019338|gb|CP006916.3|	8455	8457	134
gi|1001019338|gb|CP006916.3|	8457	8458	129
gi|1001019338|gb|CP006916.3|	8458	8459	127
gi|1001019338|gb|CP006916.3|	8459	8460	126
gi|1001019338|gb|CP006916.3|	8460	8461	127
gi|1001019338|gb|CP006916.3|	8461	8462	135
gi|1001019338|gb|CP006916.3|	8462	8463	139
gi|1001019338|gb|CP006916.3|	8463	8464	122
gi|1001019338|gb|CP006916.3|	8464	8465	112
gi|1001019338|gb|CP006916.3|	8465	8466	100
gi|1001019338|gb|CP006916.3|	8466	8467	87
gi|1001019338|gb|CP006916.3|	8467	8468	84
gi|1001019338|gb|CP006916.3|	8468	8469	70
gi|1001019338|gb|CP006916.3|	8469	8471	68
gi|1001019338|gb|CP006916.3|	8471	8472	66
gi|1001019338|gb|CP006916.3|	8472	8473	64
gi|1001019338|gb|CP006916.3|	8473	8474	61
gi|1001019338|gb|CP006916.3|	8474	8475	55
gi|1001019338|gb|CP006916.3|	8475	8476	54
gi|1001019338|gb|CP006916.3|	8476	8477	49
gi|1001019338|gb|CP006916.3|	8477	8478	43
gi|1001019338|gb|CP006916.3|	8478	8479	39
gi|1001019338|gb|CP006916.3|	8479	8480	37
gi|1001019338|gb|CP006916.3|	8480	8481	34
gi|1001019338|gb|CP006916.3|	8481	8482	33
gi|1001019338|gb|CP006916.3|	8482	8483	32
gi|1001019338|gb|CP006916.3|	8483	8484	31
gi|1001019338|gb|CP006916.3|	8484	8485	29
gi|1001019338|gb|CP006916.3|	8485	8486	24
gi|1001019338|gb|CP006916.3|	8486	8487	15
gi|1001019338|gb|CP006916.3|	8487	8488	8
gi|1001019338|gb|CP006916.3|	8488	8489	6
gi|1001019338|gb|CP006916.3|	8489	8490	7
gi|1001019338|gb|CP006916.3|	8490	8491	3
gi|1001019338|gb|CP006916.3|	8491	8492	4
gi|1001019338|gb|CP006916.3|	8492	8493	6
gi|1001019338|gb|CP006916.3|	8493	8494	7
gi|1001019338|gb|CP006916.3|	8494	8495	14
gi|1001019338|gb|CP006916.3|	8495	8496	24
gi|1001019338|gb|CP006916.3|	8496	8497	34
gi|1001019338|gb|CP006916.3|	8497	8498	36
gi|1001019338|gb|CP006916.3|	8498	8499	38
gi|1001019338|gb|CP006916.3|	8499	8500	41
gi|1001019338|gb|CP006916.3|	8500	8501	42
gi|1001019338|gb|CP006916.3|	8501	8506	44
gi|1001019338|gb|CP006916.3|	8506	8508	45
gi|1001019338|gb|CP006916.3|	8508	8509	44
gi|1001019338|gb|CP006916.3|	8509	8511	45
gi|1001019338|gb|CP006916.3|	8511	8514	46
gi|1001019338|gb|CP006916.3|	8514	8516	45
gi|1001019338|gb|CP006916.3|	8516	8517	44
gi|1001019338|gb|CP006916.3|	8517	8518	46
gi|1001019338|gb|CP006916.3|	8518	8519	55
gi|1001019338|gb|CP006916.3|	8519	8520	59
gi|1001019338|gb|CP006916.3|	8520	8521	62
gi|1001019338|gb|CP006916.3|	8521	8522	57
gi|1001019338|gb|CP006916.3|	8522	8524	59
gi|1001019338|gb|CP006916.3|	8524	8525	56
gi|1001019338|gb|CP006916.3|	8525	8526	55
gi|1001019338|gb|CP006916.3|	8526	8531	53
gi|1001019338|gb|CP006916.3|	8531	8534	52
gi|1001019338|gb|CP006916.3|	8534	8536	51
gi|1001019338|gb|CP006916.3|	8536	8542	50
gi|1001019338|gb|CP006916.3|	8542	8543	46
gi|1001019338|gb|CP006916.3|	8543	8544	35
gi|1001019338|gb|CP006916.3|	8544	8545	24
gi|1001019338|gb|CP006916.3|	8545	8546	11
gi|1001019338|gb|CP006916.3|	8546	8547	7
gi|1001019338|gb|CP006916.3|	8547	8548	3
gi|1001019338|gb|CP006916.3|	8548	8571	1
gi|1001019338|gb|CP006916.3|	8571	8586	0
gi|1001019338|gb|CP006916.3|	8586	8588	1
gi|1001019338|gb|CP006916.3|	8588	8599	2
gi|1001019338|gb|CP006916.3|	8599	8605	4
gi|1001019338|gb|CP006916.3|	8605	8611	5
gi|1001019338|gb|CP006916.3|	8611	8613	4
gi|1001019338|gb|CP006916.3|	8613	8615	3
gi|1001019338|gb|CP006916.3|	8615	8616	4
gi|1001019338|gb|CP006916.3|	8616	8618	8
gi|1001019338|gb|CP006916.3|	8618	8619	10
gi|1001019338|gb|CP006916.3|	8619	8620	13
gi|1001019338|gb|CP006916.3|	8620	8623	14
gi|1001019338|gb|CP006916.3|	8623	8624	15
gi|1001019338|gb|CP006916.3|	8624	8625	14
gi|1001019338|gb|CP006916.3|	8625	8628	16
gi|1001019338|gb|CP006916.3|	8628	8630	21
gi|1001019338|gb|CP006916.3|	8630	8631	22
gi|1001019338|gb|CP006916.3|	8631	8632	23
gi|1001019338|gb|CP006916.3|	8632	8637	24
gi|1001019338|gb|CP006916.3|	8637	8640	25
gi|1001019338|gb|CP006916.3|	8640	8641	24
gi|1001019338|gb|CP006916.3|	8641	8643	20
gi|1001019338|gb|CP006916.3|	8643	8644	18
gi|1001019338|gb|CP006916.3|	8644	8645	15
gi|1001019338|gb|CP006916.3|	8645	8647	14
gi|1001019338|gb|CP006916.3|	8647	8649	15
gi|1001019338|gb|CP006916.3|	8649	8650	14
gi|1001019338|gb|CP006916.3|	8650	8651	13
gi|1001019338|gb|CP006916.3|	8651	8652	15
gi|1001019338|gb|CP006916.3|	8652	8656	16
gi|1001019338|gb|CP006916.3|	8656	8657	17
gi|1001019338|gb|CP006916.3|	8657	8658	22
gi|1001019338|gb|CP006916.3|	8658	8659	25
gi|1001019338|gb|CP006916.3|	8659	8662	29
gi|1001019338|gb|CP006916.3|	8662	8663	34
gi|1001019338|gb|CP006916.3|	8663	8664	35
gi|1001019338|gb|CP006916.3|	8664	8667	39
gi|1001019338|gb|CP006916.3|	8667	8668	41
gi|1001019338|gb|CP006916.3|	8668	8669	42
gi|1001019338|gb|CP006916.3|	8669	8670	44
gi|1001019338|gb|CP006916.3|	8670	8671	45
gi|1001019338|gb|CP006916.3|	8671	8672	49
gi|1001019338|gb|CP006916.3|	8672	8673	50
gi|1001019338|gb|CP006916.3|	8673	8675	51
gi|1001019338|gb|CP006916.3|	8675	8677	52
gi|1001019338|gb|CP006916.3|	8677	8678	56
gi|1001019338|gb|CP006916.3|	8678	8679	53
gi|1001019338|gb|CP006916.3|	8679	8681	54
gi|1001019338|gb|CP006916.3|	8681	8682	53
gi|1001019338|gb|CP006916.3|	8682	8684	48
gi|1001019338|gb|CP006916.3|	8684	8685	50
gi|1001019338|gb|CP006916.3|	8685	8686	51
gi|1001019338|gb|CP006916.3|	8686	8687	52
gi|1001019338|gb|CP006916.3|	8687	8689	46
gi|1001019338|gb|CP006916.3|	8689	8690	42
gi|1001019338|gb|CP006916.3|	8690	8692	43
gi|1001019338|gb|CP006916.3|	8692	8694	44
gi|1001019338|gb|CP006916.3|	8694	8695	43
gi|1001019338|gb|CP006916.3|	8695	8696	47
gi|1001019338|gb|CP006916.3|	8696	8697	44
gi|1001019338|gb|CP006916.3|	8697	8700	42
gi|1001019338|gb|CP006916.3|	8700	8701	48
gi|1001019338|gb|CP006916.3|	8701	8702	46
gi|1001019338|gb|CP006916.3|	8702	8703	41
gi|1001019338|gb|CP006916.3|	8703	8704	42
gi|1001019338|gb|CP006916.3|	8704	8705	47
gi|1001019338|gb|CP006916.3|	8705	8706	48
gi|1001019338|gb|CP006916.3|	8706	8707	47
gi|1001019338|gb|CP006916.3|	8707	8709	49
gi|1001019338|gb|CP006916.3|	8709	8710	43
gi|1001019338|gb|CP006916.3|	8710	8713	44
gi|1001019338|gb|CP006916.3|	8713	8714	45
gi|1001019338|gb|CP006916.3|	8714	8716	46
gi|1001019338|gb|CP006916.3|	8716	8717	52
gi|1001019338|gb|CP006916.3|	8717	8718	54
gi|1001019338|gb|CP006916.3|	8718	8719	56
gi|1001019338|gb|CP006916.3|	8719	8720	63
gi|1001019338|gb|CP006916.3|	8720	8721	62
gi|1001019338|gb|CP006916.3|	8721	8722	68
gi|1001019338|gb|CP006916.3|	8722	8723	74
gi|1001019338|gb|CP006916.3|	8723	8725	72
gi|1001019338|gb|CP006916.3|	8725	8727	67
gi|1001019338|gb|CP006916.3|	8727	8728	68
gi|1001019338|gb|CP006916.3|	8728	8729	67
gi|1001019338|gb|CP006916.3|	8729	8732	63
gi|1001019338|gb|CP006916.3|	8732	8733	60
gi|1001019338|gb|CP006916.3|	8733	8734	57
gi|1001019338|gb|CP006916.3|	8734	8735	67
gi|1001019338|gb|CP006916.3|	8735	8736	65
gi|1001019338|gb|CP006916.3|	8736	8738	64
gi|1001019338|gb|CP006916.3|	8738	8739	66
gi|1001019338|gb|CP006916.3|	8739	8740	67
gi|1001019338|gb|CP006916.3|	8740	8741	68
gi|1001019338|gb|CP006916.3|	8741	8742	62
gi|1001019338|gb|CP006916.3|	8742	8743	58
gi|1001019338|gb|CP006916.3|	8743	8744	55
gi|1001019338|gb|CP006916.3|	8744	8745	47
gi|1001019338|gb|CP006916.3|	8745	8746	43
gi|1001019338|gb|CP006916.3|	8746	8747	36
gi|1001019338|gb|CP006916.3|	8747	8749	31
gi|1001019338|gb|CP006916.3|	8749	8750	33
gi|1001019338|gb|CP006916.3|	8750	8752	30
gi|1001019338|gb|CP006916.3|	8752	8753	29
gi|1001019338|gb|CP006916.3|	8753	8754	27
gi|1001019338|gb|CP006916.3|	8754	8755	25
gi|1001019338|gb|CP006916.3|	8755	8757	22
gi|1001019338|gb|CP006916.3|	8757	8759	23
gi|1001019338|gb|CP006916.3|	8759	8763	16
gi|1001019338|gb|CP006916.3|	8763	8764	14
gi|1001019338|gb|CP006916.3|	8764	8765	12
gi|1001019338|gb|CP006916.3|	8765	8772	10
gi|1001019338|gb|CP006916.3|	8772	8774	9
gi|1001019338|gb|CP006916.3|	8774	8782	7
gi|1001019338|gb|CP006916.3|	8782	8784	6
gi|1001019338|gb|CP006916.3|	8784	8788	3
gi|1001019338|gb|CP006916.3|	8788	8792	2
gi|1001019338|gb|CP006916.3|	8792	8794	1
gi|1001019338|gb|CP006916.3|	8794	8798	2
gi|1001019338|gb|CP006916.3|	8798	8799	3
gi|1001019338|gb|CP006916.3|	8799	8813	4
gi|1001019338|gb|CP006916.3|	8813	8819	3
gi|1001019338|gb|CP006916.3|	8819	8823	2
gi|1001019338|gb|CP006916.3|	8823	8824	1
gi|1001019338|gb|CP006916.3|	8824	8839	0
gi|1001019338|gb|CP006916.3|	8839	8850	1
gi|1001019338|gb|CP006916.3|	8850	8852	2
gi|1001019338|gb|CP006916.3|	8852	8863	3
gi|1001019338|gb|CP006916.3|	8863	8864	4
gi|1001019338|gb|CP006916.3|	8864	8866	5
gi|1001019338|gb|CP006916.3|	8866	8867	7
gi|1001019338|gb|CP006916.3|	8867	8868	8
gi|1001019338|gb|CP006916.3|	8868	8874	9
gi|1001019338|gb|CP006916.3|	8874	8875	10
gi|1001019338|gb|CP006916.3|	8875	8877	13
gi|1001019338|gb|CP006916.3|	8877	8878	12
gi|1001019338|gb|CP006916.3|	8878	8880	13
gi|1001019338|gb|CP006916.3|	8880	8881	14
gi|1001019338|gb|CP006916.3|	8881	8882	15
gi|1001019338|gb|CP006916.3|	8882	8884	17
gi|1001019338|gb|CP006916.3|	8884	8888	19
gi|1001019338|gb|CP006916.3|	8888	8889	18
gi|1001019338|gb|CP006916.3|	8889	8891	16
gi|1001019338|gb|CP006916.3|	8891	8892	15
gi|1001019338|gb|CP006916.3|	8892	8893	14
gi|1001019338|gb|CP006916.3|	8893	8894	13
gi|1001019338|gb|CP006916.3|	8894	8897	14
gi|1001019338|gb|CP006916.3|	8897	8899	16
gi|1001019338|gb|CP006916.3|	8899	8900	19
gi|1001019338|gb|CP006916.3|	8900	8903	15
gi|1001019338|gb|CP006916.3|	8903	8904	14
gi|1001019338|gb|CP006916.3|	8904	8905	16
gi|1001019338|gb|CP006916.3|	8905	8906	17
gi|1001019338|gb|CP006916.3|	8906	8907	18
gi|1001019338|gb|CP006916.3|	8907	8908	19
gi|1001019338|gb|CP006916.3|	8908	8909	20
gi|1001019338|gb|CP006916.3|	8909	8911	18
gi|1001019338|gb|CP006916.3|	8911	8916	19
gi|1001019338|gb|CP006916.3|	8916	8917	18
gi|1001019338|gb|CP006916.3|	8917	8918	19
gi|1001019338|gb|CP006916.3|	8918	8919	20
gi|1001019338|gb|CP006916.3|	8919	8920	19
gi|1001019338|gb|CP006916.3|	8920	8922	20
gi|1001019338|gb|CP006916.3|	8922	8924	18
gi|1001019338|gb|CP006916.3|	8924	8925	17
gi|1001019338|gb|CP006916.3|	8925	8930	19
gi|1001019338|gb|CP006916.3|	8930	8932	18
gi|1001019338|gb|CP006916.3|	8932	8933	16
gi|1001019338|gb|CP006916.3|	8933	8935	18
gi|1001019338|gb|CP006916.3|	8935	8937	21
gi|1001019338|gb|CP006916.3|	8937	8939	22
gi|1001019338|gb|CP006916.3|	8939	8940	25
gi|1001019338|gb|CP006916.3|	8940	8941	27
gi|1001019338|gb|CP006916.3|	8941	8942	30
gi|1001019338|gb|CP006916.3|	8942	8944	29
gi|1001019338|gb|CP006916.3|	8944	8945	30
gi|1001019338|gb|CP006916.3|	8945	8946	31
gi|1001019338|gb|CP006916.3|	8946	8947	32
gi|1001019338|gb|CP006916.3|	8947	8948	35
gi|1001019338|gb|CP006916.3|	8948	8949	36
gi|1001019338|gb|CP006916.3|	8949	8950	35
gi|1001019338|gb|CP006916.3|	8950	8951	36
gi|1001019338|gb|CP006916.3|	8951	8952	39
gi|1001019338|gb|CP006916.3|	8952	8953	43
gi|1001019338|gb|CP006916.3|	8953	8954	45
gi|1001019338|gb|CP006916.3|	8954	8957	43
gi|1001019338|gb|CP006916.3|	8957	8958	42
gi|1001019338|gb|CP006916.3|	8958	8960	39
gi|1001019338|gb|CP006916.3|	8960	8961	36
gi|1001019338|gb|CP006916.3|	8961	8962	37
gi|1001019338|gb|CP006916.3|	8962	8964	36
gi|1001019338|gb|CP006916.3|	8964	8965	34
gi|1001019338|gb|CP006916.3|	8965	8966	33
gi|1001019338|gb|CP006916.3|	8966	8967	34
gi|1001019338|gb|CP006916.3|	8967	8968	39
gi|1001019338|gb|CP006916.3|	8968	8969	38
gi|1001019338|gb|CP006916.3|	8969	8970	37
gi|1001019338|gb|CP006916.3|	8970	8971	36
gi|1001019338|gb|CP006916.3|	8971	8972	40
gi|1001019338|gb|CP006916.3|	8972	8973	38
gi|1001019338|gb|CP006916.3|	8973	8974	37
gi|1001019338|gb|CP006916.3|	8974	8975	38
gi|1001019338|gb|CP006916.3|	8975	8977	35
gi|1001019338|gb|CP006916.3|	8977	8978	31
gi|1001019338|gb|CP006916.3|	8978	8980	29
gi|1001019338|gb|CP006916.3|	8980	8982	30
gi|1001019338|gb|CP006916.3|	8982	8984	34
gi|1001019338|gb|CP006916.3|	8984	8986	35
gi|1001019338|gb|CP006916.3|	8986	8987	33
gi|1001019338|gb|CP006916.3|	8987	8989	34
gi|1001019338|gb|CP006916.3|	8989	8991	33
gi|1001019338|gb|CP006916.3|	8991	8992	29
gi|1001019338|gb|CP006916.3|	8992	8995	24
gi|1001019338|gb|CP006916.3|	8995	8996	23
gi|1001019338|gb|CP006916.3|	8996	8997	18
gi|1001019338|gb|CP006916.3|	8997	8999	17
gi|1001019338|gb|CP006916.3|	8999	9000	14
gi|1001019338|gb|CP006916.3|	9000	9001	15
gi|1001019338|gb|CP006916.3|	9001	9005	12
gi|1001019338|gb|CP006916.3|	9005	9006	10
gi|1001019338|gb|CP006916.3|	9006	9007	8
gi|1001019338|gb|CP006916.3|	9007	9010	4
gi|1001019338|gb|CP006916.3|	9010	9011	5
gi|1001019338|gb|CP006916.3|	9011	9012	9
gi|1001019338|gb|CP006916.3|	9012	9015	11
gi|1001019338|gb|CP006916.3|	9015	9016	10
gi|1001019338|gb|CP006916.3|	9016	9017	12
gi|1001019338|gb|CP006916.3|	9017	9018	13
gi|1001019338|gb|CP006916.3|	9018	9020	14
gi|1001019338|gb|CP006916.3|	9020	9022	17
gi|1001019338|gb|CP006916.3|	9022	9025	18
gi|1001019338|gb|CP006916.3|	9025	9026	20
gi|1001019338|gb|CP006916.3|	9026	9027	22
gi|1001019338|gb|CP006916.3|	9027	9028	30
gi|1001019338|gb|CP006916.3|	9028	9029	33
gi|1001019338|gb|CP006916.3|	9029	9030	48
gi|1001019338|gb|CP006916.3|	9030	9032	51
gi|1001019338|gb|CP006916.3|	9032	9033	52
gi|1001019338|gb|CP006916.3|	9033	9034	57
gi|1001019338|gb|CP006916.3|	9034	9035	58
gi|1001019338|gb|CP006916.3|	9035	9036	62
gi|1001019338|gb|CP006916.3|	9036	9037	58
gi|1001019338|gb|CP006916.3|	9037	9038	55
gi|1001019338|gb|CP006916.3|	9038	9040	56
gi|1001019338|gb|CP006916.3|	9040	9041	57
gi|1001019338|gb|CP006916.3|	9041	9043	60
gi|1001019338|gb|CP006916.3|	9043	9044	65
gi|1001019338|gb|CP006916.3|	9044	9045	69
gi|1001019338|gb|CP006916.3|	9045	9046	68
gi|1001019338|gb|CP006916.3|	9046	9047	69
gi|1001019338|gb|CP006916.3|	9047	9048	72
gi|1001019338|gb|CP006916.3|	9048	9050	88
gi|1001019338|gb|CP006916.3|	9050	9051	90
gi|1001019338|gb|CP006916.3|	9051	9052	98
gi|1001019338|gb|CP006916.3|	9052	9053	96
gi|1001019338|gb|CP006916.3|	9053	9054	97
gi|1001019338|gb|CP006916.3|	9054	9055	85
gi|1001019338|gb|CP006916.3|	9055	9056	89
gi|1001019338|gb|CP006916.3|	9056	9057	92
gi|1001019338|gb|CP006916.3|	9057	9058	96
gi|1001019338|gb|CP006916.3|	9058	9059	91
gi|1001019338|gb|CP006916.3|	9059	9060	95
gi|1001019338|gb|CP006916.3|	9060	9061	90
gi|1001019338|gb|CP006916.3|	9061	9062	92
gi|1001019338|gb|CP006916.3|	9062	9063	97
gi|1001019338|gb|CP006916.3|	9063	9064	101
gi|1001019338|gb|CP006916.3|	9064	9065	105
gi|1001019338|gb|CP006916.3|	9065	9066	115
gi|1001019338|gb|CP006916.3|	9066	9067	117
gi|1001019338|gb|CP006916.3|	9067	9068	121
gi|1001019338|gb|CP006916.3|	9068	9069	118
gi|1001019338|gb|CP006916.3|	9069	9071	115
gi|1001019338|gb|CP006916.3|	9071	9072	119
gi|1001019338|gb|CP006916.3|	9072	9073	124
gi|1001019338|gb|CP006916.3|	9073	9074	116
gi|1001019338|gb|CP006916.3|	9074	9075	122
gi|1001019338|gb|CP006916.3|	9075	9076	119
gi|1001019338|gb|CP006916.3|	9076	9077	113
gi|1001019338|gb|CP006916.3|	9077	9078	107
gi|1001019338|gb|CP006916.3|	9078	9079	106
gi|1001019338|gb|CP006916.3|	9079	9080	104
gi|1001019338|gb|CP006916.3|	9080	9081	98
gi|1001019338|gb|CP006916.3|	9081	9082	96
gi|1001019338|gb|CP006916.3|	9082	9083	95
gi|1001019338|gb|CP006916.3|	9083	9084	100
gi|1001019338|gb|CP006916.3|	9084	9085	94
gi|1001019338|gb|CP006916.3|	9085	9086	97
gi|1001019338|gb|CP006916.3|	9086	9087	101
gi|1001019338|gb|CP006916.3|	9087	9088	96
gi|1001019338|gb|CP006916.3|	9088	9089	97
gi|1001019338|gb|CP006916.3|	9089	9090	100
gi|1001019338|gb|CP006916.3|	9090	9092	95
gi|1001019338|gb|CP006916.3|	9092	9093	92
gi|1001019338|gb|CP006916.3|	9093	9094	104
gi|1001019338|gb|CP006916.3|	9094	9095	115
gi|1001019338|gb|CP006916.3|	9095	9096	124
gi|1001019338|gb|CP006916.3|	9096	9097	125
gi|1001019338|gb|CP006916.3|	9097	9098	120
gi|1001019338|gb|CP006916.3|	9098	9099	119
gi|1001019338|gb|CP006916.3|	9099	9100	118
gi|1001019338|gb|CP006916.3|	9100	9101	122
gi|1001019338|gb|CP006916.3|	9101	9102	120
gi|1001019338|gb|CP006916.3|	9102	9103	125
gi|1001019338|gb|CP006916.3|	9103	9104	122
gi|1001019338|gb|CP006916.3|	9104	9105	125
gi|1001019338|gb|CP006916.3|	9105	9106	127
gi|1001019338|gb|CP006916.3|	9106	9107	129
gi|1001019338|gb|CP006916.3|	9107	9108	126
gi|1001019338|gb|CP006916.3|	9108	9109	129
gi|1001019338|gb|CP006916.3|	9109	9110	138
gi|1001019338|gb|CP006916.3|	9110	9112	136
gi|1001019338|gb|CP006916.3|	9112	9113	141
gi|1001019338|gb|CP006916.3|	9113	9114	140
gi|1001019338|gb|CP006916.3|	9114	9115	139
gi|1001019338|gb|CP006916.3|	9115	9116	143
gi|1001019338|gb|CP006916.3|	9116	9117	147
gi|1001019338|gb|CP006916.3|	9117	9118	151
gi|1001019338|gb|CP006916.3|	9118	9119	139
gi|1001019338|gb|CP006916.3|	9119	9120	131
gi|1001019338|gb|CP006916.3|	9120	9121	136
gi|1001019338|gb|CP006916.3|	9121	9122	163
gi|1001019338|gb|CP006916.3|	9122	9123	162
gi|1001019338|gb|CP006916.3|	9123	9124	159
gi|1001019338|gb|CP006916.3|	9124	9125	160
gi|1001019338|gb|CP006916.3|	9125	9126	159
gi|1001019338|gb|CP006916.3|	9126	9127	181
gi|1001019338|gb|CP006916.3|	9127	9128	185
gi|1001019338|gb|CP006916.3|	9128	9129	190
gi|1001019338|gb|CP006916.3|	9129	9130	188
gi|1001019338|gb|CP006916.3|	9130	9131	198
gi|1001019338|gb|CP006916.3|	9131	9132	210
gi|1001019338|gb|CP006916.3|	9132	9133	216
gi|1001019338|gb|CP006916.3|	9133	9134	225
gi|1001019338|gb|CP006916.3|	9134	9135	224
gi|1001019338|gb|CP006916.3|	9135	9136	233
gi|1001019338|gb|CP006916.3|	9136	9137	228
gi|1001019338|gb|CP006916.3|	9137	9139	231
gi|1001019338|gb|CP006916.3|	9139	9140	228
gi|1001019338|gb|CP006916.3|	9140	9141	224
gi|1001019338|gb|CP006916.3|	9141	9142	219
gi|1001019338|gb|CP006916.3|	9142	9143	221
gi|1001019338|gb|CP006916.3|	9143	9144	223
gi|1001019338|gb|CP006916.3|	9144	9145	224
gi|1001019338|gb|CP006916.3|	9145	9146	217
gi|1001019338|gb|CP006916.3|	9146	9147	191
gi|1001019338|gb|CP006916.3|	9147	9148	189
gi|1001019338|gb|CP006916.3|	9148	9149	190
gi|1001019338|gb|CP006916.3|	9149	9150	197
gi|1001019338|gb|CP006916.3|	9150	9151	196
gi|1001019338|gb|CP006916.3|	9151	9152	178
gi|1001019338|gb|CP006916.3|	9152	9153	173
gi|1001019338|gb|CP006916.3|	9153	9155	171
gi|1001019338|gb|CP006916.3|	9155	9156	160
gi|1001019338|gb|CP006916.3|	9156	9157	148
gi|1001019338|gb|CP006916.3|	9157	9158	146
gi|1001019338|gb|CP006916.3|	9158	9159	132
gi|1001019338|gb|CP006916.3|	9159	9160	127
gi|1001019338|gb|CP006916.3|	9160	9162	118
gi|1001019338|gb|CP006916.3|	9162	9163	113
gi|1001019338|gb|CP006916.3|	9163	9164	111
gi|1001019338|gb|CP006916.3|	9164	9165	109
gi|1001019338|gb|CP006916.3|	9165	9166	104
gi|1001019338|gb|CP006916.3|	9166	9167	103
gi|1001019338|gb|CP006916.3|	9167	9169	98
gi|1001019338|gb|CP006916.3|	9169	9170	93
gi|1001019338|gb|CP006916.3|	9170	9171	87
gi|1001019338|gb|CP006916.3|	9171	9172	81
gi|1001019338|gb|CP006916.3|	9172	9173	84
gi|1001019338|gb|CP006916.3|	9173	9174	82
gi|1001019338|gb|CP006916.3|	9174	9175	73
gi|1001019338|gb|CP006916.3|	9175	9176	74
gi|1001019338|gb|CP006916.3|	9176	9177	68
gi|1001019338|gb|CP006916.3|	9177	9179	67
gi|1001019338|gb|CP006916.3|	9179	9180	74
gi|1001019338|gb|CP006916.3|	9180	9181	73
gi|1001019338|gb|CP006916.3|	9181	9183	76
gi|1001019338|gb|CP006916.3|	9183	9184	73
gi|1001019338|gb|CP006916.3|	9184	9185	72
gi|1001019338|gb|CP006916.3|	9185	9186	75
gi|1001019338|gb|CP006916.3|	9186	9187	76
gi|1001019338|gb|CP006916.3|	9187	9189	74
gi|1001019338|gb|CP006916.3|	9189	9190	75
gi|1001019338|gb|CP006916.3|	9190	9191	77
gi|1001019338|gb|CP006916.3|	9191	9192	74
gi|1001019338|gb|CP006916.3|	9192	9193	73
gi|1001019338|gb|CP006916.3|	9193	9194	71
gi|1001019338|gb|CP006916.3|	9194	9195	72
gi|1001019338|gb|CP006916.3|	9195	9197	71
gi|1001019338|gb|CP006916.3|	9197	9199	67
gi|1001019338|gb|CP006916.3|	9199	9200	66
gi|1001019338|gb|CP006916.3|	9200	9201	62
gi|1001019338|gb|CP006916.3|	9201	9203	67
gi|1001019338|gb|CP006916.3|	9203	9204	70
gi|1001019338|gb|CP006916.3|	9204	9206	61
gi|1001019338|gb|CP006916.3|	9206	9207	57
gi|1001019338|gb|CP006916.3|	9207	9208	56
gi|1001019338|gb|CP006916.3|	9208	9209	64
gi|1001019338|gb|CP006916.3|	9209	9210	66
gi|1001019338|gb|CP006916.3|	9210	9211	67
gi|1001019338|gb|CP006916.3|	9211	9212	72
gi|1001019338|gb|CP006916.3|	9212	9213	77
gi|1001019338|gb|CP006916.3|	9213	9214	79
gi|1001019338|gb|CP006916.3|	9214	9215	91
gi|1001019338|gb|CP006916.3|	9215	9216	89
gi|1001019338|gb|CP006916.3|	9216	9217	92
gi|1001019338|gb|CP006916.3|	9217	9218	100
gi|1001019338|gb|CP006916.3|	9218	9219	101
gi|1001019338|gb|CP006916.3|	9219	9220	114
gi|1001019338|gb|CP006916.3|	9220	9221	116
gi|1001019338|gb|CP006916.3|	9221	9222	121
gi|1001019338|gb|CP006916.3|	9222	9223	127
gi|1001019338|gb|CP006916.3|	9223	9225	126
gi|1001019338|gb|CP006916.3|	9225	9226	130
gi|1001019338|gb|CP006916.3|	9226	9228	126
gi|1001019338|gb|CP006916.3|	9228	9229	124
gi|1001019338|gb|CP006916.3|	9229	9231	126
gi|1001019338|gb|CP006916.3|	9231	9232	133
gi|1001019338|gb|CP006916.3|	9232	9233	144
gi|1001019338|gb|CP006916.3|	9233	9234	149
gi|1001019338|gb|CP006916.3|	9234	9235	151
gi|1001019338|gb|CP006916.3|	9235	9236	153
gi|1001019338|gb|CP006916.3|	9236	9238	151
gi|1001019338|gb|CP006916.3|	9238	9239	158
gi|1001019338|gb|CP006916.3|	9239	9240	146
gi|1001019338|gb|CP006916.3|	9240	9241	145
gi|1001019338|gb|CP006916.3|	9241	9242	141
gi|1001019338|gb|CP006916.3|	9242	9243	133
gi|1001019338|gb|CP006916.3|	9243	9244	129
gi|1001019338|gb|CP006916.3|	9244	9246	119
gi|1001019338|gb|CP006916.3|	9246	9247	116
gi|1001019338|gb|CP006916.3|	9247	9248	113
gi|1001019338|gb|CP006916.3|	9248	9249	111
gi|1001019338|gb|CP006916.3|	9249	9250	110
gi|1001019338|gb|CP006916.3|	9250	9251	108
gi|1001019338|gb|CP006916.3|	9251	9252	115
gi|1001019338|gb|CP006916.3|	9252	9253	114
gi|1001019338|gb|CP006916.3|	9253	9254	112
gi|1001019338|gb|CP006916.3|	9254	9255	113
gi|1001019338|gb|CP006916.3|	9255	9256	120
gi|1001019338|gb|CP006916.3|	9256	9257	113
gi|1001019338|gb|CP006916.3|	9257	9258	105
gi|1001019338|gb|CP006916.3|	9258	9259	93
gi|1001019338|gb|CP006916.3|	9259	9260	95
gi|1001019338|gb|CP006916.3|	9260	9261	93
gi|1001019338|gb|CP006916.3|	9261	9262	91
gi|1001019338|gb|CP006916.3|	9262	9263	92
gi|1001019338|gb|CP006916.3|	9263	9264	88
gi|1001019338|gb|CP006916.3|	9264	9265	95
gi|1001019338|gb|CP006916.3|	9265	9266	100
gi|1001019338|gb|CP006916.3|	9266	9267	107
gi|1001019338|gb|CP006916.3|	9267	9269	118
gi|1001019338|gb|CP006916.3|	9269	9270	116
gi|1001019338|gb|CP006916.3|	9270	9271	120
gi|1001019338|gb|CP006916.3|	9271	9272	123
gi|1001019338|gb|CP006916.3|	9272	9273	126
gi|1001019338|gb|CP006916.3|	9273	9274	128
gi|1001019338|gb|CP006916.3|	9274	9275	126
gi|1001019338|gb|CP006916.3|	9275	9276	124
gi|1001019338|gb|CP006916.3|	9276	9277	120
gi|1001019338|gb|CP006916.3|	9277	9278	122
gi|1001019338|gb|CP006916.3|	9278	9279	133
gi|1001019338|gb|CP006916.3|	9279	9280	131
gi|1001019338|gb|CP006916.3|	9280	9281	127
gi|1001019338|gb|CP006916.3|	9281	9282	138
gi|1001019338|gb|CP006916.3|	9282	9283	140
gi|1001019338|gb|CP006916.3|	9283	9284	146
gi|1001019338|gb|CP006916.3|	9284	9285	140
gi|1001019338|gb|CP006916.3|	9285	9286	136
gi|1001019338|gb|CP006916.3|	9286	9287	134
gi|1001019338|gb|CP006916.3|	9287	9288	131
gi|1001019338|gb|CP006916.3|	9288	9289	123
gi|1001019338|gb|CP006916.3|	9289	9290	119
gi|1001019338|gb|CP006916.3|	9290	9291	121
gi|1001019338|gb|CP006916.3|	9291	9292	118
gi|1001019338|gb|CP006916.3|	9292	9293	109
gi|1001019338|gb|CP006916.3|	9293	9294	117
gi|1001019338|gb|CP006916.3|	9294	9295	123
gi|1001019338|gb|CP006916.3|	9295	9296	117
gi|1001019338|gb|CP006916.3|	9296	9297	116
gi|1001019338|gb|CP006916.3|	9297	9298	113
gi|1001019338|gb|CP006916.3|	9298	9299	120
gi|1001019338|gb|CP006916.3|	9299	9300	125
gi|1001019338|gb|CP006916.3|	9300	9301	130
gi|1001019338|gb|CP006916.3|	9301	9302	135
gi|1001019338|gb|CP006916.3|	9302	9303	137
gi|1001019338|gb|CP006916.3|	9303	9306	124
gi|1001019338|gb|CP006916.3|	9306	9307	114
gi|1001019338|gb|CP006916.3|	9307	9308	111
gi|1001019338|gb|CP006916.3|	9308	9309	105
gi|1001019338|gb|CP006916.3|	9309	9310	104
gi|1001019338|gb|CP006916.3|	9310	9311	107
gi|1001019338|gb|CP006916.3|	9311	9312	113
gi|1001019338|gb|CP006916.3|	9312	9313	119
gi|1001019338|gb|CP006916.3|	9313	9315	130
gi|1001019338|gb|CP006916.3|	9315	9316	126
gi|1001019338|gb|CP006916.3|	9316	9317	125
gi|1001019338|gb|CP006916.3|	9317	9318	123
gi|1001019338|gb|CP006916.3|	9318	9319	120
gi|1001019338|gb|CP006916.3|	9319	9320	116
gi|1001019338|gb|CP006916.3|	9320	9321	120
gi|1001019338|gb|CP006916.3|	9321	9322	115
gi|1001019338|gb|CP006916.3|	9322	9323	112
gi|1001019338|gb|CP006916.3|	9323	9325	106
gi|1001019338|gb|CP006916.3|	9325	9326	100
gi|1001019338|gb|CP006916.3|	9326	9327	91
gi|1001019338|gb|CP006916.3|	9327	9328	85
gi|1001019338|gb|CP006916.3|	9328	9329	90
gi|1001019338|gb|CP006916.3|	9329	9330	91
gi|1001019338|gb|CP006916.3|	9330	9331	92
gi|1001019338|gb|CP006916.3|	9331	9332	91
gi|1001019338|gb|CP006916.3|	9332	9333	86
gi|1001019338|gb|CP006916.3|	9333	9334	85
gi|1001019338|gb|CP006916.3|	9334	9335	86
gi|1001019338|gb|CP006916.3|	9335	9336	85
gi|1001019338|gb|CP006916.3|	9336	9337	80
gi|1001019338|gb|CP006916.3|	9337	9338	70
gi|1001019338|gb|CP006916.3|	9338	9339	62
gi|1001019338|gb|CP006916.3|	9339	9341	60
gi|1001019338|gb|CP006916.3|	9341	9342	58
gi|1001019338|gb|CP006916.3|	9342	9343	57
gi|1001019338|gb|CP006916.3|	9343	9344	52
gi|1001019338|gb|CP006916.3|	9344	9345	50
gi|1001019338|gb|CP006916.3|	9345	9347	44
gi|1001019338|gb|CP006916.3|	9347	9348	46
gi|1001019338|gb|CP006916.3|	9348	9349	45
gi|1001019338|gb|CP006916.3|	9349	9353	42
gi|1001019338|gb|CP006916.3|	9353	9354	37
gi|1001019338|gb|CP006916.3|	9354	9355	35
gi|1001019338|gb|CP006916.3|	9355	9356	30
gi|1001019338|gb|CP006916.3|	9356	9357	28
gi|1001019338|gb|CP006916.3|	9357	9359	29
gi|1001019338|gb|CP006916.3|	9359	9360	28
gi|1001019338|gb|CP006916.3|	9360	9361	26
gi|1001019338|gb|CP006916.3|	9361	9362	28
gi|1001019338|gb|CP006916.3|	9362	9363	29
gi|1001019338|gb|CP006916.3|	9363	9364	34
gi|1001019338|gb|CP006916.3|	9364	9366	32
gi|1001019338|gb|CP006916.3|	9366	9367	35
gi|1001019338|gb|CP006916.3|	9367	9368	40
gi|1001019338|gb|CP006916.3|	9368	9369	53
gi|1001019338|gb|CP006916.3|	9369	9371	51
gi|1001019338|gb|CP006916.3|	9371	9372	59
gi|1001019338|gb|CP006916.3|	9372	9373	62
gi|1001019338|gb|CP006916.3|	9373	9374	67
gi|1001019338|gb|CP006916.3|	9374	9375	70
gi|1001019338|gb|CP006916.3|	9375	9376	85
gi|1001019338|gb|CP006916.3|	9376	9377	95
gi|1001019338|gb|CP006916.3|	9377	9378	98
gi|1001019338|gb|CP006916.3|	9378	9379	99
gi|1001019338|gb|CP006916.3|	9379	9380	106
gi|1001019338|gb|CP006916.3|	9380	9381	129
gi|1001019338|gb|CP006916.3|	9381	9382	145
gi|1001019338|gb|CP006916.3|	9382	9383	155
gi|1001019338|gb|CP006916.3|	9383	9384	170
gi|1001019338|gb|CP006916.3|	9384	9385	179
gi|1001019338|gb|CP006916.3|	9385	9386	182
gi|1001019338|gb|CP006916.3|	9386	9387	186
gi|1001019338|gb|CP006916.3|	9387	9388	196
gi|1001019338|gb|CP006916.3|	9388	9389	204
gi|1001019338|gb|CP006916.3|	9389	9390	215
gi|1001019338|gb|CP006916.3|	9390	9391	221
gi|1001019338|gb|CP006916.3|	9391	9392	228
gi|1001019338|gb|CP006916.3|	9392	9393	225
gi|1001019338|gb|CP006916.3|	9393	9394	219
gi|1001019338|gb|CP006916.3|	9394	9395	220
gi|1001019338|gb|CP006916.3|	9395	9396	224
gi|1001019338|gb|CP006916.3|	9396	9397	220
gi|1001019338|gb|CP006916.3|	9397	9398	222
gi|1001019338|gb|CP006916.3|	9398	9399	224
gi|1001019338|gb|CP006916.3|	9399	9400	220
gi|1001019338|gb|CP006916.3|	9400	9401	209
gi|1001019338|gb|CP006916.3|	9401	9402	202
gi|1001019338|gb|CP006916.3|	9402	9403	206
gi|1001019338|gb|CP006916.3|	9403	9404	211
gi|1001019338|gb|CP006916.3|	9404	9405	206
gi|1001019338|gb|CP006916.3|	9405	9406	188
gi|1001019338|gb|CP006916.3|	9406	9407	185
gi|1001019338|gb|CP006916.3|	9407	9408	205
gi|1001019338|gb|CP006916.3|	9408	9409	199
gi|1001019338|gb|CP006916.3|	9409	9410	198
gi|1001019338|gb|CP006916.3|	9410	9411	196
gi|1001019338|gb|CP006916.3|	9411	9412	191
gi|1001019338|gb|CP006916.3|	9412	9413	180
gi|1001019338|gb|CP006916.3|	9413	9414	167
gi|1001019338|gb|CP006916.3|	9414	9415	156
gi|1001019338|gb|CP006916.3|	9415	9416	148
gi|1001019338|gb|CP006916.3|	9416	9417	137
gi|1001019338|gb|CP006916.3|	9417	9418	134
gi|1001019338|gb|CP006916.3|	9418	9420	129
gi|1001019338|gb|CP006916.3|	9420	9421	130
gi|1001019338|gb|CP006916.3|	9421	9422	133
gi|1001019338|gb|CP006916.3|	9422	9423	131
gi|1001019338|gb|CP006916.3|	9423	9425	127
[truncated: 334,421 more rows]
