# Supplementary material for: Data on translatome analysis of Mycoplasma gallisepticum
Source: Data Brief. 2016 Sep 7;9:422–4. doi: 10.1016/j.dib.2016.08.056 (PMC5037205; doi:10.1016/j.dib.2016.08.056)
Supplement: Supplementary material [file mmc1.zip › Supplementary material 1/Myc_Control3_neg.bedgraph]

gi|1001019338|gb|CP006916.3|	0	2	0
gi|1001019338|gb|CP006916.3|	2	21	1
gi|1001019338|gb|CP006916.3|	21	27	4
gi|1001019338|gb|CP006916.3|	27	32	3
gi|1001019338|gb|CP006916.3|	32	46	6
gi|1001019338|gb|CP006916.3|	46	57	3
gi|1001019338|gb|CP006916.3|	57	139	0
gi|1001019338|gb|CP006916.3|	139	164	3
gi|1001019338|gb|CP006916.3|	164	232	0
gi|1001019338|gb|CP006916.3|	232	257	2
gi|1001019338|gb|CP006916.3|	257	303	0
gi|1001019338|gb|CP006916.3|	303	328	1
gi|1001019338|gb|CP006916.3|	328	433	0
gi|1001019338|gb|CP006916.3|	433	458	1
gi|1001019338|gb|CP006916.3|	458	816	0
gi|1001019338|gb|CP006916.3|	816	841	1
gi|1001019338|gb|CP006916.3|	841	1081	0
gi|1001019338|gb|CP006916.3|	1081	1106	4
gi|1001019338|gb|CP006916.3|	1106	1492	0
gi|1001019338|gb|CP006916.3|	1492	1493	1
gi|1001019338|gb|CP006916.3|	1493	1517	2
gi|1001019338|gb|CP006916.3|	1517	1518	1
gi|1001019338|gb|CP006916.3|	1518	1654	0
gi|1001019338|gb|CP006916.3|	1654	1679	6
gi|1001019338|gb|CP006916.3|	1679	2015	0
gi|1001019338|gb|CP006916.3|	2015	2016	1
gi|1001019338|gb|CP006916.3|	2016	2040	2
gi|1001019338|gb|CP006916.3|	2040	2041	1
gi|1001019338|gb|CP006916.3|	2041	2331	0
gi|1001019338|gb|CP006916.3|	2331	2356	1
gi|1001019338|gb|CP006916.3|	2356	4448	0
gi|1001019338|gb|CP006916.3|	4448	4473	1
gi|1001019338|gb|CP006916.3|	4473	4715	0
gi|1001019338|gb|CP006916.3|	4715	4740	1
gi|1001019338|gb|CP006916.3|	4740	5051	0
gi|1001019338|gb|CP006916.3|	5051	5076	3
gi|1001019338|gb|CP006916.3|	5076	5200	0
gi|1001019338|gb|CP006916.3|	5200	5225	1
gi|1001019338|gb|CP006916.3|	5225	5618	0
gi|1001019338|gb|CP006916.3|	5618	5643	4
gi|1001019338|gb|CP006916.3|	5643	6622	0
gi|1001019338|gb|CP006916.3|	6622	6647	5
gi|1001019338|gb|CP006916.3|	6647	7884	0
gi|1001019338|gb|CP006916.3|	7884	7909	1
gi|1001019338|gb|CP006916.3|	7909	8434	0
gi|1001019338|gb|CP006916.3|	8434	8459	5
gi|1001019338|gb|CP006916.3|	8459	8640	0
gi|1001019338|gb|CP006916.3|	8640	8665	4
gi|1001019338|gb|CP006916.3|	8665	9895	0
gi|1001019338|gb|CP006916.3|	9895	9920	1
gi|1001019338|gb|CP006916.3|	9920	10182	0
gi|1001019338|gb|CP006916.3|	10182	10207	1
gi|1001019338|gb|CP006916.3|	10207	11436	0
gi|1001019338|gb|CP006916.3|	11436	11461	1
gi|1001019338|gb|CP006916.3|	11461	11923	0
gi|1001019338|gb|CP006916.3|	11923	11948	3
gi|1001019338|gb|CP006916.3|	11948	13399	0
gi|1001019338|gb|CP006916.3|	13399	13424	1
gi|1001019338|gb|CP006916.3|	13424	14493	0
gi|1001019338|gb|CP006916.3|	14493	14512	2
gi|1001019338|gb|CP006916.3|	14512	14518	3
gi|1001019338|gb|CP006916.3|	14518	14529	1
gi|1001019338|gb|CP006916.3|	14529	14537	7
gi|1001019338|gb|CP006916.3|	14537	14540	6
gi|1001019338|gb|CP006916.3|	14540	14547	7
gi|1001019338|gb|CP006916.3|	14547	14551	9
gi|1001019338|gb|CP006916.3|	14551	14553	11
gi|1001019338|gb|CP006916.3|	14553	14554	14
gi|1001019338|gb|CP006916.3|	14554	14556	8
gi|1001019338|gb|CP006916.3|	14556	14558	9
gi|1001019338|gb|CP006916.3|	14558	14560	17
gi|1001019338|gb|CP006916.3|	14560	14565	18
gi|1001019338|gb|CP006916.3|	14565	14572	17
gi|1001019338|gb|CP006916.3|	14572	14576	15
gi|1001019338|gb|CP006916.3|	14576	14578	13
gi|1001019338|gb|CP006916.3|	14578	14581	10
gi|1001019338|gb|CP006916.3|	14581	14583	9
gi|1001019338|gb|CP006916.3|	14583	14585	1
gi|1001019338|gb|CP006916.3|	14585	14590	0
gi|1001019338|gb|CP006916.3|	14590	14592	5
gi|1001019338|gb|CP006916.3|	14592	14608	7
gi|1001019338|gb|CP006916.3|	14608	14611	8
gi|1001019338|gb|CP006916.3|	14611	14615	13
gi|1001019338|gb|CP006916.3|	14615	14616	8
gi|1001019338|gb|CP006916.3|	14616	14617	9
gi|1001019338|gb|CP006916.3|	14617	14626	7
gi|1001019338|gb|CP006916.3|	14626	14630	8
gi|1001019338|gb|CP006916.3|	14630	14636	11
gi|1001019338|gb|CP006916.3|	14636	14640	6
gi|1001019338|gb|CP006916.3|	14640	14641	8
gi|1001019338|gb|CP006916.3|	14641	14651	7
gi|1001019338|gb|CP006916.3|	14651	14652	6
gi|1001019338|gb|CP006916.3|	14652	14655	8
gi|1001019338|gb|CP006916.3|	14655	14658	5
gi|1001019338|gb|CP006916.3|	14658	14659	4
gi|1001019338|gb|CP006916.3|	14659	14665	5
gi|1001019338|gb|CP006916.3|	14665	14670	3
gi|1001019338|gb|CP006916.3|	14670	14672	4
gi|1001019338|gb|CP006916.3|	14672	14677	8
gi|1001019338|gb|CP006916.3|	14677	14678	10
gi|1001019338|gb|CP006916.3|	14678	14681	15
gi|1001019338|gb|CP006916.3|	14681	14684	18
gi|1001019338|gb|CP006916.3|	14684	14689	17
gi|1001019338|gb|CP006916.3|	14689	14693	19
gi|1001019338|gb|CP006916.3|	14693	14694	20
gi|1001019338|gb|CP006916.3|	14694	14695	21
gi|1001019338|gb|CP006916.3|	14695	14697	20
gi|1001019338|gb|CP006916.3|	14697	14702	16
gi|1001019338|gb|CP006916.3|	14702	14703	12
gi|1001019338|gb|CP006916.3|	14703	14706	7
gi|1001019338|gb|CP006916.3|	14706	14714	4
gi|1001019338|gb|CP006916.3|	14714	14718	2
gi|1001019338|gb|CP006916.3|	14718	14719	1
gi|1001019338|gb|CP006916.3|	14719	14720	3
gi|1001019338|gb|CP006916.3|	14720	14725	5
gi|1001019338|gb|CP006916.3|	14725	14744	11
gi|1001019338|gb|CP006916.3|	14744	14745	8
gi|1001019338|gb|CP006916.3|	14745	14750	6
gi|1001019338|gb|CP006916.3|	14750	14764	0
gi|1001019338|gb|CP006916.3|	14764	14770	2
gi|1001019338|gb|CP006916.3|	14770	14780	4
gi|1001019338|gb|CP006916.3|	14780	14781	5
gi|1001019338|gb|CP006916.3|	14781	14788	6
gi|1001019338|gb|CP006916.3|	14788	14789	7
gi|1001019338|gb|CP006916.3|	14789	14795	5
gi|1001019338|gb|CP006916.3|	14795	14797	3
gi|1001019338|gb|CP006916.3|	14797	14805	7
gi|1001019338|gb|CP006916.3|	14805	14806	6
gi|1001019338|gb|CP006916.3|	14806	14813	5
gi|1001019338|gb|CP006916.3|	14813	14822	4
gi|1001019338|gb|CP006916.3|	14822	14825	0
gi|1001019338|gb|CP006916.3|	14825	14847	1
gi|1001019338|gb|CP006916.3|	14847	14850	3
gi|1001019338|gb|CP006916.3|	14850	14872	2
gi|1001019338|gb|CP006916.3|	14872	14938	0
gi|1001019338|gb|CP006916.3|	14938	14963	2
gi|1001019338|gb|CP006916.3|	14963	14975	0
gi|1001019338|gb|CP006916.3|	14975	14995	2
gi|1001019338|gb|CP006916.3|	14995	14997	3
gi|1001019338|gb|CP006916.3|	14997	15000	4
gi|1001019338|gb|CP006916.3|	15000	15006	2
gi|1001019338|gb|CP006916.3|	15006	15020	4
gi|1001019338|gb|CP006916.3|	15020	15021	3
gi|1001019338|gb|CP006916.3|	15021	15022	4
gi|1001019338|gb|CP006916.3|	15022	15031	3
gi|1001019338|gb|CP006916.3|	15031	15038	1
gi|1001019338|gb|CP006916.3|	15038	15046	5
gi|1001019338|gb|CP006916.3|	15046	15058	4
gi|1001019338|gb|CP006916.3|	15058	15060	5
gi|1001019338|gb|CP006916.3|	15060	15061	6
gi|1001019338|gb|CP006916.3|	15061	15063	7
gi|1001019338|gb|CP006916.3|	15063	15066	3
gi|1001019338|gb|CP006916.3|	15066	15068	4
gi|1001019338|gb|CP006916.3|	15068	15082	12
gi|1001019338|gb|CP006916.3|	15082	15083	14
gi|1001019338|gb|CP006916.3|	15083	15085	13
gi|1001019338|gb|CP006916.3|	15085	15086	14
gi|1001019338|gb|CP006916.3|	15086	15091	13
gi|1001019338|gb|CP006916.3|	15091	15093	12
gi|1001019338|gb|CP006916.3|	15093	15095	4
gi|1001019338|gb|CP006916.3|	15095	15107	5
gi|1001019338|gb|CP006916.3|	15107	15109	3
gi|1001019338|gb|CP006916.3|	15109	15110	4
gi|1001019338|gb|CP006916.3|	15110	15112	2
gi|1001019338|gb|CP006916.3|	15112	15120	4
gi|1001019338|gb|CP006916.3|	15120	15128	3
gi|1001019338|gb|CP006916.3|	15128	15134	4
gi|1001019338|gb|CP006916.3|	15134	15137	3
gi|1001019338|gb|CP006916.3|	15137	15147	1
gi|1001019338|gb|CP006916.3|	15147	15148	2
gi|1001019338|gb|CP006916.3|	15148	15153	5
gi|1001019338|gb|CP006916.3|	15153	15172	4
gi|1001019338|gb|CP006916.3|	15172	15173	3
gi|1001019338|gb|CP006916.3|	15173	15179	0
gi|1001019338|gb|CP006916.3|	15179	15182	2
gi|1001019338|gb|CP006916.3|	15182	15184	3
gi|1001019338|gb|CP006916.3|	15184	15190	5
gi|1001019338|gb|CP006916.3|	15190	15191	8
gi|1001019338|gb|CP006916.3|	15191	15202	9
gi|1001019338|gb|CP006916.3|	15202	15203	10
gi|1001019338|gb|CP006916.3|	15203	15204	11
gi|1001019338|gb|CP006916.3|	15204	15206	9
gi|1001019338|gb|CP006916.3|	15206	15207	10
gi|1001019338|gb|CP006916.3|	15207	15209	9
gi|1001019338|gb|CP006916.3|	15209	15215	7
gi|1001019338|gb|CP006916.3|	15215	15216	4
gi|1001019338|gb|CP006916.3|	15216	15227	5
gi|1001019338|gb|CP006916.3|	15227	15228	4
gi|1001019338|gb|CP006916.3|	15228	15231	3
gi|1001019338|gb|CP006916.3|	15231	15241	2
gi|1001019338|gb|CP006916.3|	15241	15264	0
gi|1001019338|gb|CP006916.3|	15264	15289	1
gi|1001019338|gb|CP006916.3|	15289	15290	0
gi|1001019338|gb|CP006916.3|	15290	15315	1
gi|1001019338|gb|CP006916.3|	15315	15343	0
gi|1001019338|gb|CP006916.3|	15343	15352	6
gi|1001019338|gb|CP006916.3|	15352	15356	7
gi|1001019338|gb|CP006916.3|	15356	15368	9
gi|1001019338|gb|CP006916.3|	15368	15369	3
gi|1001019338|gb|CP006916.3|	15369	15371	5
gi|1001019338|gb|CP006916.3|	15371	15376	8
gi|1001019338|gb|CP006916.3|	15376	15377	11
gi|1001019338|gb|CP006916.3|	15377	15381	10
gi|1001019338|gb|CP006916.3|	15381	15394	8
gi|1001019338|gb|CP006916.3|	15394	15396	6
gi|1001019338|gb|CP006916.3|	15396	15397	3
gi|1001019338|gb|CP006916.3|	15397	15400	4
gi|1001019338|gb|CP006916.3|	15400	15401	6
gi|1001019338|gb|CP006916.3|	15401	15409	3
gi|1001019338|gb|CP006916.3|	15409	15422	4
gi|1001019338|gb|CP006916.3|	15422	15425	3
gi|1001019338|gb|CP006916.3|	15425	15432	1
gi|1001019338|gb|CP006916.3|	15432	15434	4
gi|1001019338|gb|CP006916.3|	15434	15447	3
gi|1001019338|gb|CP006916.3|	15447	15457	7
gi|1001019338|gb|CP006916.3|	15457	15463	4
gi|1001019338|gb|CP006916.3|	15463	15469	5
gi|1001019338|gb|CP006916.3|	15469	15472	6
gi|1001019338|gb|CP006916.3|	15472	15477	3
gi|1001019338|gb|CP006916.3|	15477	15482	4
gi|1001019338|gb|CP006916.3|	15482	15484	5
gi|1001019338|gb|CP006916.3|	15484	15488	8
gi|1001019338|gb|CP006916.3|	15488	15489	7
gi|1001019338|gb|CP006916.3|	15489	15494	9
gi|1001019338|gb|CP006916.3|	15494	15497	8
gi|1001019338|gb|CP006916.3|	15497	15502	7
gi|1001019338|gb|CP006916.3|	15502	15507	6
gi|1001019338|gb|CP006916.3|	15507	15509	5
gi|1001019338|gb|CP006916.3|	15509	15513	2
gi|1001019338|gb|CP006916.3|	15513	15514	3
gi|1001019338|gb|CP006916.3|	15514	15518	8
gi|1001019338|gb|CP006916.3|	15518	15533	11
gi|1001019338|gb|CP006916.3|	15533	15538	12
gi|1001019338|gb|CP006916.3|	15538	15539	11
gi|1001019338|gb|CP006916.3|	15539	15543	4
gi|1001019338|gb|CP006916.3|	15543	15558	1
gi|1001019338|gb|CP006916.3|	15558	15561	0
gi|1001019338|gb|CP006916.3|	15561	15563	2
gi|1001019338|gb|CP006916.3|	15563	15570	6
gi|1001019338|gb|CP006916.3|	15570	15586	7
gi|1001019338|gb|CP006916.3|	15586	15587	5
gi|1001019338|gb|CP006916.3|	15587	15588	9
gi|1001019338|gb|CP006916.3|	15588	15592	5
gi|1001019338|gb|CP006916.3|	15592	15595	6
gi|1001019338|gb|CP006916.3|	15595	15599	5
gi|1001019338|gb|CP006916.3|	15599	15601	6
gi|1001019338|gb|CP006916.3|	15601	15602	7
gi|1001019338|gb|CP006916.3|	15602	15606	8
gi|1001019338|gb|CP006916.3|	15606	15612	11
gi|1001019338|gb|CP006916.3|	15612	15617	7
gi|1001019338|gb|CP006916.3|	15617	15624	6
gi|1001019338|gb|CP006916.3|	15624	15626	5
gi|1001019338|gb|CP006916.3|	15626	15627	4
gi|1001019338|gb|CP006916.3|	15627	15631	3
gi|1001019338|gb|CP006916.3|	15631	15634	0
gi|1001019338|gb|CP006916.3|	15634	15659	1
gi|1001019338|gb|CP006916.3|	15659	15660	0
gi|1001019338|gb|CP006916.3|	15660	15685	6
gi|1001019338|gb|CP006916.3|	15685	15716	0
gi|1001019338|gb|CP006916.3|	15716	15720	1
gi|1001019338|gb|CP006916.3|	15720	15728	5
gi|1001019338|gb|CP006916.3|	15728	15733	8
gi|1001019338|gb|CP006916.3|	15733	15741	9
gi|1001019338|gb|CP006916.3|	15741	15743	8
gi|1001019338|gb|CP006916.3|	15743	15745	9
gi|1001019338|gb|CP006916.3|	15745	15748	5
gi|1001019338|gb|CP006916.3|	15748	15753	6
gi|1001019338|gb|CP006916.3|	15753	15758	3
gi|1001019338|gb|CP006916.3|	15758	15763	2
gi|1001019338|gb|CP006916.3|	15763	15765	5
gi|1001019338|gb|CP006916.3|	15765	15767	6
gi|1001019338|gb|CP006916.3|	15767	15768	7
gi|1001019338|gb|CP006916.3|	15768	15773	6
gi|1001019338|gb|CP006916.3|	15773	15788	5
gi|1001019338|gb|CP006916.3|	15788	15790	2
gi|1001019338|gb|CP006916.3|	15790	15792	1
gi|1001019338|gb|CP006916.3|	15792	15793	2
gi|1001019338|gb|CP006916.3|	15793	15801	3
gi|1001019338|gb|CP006916.3|	15801	15817	4
gi|1001019338|gb|CP006916.3|	15817	15818	2
gi|1001019338|gb|CP006916.3|	15818	15826	4
gi|1001019338|gb|CP006916.3|	15826	15833	3
gi|1001019338|gb|CP006916.3|	15833	15835	5
gi|1001019338|gb|CP006916.3|	15835	15843	7
gi|1001019338|gb|CP006916.3|	15843	15858	4
gi|1001019338|gb|CP006916.3|	15858	15860	3
gi|1001019338|gb|CP006916.3|	15860	15883	1
gi|1001019338|gb|CP006916.3|	15883	15889	2
gi|1001019338|gb|CP006916.3|	15889	15893	5
gi|1001019338|gb|CP006916.3|	15893	15907	6
gi|1001019338|gb|CP006916.3|	15907	15908	8
gi|1001019338|gb|CP006916.3|	15908	15914	6
gi|1001019338|gb|CP006916.3|	15914	15918	3
gi|1001019338|gb|CP006916.3|	15918	15921	2
gi|1001019338|gb|CP006916.3|	15921	15932	5
gi|1001019338|gb|CP006916.3|	15932	15934	3
gi|1001019338|gb|CP006916.3|	15934	15941	5
gi|1001019338|gb|CP006916.3|	15941	15942	7
gi|1001019338|gb|CP006916.3|	15942	15946	13
gi|1001019338|gb|CP006916.3|	15946	15948	10
gi|1001019338|gb|CP006916.3|	15948	15950	11
gi|1001019338|gb|CP006916.3|	15950	15957	12
gi|1001019338|gb|CP006916.3|	15957	15958	18
gi|1001019338|gb|CP006916.3|	15958	15959	20
gi|1001019338|gb|CP006916.3|	15959	15966	18
gi|1001019338|gb|CP006916.3|	15966	15967	16
gi|1001019338|gb|CP006916.3|	15967	15973	11
gi|1001019338|gb|CP006916.3|	15973	15975	10
gi|1001019338|gb|CP006916.3|	15975	15982	9
gi|1001019338|gb|CP006916.3|	15982	15983	3
gi|1001019338|gb|CP006916.3|	15983	15992	1
gi|1001019338|gb|CP006916.3|	15992	16003	0
gi|1001019338|gb|CP006916.3|	16003	16005	9
gi|1001019338|gb|CP006916.3|	16005	16009	10
gi|1001019338|gb|CP006916.3|	16009	16022	11
gi|1001019338|gb|CP006916.3|	16022	16023	12
gi|1001019338|gb|CP006916.3|	16023	16028	16
gi|1001019338|gb|CP006916.3|	16028	16030	7
gi|1001019338|gb|CP006916.3|	16030	16034	6
gi|1001019338|gb|CP006916.3|	16034	16047	5
gi|1001019338|gb|CP006916.3|	16047	16048	4
gi|1001019338|gb|CP006916.3|	16048	16052	0
gi|1001019338|gb|CP006916.3|	16052	16057	2
gi|1001019338|gb|CP006916.3|	16057	16077	6
gi|1001019338|gb|CP006916.3|	16077	16082	4
gi|1001019338|gb|CP006916.3|	16082	16086	0
gi|1001019338|gb|CP006916.3|	16086	16097	3
gi|1001019338|gb|CP006916.3|	16097	16111	7
gi|1001019338|gb|CP006916.3|	16111	16119	4
gi|1001019338|gb|CP006916.3|	16119	16122	6
gi|1001019338|gb|CP006916.3|	16122	16144	2
gi|1001019338|gb|CP006916.3|	16144	16147	0
gi|1001019338|gb|CP006916.3|	16147	16154	2
gi|1001019338|gb|CP006916.3|	16154	16155	3
gi|1001019338|gb|CP006916.3|	16155	16165	5
gi|1001019338|gb|CP006916.3|	16165	16170	6
gi|1001019338|gb|CP006916.3|	16170	16173	10
gi|1001019338|gb|CP006916.3|	16173	16174	13
gi|1001019338|gb|CP006916.3|	16174	16177	16
gi|1001019338|gb|CP006916.3|	16177	16179	23
gi|1001019338|gb|CP006916.3|	16179	16180	22
gi|1001019338|gb|CP006916.3|	16180	16182	23
gi|1001019338|gb|CP006916.3|	16182	16189	25
gi|1001019338|gb|CP006916.3|	16189	16190	27
gi|1001019338|gb|CP006916.3|	16190	16195	26
gi|1001019338|gb|CP006916.3|	16195	16197	22
gi|1001019338|gb|CP006916.3|	16197	16198	20
gi|1001019338|gb|CP006916.3|	16198	16201	17
gi|1001019338|gb|CP006916.3|	16201	16202	19
gi|1001019338|gb|CP006916.3|	16202	16204	12
gi|1001019338|gb|CP006916.3|	16204	16205	13
gi|1001019338|gb|CP006916.3|	16205	16207	12
gi|1001019338|gb|CP006916.3|	16207	16211	10
gi|1001019338|gb|CP006916.3|	16211	16212	14
gi|1001019338|gb|CP006916.3|	16212	16213	16
gi|1001019338|gb|CP006916.3|	16213	16214	17
gi|1001019338|gb|CP006916.3|	16214	16215	15
gi|1001019338|gb|CP006916.3|	16215	16216	16
gi|1001019338|gb|CP006916.3|	16216	16217	17
gi|1001019338|gb|CP006916.3|	16217	16218	18
gi|1001019338|gb|CP006916.3|	16218	16219	23
gi|1001019338|gb|CP006916.3|	16219	16221	24
gi|1001019338|gb|CP006916.3|	16221	16224	27
gi|1001019338|gb|CP006916.3|	16224	16227	24
gi|1001019338|gb|CP006916.3|	16227	16228	26
gi|1001019338|gb|CP006916.3|	16228	16229	28
gi|1001019338|gb|CP006916.3|	16229	16230	32
gi|1001019338|gb|CP006916.3|	16230	16233	30
gi|1001019338|gb|CP006916.3|	16233	16234	36
gi|1001019338|gb|CP006916.3|	16234	16236	38
gi|1001019338|gb|CP006916.3|	16236	16237	34
gi|1001019338|gb|CP006916.3|	16237	16238	32
gi|1001019338|gb|CP006916.3|	16238	16240	31
gi|1001019338|gb|CP006916.3|	16240	16241	30
gi|1001019338|gb|CP006916.3|	16241	16242	29
gi|1001019338|gb|CP006916.3|	16242	16243	28
gi|1001019338|gb|CP006916.3|	16243	16244	23
gi|1001019338|gb|CP006916.3|	16244	16246	22
gi|1001019338|gb|CP006916.3|	16246	16251	19
gi|1001019338|gb|CP006916.3|	16251	16252	17
gi|1001019338|gb|CP006916.3|	16252	16253	15
gi|1001019338|gb|CP006916.3|	16253	16254	13
gi|1001019338|gb|CP006916.3|	16254	16258	8
gi|1001019338|gb|CP006916.3|	16258	16259	3
gi|1001019338|gb|CP006916.3|	16259	16261	1
gi|1001019338|gb|CP006916.3|	16261	16262	2
gi|1001019338|gb|CP006916.3|	16262	16264	7
gi|1001019338|gb|CP006916.3|	16264	16283	11
gi|1001019338|gb|CP006916.3|	16283	16284	10
gi|1001019338|gb|CP006916.3|	16284	16286	11
gi|1001019338|gb|CP006916.3|	16286	16287	10
gi|1001019338|gb|CP006916.3|	16287	16289	5
gi|1001019338|gb|CP006916.3|	16289	16294	1
gi|1001019338|gb|CP006916.3|	16294	16295	5
gi|1001019338|gb|CP006916.3|	16295	16299	7
gi|1001019338|gb|CP006916.3|	16299	16304	9
gi|1001019338|gb|CP006916.3|	16304	16305	10
gi|1001019338|gb|CP006916.3|	16305	16306	12
gi|1001019338|gb|CP006916.3|	16306	16309	16
gi|1001019338|gb|CP006916.3|	16309	16310	15
gi|1001019338|gb|CP006916.3|	16310	16311	17
gi|1001019338|gb|CP006916.3|	16311	16313	19
gi|1001019338|gb|CP006916.3|	16313	16315	20
gi|1001019338|gb|CP006916.3|	16315	16316	21
gi|1001019338|gb|CP006916.3|	16316	16317	25
gi|1001019338|gb|CP006916.3|	16317	16319	29
gi|1001019338|gb|CP006916.3|	16319	16320	26
gi|1001019338|gb|CP006916.3|	16320	16321	28
gi|1001019338|gb|CP006916.3|	16321	16322	32
gi|1001019338|gb|CP006916.3|	16322	16324	34
gi|1001019338|gb|CP006916.3|	16324	16325	36
gi|1001019338|gb|CP006916.3|	16325	16327	39
gi|1001019338|gb|CP006916.3|	16327	16328	44
gi|1001019338|gb|CP006916.3|	16328	16329	60
gi|1001019338|gb|CP006916.3|	16329	16330	62
gi|1001019338|gb|CP006916.3|	16330	16331	60
gi|1001019338|gb|CP006916.3|	16331	16332	63
gi|1001019338|gb|CP006916.3|	16332	16335	64
gi|1001019338|gb|CP006916.3|	16335	16336	62
gi|1001019338|gb|CP006916.3|	16336	16337	60
gi|1001019338|gb|CP006916.3|	16337	16338	62
gi|1001019338|gb|CP006916.3|	16338	16340	65
gi|1001019338|gb|CP006916.3|	16340	16341	66
gi|1001019338|gb|CP006916.3|	16341	16342	62
gi|1001019338|gb|CP006916.3|	16342	16343	63
gi|1001019338|gb|CP006916.3|	16343	16344	66
gi|1001019338|gb|CP006916.3|	16344	16345	65
gi|1001019338|gb|CP006916.3|	16345	16346	61
gi|1001019338|gb|CP006916.3|	16346	16347	57
gi|1001019338|gb|CP006916.3|	16347	16349	56
gi|1001019338|gb|CP006916.3|	16349	16350	55
gi|1001019338|gb|CP006916.3|	16350	16352	52
gi|1001019338|gb|CP006916.3|	16352	16353	50
gi|1001019338|gb|CP006916.3|	16353	16354	34
gi|1001019338|gb|CP006916.3|	16354	16355	32
gi|1001019338|gb|CP006916.3|	16355	16356	36
gi|1001019338|gb|CP006916.3|	16356	16357	30
gi|1001019338|gb|CP006916.3|	16357	16358	32
gi|1001019338|gb|CP006916.3|	16358	16362	38
gi|1001019338|gb|CP006916.3|	16362	16363	41
gi|1001019338|gb|CP006916.3|	16363	16364	37
gi|1001019338|gb|CP006916.3|	16364	16365	45
gi|1001019338|gb|CP006916.3|	16365	16366	46
gi|1001019338|gb|CP006916.3|	16366	16367	48
gi|1001019338|gb|CP006916.3|	16367	16368	44
gi|1001019338|gb|CP006916.3|	16368	16369	41
gi|1001019338|gb|CP006916.3|	16369	16370	43
gi|1001019338|gb|CP006916.3|	16370	16371	44
gi|1001019338|gb|CP006916.3|	16371	16372	52
gi|1001019338|gb|CP006916.3|	16372	16373	51
gi|1001019338|gb|CP006916.3|	16373	16374	52
gi|1001019338|gb|CP006916.3|	16374	16376	49
gi|1001019338|gb|CP006916.3|	16376	16377	55
gi|1001019338|gb|CP006916.3|	16377	16379	52
gi|1001019338|gb|CP006916.3|	16379	16380	51
gi|1001019338|gb|CP006916.3|	16380	16381	47
gi|1001019338|gb|CP006916.3|	16381	16382	46
gi|1001019338|gb|CP006916.3|	16382	16383	45
gi|1001019338|gb|CP006916.3|	16383	16384	43
gi|1001019338|gb|CP006916.3|	16384	16385	44
gi|1001019338|gb|CP006916.3|	16385	16386	47
gi|1001019338|gb|CP006916.3|	16386	16387	48
gi|1001019338|gb|CP006916.3|	16387	16389	43
gi|1001019338|gb|CP006916.3|	16389	16390	35
gi|1001019338|gb|CP006916.3|	16390	16391	33
gi|1001019338|gb|CP006916.3|	16391	16392	32
gi|1001019338|gb|CP006916.3|	16392	16393	31
gi|1001019338|gb|CP006916.3|	16393	16394	33
gi|1001019338|gb|CP006916.3|	16394	16395	31
gi|1001019338|gb|CP006916.3|	16395	16396	30
gi|1001019338|gb|CP006916.3|	16396	16397	22
gi|1001019338|gb|CP006916.3|	16397	16399	24
gi|1001019338|gb|CP006916.3|	16399	16400	26
gi|1001019338|gb|CP006916.3|	16400	16401	31
gi|1001019338|gb|CP006916.3|	16401	16403	25
gi|1001019338|gb|CP006916.3|	16403	16405	30
gi|1001019338|gb|CP006916.3|	16405	16406	32
gi|1001019338|gb|CP006916.3|	16406	16407	39
gi|1001019338|gb|CP006916.3|	16407	16408	37
gi|1001019338|gb|CP006916.3|	16408	16409	34
gi|1001019338|gb|CP006916.3|	16409	16410	41
gi|1001019338|gb|CP006916.3|	16410	16411	39
gi|1001019338|gb|CP006916.3|	16411	16414	46
gi|1001019338|gb|CP006916.3|	16414	16415	50
gi|1001019338|gb|CP006916.3|	16415	16416	51
gi|1001019338|gb|CP006916.3|	16416	16418	50
gi|1001019338|gb|CP006916.3|	16418	16422	48
gi|1001019338|gb|CP006916.3|	16422	16423	46
gi|1001019338|gb|CP006916.3|	16423	16424	45
gi|1001019338|gb|CP006916.3|	16424	16425	43
gi|1001019338|gb|CP006916.3|	16425	16427	40
gi|1001019338|gb|CP006916.3|	16427	16428	42
gi|1001019338|gb|CP006916.3|	16428	16430	37
gi|1001019338|gb|CP006916.3|	16430	16431	36
gi|1001019338|gb|CP006916.3|	16431	16432	32
gi|1001019338|gb|CP006916.3|	16432	16433	33
gi|1001019338|gb|CP006916.3|	16433	16434	32
gi|1001019338|gb|CP006916.3|	16434	16436	24
gi|1001019338|gb|CP006916.3|	16436	16439	16
gi|1001019338|gb|CP006916.3|	16439	16440	14
gi|1001019338|gb|CP006916.3|	16440	16441	22
gi|1001019338|gb|CP006916.3|	16441	16442	23
gi|1001019338|gb|CP006916.3|	16442	16443	27
gi|1001019338|gb|CP006916.3|	16443	16444	32
gi|1001019338|gb|CP006916.3|	16444	16445	34
gi|1001019338|gb|CP006916.3|	16445	16446	45
gi|1001019338|gb|CP006916.3|	16446	16447	50
gi|1001019338|gb|CP006916.3|	16447	16450	56
gi|1001019338|gb|CP006916.3|	16450	16452	57
gi|1001019338|gb|CP006916.3|	16452	16453	55
gi|1001019338|gb|CP006916.3|	16453	16454	62
gi|1001019338|gb|CP006916.3|	16454	16455	74
gi|1001019338|gb|CP006916.3|	16455	16456	78
gi|1001019338|gb|CP006916.3|	16456	16457	79
gi|1001019338|gb|CP006916.3|	16457	16459	85
gi|1001019338|gb|CP006916.3|	16459	16460	87
gi|1001019338|gb|CP006916.3|	16460	16461	91
gi|1001019338|gb|CP006916.3|	16461	16462	94
gi|1001019338|gb|CP006916.3|	16462	16464	95
gi|1001019338|gb|CP006916.3|	16464	16465	93
gi|1001019338|gb|CP006916.3|	16465	16466	84
gi|1001019338|gb|CP006916.3|	16466	16467	83
gi|1001019338|gb|CP006916.3|	16467	16468	79
gi|1001019338|gb|CP006916.3|	16468	16469	74
gi|1001019338|gb|CP006916.3|	16469	16470	78
gi|1001019338|gb|CP006916.3|	16470	16471	70
gi|1001019338|gb|CP006916.3|	16471	16472	69
gi|1001019338|gb|CP006916.3|	16472	16473	65
gi|1001019338|gb|CP006916.3|	16473	16474	73
gi|1001019338|gb|CP006916.3|	16474	16476	77
gi|1001019338|gb|CP006916.3|	16476	16477	86
gi|1001019338|gb|CP006916.3|	16477	16478	87
gi|1001019338|gb|CP006916.3|	16478	16480	88
gi|1001019338|gb|CP006916.3|	16480	16481	84
gi|1001019338|gb|CP006916.3|	16481	16482	80
gi|1001019338|gb|CP006916.3|	16482	16483	79
gi|1001019338|gb|CP006916.3|	16483	16484	87
gi|1001019338|gb|CP006916.3|	16484	16485	90
gi|1001019338|gb|CP006916.3|	16485	16486	86
gi|1001019338|gb|CP006916.3|	16486	16487	100
gi|1001019338|gb|CP006916.3|	16487	16488	113
gi|1001019338|gb|CP006916.3|	16488	16490	116
gi|1001019338|gb|CP006916.3|	16490	16492	115
gi|1001019338|gb|CP006916.3|	16492	16493	128
gi|1001019338|gb|CP006916.3|	16493	16494	140
gi|1001019338|gb|CP006916.3|	16494	16495	144
gi|1001019338|gb|CP006916.3|	16495	16496	148
gi|1001019338|gb|CP006916.3|	16496	16497	147
gi|1001019338|gb|CP006916.3|	16497	16498	158
gi|1001019338|gb|CP006916.3|	16498	16499	154
gi|1001019338|gb|CP006916.3|	16499	16500	151
gi|1001019338|gb|CP006916.3|	16500	16502	148
gi|1001019338|gb|CP006916.3|	16502	16503	159
gi|1001019338|gb|CP006916.3|	16503	16504	154
gi|1001019338|gb|CP006916.3|	16504	16505	146
gi|1001019338|gb|CP006916.3|	16505	16506	156
gi|1001019338|gb|CP006916.3|	16506	16507	171
gi|1001019338|gb|CP006916.3|	16507	16508	186
gi|1001019338|gb|CP006916.3|	16508	16509	179
gi|1001019338|gb|CP006916.3|	16509	16510	177
gi|1001019338|gb|CP006916.3|	16510	16511	178
gi|1001019338|gb|CP006916.3|	16511	16512	163
gi|1001019338|gb|CP006916.3|	16512	16513	158
gi|1001019338|gb|CP006916.3|	16513	16514	157
gi|1001019338|gb|CP006916.3|	16514	16515	159
gi|1001019338|gb|CP006916.3|	16515	16516	166
gi|1001019338|gb|CP006916.3|	16516	16517	168
gi|1001019338|gb|CP006916.3|	16517	16518	159
gi|1001019338|gb|CP006916.3|	16518	16519	150
gi|1001019338|gb|CP006916.3|	16519	16520	156
gi|1001019338|gb|CP006916.3|	16520	16521	168
gi|1001019338|gb|CP006916.3|	16521	16522	171
gi|1001019338|gb|CP006916.3|	16522	16523	158
gi|1001019338|gb|CP006916.3|	16523	16524	154
gi|1001019338|gb|CP006916.3|	16524	16525	155
gi|1001019338|gb|CP006916.3|	16525	16526	157
gi|1001019338|gb|CP006916.3|	16526	16527	148
gi|1001019338|gb|CP006916.3|	16527	16528	137
gi|1001019338|gb|CP006916.3|	16528	16529	139
gi|1001019338|gb|CP006916.3|	16529	16530	135
gi|1001019338|gb|CP006916.3|	16530	16531	124
gi|1001019338|gb|CP006916.3|	16531	16532	110
gi|1001019338|gb|CP006916.3|	16532	16533	89
gi|1001019338|gb|CP006916.3|	16533	16534	93
gi|1001019338|gb|CP006916.3|	16534	16536	94
gi|1001019338|gb|CP006916.3|	16536	16537	97
gi|1001019338|gb|CP006916.3|	16537	16538	88
gi|1001019338|gb|CP006916.3|	16538	16539	86
gi|1001019338|gb|CP006916.3|	16539	16540	84
gi|1001019338|gb|CP006916.3|	16540	16541	78
gi|1001019338|gb|CP006916.3|	16541	16542	83
gi|1001019338|gb|CP006916.3|	16542	16543	82
gi|1001019338|gb|CP006916.3|	16543	16544	79
gi|1001019338|gb|CP006916.3|	16544	16545	64
gi|1001019338|gb|CP006916.3|	16545	16546	48
gi|1001019338|gb|CP006916.3|	16546	16547	47
gi|1001019338|gb|CP006916.3|	16547	16548	58
gi|1001019338|gb|CP006916.3|	16548	16549	59
gi|1001019338|gb|CP006916.3|	16549	16550	60
gi|1001019338|gb|CP006916.3|	16550	16551	66
gi|1001019338|gb|CP006916.3|	16551	16553	67
gi|1001019338|gb|CP006916.3|	16553	16555	62
gi|1001019338|gb|CP006916.3|	16555	16556	65
gi|1001019338|gb|CP006916.3|	16556	16557	64
gi|1001019338|gb|CP006916.3|	16557	16558	69
gi|1001019338|gb|CP006916.3|	16558	16559	66
gi|1001019338|gb|CP006916.3|	16559	16560	63
gi|1001019338|gb|CP006916.3|	16560	16561	67
gi|1001019338|gb|CP006916.3|	16561	16562	63
gi|1001019338|gb|CP006916.3|	16562	16564	66
gi|1001019338|gb|CP006916.3|	16564	16565	69
gi|1001019338|gb|CP006916.3|	16565	16566	74
gi|1001019338|gb|CP006916.3|	16566	16567	67
gi|1001019338|gb|CP006916.3|	16567	16569	69
gi|1001019338|gb|CP006916.3|	16569	16570	72
gi|1001019338|gb|CP006916.3|	16570	16571	69
gi|1001019338|gb|CP006916.3|	16571	16572	65
gi|1001019338|gb|CP006916.3|	16572	16574	61
gi|1001019338|gb|CP006916.3|	16574	16575	58
gi|1001019338|gb|CP006916.3|	16575	16576	50
gi|1001019338|gb|CP006916.3|	16576	16577	51
gi|1001019338|gb|CP006916.3|	16577	16578	50
gi|1001019338|gb|CP006916.3|	16578	16579	54
gi|1001019338|gb|CP006916.3|	16579	16580	60
gi|1001019338|gb|CP006916.3|	16580	16581	59
gi|1001019338|gb|CP006916.3|	16581	16582	67
gi|1001019338|gb|CP006916.3|	16582	16583	69
gi|1001019338|gb|CP006916.3|	16583	16584	70
gi|1001019338|gb|CP006916.3|	16584	16585	72
gi|1001019338|gb|CP006916.3|	16585	16586	66
gi|1001019338|gb|CP006916.3|	16586	16587	72
gi|1001019338|gb|CP006916.3|	16587	16589	71
gi|1001019338|gb|CP006916.3|	16589	16590	68
gi|1001019338|gb|CP006916.3|	16590	16591	62
gi|1001019338|gb|CP006916.3|	16591	16592	65
gi|1001019338|gb|CP006916.3|	16592	16593	61
gi|1001019338|gb|CP006916.3|	16593	16594	64
gi|1001019338|gb|CP006916.3|	16594	16596	63
gi|1001019338|gb|CP006916.3|	16596	16597	64
gi|1001019338|gb|CP006916.3|	16597	16598	58
gi|1001019338|gb|CP006916.3|	16598	16599	64
gi|1001019338|gb|CP006916.3|	16599	16600	68
gi|1001019338|gb|CP006916.3|	16600	16601	76
gi|1001019338|gb|CP006916.3|	16601	16602	90
gi|1001019338|gb|CP006916.3|	16602	16603	101
gi|1001019338|gb|CP006916.3|	16603	16604	97
gi|1001019338|gb|CP006916.3|	16604	16605	99
gi|1001019338|gb|CP006916.3|	16605	16606	116
gi|1001019338|gb|CP006916.3|	16606	16607	121
gi|1001019338|gb|CP006916.3|	16607	16608	126
gi|1001019338|gb|CP006916.3|	16608	16609	124
gi|1001019338|gb|CP006916.3|	16609	16610	129
gi|1001019338|gb|CP006916.3|	16610	16611	132
gi|1001019338|gb|CP006916.3|	16611	16612	143
gi|1001019338|gb|CP006916.3|	16612	16616	142
gi|1001019338|gb|CP006916.3|	16616	16617	139
gi|1001019338|gb|CP006916.3|	16617	16618	138
gi|1001019338|gb|CP006916.3|	16618	16619	135
gi|1001019338|gb|CP006916.3|	16619	16620	132
gi|1001019338|gb|CP006916.3|	16620	16621	133
gi|1001019338|gb|CP006916.3|	16621	16622	132
gi|1001019338|gb|CP006916.3|	16622	16623	131
gi|1001019338|gb|CP006916.3|	16623	16624	125
gi|1001019338|gb|CP006916.3|	16624	16625	121
gi|1001019338|gb|CP006916.3|	16625	16626	119
gi|1001019338|gb|CP006916.3|	16626	16627	103
gi|1001019338|gb|CP006916.3|	16627	16628	93
gi|1001019338|gb|CP006916.3|	16628	16629	95
gi|1001019338|gb|CP006916.3|	16629	16630	93
gi|1001019338|gb|CP006916.3|	16630	16631	77
gi|1001019338|gb|CP006916.3|	16631	16632	67
gi|1001019338|gb|CP006916.3|	16632	16634	55
gi|1001019338|gb|CP006916.3|	16634	16635	53
gi|1001019338|gb|CP006916.3|	16635	16636	52
gi|1001019338|gb|CP006916.3|	16636	16637	35
gi|1001019338|gb|CP006916.3|	16637	16638	39
gi|1001019338|gb|CP006916.3|	16638	16639	51
gi|1001019338|gb|CP006916.3|	16639	16640	75
gi|1001019338|gb|CP006916.3|	16640	16641	84
gi|1001019338|gb|CP006916.3|	16641	16642	85
gi|1001019338|gb|CP006916.3|	16642	16643	88
gi|1001019338|gb|CP006916.3|	16643	16644	93
gi|1001019338|gb|CP006916.3|	16644	16645	96
gi|1001019338|gb|CP006916.3|	16645	16646	116
gi|1001019338|gb|CP006916.3|	16646	16647	130
gi|1001019338|gb|CP006916.3|	16647	16648	138
gi|1001019338|gb|CP006916.3|	16648	16649	140
gi|1001019338|gb|CP006916.3|	16649	16650	141
gi|1001019338|gb|CP006916.3|	16650	16651	140
gi|1001019338|gb|CP006916.3|	16651	16652	151
gi|1001019338|gb|CP006916.3|	16652	16653	152
gi|1001019338|gb|CP006916.3|	16653	16654	153
gi|1001019338|gb|CP006916.3|	16654	16655	155
gi|1001019338|gb|CP006916.3|	16655	16656	163
gi|1001019338|gb|CP006916.3|	16656	16657	192
gi|1001019338|gb|CP006916.3|	16657	16658	198
gi|1001019338|gb|CP006916.3|	16658	16659	203
gi|1001019338|gb|CP006916.3|	16659	16660	211
gi|1001019338|gb|CP006916.3|	16660	16661	210
gi|1001019338|gb|CP006916.3|	16661	16662	209
gi|1001019338|gb|CP006916.3|	16662	16663	204
gi|1001019338|gb|CP006916.3|	16663	16664	205
gi|1001019338|gb|CP006916.3|	16664	16665	191
gi|1001019338|gb|CP006916.3|	16665	16666	182
gi|1001019338|gb|CP006916.3|	16666	16667	208
gi|1001019338|gb|CP006916.3|	16667	16668	213
gi|1001019338|gb|CP006916.3|	16668	16669	219
gi|1001019338|gb|CP006916.3|	16669	16670	232
gi|1001019338|gb|CP006916.3|	16670	16672	258
gi|1001019338|gb|CP006916.3|	16672	16673	263
gi|1001019338|gb|CP006916.3|	16673	16674	270
gi|1001019338|gb|CP006916.3|	16674	16675	269
gi|1001019338|gb|CP006916.3|	16675	16676	266
gi|1001019338|gb|CP006916.3|	16676	16677	265
gi|1001019338|gb|CP006916.3|	16677	16678	288
gi|1001019338|gb|CP006916.3|	16678	16679	310
gi|1001019338|gb|CP006916.3|	16679	16680	315
gi|1001019338|gb|CP006916.3|	16680	16681	312
gi|1001019338|gb|CP006916.3|	16681	16682	280
gi|1001019338|gb|CP006916.3|	16682	16683	274
gi|1001019338|gb|CP006916.3|	16683	16684	276
gi|1001019338|gb|CP006916.3|	16684	16685	280
gi|1001019338|gb|CP006916.3|	16685	16687	286
gi|1001019338|gb|CP006916.3|	16687	16688	287
gi|1001019338|gb|CP006916.3|	16688	16689	276
gi|1001019338|gb|CP006916.3|	16689	16690	273
gi|1001019338|gb|CP006916.3|	16690	16691	280
gi|1001019338|gb|CP006916.3|	16691	16692	259
gi|1001019338|gb|CP006916.3|	16692	16693	252
gi|1001019338|gb|CP006916.3|	16693	16694	246
gi|1001019338|gb|CP006916.3|	16694	16695	230
gi|1001019338|gb|CP006916.3|	16695	16696	187
gi|1001019338|gb|CP006916.3|	16696	16697	175
gi|1001019338|gb|CP006916.3|	16697	16698	162
gi|1001019338|gb|CP006916.3|	16698	16699	161
gi|1001019338|gb|CP006916.3|	16699	16700	163
gi|1001019338|gb|CP006916.3|	16700	16701	161
gi|1001019338|gb|CP006916.3|	16701	16702	151
gi|1001019338|gb|CP006916.3|	16702	16703	128
gi|1001019338|gb|CP006916.3|	16703	16704	104
gi|1001019338|gb|CP006916.3|	16704	16705	91
gi|1001019338|gb|CP006916.3|	16705	16708	83
gi|1001019338|gb|CP006916.3|	16708	16709	77
gi|1001019338|gb|CP006916.3|	16709	16710	60
gi|1001019338|gb|CP006916.3|	16710	16711	55
gi|1001019338|gb|CP006916.3|	16711	16712	56
gi|1001019338|gb|CP006916.3|	16712	16713	55
gi|1001019338|gb|CP006916.3|	16713	16714	53
gi|1001019338|gb|CP006916.3|	16714	16716	46
gi|1001019338|gb|CP006916.3|	16716	16717	47
gi|1001019338|gb|CP006916.3|	16717	16718	46
gi|1001019338|gb|CP006916.3|	16718	16719	45
gi|1001019338|gb|CP006916.3|	16719	16720	49
gi|1001019338|gb|CP006916.3|	16720	16721	45
gi|1001019338|gb|CP006916.3|	16721	16723	42
gi|1001019338|gb|CP006916.3|	16723	16724	33
gi|1001019338|gb|CP006916.3|	16724	16727	31
gi|1001019338|gb|CP006916.3|	16727	16728	29
gi|1001019338|gb|CP006916.3|	16728	16732	28
gi|1001019338|gb|CP006916.3|	16732	16733	34
gi|1001019338|gb|CP006916.3|	16733	16736	32
gi|1001019338|gb|CP006916.3|	16736	16737	33
gi|1001019338|gb|CP006916.3|	16737	16738	37
gi|1001019338|gb|CP006916.3|	16738	16739	41
gi|1001019338|gb|CP006916.3|	16739	16740	44
gi|1001019338|gb|CP006916.3|	16740	16741	37
gi|1001019338|gb|CP006916.3|	16741	16743	30
gi|1001019338|gb|CP006916.3|	16743	16744	26
gi|1001019338|gb|CP006916.3|	16744	16745	24
gi|1001019338|gb|CP006916.3|	16745	16746	35
gi|1001019338|gb|CP006916.3|	16746	16747	39
gi|1001019338|gb|CP006916.3|	16747	16748	42
gi|1001019338|gb|CP006916.3|	16748	16749	46
gi|1001019338|gb|CP006916.3|	16749	16752	48
gi|1001019338|gb|CP006916.3|	16752	16753	52
gi|1001019338|gb|CP006916.3|	16753	16755	54
gi|1001019338|gb|CP006916.3|	16755	16757	56
gi|1001019338|gb|CP006916.3|	16757	16759	50
gi|1001019338|gb|CP006916.3|	16759	16760	49
gi|1001019338|gb|CP006916.3|	16760	16761	47
gi|1001019338|gb|CP006916.3|	16761	16762	45
gi|1001019338|gb|CP006916.3|	16762	16763	44
gi|1001019338|gb|CP006916.3|	16763	16764	40
gi|1001019338|gb|CP006916.3|	16764	16767	38
gi|1001019338|gb|CP006916.3|	16767	16769	42
gi|1001019338|gb|CP006916.3|	16769	16770	41
gi|1001019338|gb|CP006916.3|	16770	16771	30
gi|1001019338|gb|CP006916.3|	16771	16772	27
gi|1001019338|gb|CP006916.3|	16772	16773	24
gi|1001019338|gb|CP006916.3|	16773	16774	20
gi|1001019338|gb|CP006916.3|	16774	16775	23
gi|1001019338|gb|CP006916.3|	16775	16777	24
gi|1001019338|gb|CP006916.3|	16777	16778	23
gi|1001019338|gb|CP006916.3|	16778	16780	22
gi|1001019338|gb|CP006916.3|	16780	16786	20
gi|1001019338|gb|CP006916.3|	16786	16787	24
gi|1001019338|gb|CP006916.3|	16787	16788	21
gi|1001019338|gb|CP006916.3|	16788	16789	24
gi|1001019338|gb|CP006916.3|	16789	16792	28
gi|1001019338|gb|CP006916.3|	16792	16794	30
gi|1001019338|gb|CP006916.3|	16794	16796	29
gi|1001019338|gb|CP006916.3|	16796	16799	28
gi|1001019338|gb|CP006916.3|	16799	16800	23
gi|1001019338|gb|CP006916.3|	16800	16802	22
gi|1001019338|gb|CP006916.3|	16802	16803	19
gi|1001019338|gb|CP006916.3|	16803	16804	18
gi|1001019338|gb|CP006916.3|	16804	16806	22
gi|1001019338|gb|CP006916.3|	16806	16811	34
gi|1001019338|gb|CP006916.3|	16811	16812	31
gi|1001019338|gb|CP006916.3|	16812	16813	35
gi|1001019338|gb|CP006916.3|	16813	16814	32
gi|1001019338|gb|CP006916.3|	16814	16815	27
gi|1001019338|gb|CP006916.3|	16815	16817	33
gi|1001019338|gb|CP006916.3|	16817	16818	39
gi|1001019338|gb|CP006916.3|	16818	16819	41
gi|1001019338|gb|CP006916.3|	16819	16820	42
gi|1001019338|gb|CP006916.3|	16820	16821	44
gi|1001019338|gb|CP006916.3|	16821	16824	45
gi|1001019338|gb|CP006916.3|	16824	16825	46
gi|1001019338|gb|CP006916.3|	16825	16826	48
gi|1001019338|gb|CP006916.3|	16826	16831	53
gi|1001019338|gb|CP006916.3|	16831	16834	41
gi|1001019338|gb|CP006916.3|	16834	16835	44
gi|1001019338|gb|CP006916.3|	16835	16836	47
gi|1001019338|gb|CP006916.3|	16836	16837	46
gi|1001019338|gb|CP006916.3|	16837	16838	42
gi|1001019338|gb|CP006916.3|	16838	16839	44
gi|1001019338|gb|CP006916.3|	16839	16840	49
gi|1001019338|gb|CP006916.3|	16840	16841	43
gi|1001019338|gb|CP006916.3|	16841	16842	46
gi|1001019338|gb|CP006916.3|	16842	16843	34
gi|1001019338|gb|CP006916.3|	16843	16844	32
gi|1001019338|gb|CP006916.3|	16844	16845	34
gi|1001019338|gb|CP006916.3|	16845	16846	32
gi|1001019338|gb|CP006916.3|	16846	16847	33
gi|1001019338|gb|CP006916.3|	16847	16849	34
gi|1001019338|gb|CP006916.3|	16849	16850	33
gi|1001019338|gb|CP006916.3|	16850	16851	31
gi|1001019338|gb|CP006916.3|	16851	16852	27
gi|1001019338|gb|CP006916.3|	16852	16853	31
gi|1001019338|gb|CP006916.3|	16853	16854	32
gi|1001019338|gb|CP006916.3|	16854	16856	28
gi|1001019338|gb|CP006916.3|	16856	16857	30
gi|1001019338|gb|CP006916.3|	16857	16859	35
gi|1001019338|gb|CP006916.3|	16859	16860	34
gi|1001019338|gb|CP006916.3|	16860	16861	31
gi|1001019338|gb|CP006916.3|	16861	16863	36
gi|1001019338|gb|CP006916.3|	16863	16864	34
gi|1001019338|gb|CP006916.3|	16864	16865	29
gi|1001019338|gb|CP006916.3|	16865	16866	30
gi|1001019338|gb|CP006916.3|	16866	16868	27
gi|1001019338|gb|CP006916.3|	16868	16869	29
gi|1001019338|gb|CP006916.3|	16869	16873	27
gi|1001019338|gb|CP006916.3|	16873	16874	35
gi|1001019338|gb|CP006916.3|	16874	16875	39
gi|1001019338|gb|CP006916.3|	16875	16876	40
gi|1001019338|gb|CP006916.3|	16876	16877	39
gi|1001019338|gb|CP006916.3|	16877	16878	35
gi|1001019338|gb|CP006916.3|	16878	16880	34
gi|1001019338|gb|CP006916.3|	16880	16881	35
gi|1001019338|gb|CP006916.3|	16881	16882	33
gi|1001019338|gb|CP006916.3|	16882	16883	28
gi|1001019338|gb|CP006916.3|	16883	16886	30
gi|1001019338|gb|CP006916.3|	16886	16890	28
gi|1001019338|gb|CP006916.3|	16890	16893	27
gi|1001019338|gb|CP006916.3|	16893	16894	28
gi|1001019338|gb|CP006916.3|	16894	16896	35
gi|1001019338|gb|CP006916.3|	16896	16897	33
gi|1001019338|gb|CP006916.3|	16897	16898	32
gi|1001019338|gb|CP006916.3|	16898	16899	24
gi|1001019338|gb|CP006916.3|	16899	16902	20
gi|1001019338|gb|CP006916.3|	16902	16903	25
gi|1001019338|gb|CP006916.3|	16903	16904	26
gi|1001019338|gb|CP006916.3|	16904	16905	28
gi|1001019338|gb|CP006916.3|	16905	16906	29
gi|1001019338|gb|CP006916.3|	16906	16907	32
gi|1001019338|gb|CP006916.3|	16907	16908	34
gi|1001019338|gb|CP006916.3|	16908	16909	32
gi|1001019338|gb|CP006916.3|	16909	16911	34
gi|1001019338|gb|CP006916.3|	16911	16912	33
gi|1001019338|gb|CP006916.3|	16912	16913	36
gi|1001019338|gb|CP006916.3|	16913	16914	37
gi|1001019338|gb|CP006916.3|	16914	16916	42
gi|1001019338|gb|CP006916.3|	16916	16917	43
gi|1001019338|gb|CP006916.3|	16917	16918	45
gi|1001019338|gb|CP006916.3|	16918	16919	42
gi|1001019338|gb|CP006916.3|	16919	16924	34
gi|1001019338|gb|CP006916.3|	16924	16925	35
gi|1001019338|gb|CP006916.3|	16925	16927	36
gi|1001019338|gb|CP006916.3|	16927	16928	32
gi|1001019338|gb|CP006916.3|	16928	16929	33
gi|1001019338|gb|CP006916.3|	16929	16930	35
gi|1001019338|gb|CP006916.3|	16930	16931	33
gi|1001019338|gb|CP006916.3|	16931	16932	31
gi|1001019338|gb|CP006916.3|	16932	16933	29
gi|1001019338|gb|CP006916.3|	16933	16934	34
gi|1001019338|gb|CP006916.3|	16934	16937	30
gi|1001019338|gb|CP006916.3|	16937	16938	33
gi|1001019338|gb|CP006916.3|	16938	16939	35
gi|1001019338|gb|CP006916.3|	16939	16940	31
gi|1001019338|gb|CP006916.3|	16940	16941	47
gi|1001019338|gb|CP006916.3|	16941	16942	54
gi|1001019338|gb|CP006916.3|	16942	16943	64
gi|1001019338|gb|CP006916.3|	16943	16944	67
gi|1001019338|gb|CP006916.3|	16944	16945	81
gi|1001019338|gb|CP006916.3|	16945	16946	92
gi|1001019338|gb|CP006916.3|	16946	16949	94
gi|1001019338|gb|CP006916.3|	16949	16950	95
gi|1001019338|gb|CP006916.3|	16950	16951	101
gi|1001019338|gb|CP006916.3|	16951	16952	106
gi|1001019338|gb|CP006916.3|	16952	16953	105
gi|1001019338|gb|CP006916.3|	16953	16954	103
gi|1001019338|gb|CP006916.3|	16954	16956	99
gi|1001019338|gb|CP006916.3|	16956	16958	103
gi|1001019338|gb|CP006916.3|	16958	16959	99
gi|1001019338|gb|CP006916.3|	16959	16960	100
gi|1001019338|gb|CP006916.3|	16960	16961	103
gi|1001019338|gb|CP006916.3|	16961	16962	102
gi|1001019338|gb|CP006916.3|	16962	16963	96
gi|1001019338|gb|CP006916.3|	16963	16965	93
gi|1001019338|gb|CP006916.3|	16965	16966	78
gi|1001019338|gb|CP006916.3|	16966	16967	70
gi|1001019338|gb|CP006916.3|	16967	16969	59
gi|1001019338|gb|CP006916.3|	16969	16970	45
gi|1001019338|gb|CP006916.3|	16970	16972	41
gi|1001019338|gb|CP006916.3|	16972	16973	44
gi|1001019338|gb|CP006916.3|	16973	16975	48
gi|1001019338|gb|CP006916.3|	16975	16976	56
gi|1001019338|gb|CP006916.3|	16976	16978	51
gi|1001019338|gb|CP006916.3|	16978	16980	52
gi|1001019338|gb|CP006916.3|	16980	16981	53
gi|1001019338|gb|CP006916.3|	16981	16982	52
gi|1001019338|gb|CP006916.3|	16982	16983	53
gi|1001019338|gb|CP006916.3|	16983	16985	54
gi|1001019338|gb|CP006916.3|	16985	16986	58
gi|1001019338|gb|CP006916.3|	16986	16987	61
gi|1001019338|gb|CP006916.3|	16987	16988	67
gi|1001019338|gb|CP006916.3|	16988	16989	69
gi|1001019338|gb|CP006916.3|	16989	16990	71
gi|1001019338|gb|CP006916.3|	16990	16991	72
gi|1001019338|gb|CP006916.3|	16991	16992	73
gi|1001019338|gb|CP006916.3|	16992	16994	76
gi|1001019338|gb|CP006916.3|	16994	16997	85
gi|1001019338|gb|CP006916.3|	16997	16998	98
gi|1001019338|gb|CP006916.3|	16998	17000	97
gi|1001019338|gb|CP006916.3|	17000	17001	83
gi|1001019338|gb|CP006916.3|	17001	17002	85
gi|1001019338|gb|CP006916.3|	17002	17004	86
gi|1001019338|gb|CP006916.3|	17004	17005	89
gi|1001019338|gb|CP006916.3|	17005	17006	90
gi|1001019338|gb|CP006916.3|	17006	17007	86
gi|1001019338|gb|CP006916.3|	17007	17010	85
gi|1001019338|gb|CP006916.3|	17010	17011	78
gi|1001019338|gb|CP006916.3|	17011	17012	76
gi|1001019338|gb|CP006916.3|	17012	17013	72
gi|1001019338|gb|CP006916.3|	17013	17014	70
gi|1001019338|gb|CP006916.3|	17014	17015	67
gi|1001019338|gb|CP006916.3|	17015	17016	66
gi|1001019338|gb|CP006916.3|	17016	17017	65
gi|1001019338|gb|CP006916.3|	17017	17018	61
gi|1001019338|gb|CP006916.3|	17018	17019	58
gi|1001019338|gb|CP006916.3|	17019	17020	49
gi|1001019338|gb|CP006916.3|	17020	17021	42
gi|1001019338|gb|CP006916.3|	17021	17022	40
gi|1001019338|gb|CP006916.3|	17022	17023	24
gi|1001019338|gb|CP006916.3|	17023	17024	21
gi|1001019338|gb|CP006916.3|	17024	17025	19
gi|1001019338|gb|CP006916.3|	17025	17026	17
gi|1001019338|gb|CP006916.3|	17026	17027	15
gi|1001019338|gb|CP006916.3|	17027	17028	14
gi|1001019338|gb|CP006916.3|	17028	17029	13
gi|1001019338|gb|CP006916.3|	17029	17030	10
gi|1001019338|gb|CP006916.3|	17030	17033	8
gi|1001019338|gb|CP006916.3|	17033	17034	6
gi|1001019338|gb|CP006916.3|	17034	17036	5
gi|1001019338|gb|CP006916.3|	17036	17037	3
gi|1001019338|gb|CP006916.3|	17037	17039	1
gi|1001019338|gb|CP006916.3|	17039	17040	5
gi|1001019338|gb|CP006916.3|	17040	17041	7
gi|1001019338|gb|CP006916.3|	17041	17042	8
gi|1001019338|gb|CP006916.3|	17042	17045	9
gi|1001019338|gb|CP006916.3|	17045	17048	11
gi|1001019338|gb|CP006916.3|	17048	17050	12
gi|1001019338|gb|CP006916.3|	17050	17051	14
gi|1001019338|gb|CP006916.3|	17051	17052	21
gi|1001019338|gb|CP006916.3|	17052	17054	23
gi|1001019338|gb|CP006916.3|	17054	17055	25
gi|1001019338|gb|CP006916.3|	17055	17056	28
gi|1001019338|gb|CP006916.3|	17056	17057	31
gi|1001019338|gb|CP006916.3|	17057	17059	32
gi|1001019338|gb|CP006916.3|	17059	17064	34
gi|1001019338|gb|CP006916.3|	17064	17065	31
gi|1001019338|gb|CP006916.3|	17065	17066	28
gi|1001019338|gb|CP006916.3|	17066	17068	27
gi|1001019338|gb|CP006916.3|	17068	17069	28
gi|1001019338|gb|CP006916.3|	17069	17070	29
gi|1001019338|gb|CP006916.3|	17070	17071	32
gi|1001019338|gb|CP006916.3|	17071	17072	36
gi|1001019338|gb|CP006916.3|	17072	17074	37
gi|1001019338|gb|CP006916.3|	17074	17075	39
gi|1001019338|gb|CP006916.3|	17075	17076	38
gi|1001019338|gb|CP006916.3|	17076	17077	31
gi|1001019338|gb|CP006916.3|	17077	17080	29
gi|1001019338|gb|CP006916.3|	17080	17082	27
gi|1001019338|gb|CP006916.3|	17082	17084	28
gi|1001019338|gb|CP006916.3|	17084	17089	26
gi|1001019338|gb|CP006916.3|	17089	17092	25
gi|1001019338|gb|CP006916.3|	17092	17093	27
gi|1001019338|gb|CP006916.3|	17093	17095	31
gi|1001019338|gb|CP006916.3|	17095	17096	28
gi|1001019338|gb|CP006916.3|	17096	17098	29
gi|1001019338|gb|CP006916.3|	17098	17099	28
gi|1001019338|gb|CP006916.3|	17099	17101	26
gi|1001019338|gb|CP006916.3|	17101	17103	28
gi|1001019338|gb|CP006916.3|	17103	17104	33
gi|1001019338|gb|CP006916.3|	17104	17105	32
gi|1001019338|gb|CP006916.3|	17105	17106	38
gi|1001019338|gb|CP006916.3|	17106	17107	37
gi|1001019338|gb|CP006916.3|	17107	17108	36
gi|1001019338|gb|CP006916.3|	17108	17111	38
gi|1001019338|gb|CP006916.3|	17111	17112	39
gi|1001019338|gb|CP006916.3|	17112	17113	40
gi|1001019338|gb|CP006916.3|	17113	17115	41
gi|1001019338|gb|CP006916.3|	17115	17116	44
gi|1001019338|gb|CP006916.3|	17116	17117	50
gi|1001019338|gb|CP006916.3|	17117	17118	47
gi|1001019338|gb|CP006916.3|	17118	17119	42
gi|1001019338|gb|CP006916.3|	17119	17120	43
gi|1001019338|gb|CP006916.3|	17120	17121	42
gi|1001019338|gb|CP006916.3|	17121	17122	45
gi|1001019338|gb|CP006916.3|	17122	17123	44
gi|1001019338|gb|CP006916.3|	17123	17128	45
gi|1001019338|gb|CP006916.3|	17128	17129	41
gi|1001019338|gb|CP006916.3|	17129	17130	40
gi|1001019338|gb|CP006916.3|	17130	17133	33
gi|1001019338|gb|CP006916.3|	17133	17135	32
gi|1001019338|gb|CP006916.3|	17135	17137	33
gi|1001019338|gb|CP006916.3|	17137	17140	38
gi|1001019338|gb|CP006916.3|	17140	17141	35
gi|1001019338|gb|CP006916.3|	17141	17142	29
gi|1001019338|gb|CP006916.3|	17142	17144	30
gi|1001019338|gb|CP006916.3|	17144	17145	28
gi|1001019338|gb|CP006916.3|	17145	17146	27
gi|1001019338|gb|CP006916.3|	17146	17148	20
gi|1001019338|gb|CP006916.3|	17148	17149	25
gi|1001019338|gb|CP006916.3|	17149	17151	31
gi|1001019338|gb|CP006916.3|	17151	17153	30
gi|1001019338|gb|CP006916.3|	17153	17154	32
gi|1001019338|gb|CP006916.3|	17154	17155	42
gi|1001019338|gb|CP006916.3|	17155	17156	45
gi|1001019338|gb|CP006916.3|	17156	17157	43
gi|1001019338|gb|CP006916.3|	17157	17158	49
gi|1001019338|gb|CP006916.3|	17158	17160	48
gi|1001019338|gb|CP006916.3|	17160	17161	47
gi|1001019338|gb|CP006916.3|	17161	17162	48
gi|1001019338|gb|CP006916.3|	17162	17163	42
gi|1001019338|gb|CP006916.3|	17163	17164	41
gi|1001019338|gb|CP006916.3|	17164	17165	48
gi|1001019338|gb|CP006916.3|	17165	17167	53
gi|1001019338|gb|CP006916.3|	17167	17168	52
gi|1001019338|gb|CP006916.3|	17168	17169	54
gi|1001019338|gb|CP006916.3|	17169	17170	63
gi|1001019338|gb|CP006916.3|	17170	17171	64
gi|1001019338|gb|CP006916.3|	17171	17172	67
gi|1001019338|gb|CP006916.3|	17172	17173	68
gi|1001019338|gb|CP006916.3|	17173	17174	63
gi|1001019338|gb|CP006916.3|	17174	17175	59
gi|1001019338|gb|CP006916.3|	17175	17177	61
gi|1001019338|gb|CP006916.3|	17177	17179	62
gi|1001019338|gb|CP006916.3|	17179	17180	53
gi|1001019338|gb|CP006916.3|	17180	17182	51
gi|1001019338|gb|CP006916.3|	17182	17184	44
gi|1001019338|gb|CP006916.3|	17184	17185	47
gi|1001019338|gb|CP006916.3|	17185	17186	48
gi|1001019338|gb|CP006916.3|	17186	17187	46
gi|1001019338|gb|CP006916.3|	17187	17188	48
gi|1001019338|gb|CP006916.3|	17188	17189	51
gi|1001019338|gb|CP006916.3|	17189	17190	44
gi|1001019338|gb|CP006916.3|	17190	17191	39
gi|1001019338|gb|CP006916.3|	17191	17192	44
gi|1001019338|gb|CP006916.3|	17192	17193	46
gi|1001019338|gb|CP006916.3|	17193	17194	45
gi|1001019338|gb|CP006916.3|	17194	17195	36
gi|1001019338|gb|CP006916.3|	17195	17196	35
gi|1001019338|gb|CP006916.3|	17196	17198	31
gi|1001019338|gb|CP006916.3|	17198	17199	34
gi|1001019338|gb|CP006916.3|	17199	17200	32
gi|1001019338|gb|CP006916.3|	17200	17201	29
gi|1001019338|gb|CP006916.3|	17201	17202	28
gi|1001019338|gb|CP006916.3|	17202	17203	31
gi|1001019338|gb|CP006916.3|	17203	17205	28
gi|1001019338|gb|CP006916.3|	17205	17206	39
gi|1001019338|gb|CP006916.3|	17206	17207	41
gi|1001019338|gb|CP006916.3|	17207	17209	43
gi|1001019338|gb|CP006916.3|	17209	17210	40
gi|1001019338|gb|CP006916.3|	17210	17212	39
gi|1001019338|gb|CP006916.3|	17212	17213	37
gi|1001019338|gb|CP006916.3|	17213	17216	34
gi|1001019338|gb|CP006916.3|	17216	17217	29
gi|1001019338|gb|CP006916.3|	17217	17218	27
gi|1001019338|gb|CP006916.3|	17218	17222	26
gi|1001019338|gb|CP006916.3|	17222	17223	25
gi|1001019338|gb|CP006916.3|	17223	17224	21
gi|1001019338|gb|CP006916.3|	17224	17225	24
gi|1001019338|gb|CP006916.3|	17225	17227	25
gi|1001019338|gb|CP006916.3|	17227	17229	22
gi|1001019338|gb|CP006916.3|	17229	17230	21
gi|1001019338|gb|CP006916.3|	17230	17231	9
gi|1001019338|gb|CP006916.3|	17231	17233	7
gi|1001019338|gb|CP006916.3|	17233	17235	9
gi|1001019338|gb|CP006916.3|	17235	17237	10
gi|1001019338|gb|CP006916.3|	17237	17238	16
gi|1001019338|gb|CP006916.3|	17238	17239	17
gi|1001019338|gb|CP006916.3|	17239	17243	18
gi|1001019338|gb|CP006916.3|	17243	17247	19
gi|1001019338|gb|CP006916.3|	17247	17249	20
gi|1001019338|gb|CP006916.3|	17249	17250	25
gi|1001019338|gb|CP006916.3|	17250	17251	30
gi|1001019338|gb|CP006916.3|	17251	17252	34
gi|1001019338|gb|CP006916.3|	17252	17257	33
gi|1001019338|gb|CP006916.3|	17257	17258	31
gi|1001019338|gb|CP006916.3|	17258	17259	29
gi|1001019338|gb|CP006916.3|	17259	17260	30
gi|1001019338|gb|CP006916.3|	17260	17261	29
gi|1001019338|gb|CP006916.3|	17261	17262	33
gi|1001019338|gb|CP006916.3|	17262	17263	27
gi|1001019338|gb|CP006916.3|	17263	17264	26
gi|1001019338|gb|CP006916.3|	17264	17266	25
gi|1001019338|gb|CP006916.3|	17266	17267	26
gi|1001019338|gb|CP006916.3|	17267	17268	27
gi|1001019338|gb|CP006916.3|	17268	17270	29
gi|1001019338|gb|CP006916.3|	17270	17271	36
gi|1001019338|gb|CP006916.3|	17271	17273	41
gi|1001019338|gb|CP006916.3|	17273	17274	44
gi|1001019338|gb|CP006916.3|	17274	17275	36
gi|1001019338|gb|CP006916.3|	17275	17276	31
gi|1001019338|gb|CP006916.3|	17276	17277	37
gi|1001019338|gb|CP006916.3|	17277	17278	40
gi|1001019338|gb|CP006916.3|	17278	17279	47
gi|1001019338|gb|CP006916.3|	17279	17280	53
gi|1001019338|gb|CP006916.3|	17280	17281	54
gi|1001019338|gb|CP006916.3|	17281	17282	55
gi|1001019338|gb|CP006916.3|	17282	17283	57
gi|1001019338|gb|CP006916.3|	17283	17286	63
gi|1001019338|gb|CP006916.3|	17286	17287	60
gi|1001019338|gb|CP006916.3|	17287	17290	62
gi|1001019338|gb|CP006916.3|	17290	17291	64
gi|1001019338|gb|CP006916.3|	17291	17292	75
gi|1001019338|gb|CP006916.3|	17292	17295	74
gi|1001019338|gb|CP006916.3|	17295	17296	89
gi|1001019338|gb|CP006916.3|	17296	17297	85
gi|1001019338|gb|CP006916.3|	17297	17298	87
gi|1001019338|gb|CP006916.3|	17298	17299	84
gi|1001019338|gb|CP006916.3|	17299	17300	89
gi|1001019338|gb|CP006916.3|	17300	17301	88
gi|1001019338|gb|CP006916.3|	17301	17302	84
gi|1001019338|gb|CP006916.3|	17302	17303	85
gi|1001019338|gb|CP006916.3|	17303	17304	78
gi|1001019338|gb|CP006916.3|	17304	17305	72
gi|1001019338|gb|CP006916.3|	17305	17308	71
gi|1001019338|gb|CP006916.3|	17308	17309	65
gi|1001019338|gb|CP006916.3|	17309	17311	64
gi|1001019338|gb|CP006916.3|	17311	17312	63
gi|1001019338|gb|CP006916.3|	17312	17314	64
gi|1001019338|gb|CP006916.3|	17314	17315	67
gi|1001019338|gb|CP006916.3|	17315	17316	66
gi|1001019338|gb|CP006916.3|	17316	17318	62
gi|1001019338|gb|CP006916.3|	17318	17320	59
gi|1001019338|gb|CP006916.3|	17320	17322	37
gi|1001019338|gb|CP006916.3|	17322	17323	34
gi|1001019338|gb|CP006916.3|	17323	17324	36
gi|1001019338|gb|CP006916.3|	17324	17326	31
gi|1001019338|gb|CP006916.3|	17326	17327	25
gi|1001019338|gb|CP006916.3|	17327	17328	31
gi|1001019338|gb|CP006916.3|	17328	17331	40
gi|1001019338|gb|CP006916.3|	17331	17332	39
gi|1001019338|gb|CP006916.3|	17332	17333	41
gi|1001019338|gb|CP006916.3|	17333	17335	44
gi|1001019338|gb|CP006916.3|	17335	17336	45
gi|1001019338|gb|CP006916.3|	17336	17337	46
gi|1001019338|gb|CP006916.3|	17337	17338	45
gi|1001019338|gb|CP006916.3|	17338	17339	46
gi|1001019338|gb|CP006916.3|	17339	17341	43
gi|1001019338|gb|CP006916.3|	17341	17343	35
gi|1001019338|gb|CP006916.3|	17343	17344	43
gi|1001019338|gb|CP006916.3|	17344	17346	44
gi|1001019338|gb|CP006916.3|	17346	17348	43
gi|1001019338|gb|CP006916.3|	17348	17349	42
gi|1001019338|gb|CP006916.3|	17349	17352	45
gi|1001019338|gb|CP006916.3|	17352	17353	35
gi|1001019338|gb|CP006916.3|	17353	17357	26
gi|1001019338|gb|CP006916.3|	17357	17358	22
gi|1001019338|gb|CP006916.3|	17358	17360	19
gi|1001019338|gb|CP006916.3|	17360	17362	18
gi|1001019338|gb|CP006916.3|	17362	17363	16
gi|1001019338|gb|CP006916.3|	17363	17364	15
gi|1001019338|gb|CP006916.3|	17364	17365	16
gi|1001019338|gb|CP006916.3|	17365	17366	15
gi|1001019338|gb|CP006916.3|	17366	17368	16
gi|1001019338|gb|CP006916.3|	17368	17369	8
gi|1001019338|gb|CP006916.3|	17369	17370	9
gi|1001019338|gb|CP006916.3|	17370	17371	10
gi|1001019338|gb|CP006916.3|	17371	17373	13
gi|1001019338|gb|CP006916.3|	17373	17374	15
gi|1001019338|gb|CP006916.3|	17374	17376	13
gi|1001019338|gb|CP006916.3|	17376	17379	19
gi|1001019338|gb|CP006916.3|	17379	17380	20
gi|1001019338|gb|CP006916.3|	17380	17381	28
gi|1001019338|gb|CP006916.3|	17381	17382	34
gi|1001019338|gb|CP006916.3|	17382	17383	36
gi|1001019338|gb|CP006916.3|	17383	17386	38
gi|1001019338|gb|CP006916.3|	17386	17389	37
gi|1001019338|gb|CP006916.3|	17389	17391	36
gi|1001019338|gb|CP006916.3|	17391	17394	35
gi|1001019338|gb|CP006916.3|	17394	17396	33
gi|1001019338|gb|CP006916.3|	17396	17397	31
gi|1001019338|gb|CP006916.3|	17397	17398	33
gi|1001019338|gb|CP006916.3|	17398	17399	30
gi|1001019338|gb|CP006916.3|	17399	17401	29
gi|1001019338|gb|CP006916.3|	17401	17404	30
gi|1001019338|gb|CP006916.3|	17404	17405	31
gi|1001019338|gb|CP006916.3|	17405	17407	25
gi|1001019338|gb|CP006916.3|	17407	17408	26
gi|1001019338|gb|CP006916.3|	17408	17413	24
gi|1001019338|gb|CP006916.3|	17413	17416	28
gi|1001019338|gb|CP006916.3|	17416	17417	33
gi|1001019338|gb|CP006916.3|	17417	17418	44
gi|1001019338|gb|CP006916.3|	17418	17419	45
gi|1001019338|gb|CP006916.3|	17419	17420	54
gi|1001019338|gb|CP006916.3|	17420	17421	70
gi|1001019338|gb|CP006916.3|	17421	17422	69
gi|1001019338|gb|CP006916.3|	17422	17424	67
gi|1001019338|gb|CP006916.3|	17424	17426	73
gi|1001019338|gb|CP006916.3|	17426	17427	66
gi|1001019338|gb|CP006916.3|	17427	17429	67
gi|1001019338|gb|CP006916.3|	17429	17430	65
gi|1001019338|gb|CP006916.3|	17430	17431	63
gi|1001019338|gb|CP006916.3|	17431	17434	58
gi|1001019338|gb|CP006916.3|	17434	17437	59
gi|1001019338|gb|CP006916.3|	17437	17438	60
gi|1001019338|gb|CP006916.3|	17438	17439	56
gi|1001019338|gb|CP006916.3|	17439	17440	57
gi|1001019338|gb|CP006916.3|	17440	17441	59
gi|1001019338|gb|CP006916.3|	17441	17442	56
gi|1001019338|gb|CP006916.3|	17442	17443	48
gi|1001019338|gb|CP006916.3|	17443	17444	55
gi|1001019338|gb|CP006916.3|	17444	17445	46
gi|1001019338|gb|CP006916.3|	17445	17446	29
gi|1001019338|gb|CP006916.3|	17446	17449	34
gi|1001019338|gb|CP006916.3|	17449	17450	31
gi|1001019338|gb|CP006916.3|	17450	17451	32
gi|1001019338|gb|CP006916.3|	17451	17453	37
gi|1001019338|gb|CP006916.3|	17453	17454	42
gi|1001019338|gb|CP006916.3|	17454	17455	49
gi|1001019338|gb|CP006916.3|	17455	17457	55
gi|1001019338|gb|CP006916.3|	17457	17458	66
gi|1001019338|gb|CP006916.3|	17458	17459	67
gi|1001019338|gb|CP006916.3|	17459	17460	68
gi|1001019338|gb|CP006916.3|	17460	17463	70
gi|1001019338|gb|CP006916.3|	17463	17464	74
gi|1001019338|gb|CP006916.3|	17464	17465	80
gi|1001019338|gb|CP006916.3|	17465	17466	86
gi|1001019338|gb|CP006916.3|	17466	17467	96
gi|1001019338|gb|CP006916.3|	17467	17468	104
gi|1001019338|gb|CP006916.3|	17468	17469	98
gi|1001019338|gb|CP006916.3|	17469	17470	108
gi|1001019338|gb|CP006916.3|	17470	17474	110
gi|1001019338|gb|CP006916.3|	17474	17475	107
gi|1001019338|gb|CP006916.3|	17475	17476	106
gi|1001019338|gb|CP006916.3|	17476	17477	102
gi|1001019338|gb|CP006916.3|	17477	17478	101
gi|1001019338|gb|CP006916.3|	17478	17479	96
gi|1001019338|gb|CP006916.3|	17479	17480	90
gi|1001019338|gb|CP006916.3|	17480	17481	84
gi|1001019338|gb|CP006916.3|	17481	17482	83
gi|1001019338|gb|CP006916.3|	17482	17483	69
gi|1001019338|gb|CP006916.3|	17483	17484	68
gi|1001019338|gb|CP006916.3|	17484	17485	66
gi|1001019338|gb|CP006916.3|	17485	17488	64
gi|1001019338|gb|CP006916.3|	17488	17489	60
gi|1001019338|gb|CP006916.3|	17489	17490	53
gi|1001019338|gb|CP006916.3|	17490	17491	47
gi|1001019338|gb|CP006916.3|	17491	17492	38
gi|1001019338|gb|CP006916.3|	17492	17493	27
gi|1001019338|gb|CP006916.3|	17493	17494	25
gi|1001019338|gb|CP006916.3|	17494	17495	15
gi|1001019338|gb|CP006916.3|	17495	17496	16
gi|1001019338|gb|CP006916.3|	17496	17498	12
gi|1001019338|gb|CP006916.3|	17498	17500	16
gi|1001019338|gb|CP006916.3|	17500	17501	17
gi|1001019338|gb|CP006916.3|	17501	17502	16
gi|1001019338|gb|CP006916.3|	17502	17503	17
gi|1001019338|gb|CP006916.3|	17503	17504	18
gi|1001019338|gb|CP006916.3|	17504	17507	20
gi|1001019338|gb|CP006916.3|	17507	17508	22
gi|1001019338|gb|CP006916.3|	17508	17509	24
gi|1001019338|gb|CP006916.3|	17509	17512	25
gi|1001019338|gb|CP006916.3|	17512	17515	24
gi|1001019338|gb|CP006916.3|	17515	17516	22
gi|1001019338|gb|CP006916.3|	17516	17520	19
gi|1001019338|gb|CP006916.3|	17520	17521	16
gi|1001019338|gb|CP006916.3|	17521	17522	15
gi|1001019338|gb|CP006916.3|	17522	17523	16
gi|1001019338|gb|CP006916.3|	17523	17525	13
gi|1001019338|gb|CP006916.3|	17525	17526	12
gi|1001019338|gb|CP006916.3|	17526	17528	15
gi|1001019338|gb|CP006916.3|	17528	17529	14
gi|1001019338|gb|CP006916.3|	17529	17530	12
gi|1001019338|gb|CP006916.3|	17530	17531	15
gi|1001019338|gb|CP006916.3|	17531	17533	18
gi|1001019338|gb|CP006916.3|	17533	17534	16
gi|1001019338|gb|CP006916.3|	17534	17535	15
gi|1001019338|gb|CP006916.3|	17535	17539	18
gi|1001019338|gb|CP006916.3|	17539	17540	23
gi|1001019338|gb|CP006916.3|	17540	17541	24
gi|1001019338|gb|CP006916.3|	17541	17542	31
gi|1001019338|gb|CP006916.3|	17542	17543	32
gi|1001019338|gb|CP006916.3|	17543	17544	33
gi|1001019338|gb|CP006916.3|	17544	17545	34
gi|1001019338|gb|CP006916.3|	17545	17546	37
gi|1001019338|gb|CP006916.3|	17546	17547	39
gi|1001019338|gb|CP006916.3|	17547	17548	40
gi|1001019338|gb|CP006916.3|	17548	17549	50
gi|1001019338|gb|CP006916.3|	17549	17550	57
gi|1001019338|gb|CP006916.3|	17550	17551	61
gi|1001019338|gb|CP006916.3|	17551	17552	62
gi|1001019338|gb|CP006916.3|	17552	17553	63
gi|1001019338|gb|CP006916.3|	17553	17555	70
gi|1001019338|gb|CP006916.3|	17555	17556	67
gi|1001019338|gb|CP006916.3|	17556	17557	64
gi|1001019338|gb|CP006916.3|	17557	17559	62
gi|1001019338|gb|CP006916.3|	17559	17560	66
gi|1001019338|gb|CP006916.3|	17560	17561	64
gi|1001019338|gb|CP006916.3|	17561	17563	66
gi|1001019338|gb|CP006916.3|	17563	17564	68
gi|1001019338|gb|CP006916.3|	17564	17566	64
gi|1001019338|gb|CP006916.3|	17566	17567	57
gi|1001019338|gb|CP006916.3|	17567	17568	56
gi|1001019338|gb|CP006916.3|	17568	17569	55
gi|1001019338|gb|CP006916.3|	17569	17570	58
gi|1001019338|gb|CP006916.3|	17570	17571	55
gi|1001019338|gb|CP006916.3|	17571	17573	53
gi|1001019338|gb|CP006916.3|	17573	17574	44
gi|1001019338|gb|CP006916.3|	17574	17575	38
gi|1001019338|gb|CP006916.3|	17575	17576	34
gi|1001019338|gb|CP006916.3|	17576	17577	30
gi|1001019338|gb|CP006916.3|	17577	17578	29
gi|1001019338|gb|CP006916.3|	17578	17579	23
gi|1001019338|gb|CP006916.3|	17579	17580	22
gi|1001019338|gb|CP006916.3|	17580	17583	25
gi|1001019338|gb|CP006916.3|	17583	17584	26
gi|1001019338|gb|CP006916.3|	17584	17585	22
gi|1001019338|gb|CP006916.3|	17585	17586	21
gi|1001019338|gb|CP006916.3|	17586	17587	19
gi|1001019338|gb|CP006916.3|	17587	17588	21
gi|1001019338|gb|CP006916.3|	17588	17589	19
gi|1001019338|gb|CP006916.3|	17589	17590	18
gi|1001019338|gb|CP006916.3|	17590	17594	17
gi|1001019338|gb|CP006916.3|	17594	17597	13
gi|1001019338|gb|CP006916.3|	17597	17598	11
gi|1001019338|gb|CP006916.3|	17598	17599	9
gi|1001019338|gb|CP006916.3|	17599	17602	10
gi|1001019338|gb|CP006916.3|	17602	17603	13
gi|1001019338|gb|CP006916.3|	17603	17605	12
gi|1001019338|gb|CP006916.3|	17605	17608	17
gi|1001019338|gb|CP006916.3|	17608	17612	16
gi|1001019338|gb|CP006916.3|	17612	17616	14
gi|1001019338|gb|CP006916.3|	17616	17620	15
gi|1001019338|gb|CP006916.3|	17620	17621	19
gi|1001019338|gb|CP006916.3|	17621	17622	20
gi|1001019338|gb|CP006916.3|	17622	17624	21
gi|1001019338|gb|CP006916.3|	17624	17627	19
gi|1001019338|gb|CP006916.3|	17627	17630	15
gi|1001019338|gb|CP006916.3|	17630	17641	7
gi|1001019338|gb|CP006916.3|	17641	17642	9
gi|1001019338|gb|CP006916.3|	17642	17645	10
gi|1001019338|gb|CP006916.3|	17645	17646	6
gi|1001019338|gb|CP006916.3|	17646	17648	5
gi|1001019338|gb|CP006916.3|	17648	17656	6
gi|1001019338|gb|CP006916.3|	17656	17657	7
gi|1001019338|gb|CP006916.3|	17657	17658	9
gi|1001019338|gb|CP006916.3|	17658	17666	14
gi|1001019338|gb|CP006916.3|	17666	17667	11
gi|1001019338|gb|CP006916.3|	17667	17672	10
gi|1001019338|gb|CP006916.3|	17672	17673	9
gi|1001019338|gb|CP006916.3|	17673	17676	8
gi|1001019338|gb|CP006916.3|	17676	17681	11
gi|1001019338|gb|CP006916.3|	17681	17682	10
gi|1001019338|gb|CP006916.3|	17682	17683	8
gi|1001019338|gb|CP006916.3|	17683	17685	3
gi|1001019338|gb|CP006916.3|	17685	17694	6
gi|1001019338|gb|CP006916.3|	17694	17697	7
gi|1001019338|gb|CP006916.3|	17697	17699	9
gi|1001019338|gb|CP006916.3|	17699	17700	10
gi|1001019338|gb|CP006916.3|	17700	17701	12
gi|1001019338|gb|CP006916.3|	17701	17710	9
gi|1001019338|gb|CP006916.3|	17710	17712	11
gi|1001019338|gb|CP006916.3|	17712	17719	12
gi|1001019338|gb|CP006916.3|	17719	17722	11
gi|1001019338|gb|CP006916.3|	17722	17724	9
gi|1001019338|gb|CP006916.3|	17724	17725	8
gi|1001019338|gb|CP006916.3|	17725	17728	6
gi|1001019338|gb|CP006916.3|	17728	17732	11
gi|1001019338|gb|CP006916.3|	17732	17733	12
gi|1001019338|gb|CP006916.3|	17733	17735	14
gi|1001019338|gb|CP006916.3|	17735	17739	9
gi|1001019338|gb|CP006916.3|	17739	17740	13
gi|1001019338|gb|CP006916.3|	17740	17741	15
gi|1001019338|gb|CP006916.3|	17741	17742	18
gi|1001019338|gb|CP006916.3|	17742	17746	20
gi|1001019338|gb|CP006916.3|	17746	17747	22
gi|1001019338|gb|CP006916.3|	17747	17748	24
gi|1001019338|gb|CP006916.3|	17748	17749	26
gi|1001019338|gb|CP006916.3|	17749	17750	27
gi|1001019338|gb|CP006916.3|	17750	17753	28
gi|1001019338|gb|CP006916.3|	17753	17757	23
gi|1001019338|gb|CP006916.3|	17757	17758	22
gi|1001019338|gb|CP006916.3|	17758	17760	20
gi|1001019338|gb|CP006916.3|	17760	17762	23
gi|1001019338|gb|CP006916.3|	17762	17764	22
gi|1001019338|gb|CP006916.3|	17764	17765	18
gi|1001019338|gb|CP006916.3|	17765	17766	16
gi|1001019338|gb|CP006916.3|	17766	17767	13
gi|1001019338|gb|CP006916.3|	17767	17771	11
gi|1001019338|gb|CP006916.3|	17771	17772	9
gi|1001019338|gb|CP006916.3|	17772	17774	10
gi|1001019338|gb|CP006916.3|	17774	17775	9
gi|1001019338|gb|CP006916.3|	17775	17783	8
gi|1001019338|gb|CP006916.3|	17783	17784	10
gi|1001019338|gb|CP006916.3|	17784	17785	11
gi|1001019338|gb|CP006916.3|	17785	17790	9
gi|1001019338|gb|CP006916.3|	17790	17797	10
gi|1001019338|gb|CP006916.3|	17797	17798	7
gi|1001019338|gb|CP006916.3|	17798	17799	9
gi|1001019338|gb|CP006916.3|	17799	17800	11
gi|1001019338|gb|CP006916.3|	17800	17801	14
gi|1001019338|gb|CP006916.3|	17801	17802	20
gi|1001019338|gb|CP006916.3|	17802	17803	24
gi|1001019338|gb|CP006916.3|	17803	17805	27
gi|1001019338|gb|CP006916.3|	17805	17806	30
gi|1001019338|gb|CP006916.3|	17806	17807	37
gi|1001019338|gb|CP006916.3|	17807	17808	38
gi|1001019338|gb|CP006916.3|	17808	17809	36
gi|1001019338|gb|CP006916.3|	17809	17810	37
gi|1001019338|gb|CP006916.3|	17810	17814	36
gi|1001019338|gb|CP006916.3|	17814	17815	39
gi|1001019338|gb|CP006916.3|	17815	17823	38
gi|1001019338|gb|CP006916.3|	17823	17824	34
gi|1001019338|gb|CP006916.3|	17824	17825	32
gi|1001019338|gb|CP006916.3|	17825	17826	30
gi|1001019338|gb|CP006916.3|	17826	17827	25
gi|1001019338|gb|CP006916.3|	17827	17828	21
gi|1001019338|gb|CP006916.3|	17828	17829	18
gi|1001019338|gb|CP006916.3|	17829	17830	19
gi|1001019338|gb|CP006916.3|	17830	17831	16
gi|1001019338|gb|CP006916.3|	17831	17832	10
gi|1001019338|gb|CP006916.3|	17832	17834	9
gi|1001019338|gb|CP006916.3|	17834	17839	7
gi|1001019338|gb|CP006916.3|	17839	17843	4
gi|1001019338|gb|CP006916.3|	17843	17844	5
gi|1001019338|gb|CP006916.3|	17844	17845	6
gi|1001019338|gb|CP006916.3|	17845	17848	9
gi|1001019338|gb|CP006916.3|	17848	17849	25
gi|1001019338|gb|CP006916.3|	17849	17851	26
gi|1001019338|gb|CP006916.3|	17851	17853	25
gi|1001019338|gb|CP006916.3|	17853	17855	26
gi|1001019338|gb|CP006916.3|	17855	17856	30
gi|1001019338|gb|CP006916.3|	17856	17859	29
gi|1001019338|gb|CP006916.3|	17859	17860	30
gi|1001019338|gb|CP006916.3|	17860	17866	31
gi|1001019338|gb|CP006916.3|	17866	17868	33
gi|1001019338|gb|CP006916.3|	17868	17869	32
gi|1001019338|gb|CP006916.3|	17869	17870	38
gi|1001019338|gb|CP006916.3|	17870	17872	37
gi|1001019338|gb|CP006916.3|	17872	17873	39
gi|1001019338|gb|CP006916.3|	17873	17874	23
gi|1001019338|gb|CP006916.3|	17874	17875	22
gi|1001019338|gb|CP006916.3|	17875	17878	21
gi|1001019338|gb|CP006916.3|	17878	17879	20
gi|1001019338|gb|CP006916.3|	17879	17880	19
gi|1001019338|gb|CP006916.3|	17880	17882	15
gi|1001019338|gb|CP006916.3|	17882	17885	16
gi|1001019338|gb|CP006916.3|	17885	17886	15
gi|1001019338|gb|CP006916.3|	17886	17887	16
gi|1001019338|gb|CP006916.3|	17887	17889	17
gi|1001019338|gb|CP006916.3|	17889	17890	22
gi|1001019338|gb|CP006916.3|	17890	17891	24
gi|1001019338|gb|CP006916.3|	17891	17892	25
gi|1001019338|gb|CP006916.3|	17892	17894	30
gi|1001019338|gb|CP006916.3|	17894	17895	23
gi|1001019338|gb|CP006916.3|	17895	17897	25
gi|1001019338|gb|CP006916.3|	17897	17898	23
gi|1001019338|gb|CP006916.3|	17898	17901	24
gi|1001019338|gb|CP006916.3|	17901	17902	26
gi|1001019338|gb|CP006916.3|	17902	17903	27
gi|1001019338|gb|CP006916.3|	17903	17904	30
gi|1001019338|gb|CP006916.3|	17904	17907	31
gi|1001019338|gb|CP006916.3|	17907	17909	30
gi|1001019338|gb|CP006916.3|	17909	17911	29
gi|1001019338|gb|CP006916.3|	17911	17912	28
gi|1001019338|gb|CP006916.3|	17912	17914	27
gi|1001019338|gb|CP006916.3|	17914	17915	22
gi|1001019338|gb|CP006916.3|	17915	17916	20
gi|1001019338|gb|CP006916.3|	17916	17917	17
gi|1001019338|gb|CP006916.3|	17917	17920	12
gi|1001019338|gb|CP006916.3|	17920	17923	8
gi|1001019338|gb|CP006916.3|	17923	17926	7
gi|1001019338|gb|CP006916.3|	17926	17927	5
gi|1001019338|gb|CP006916.3|	17927	17928	4
gi|1001019338|gb|CP006916.3|	17928	17929	1
gi|1001019338|gb|CP006916.3|	17929	18130	0
gi|1001019338|gb|CP006916.3|	18130	18155	3
gi|1001019338|gb|CP006916.3|	18155	18167	0
gi|1001019338|gb|CP006916.3|	18167	18172	2
gi|1001019338|gb|CP006916.3|	18172	18174	3
gi|1001019338|gb|CP006916.3|	18174	18176	6
gi|1001019338|gb|CP006916.3|	18176	18177	8
gi|1001019338|gb|CP006916.3|	18177	18182	17
gi|1001019338|gb|CP006916.3|	18182	18183	33
gi|1001019338|gb|CP006916.3|	18183	18185	37
gi|1001019338|gb|CP006916.3|	18185	18187	38
gi|1001019338|gb|CP006916.3|	18187	18188	41
gi|1001019338|gb|CP006916.3|	18188	18189	62
gi|1001019338|gb|CP006916.3|	18189	18192	74
gi|1001019338|gb|CP006916.3|	18192	18194	73
gi|1001019338|gb|CP006916.3|	18194	18195	76
gi|1001019338|gb|CP006916.3|	18195	18196	81
gi|1001019338|gb|CP006916.3|	18196	18197	82
gi|1001019338|gb|CP006916.3|	18197	18198	86
gi|1001019338|gb|CP006916.3|	18198	18199	87
gi|1001019338|gb|CP006916.3|	18199	18200	84
gi|1001019338|gb|CP006916.3|	18200	18201	88
gi|1001019338|gb|CP006916.3|	18201	18202	86
gi|1001019338|gb|CP006916.3|	18202	18206	77
gi|1001019338|gb|CP006916.3|	18206	18207	78
gi|1001019338|gb|CP006916.3|	18207	18208	65
gi|1001019338|gb|CP006916.3|	18208	18210	61
gi|1001019338|gb|CP006916.3|	18210	18212	60
gi|1001019338|gb|CP006916.3|	18212	18213	58
gi|1001019338|gb|CP006916.3|	18213	18214	37
gi|1001019338|gb|CP006916.3|	18214	18215	30
gi|1001019338|gb|CP006916.3|	18215	18217	42
gi|1001019338|gb|CP006916.3|	18217	18219	41
gi|1001019338|gb|CP006916.3|	18219	18220	38
gi|1001019338|gb|CP006916.3|	18220	18221	35
gi|1001019338|gb|CP006916.3|	18221	18222	34
gi|1001019338|gb|CP006916.3|	18222	18223	30
gi|1001019338|gb|CP006916.3|	18223	18224	36
gi|1001019338|gb|CP006916.3|	18224	18225	39
gi|1001019338|gb|CP006916.3|	18225	18231	41
gi|1001019338|gb|CP006916.3|	18231	18232	40
gi|1001019338|gb|CP006916.3|	18232	18233	38
gi|1001019338|gb|CP006916.3|	18233	18235	39
gi|1001019338|gb|CP006916.3|	18235	18236	40
gi|1001019338|gb|CP006916.3|	18236	18237	45
gi|1001019338|gb|CP006916.3|	18237	18238	44
gi|1001019338|gb|CP006916.3|	18238	18239	45
gi|1001019338|gb|CP006916.3|	18239	18240	40
gi|1001019338|gb|CP006916.3|	18240	18241	28
gi|1001019338|gb|CP006916.3|	18241	18245	32
gi|1001019338|gb|CP006916.3|	18245	18247	30
gi|1001019338|gb|CP006916.3|	18247	18248	29
gi|1001019338|gb|CP006916.3|	18248	18249	22
gi|1001019338|gb|CP006916.3|	18249	18250	20
gi|1001019338|gb|CP006916.3|	18250	18253	14
gi|1001019338|gb|CP006916.3|	18253	18254	18
gi|1001019338|gb|CP006916.3|	18254	18257	20
gi|1001019338|gb|CP006916.3|	18257	18258	19
gi|1001019338|gb|CP006916.3|	18258	18259	18
gi|1001019338|gb|CP006916.3|	18259	18260	21
gi|1001019338|gb|CP006916.3|	18260	18261	20
gi|1001019338|gb|CP006916.3|	18261	18262	18
gi|1001019338|gb|CP006916.3|	18262	18263	19
gi|1001019338|gb|CP006916.3|	18263	18264	24
gi|1001019338|gb|CP006916.3|	18264	18265	26
gi|1001019338|gb|CP006916.3|	18265	18266	37
gi|1001019338|gb|CP006916.3|	18266	18269	36
gi|1001019338|gb|CP006916.3|	18269	18270	45
gi|1001019338|gb|CP006916.3|	18270	18273	47
gi|1001019338|gb|CP006916.3|	18273	18274	48
gi|1001019338|gb|CP006916.3|	18274	18275	51
gi|1001019338|gb|CP006916.3|	18275	18276	52
gi|1001019338|gb|CP006916.3|	18276	18277	57
gi|1001019338|gb|CP006916.3|	18277	18278	63
gi|1001019338|gb|CP006916.3|	18278	18279	59
gi|1001019338|gb|CP006916.3|	18279	18280	60
gi|1001019338|gb|CP006916.3|	18280	18281	61
gi|1001019338|gb|CP006916.3|	18281	18282	62
gi|1001019338|gb|CP006916.3|	18282	18283	65
gi|1001019338|gb|CP006916.3|	18283	18284	66
gi|1001019338|gb|CP006916.3|	18284	18286	63
gi|1001019338|gb|CP006916.3|	18286	18287	60
gi|1001019338|gb|CP006916.3|	18287	18288	59
gi|1001019338|gb|CP006916.3|	18288	18289	55
gi|1001019338|gb|CP006916.3|	18289	18290	53
gi|1001019338|gb|CP006916.3|	18290	18291	42
gi|1001019338|gb|CP006916.3|	18291	18293	39
gi|1001019338|gb|CP006916.3|	18293	18294	41
gi|1001019338|gb|CP006916.3|	18294	18295	35
gi|1001019338|gb|CP006916.3|	18295	18296	33
gi|1001019338|gb|CP006916.3|	18296	18297	51
gi|1001019338|gb|CP006916.3|	18297	18298	53
gi|1001019338|gb|CP006916.3|	18298	18299	55
gi|1001019338|gb|CP006916.3|	18299	18300	51
gi|1001019338|gb|CP006916.3|	18300	18301	56
gi|1001019338|gb|CP006916.3|	18301	18302	60
gi|1001019338|gb|CP006916.3|	18302	18304	54
gi|1001019338|gb|CP006916.3|	18304	18305	52
gi|1001019338|gb|CP006916.3|	18305	18306	51
gi|1001019338|gb|CP006916.3|	18306	18307	50
gi|1001019338|gb|CP006916.3|	18307	18308	72
gi|1001019338|gb|CP006916.3|	18308	18311	80
gi|1001019338|gb|CP006916.3|	18311	18313	84
gi|1001019338|gb|CP006916.3|	18313	18314	85
gi|1001019338|gb|CP006916.3|	18314	18318	89
gi|1001019338|gb|CP006916.3|	18318	18319	87
gi|1001019338|gb|CP006916.3|	18319	18321	84
gi|1001019338|gb|CP006916.3|	18321	18322	66
gi|1001019338|gb|CP006916.3|	18322	18323	69
gi|1001019338|gb|CP006916.3|	18323	18325	66
gi|1001019338|gb|CP006916.3|	18325	18326	63
gi|1001019338|gb|CP006916.3|	18326	18328	54
gi|1001019338|gb|CP006916.3|	18328	18332	55
gi|1001019338|gb|CP006916.3|	18332	18333	30
gi|1001019338|gb|CP006916.3|	18333	18336	24
gi|1001019338|gb|CP006916.3|	18336	18338	20
gi|1001019338|gb|CP006916.3|	18338	18339	17
gi|1001019338|gb|CP006916.3|	18339	18344	24
gi|1001019338|gb|CP006916.3|	18344	18345	26
gi|1001019338|gb|CP006916.3|	18345	18347	49
gi|1001019338|gb|CP006916.3|	18347	18349	44
gi|1001019338|gb|CP006916.3|	18349	18350	46
gi|1001019338|gb|CP006916.3|	18350	18351	67
gi|1001019338|gb|CP006916.3|	18351	18353	68
gi|1001019338|gb|CP006916.3|	18353	18354	72
gi|1001019338|gb|CP006916.3|	18354	18356	73
gi|1001019338|gb|CP006916.3|	18356	18357	75
gi|1001019338|gb|CP006916.3|	18357	18358	80
gi|1001019338|gb|CP006916.3|	18358	18360	77
gi|1001019338|gb|CP006916.3|	18360	18361	80
gi|1001019338|gb|CP006916.3|	18361	18363	82
gi|1001019338|gb|CP006916.3|	18363	18364	86
gi|1001019338|gb|CP006916.3|	18364	18368	75
gi|1001019338|gb|CP006916.3|	18368	18369	76
gi|1001019338|gb|CP006916.3|	18369	18370	77
gi|1001019338|gb|CP006916.3|	18370	18374	55
gi|1001019338|gb|CP006916.3|	18374	18375	53
gi|1001019338|gb|CP006916.3|	18375	18376	29
gi|1001019338|gb|CP006916.3|	18376	18377	30
gi|1001019338|gb|CP006916.3|	18377	18378	32
gi|1001019338|gb|CP006916.3|	18378	18379	27
gi|1001019338|gb|CP006916.3|	18379	18380	25
gi|1001019338|gb|CP006916.3|	18380	18381	41
gi|1001019338|gb|CP006916.3|	18381	18382	42
gi|1001019338|gb|CP006916.3|	18382	18385	38
gi|1001019338|gb|CP006916.3|	18385	18386	35
gi|1001019338|gb|CP006916.3|	18386	18388	36
gi|1001019338|gb|CP006916.3|	18388	18389	32
gi|1001019338|gb|CP006916.3|	18389	18390	34
gi|1001019338|gb|CP006916.3|	18390	18391	38
gi|1001019338|gb|CP006916.3|	18391	18392	44
gi|1001019338|gb|CP006916.3|	18392	18393	48
gi|1001019338|gb|CP006916.3|	18393	18394	47
gi|1001019338|gb|CP006916.3|	18394	18395	44
gi|1001019338|gb|CP006916.3|	18395	18396	53
gi|1001019338|gb|CP006916.3|	18396	18399	54
gi|1001019338|gb|CP006916.3|	18399	18401	55
gi|1001019338|gb|CP006916.3|	18401	18402	54
gi|1001019338|gb|CP006916.3|	18402	18405	52
gi|1001019338|gb|CP006916.3|	18405	18406	36
gi|1001019338|gb|CP006916.3|	18406	18407	35
gi|1001019338|gb|CP006916.3|	18407	18409	36
gi|1001019338|gb|CP006916.3|	18409	18411	37
gi|1001019338|gb|CP006916.3|	18411	18413	35
gi|1001019338|gb|CP006916.3|	18413	18414	37
gi|1001019338|gb|CP006916.3|	18414	18415	35
gi|1001019338|gb|CP006916.3|	18415	18416	31
gi|1001019338|gb|CP006916.3|	18416	18417	27
gi|1001019338|gb|CP006916.3|	18417	18420	28
gi|1001019338|gb|CP006916.3|	18420	18421	19
gi|1001019338|gb|CP006916.3|	18421	18422	18
gi|1001019338|gb|CP006916.3|	18422	18424	22
gi|1001019338|gb|CP006916.3|	18424	18425	21
gi|1001019338|gb|CP006916.3|	18425	18426	23
gi|1001019338|gb|CP006916.3|	18426	18430	24
gi|1001019338|gb|CP006916.3|	18430	18431	26
gi|1001019338|gb|CP006916.3|	18431	18432	24
gi|1001019338|gb|CP006916.3|	18432	18434	22
gi|1001019338|gb|CP006916.3|	18434	18435	29
gi|1001019338|gb|CP006916.3|	18435	18436	33
gi|1001019338|gb|CP006916.3|	18436	18438	34
gi|1001019338|gb|CP006916.3|	18438	18441	36
gi|1001019338|gb|CP006916.3|	18441	18442	35
gi|1001019338|gb|CP006916.3|	18442	18443	33
gi|1001019338|gb|CP006916.3|	18443	18445	40
gi|1001019338|gb|CP006916.3|	18445	18446	39
gi|1001019338|gb|CP006916.3|	18446	18448	41
gi|1001019338|gb|CP006916.3|	18448	18450	43
gi|1001019338|gb|CP006916.3|	18450	18451	41
gi|1001019338|gb|CP006916.3|	18451	18452	39
gi|1001019338|gb|CP006916.3|	18452	18453	51
gi|1001019338|gb|CP006916.3|	18453	18454	55
gi|1001019338|gb|CP006916.3|	18454	18455	56
gi|1001019338|gb|CP006916.3|	18455	18456	54
gi|1001019338|gb|CP006916.3|	18456	18457	57
gi|1001019338|gb|CP006916.3|	18457	18459	58
gi|1001019338|gb|CP006916.3|	18459	18460	53
gi|1001019338|gb|CP006916.3|	18460	18461	49
gi|1001019338|gb|CP006916.3|	18461	18462	54
gi|1001019338|gb|CP006916.3|	18462	18463	62
gi|1001019338|gb|CP006916.3|	18463	18464	66
gi|1001019338|gb|CP006916.3|	18464	18465	67
gi|1001019338|gb|CP006916.3|	18465	18466	70
gi|1001019338|gb|CP006916.3|	18466	18467	69
gi|1001019338|gb|CP006916.3|	18467	18468	70
gi|1001019338|gb|CP006916.3|	18468	18470	63
gi|1001019338|gb|CP006916.3|	18470	18471	65
gi|1001019338|gb|CP006916.3|	18471	18472	66
gi|1001019338|gb|CP006916.3|	18472	18473	62
gi|1001019338|gb|CP006916.3|	18473	18477	63
gi|1001019338|gb|CP006916.3|	18477	18478	57
gi|1001019338|gb|CP006916.3|	18478	18479	55
gi|1001019338|gb|CP006916.3|	18479	18480	54
gi|1001019338|gb|CP006916.3|	18480	18481	84
gi|1001019338|gb|CP006916.3|	18481	18482	91
gi|1001019338|gb|CP006916.3|	18482	18484	93
gi|1001019338|gb|CP006916.3|	18484	18486	96
gi|1001019338|gb|CP006916.3|	18486	18487	89
gi|1001019338|gb|CP006916.3|	18487	18488	81
gi|1001019338|gb|CP006916.3|	18488	18489	76
gi|1001019338|gb|CP006916.3|	18489	18490	75
gi|1001019338|gb|CP006916.3|	18490	18492	73
gi|1001019338|gb|CP006916.3|	18492	18493	70
gi|1001019338|gb|CP006916.3|	18493	18494	71
gi|1001019338|gb|CP006916.3|	18494	18495	78
gi|1001019338|gb|CP006916.3|	18495	18496	76
gi|1001019338|gb|CP006916.3|	18496	18497	78
gi|1001019338|gb|CP006916.3|	18497	18498	81
gi|1001019338|gb|CP006916.3|	18498	18499	82
gi|1001019338|gb|CP006916.3|	18499	18501	86
gi|1001019338|gb|CP006916.3|	18501	18502	87
gi|1001019338|gb|CP006916.3|	18502	18503	81
gi|1001019338|gb|CP006916.3|	18503	18504	85
gi|1001019338|gb|CP006916.3|	18504	18505	95
gi|1001019338|gb|CP006916.3|	18505	18506	70
gi|1001019338|gb|CP006916.3|	18506	18507	61
gi|1001019338|gb|CP006916.3|	18507	18508	58
gi|1001019338|gb|CP006916.3|	18508	18509	63
gi|1001019338|gb|CP006916.3|	18509	18510	59
gi|1001019338|gb|CP006916.3|	18510	18512	66
gi|1001019338|gb|CP006916.3|	18512	18513	68
gi|1001019338|gb|CP006916.3|	18513	18515	71
gi|1001019338|gb|CP006916.3|	18515	18517	70
gi|1001019338|gb|CP006916.3|	18517	18518	78
gi|1001019338|gb|CP006916.3|	18518	18519	79
gi|1001019338|gb|CP006916.3|	18519	18520	76
gi|1001019338|gb|CP006916.3|	18520	18521	78
gi|1001019338|gb|CP006916.3|	18521	18522	74
gi|1001019338|gb|CP006916.3|	18522	18523	71
gi|1001019338|gb|CP006916.3|	18523	18524	72
gi|1001019338|gb|CP006916.3|	18524	18526	71
gi|1001019338|gb|CP006916.3|	18526	18527	70
gi|1001019338|gb|CP006916.3|	18527	18528	71
gi|1001019338|gb|CP006916.3|	18528	18529	66
gi|1001019338|gb|CP006916.3|	18529	18530	56
gi|1001019338|gb|CP006916.3|	18530	18531	52
gi|1001019338|gb|CP006916.3|	18531	18533	59
gi|1001019338|gb|CP006916.3|	18533	18534	55
gi|1001019338|gb|CP006916.3|	18534	18535	53
gi|1001019338|gb|CP006916.3|	18535	18536	46
gi|1001019338|gb|CP006916.3|	18536	18537	49
gi|1001019338|gb|CP006916.3|	18537	18538	47
gi|1001019338|gb|CP006916.3|	18538	18539	41
gi|1001019338|gb|CP006916.3|	18539	18541	47
gi|1001019338|gb|CP006916.3|	18541	18542	54
gi|1001019338|gb|CP006916.3|	18542	18543	61
gi|1001019338|gb|CP006916.3|	18543	18544	60
gi|1001019338|gb|CP006916.3|	18544	18545	67
gi|1001019338|gb|CP006916.3|	18545	18546	73
gi|1001019338|gb|CP006916.3|	18546	18547	72
gi|1001019338|gb|CP006916.3|	18547	18548	73
gi|1001019338|gb|CP006916.3|	18548	18549	68
gi|1001019338|gb|CP006916.3|	18549	18553	67
gi|1001019338|gb|CP006916.3|	18553	18554	69
gi|1001019338|gb|CP006916.3|	18554	18555	78
gi|1001019338|gb|CP006916.3|	18555	18556	77
gi|1001019338|gb|CP006916.3|	18556	18557	69
gi|1001019338|gb|CP006916.3|	18557	18558	72
gi|1001019338|gb|CP006916.3|	18558	18563	71
gi|1001019338|gb|CP006916.3|	18563	18564	73
gi|1001019338|gb|CP006916.3|	18564	18566	67
gi|1001019338|gb|CP006916.3|	18566	18567	60
gi|1001019338|gb|CP006916.3|	18567	18568	44
gi|1001019338|gb|CP006916.3|	18568	18569	43
gi|1001019338|gb|CP006916.3|	18569	18570	33
gi|1001019338|gb|CP006916.3|	18570	18572	25
gi|1001019338|gb|CP006916.3|	18572	18574	24
gi|1001019338|gb|CP006916.3|	18574	18577	22
gi|1001019338|gb|CP006916.3|	18577	18578	21
gi|1001019338|gb|CP006916.3|	18578	18579	18
gi|1001019338|gb|CP006916.3|	18579	18582	9
gi|1001019338|gb|CP006916.3|	18582	18586	6
gi|1001019338|gb|CP006916.3|	18586	18587	3
gi|1001019338|gb|CP006916.3|	18587	18588	13
gi|1001019338|gb|CP006916.3|	18588	18589	16
gi|1001019338|gb|CP006916.3|	18589	18594	17
gi|1001019338|gb|CP006916.3|	18594	18595	16
gi|1001019338|gb|CP006916.3|	18595	18597	17
gi|1001019338|gb|CP006916.3|	18597	18598	23
gi|1001019338|gb|CP006916.3|	18598	18600	32
gi|1001019338|gb|CP006916.3|	18600	18601	36
gi|1001019338|gb|CP006916.3|	18601	18605	38
gi|1001019338|gb|CP006916.3|	18605	18606	40
gi|1001019338|gb|CP006916.3|	18606	18607	42
gi|1001019338|gb|CP006916.3|	18607	18608	45
gi|1001019338|gb|CP006916.3|	18608	18609	49
gi|1001019338|gb|CP006916.3|	18609	18611	51
gi|1001019338|gb|CP006916.3|	18611	18612	52
gi|1001019338|gb|CP006916.3|	18612	18613	42
gi|1001019338|gb|CP006916.3|	18613	18614	37
gi|1001019338|gb|CP006916.3|	18614	18616	36
gi|1001019338|gb|CP006916.3|	18616	18620	39
gi|1001019338|gb|CP006916.3|	18620	18622	38
gi|1001019338|gb|CP006916.3|	18622	18623	35
gi|1001019338|gb|CP006916.3|	18623	18624	26
gi|1001019338|gb|CP006916.3|	18624	18625	31
gi|1001019338|gb|CP006916.3|	18625	18626	33
gi|1001019338|gb|CP006916.3|	18626	18627	38
gi|1001019338|gb|CP006916.3|	18627	18628	42
gi|1001019338|gb|CP006916.3|	18628	18630	45
gi|1001019338|gb|CP006916.3|	18630	18632	46
gi|1001019338|gb|CP006916.3|	18632	18634	49
gi|1001019338|gb|CP006916.3|	18634	18635	48
gi|1001019338|gb|CP006916.3|	18635	18636	54
gi|1001019338|gb|CP006916.3|	18636	18638	53
gi|1001019338|gb|CP006916.3|	18638	18641	61
gi|1001019338|gb|CP006916.3|	18641	18643	58
gi|1001019338|gb|CP006916.3|	18643	18644	59
gi|1001019338|gb|CP006916.3|	18644	18645	66
gi|1001019338|gb|CP006916.3|	18645	18647	67
gi|1001019338|gb|CP006916.3|	18647	18649	68
gi|1001019338|gb|CP006916.3|	18649	18650	63
gi|1001019338|gb|CP006916.3|	18650	18651	58
gi|1001019338|gb|CP006916.3|	18651	18652	53
gi|1001019338|gb|CP006916.3|	18652	18653	50
gi|1001019338|gb|CP006916.3|	18653	18654	49
gi|1001019338|gb|CP006916.3|	18654	18655	52
gi|1001019338|gb|CP006916.3|	18655	18656	58
gi|1001019338|gb|CP006916.3|	18656	18657	56
gi|1001019338|gb|CP006916.3|	18657	18658	50
gi|1001019338|gb|CP006916.3|	18658	18659	46
gi|1001019338|gb|CP006916.3|	18659	18660	45
gi|1001019338|gb|CP006916.3|	18660	18662	39
gi|1001019338|gb|CP006916.3|	18662	18663	42
gi|1001019338|gb|CP006916.3|	18663	18668	34
gi|1001019338|gb|CP006916.3|	18668	18669	35
gi|1001019338|gb|CP006916.3|	18669	18670	31
gi|1001019338|gb|CP006916.3|	18670	18671	30
gi|1001019338|gb|CP006916.3|	18671	18672	31
gi|1001019338|gb|CP006916.3|	18672	18674	28
gi|1001019338|gb|CP006916.3|	18674	18675	30
gi|1001019338|gb|CP006916.3|	18675	18676	33
gi|1001019338|gb|CP006916.3|	18676	18679	31
gi|1001019338|gb|CP006916.3|	18679	18680	29
gi|1001019338|gb|CP006916.3|	18680	18682	23
gi|1001019338|gb|CP006916.3|	18682	18686	24
gi|1001019338|gb|CP006916.3|	18686	18687	25
gi|1001019338|gb|CP006916.3|	18687	18688	22
gi|1001019338|gb|CP006916.3|	18688	18693	23
gi|1001019338|gb|CP006916.3|	18693	18694	22
gi|1001019338|gb|CP006916.3|	18694	18696	19
gi|1001019338|gb|CP006916.3|	18696	18697	18
gi|1001019338|gb|CP006916.3|	18697	18699	17
gi|1001019338|gb|CP006916.3|	18699	18700	15
gi|1001019338|gb|CP006916.3|	18700	18701	16
gi|1001019338|gb|CP006916.3|	18701	18703	18
gi|1001019338|gb|CP006916.3|	18703	18705	16
gi|1001019338|gb|CP006916.3|	18705	18707	18
gi|1001019338|gb|CP006916.3|	18707	18710	17
gi|1001019338|gb|CP006916.3|	18710	18711	19
gi|1001019338|gb|CP006916.3|	18711	18712	18
gi|1001019338|gb|CP006916.3|	18712	18713	23
gi|1001019338|gb|CP006916.3|	18713	18715	22
gi|1001019338|gb|CP006916.3|	18715	18716	25
gi|1001019338|gb|CP006916.3|	18716	18717	29
gi|1001019338|gb|CP006916.3|	18717	18718	33
gi|1001019338|gb|CP006916.3|	18718	18722	36
gi|1001019338|gb|CP006916.3|	18722	18723	42
gi|1001019338|gb|CP006916.3|	18723	18724	52
gi|1001019338|gb|CP006916.3|	18724	18725	59
gi|1001019338|gb|CP006916.3|	18725	18726	58
gi|1001019338|gb|CP006916.3|	18726	18727	59
gi|1001019338|gb|CP006916.3|	18727	18728	58
gi|1001019338|gb|CP006916.3|	18728	18729	61
gi|1001019338|gb|CP006916.3|	18729	18730	60
gi|1001019338|gb|CP006916.3|	18730	18732	55
gi|1001019338|gb|CP006916.3|	18732	18733	72
gi|1001019338|gb|CP006916.3|	18733	18734	76
gi|1001019338|gb|CP006916.3|	18734	18735	78
gi|1001019338|gb|CP006916.3|	18735	18736	77
gi|1001019338|gb|CP006916.3|	18736	18737	78
gi|1001019338|gb|CP006916.3|	18737	18738	79
gi|1001019338|gb|CP006916.3|	18738	18739	80
gi|1001019338|gb|CP006916.3|	18739	18740	93
gi|1001019338|gb|CP006916.3|	18740	18741	90
gi|1001019338|gb|CP006916.3|	18741	18742	86
gi|1001019338|gb|CP006916.3|	18742	18743	82
gi|1001019338|gb|CP006916.3|	18743	18747	78
gi|1001019338|gb|CP006916.3|	18747	18748	72
gi|1001019338|gb|CP006916.3|	18748	18749	62
gi|1001019338|gb|CP006916.3|	18749	18750	55
gi|1001019338|gb|CP006916.3|	18750	18751	51
gi|1001019338|gb|CP006916.3|	18751	18752	48
gi|1001019338|gb|CP006916.3|	18752	18753	50
gi|1001019338|gb|CP006916.3|	18753	18756	56
gi|1001019338|gb|CP006916.3|	18756	18757	57
gi|1001019338|gb|CP006916.3|	18757	18758	40
gi|1001019338|gb|CP006916.3|	18758	18760	36
gi|1001019338|gb|CP006916.3|	18760	18761	35
gi|1001019338|gb|CP006916.3|	18761	18762	38
gi|1001019338|gb|CP006916.3|	18762	18763	32
gi|1001019338|gb|CP006916.3|	18763	18764	33
gi|1001019338|gb|CP006916.3|	18764	18765	25
gi|1001019338|gb|CP006916.3|	18765	18767	30
gi|1001019338|gb|CP006916.3|	18767	18768	35
gi|1001019338|gb|CP006916.3|	18768	18770	36
gi|1001019338|gb|CP006916.3|	18770	18774	40
gi|1001019338|gb|CP006916.3|	18774	18775	44
gi|1001019338|gb|CP006916.3|	18775	18777	50
gi|1001019338|gb|CP006916.3|	18777	18778	48
gi|1001019338|gb|CP006916.3|	18778	18779	39
gi|1001019338|gb|CP006916.3|	18779	18780	43
gi|1001019338|gb|CP006916.3|	18780	18781	54
gi|1001019338|gb|CP006916.3|	18781	18784	53
gi|1001019338|gb|CP006916.3|	18784	18785	52
gi|1001019338|gb|CP006916.3|	18785	18786	62
gi|1001019338|gb|CP006916.3|	18786	18787	58
gi|1001019338|gb|CP006916.3|	18787	18788	59
gi|1001019338|gb|CP006916.3|	18788	18789	57
gi|1001019338|gb|CP006916.3|	18789	18790	52
gi|1001019338|gb|CP006916.3|	18790	18791	49
gi|1001019338|gb|CP006916.3|	18791	18792	50
gi|1001019338|gb|CP006916.3|	18792	18793	45
gi|1001019338|gb|CP006916.3|	18793	18794	48
gi|1001019338|gb|CP006916.3|	18794	18795	54
gi|1001019338|gb|CP006916.3|	18795	18797	55
gi|1001019338|gb|CP006916.3|	18797	18798	61
gi|1001019338|gb|CP006916.3|	18798	18799	77
gi|1001019338|gb|CP006916.3|	18799	18800	73
gi|1001019338|gb|CP006916.3|	18800	18804	67
gi|1001019338|gb|CP006916.3|	18804	18805	66
gi|1001019338|gb|CP006916.3|	18805	18806	55
gi|1001019338|gb|CP006916.3|	18806	18807	56
gi|1001019338|gb|CP006916.3|	18807	18809	61
gi|1001019338|gb|CP006916.3|	18809	18810	64
gi|1001019338|gb|CP006916.3|	18810	18812	57
gi|1001019338|gb|CP006916.3|	18812	18814	56
gi|1001019338|gb|CP006916.3|	18814	18816	60
gi|1001019338|gb|CP006916.3|	18816	18817	66
gi|1001019338|gb|CP006916.3|	18817	18818	74
gi|1001019338|gb|CP006916.3|	18818	18819	70
gi|1001019338|gb|CP006916.3|	18819	18820	64
gi|1001019338|gb|CP006916.3|	18820	18822	59
gi|1001019338|gb|CP006916.3|	18822	18823	54
gi|1001019338|gb|CP006916.3|	18823	18824	38
gi|1001019338|gb|CP006916.3|	18824	18829	41
gi|1001019338|gb|CP006916.3|	18829	18830	38
gi|1001019338|gb|CP006916.3|	18830	18831	54
gi|1001019338|gb|CP006916.3|	18831	18832	53
gi|1001019338|gb|CP006916.3|	18832	18833	51
gi|1001019338|gb|CP006916.3|	18833	18834	54
gi|1001019338|gb|CP006916.3|	18834	18835	50
gi|1001019338|gb|CP006916.3|	18835	18838	47
gi|1001019338|gb|CP006916.3|	18838	18839	49
gi|1001019338|gb|CP006916.3|	18839	18840	47
gi|1001019338|gb|CP006916.3|	18840	18841	49
gi|1001019338|gb|CP006916.3|	18841	18842	42
gi|1001019338|gb|CP006916.3|	18842	18843	52
gi|1001019338|gb|CP006916.3|	18843	18844	61
gi|1001019338|gb|CP006916.3|	18844	18845	62
gi|1001019338|gb|CP006916.3|	18845	18846	69
gi|1001019338|gb|CP006916.3|	18846	18847	70
gi|1001019338|gb|CP006916.3|	18847	18848	69
gi|1001019338|gb|CP006916.3|	18848	18849	83
gi|1001019338|gb|CP006916.3|	18849	18852	80
gi|1001019338|gb|CP006916.3|	18852	18853	82
gi|1001019338|gb|CP006916.3|	18853	18855	91
gi|1001019338|gb|CP006916.3|	18855	18856	75
gi|1001019338|gb|CP006916.3|	18856	18858	79
gi|1001019338|gb|CP006916.3|	18858	18860	78
gi|1001019338|gb|CP006916.3|	18860	18861	81
gi|1001019338|gb|CP006916.3|	18861	18862	91
gi|1001019338|gb|CP006916.3|	18862	18863	95
gi|1001019338|gb|CP006916.3|	18863	18864	94
gi|1001019338|gb|CP006916.3|	18864	18865	92
gi|1001019338|gb|CP006916.3|	18865	18866	88
gi|1001019338|gb|CP006916.3|	18866	18867	89
gi|1001019338|gb|CP006916.3|	18867	18868	71
gi|1001019338|gb|CP006916.3|	18868	18869	62
gi|1001019338|gb|CP006916.3|	18869	18870	63
[truncated: 289,060 more rows]
