# Supplementary material for: Data on translatome analysis of Mycoplasma gallisepticum
Source: Data Brief. 2016 Sep 7;9:422–4. doi: 10.1016/j.dib.2016.08.056 (PMC5037205; doi:10.1016/j.dib.2016.08.056)
Supplement: Supplementary material [file mmc1.zip › Supplementary material 1/Myc_Control3_pos.bedgraph]

gi|1001019338|gb|CP006916.3|	0	21	0
gi|1001019338|gb|CP006916.3|	21	46	2
gi|1001019338|gb|CP006916.3|	46	49	0
gi|1001019338|gb|CP006916.3|	49	74	3
gi|1001019338|gb|CP006916.3|	74	275	0
gi|1001019338|gb|CP006916.3|	275	298	1
gi|1001019338|gb|CP006916.3|	298	300	3
gi|1001019338|gb|CP006916.3|	300	323	2
gi|1001019338|gb|CP006916.3|	323	797	0
gi|1001019338|gb|CP006916.3|	797	822	1
gi|1001019338|gb|CP006916.3|	822	1201	0
gi|1001019338|gb|CP006916.3|	1201	1206	3
gi|1001019338|gb|CP006916.3|	1206	1212	5
gi|1001019338|gb|CP006916.3|	1212	1213	6
gi|1001019338|gb|CP006916.3|	1213	1219	8
gi|1001019338|gb|CP006916.3|	1219	1226	11
gi|1001019338|gb|CP006916.3|	1226	1231	8
gi|1001019338|gb|CP006916.3|	1231	1237	6
gi|1001019338|gb|CP006916.3|	1237	1238	5
gi|1001019338|gb|CP006916.3|	1238	1244	3
gi|1001019338|gb|CP006916.3|	1244	1893	0
gi|1001019338|gb|CP006916.3|	1893	1895	9
gi|1001019338|gb|CP006916.3|	1895	1903	12
gi|1001019338|gb|CP006916.3|	1903	1907	13
gi|1001019338|gb|CP006916.3|	1907	1908	14
gi|1001019338|gb|CP006916.3|	1908	1918	17
gi|1001019338|gb|CP006916.3|	1918	1920	8
gi|1001019338|gb|CP006916.3|	1920	1923	5
gi|1001019338|gb|CP006916.3|	1923	1928	6
gi|1001019338|gb|CP006916.3|	1928	1932	5
gi|1001019338|gb|CP006916.3|	1932	1933	4
gi|1001019338|gb|CP006916.3|	1933	1940	1
gi|1001019338|gb|CP006916.3|	1940	1946	2
gi|1001019338|gb|CP006916.3|	1946	1947	3
gi|1001019338|gb|CP006916.3|	1947	1948	6
gi|1001019338|gb|CP006916.3|	1948	1949	5
gi|1001019338|gb|CP006916.3|	1949	1950	6
gi|1001019338|gb|CP006916.3|	1950	1954	8
gi|1001019338|gb|CP006916.3|	1954	1959	9
gi|1001019338|gb|CP006916.3|	1959	1961	10
gi|1001019338|gb|CP006916.3|	1961	1962	12
gi|1001019338|gb|CP006916.3|	1962	1965	14
gi|1001019338|gb|CP006916.3|	1965	1971	13
gi|1001019338|gb|CP006916.3|	1971	1972	12
gi|1001019338|gb|CP006916.3|	1972	1974	10
gi|1001019338|gb|CP006916.3|	1974	1975	9
gi|1001019338|gb|CP006916.3|	1975	1979	7
gi|1001019338|gb|CP006916.3|	1979	1984	6
gi|1001019338|gb|CP006916.3|	1984	1986	5
gi|1001019338|gb|CP006916.3|	1986	1987	3
gi|1001019338|gb|CP006916.3|	1987	1988	1
gi|1001019338|gb|CP006916.3|	1988	1993	5
gi|1001019338|gb|CP006916.3|	1993	1997	8
gi|1001019338|gb|CP006916.3|	1997	2003	7
gi|1001019338|gb|CP006916.3|	2003	2004	9
gi|1001019338|gb|CP006916.3|	2004	2009	12
gi|1001019338|gb|CP006916.3|	2009	2013	15
gi|1001019338|gb|CP006916.3|	2013	2016	14
gi|1001019338|gb|CP006916.3|	2016	2018	18
gi|1001019338|gb|CP006916.3|	2018	2024	15
gi|1001019338|gb|CP006916.3|	2024	2028	16
gi|1001019338|gb|CP006916.3|	2028	2029	14
gi|1001019338|gb|CP006916.3|	2029	2034	15
gi|1001019338|gb|CP006916.3|	2034	2038	12
gi|1001019338|gb|CP006916.3|	2038	2041	9
gi|1001019338|gb|CP006916.3|	2041	2044	5
gi|1001019338|gb|CP006916.3|	2044	2052	13
gi|1001019338|gb|CP006916.3|	2052	2054	14
gi|1001019338|gb|CP006916.3|	2054	2059	10
gi|1001019338|gb|CP006916.3|	2059	2061	11
gi|1001019338|gb|CP006916.3|	2061	2066	13
gi|1001019338|gb|CP006916.3|	2066	2069	15
gi|1001019338|gb|CP006916.3|	2069	2074	7
gi|1001019338|gb|CP006916.3|	2074	2077	6
gi|1001019338|gb|CP006916.3|	2077	2084	5
gi|1001019338|gb|CP006916.3|	2084	2086	4
gi|1001019338|gb|CP006916.3|	2086	2087	2
gi|1001019338|gb|CP006916.3|	2087	2093	4
gi|1001019338|gb|CP006916.3|	2093	2110	5
gi|1001019338|gb|CP006916.3|	2110	2111	6
gi|1001019338|gb|CP006916.3|	2111	2112	8
gi|1001019338|gb|CP006916.3|	2112	2116	10
gi|1001019338|gb|CP006916.3|	2116	2118	18
gi|1001019338|gb|CP006916.3|	2118	2119	17
gi|1001019338|gb|CP006916.3|	2119	2121	18
gi|1001019338|gb|CP006916.3|	2121	2126	20
gi|1001019338|gb|CP006916.3|	2126	2135	21
gi|1001019338|gb|CP006916.3|	2135	2136	20
gi|1001019338|gb|CP006916.3|	2136	2137	18
gi|1001019338|gb|CP006916.3|	2137	2140	14
gi|1001019338|gb|CP006916.3|	2140	2141	19
gi|1001019338|gb|CP006916.3|	2141	2144	11
gi|1001019338|gb|CP006916.3|	2144	2146	13
gi|1001019338|gb|CP006916.3|	2146	2148	11
gi|1001019338|gb|CP006916.3|	2148	2150	15
gi|1001019338|gb|CP006916.3|	2150	2151	16
gi|1001019338|gb|CP006916.3|	2151	2156	15
gi|1001019338|gb|CP006916.3|	2156	2158	24
gi|1001019338|gb|CP006916.3|	2158	2163	25
gi|1001019338|gb|CP006916.3|	2163	2164	30
gi|1001019338|gb|CP006916.3|	2164	2165	31
gi|1001019338|gb|CP006916.3|	2165	2166	26
gi|1001019338|gb|CP006916.3|	2166	2168	25
gi|1001019338|gb|CP006916.3|	2168	2169	28
gi|1001019338|gb|CP006916.3|	2169	2171	26
gi|1001019338|gb|CP006916.3|	2171	2173	31
gi|1001019338|gb|CP006916.3|	2173	2174	28
gi|1001019338|gb|CP006916.3|	2174	2175	31
gi|1001019338|gb|CP006916.3|	2175	2177	30
gi|1001019338|gb|CP006916.3|	2177	2178	38
gi|1001019338|gb|CP006916.3|	2178	2180	41
gi|1001019338|gb|CP006916.3|	2180	2181	42
gi|1001019338|gb|CP006916.3|	2181	2186	33
gi|1001019338|gb|CP006916.3|	2186	2187	34
gi|1001019338|gb|CP006916.3|	2187	2188	35
gi|1001019338|gb|CP006916.3|	2188	2189	30
gi|1001019338|gb|CP006916.3|	2189	2191	29
gi|1001019338|gb|CP006916.3|	2191	2193	28
gi|1001019338|gb|CP006916.3|	2193	2194	31
gi|1001019338|gb|CP006916.3|	2194	2196	30
gi|1001019338|gb|CP006916.3|	2196	2198	27
gi|1001019338|gb|CP006916.3|	2198	2199	26
gi|1001019338|gb|CP006916.3|	2199	2202	23
gi|1001019338|gb|CP006916.3|	2202	2203	15
gi|1001019338|gb|CP006916.3|	2203	2205	13
gi|1001019338|gb|CP006916.3|	2205	2206	12
gi|1001019338|gb|CP006916.3|	2206	2208	16
gi|1001019338|gb|CP006916.3|	2208	2211	15
gi|1001019338|gb|CP006916.3|	2211	2212	14
gi|1001019338|gb|CP006916.3|	2212	2218	13
gi|1001019338|gb|CP006916.3|	2218	2221	7
gi|1001019338|gb|CP006916.3|	2221	2224	5
gi|1001019338|gb|CP006916.3|	2224	2228	7
gi|1001019338|gb|CP006916.3|	2228	2231	6
gi|1001019338|gb|CP006916.3|	2231	2233	2
gi|1001019338|gb|CP006916.3|	2233	2234	5
gi|1001019338|gb|CP006916.3|	2234	2238	10
gi|1001019338|gb|CP006916.3|	2238	2239	13
gi|1001019338|gb|CP006916.3|	2239	2245	14
gi|1001019338|gb|CP006916.3|	2245	2246	15
gi|1001019338|gb|CP006916.3|	2246	2247	17
gi|1001019338|gb|CP006916.3|	2247	2249	18
gi|1001019338|gb|CP006916.3|	2249	2253	16
gi|1001019338|gb|CP006916.3|	2253	2258	17
gi|1001019338|gb|CP006916.3|	2258	2259	14
gi|1001019338|gb|CP006916.3|	2259	2261	9
gi|1001019338|gb|CP006916.3|	2261	2263	10
gi|1001019338|gb|CP006916.3|	2263	2264	7
gi|1001019338|gb|CP006916.3|	2264	2268	6
gi|1001019338|gb|CP006916.3|	2268	2270	10
gi|1001019338|gb|CP006916.3|	2270	2271	9
gi|1001019338|gb|CP006916.3|	2271	2272	8
gi|1001019338|gb|CP006916.3|	2272	2273	7
gi|1001019338|gb|CP006916.3|	2273	2274	12
gi|1001019338|gb|CP006916.3|	2274	2276	19
gi|1001019338|gb|CP006916.3|	2276	2278	21
gi|1001019338|gb|CP006916.3|	2278	2280	27
gi|1001019338|gb|CP006916.3|	2280	2285	28
gi|1001019338|gb|CP006916.3|	2285	2286	30
gi|1001019338|gb|CP006916.3|	2286	2288	32
gi|1001019338|gb|CP006916.3|	2288	2290	34
gi|1001019338|gb|CP006916.3|	2290	2292	37
gi|1001019338|gb|CP006916.3|	2292	2293	38
gi|1001019338|gb|CP006916.3|	2293	2294	34
gi|1001019338|gb|CP006916.3|	2294	2296	36
gi|1001019338|gb|CP006916.3|	2296	2298	37
gi|1001019338|gb|CP006916.3|	2298	2299	33
gi|1001019338|gb|CP006916.3|	2299	2301	35
gi|1001019338|gb|CP006916.3|	2301	2302	33
gi|1001019338|gb|CP006916.3|	2302	2303	37
gi|1001019338|gb|CP006916.3|	2303	2305	30
gi|1001019338|gb|CP006916.3|	2305	2306	29
gi|1001019338|gb|CP006916.3|	2306	2309	32
gi|1001019338|gb|CP006916.3|	2309	2311	35
gi|1001019338|gb|CP006916.3|	2311	2313	42
gi|1001019338|gb|CP006916.3|	2313	2314	40
gi|1001019338|gb|CP006916.3|	2314	2315	42
gi|1001019338|gb|CP006916.3|	2315	2317	43
gi|1001019338|gb|CP006916.3|	2317	2319	45
gi|1001019338|gb|CP006916.3|	2319	2320	43
gi|1001019338|gb|CP006916.3|	2320	2321	46
gi|1001019338|gb|CP006916.3|	2321	2323	47
gi|1001019338|gb|CP006916.3|	2323	2324	46
gi|1001019338|gb|CP006916.3|	2324	2326	45
gi|1001019338|gb|CP006916.3|	2326	2327	46
gi|1001019338|gb|CP006916.3|	2327	2331	43
gi|1001019338|gb|CP006916.3|	2331	2333	42
gi|1001019338|gb|CP006916.3|	2333	2334	43
gi|1001019338|gb|CP006916.3|	2334	2335	41
gi|1001019338|gb|CP006916.3|	2335	2336	42
gi|1001019338|gb|CP006916.3|	2336	2337	35
gi|1001019338|gb|CP006916.3|	2337	2338	36
gi|1001019338|gb|CP006916.3|	2338	2339	39
gi|1001019338|gb|CP006916.3|	2339	2340	37
gi|1001019338|gb|CP006916.3|	2340	2342	33
gi|1001019338|gb|CP006916.3|	2342	2345	31
gi|1001019338|gb|CP006916.3|	2345	2346	28
gi|1001019338|gb|CP006916.3|	2346	2347	25
gi|1001019338|gb|CP006916.3|	2347	2349	26
gi|1001019338|gb|CP006916.3|	2349	2351	18
gi|1001019338|gb|CP006916.3|	2351	2352	17
gi|1001019338|gb|CP006916.3|	2352	2353	16
gi|1001019338|gb|CP006916.3|	2353	2356	19
gi|1001019338|gb|CP006916.3|	2356	2357	20
gi|1001019338|gb|CP006916.3|	2357	2359	23
gi|1001019338|gb|CP006916.3|	2359	2360	22
gi|1001019338|gb|CP006916.3|	2360	2361	19
gi|1001019338|gb|CP006916.3|	2361	2362	16
gi|1001019338|gb|CP006916.3|	2362	2363	15
gi|1001019338|gb|CP006916.3|	2363	2364	12
gi|1001019338|gb|CP006916.3|	2364	2367	16
gi|1001019338|gb|CP006916.3|	2367	2369	15
gi|1001019338|gb|CP006916.3|	2369	2372	16
gi|1001019338|gb|CP006916.3|	2372	2378	15
gi|1001019338|gb|CP006916.3|	2378	2381	12
gi|1001019338|gb|CP006916.3|	2381	2382	9
gi|1001019338|gb|CP006916.3|	2382	2383	6
gi|1001019338|gb|CP006916.3|	2383	2389	5
gi|1001019338|gb|CP006916.3|	2389	2394	1
gi|1001019338|gb|CP006916.3|	2394	2397	7
gi|1001019338|gb|CP006916.3|	2397	2403	8
gi|1001019338|gb|CP006916.3|	2403	2404	9
gi|1001019338|gb|CP006916.3|	2404	2405	11
gi|1001019338|gb|CP006916.3|	2405	2414	13
gi|1001019338|gb|CP006916.3|	2414	2415	14
gi|1001019338|gb|CP006916.3|	2415	2419	16
gi|1001019338|gb|CP006916.3|	2419	2426	9
gi|1001019338|gb|CP006916.3|	2426	2428	10
gi|1001019338|gb|CP006916.3|	2428	2429	9
gi|1001019338|gb|CP006916.3|	2429	2430	7
gi|1001019338|gb|CP006916.3|	2430	2432	6
gi|1001019338|gb|CP006916.3|	2432	2434	7
gi|1001019338|gb|CP006916.3|	2434	2436	13
gi|1001019338|gb|CP006916.3|	2436	2437	16
gi|1001019338|gb|CP006916.3|	2437	2438	20
gi|1001019338|gb|CP006916.3|	2438	2439	22
gi|1001019338|gb|CP006916.3|	2439	2440	21
gi|1001019338|gb|CP006916.3|	2440	2441	19
gi|1001019338|gb|CP006916.3|	2441	2443	20
gi|1001019338|gb|CP006916.3|	2443	2448	26
gi|1001019338|gb|CP006916.3|	2448	2451	37
gi|1001019338|gb|CP006916.3|	2451	2453	36
gi|1001019338|gb|CP006916.3|	2453	2454	45
gi|1001019338|gb|CP006916.3|	2454	2457	61
gi|1001019338|gb|CP006916.3|	2457	2459	64
gi|1001019338|gb|CP006916.3|	2459	2461	65
gi|1001019338|gb|CP006916.3|	2461	2462	62
gi|1001019338|gb|CP006916.3|	2462	2463	58
gi|1001019338|gb|CP006916.3|	2463	2466	56
gi|1001019338|gb|CP006916.3|	2466	2468	55
gi|1001019338|gb|CP006916.3|	2468	2471	49
gi|1001019338|gb|CP006916.3|	2471	2472	51
gi|1001019338|gb|CP006916.3|	2472	2473	50
gi|1001019338|gb|CP006916.3|	2473	2477	39
gi|1001019338|gb|CP006916.3|	2477	2478	40
gi|1001019338|gb|CP006916.3|	2478	2479	31
gi|1001019338|gb|CP006916.3|	2479	2480	15
gi|1001019338|gb|CP006916.3|	2480	2482	14
gi|1001019338|gb|CP006916.3|	2482	2484	10
gi|1001019338|gb|CP006916.3|	2484	2485	7
gi|1001019338|gb|CP006916.3|	2485	2487	10
gi|1001019338|gb|CP006916.3|	2487	2489	11
gi|1001019338|gb|CP006916.3|	2489	2490	14
gi|1001019338|gb|CP006916.3|	2490	2491	15
gi|1001019338|gb|CP006916.3|	2491	2493	16
gi|1001019338|gb|CP006916.3|	2493	2495	17
gi|1001019338|gb|CP006916.3|	2495	2496	19
gi|1001019338|gb|CP006916.3|	2496	2497	17
gi|1001019338|gb|CP006916.3|	2497	2498	19
gi|1001019338|gb|CP006916.3|	2498	2502	20
gi|1001019338|gb|CP006916.3|	2502	2506	19
gi|1001019338|gb|CP006916.3|	2506	2508	20
gi|1001019338|gb|CP006916.3|	2508	2509	21
gi|1001019338|gb|CP006916.3|	2509	2510	17
gi|1001019338|gb|CP006916.3|	2510	2512	16
gi|1001019338|gb|CP006916.3|	2512	2514	15
gi|1001019338|gb|CP006916.3|	2514	2515	12
gi|1001019338|gb|CP006916.3|	2515	2516	13
gi|1001019338|gb|CP006916.3|	2516	2517	12
gi|1001019338|gb|CP006916.3|	2517	2518	13
gi|1001019338|gb|CP006916.3|	2518	2520	12
gi|1001019338|gb|CP006916.3|	2520	2522	10
gi|1001019338|gb|CP006916.3|	2522	2523	12
gi|1001019338|gb|CP006916.3|	2523	2531	14
gi|1001019338|gb|CP006916.3|	2531	2532	15
gi|1001019338|gb|CP006916.3|	2532	2535	21
gi|1001019338|gb|CP006916.3|	2535	2537	19
gi|1001019338|gb|CP006916.3|	2537	2538	24
gi|1001019338|gb|CP006916.3|	2538	2540	27
gi|1001019338|gb|CP006916.3|	2540	2541	25
gi|1001019338|gb|CP006916.3|	2541	2542	27
gi|1001019338|gb|CP006916.3|	2542	2543	26
gi|1001019338|gb|CP006916.3|	2543	2545	29
gi|1001019338|gb|CP006916.3|	2545	2547	30
gi|1001019338|gb|CP006916.3|	2547	2548	26
gi|1001019338|gb|CP006916.3|	2548	2550	23
gi|1001019338|gb|CP006916.3|	2550	2551	24
gi|1001019338|gb|CP006916.3|	2551	2555	28
gi|1001019338|gb|CP006916.3|	2555	2556	33
gi|1001019338|gb|CP006916.3|	2556	2557	31
gi|1001019338|gb|CP006916.3|	2557	2558	26
gi|1001019338|gb|CP006916.3|	2558	2562	25
gi|1001019338|gb|CP006916.3|	2562	2563	20
gi|1001019338|gb|CP006916.3|	2563	2566	17
gi|1001019338|gb|CP006916.3|	2566	2568	15
gi|1001019338|gb|CP006916.3|	2568	2570	12
gi|1001019338|gb|CP006916.3|	2570	2571	11
gi|1001019338|gb|CP006916.3|	2571	2574	12
gi|1001019338|gb|CP006916.3|	2574	2575	15
gi|1001019338|gb|CP006916.3|	2575	2576	17
gi|1001019338|gb|CP006916.3|	2576	2580	15
gi|1001019338|gb|CP006916.3|	2580	2581	10
gi|1001019338|gb|CP006916.3|	2581	2582	12
gi|1001019338|gb|CP006916.3|	2582	2585	11
gi|1001019338|gb|CP006916.3|	2585	2588	14
gi|1001019338|gb|CP006916.3|	2588	2589	15
gi|1001019338|gb|CP006916.3|	2589	2591	17
gi|1001019338|gb|CP006916.3|	2591	2592	18
gi|1001019338|gb|CP006916.3|	2592	2594	22
gi|1001019338|gb|CP006916.3|	2594	2596	23
gi|1001019338|gb|CP006916.3|	2596	2599	29
gi|1001019338|gb|CP006916.3|	2599	2600	26
gi|1001019338|gb|CP006916.3|	2600	2601	23
gi|1001019338|gb|CP006916.3|	2601	2606	22
gi|1001019338|gb|CP006916.3|	2606	2609	20
gi|1001019338|gb|CP006916.3|	2609	2610	23
gi|1001019338|gb|CP006916.3|	2610	2611	21
gi|1001019338|gb|CP006916.3|	2611	2613	22
gi|1001019338|gb|CP006916.3|	2613	2614	23
gi|1001019338|gb|CP006916.3|	2614	2615	21
gi|1001019338|gb|CP006916.3|	2615	2616	23
gi|1001019338|gb|CP006916.3|	2616	2617	22
gi|1001019338|gb|CP006916.3|	2617	2618	18
gi|1001019338|gb|CP006916.3|	2618	2619	20
gi|1001019338|gb|CP006916.3|	2619	2620	19
gi|1001019338|gb|CP006916.3|	2620	2621	21
gi|1001019338|gb|CP006916.3|	2621	2622	20
gi|1001019338|gb|CP006916.3|	2622	2623	21
gi|1001019338|gb|CP006916.3|	2623	2624	25
gi|1001019338|gb|CP006916.3|	2624	2626	29
gi|1001019338|gb|CP006916.3|	2626	2627	39
gi|1001019338|gb|CP006916.3|	2627	2629	41
gi|1001019338|gb|CP006916.3|	2629	2630	45
gi|1001019338|gb|CP006916.3|	2630	2631	53
gi|1001019338|gb|CP006916.3|	2631	2632	59
gi|1001019338|gb|CP006916.3|	2632	2633	60
gi|1001019338|gb|CP006916.3|	2633	2634	61
gi|1001019338|gb|CP006916.3|	2634	2637	59
gi|1001019338|gb|CP006916.3|	2637	2638	60
gi|1001019338|gb|CP006916.3|	2638	2639	61
gi|1001019338|gb|CP006916.3|	2639	2640	68
gi|1001019338|gb|CP006916.3|	2640	2642	66
gi|1001019338|gb|CP006916.3|	2642	2643	70
gi|1001019338|gb|CP006916.3|	2643	2644	68
gi|1001019338|gb|CP006916.3|	2644	2645	69
gi|1001019338|gb|CP006916.3|	2645	2646	74
gi|1001019338|gb|CP006916.3|	2646	2648	77
gi|1001019338|gb|CP006916.3|	2648	2649	76
gi|1001019338|gb|CP006916.3|	2649	2650	79
gi|1001019338|gb|CP006916.3|	2650	2651	82
gi|1001019338|gb|CP006916.3|	2651	2652	77
gi|1001019338|gb|CP006916.3|	2652	2653	82
gi|1001019338|gb|CP006916.3|	2653	2654	99
gi|1001019338|gb|CP006916.3|	2654	2655	98
gi|1001019338|gb|CP006916.3|	2655	2656	99
gi|1001019338|gb|CP006916.3|	2656	2657	107
gi|1001019338|gb|CP006916.3|	2657	2660	116
gi|1001019338|gb|CP006916.3|	2660	2661	122
gi|1001019338|gb|CP006916.3|	2661	2664	136
gi|1001019338|gb|CP006916.3|	2664	2665	132
gi|1001019338|gb|CP006916.3|	2665	2666	138
gi|1001019338|gb|CP006916.3|	2666	2667	141
gi|1001019338|gb|CP006916.3|	2667	2668	137
gi|1001019338|gb|CP006916.3|	2668	2669	143
gi|1001019338|gb|CP006916.3|	2669	2670	142
gi|1001019338|gb|CP006916.3|	2670	2671	135
gi|1001019338|gb|CP006916.3|	2671	2673	127
gi|1001019338|gb|CP006916.3|	2673	2674	124
gi|1001019338|gb|CP006916.3|	2674	2675	117
gi|1001019338|gb|CP006916.3|	2675	2676	114
gi|1001019338|gb|CP006916.3|	2676	2677	108
gi|1001019338|gb|CP006916.3|	2677	2678	101
gi|1001019338|gb|CP006916.3|	2678	2679	84
gi|1001019338|gb|CP006916.3|	2679	2680	81
gi|1001019338|gb|CP006916.3|	2680	2681	72
gi|1001019338|gb|CP006916.3|	2681	2682	58
gi|1001019338|gb|CP006916.3|	2682	2683	48
gi|1001019338|gb|CP006916.3|	2683	2684	47
gi|1001019338|gb|CP006916.3|	2684	2685	46
gi|1001019338|gb|CP006916.3|	2685	2686	39
gi|1001019338|gb|CP006916.3|	2686	2687	24
gi|1001019338|gb|CP006916.3|	2687	2688	23
gi|1001019338|gb|CP006916.3|	2688	2689	20
gi|1001019338|gb|CP006916.3|	2689	2690	19
gi|1001019338|gb|CP006916.3|	2690	2691	16
gi|1001019338|gb|CP006916.3|	2691	2692	18
gi|1001019338|gb|CP006916.3|	2692	2693	21
gi|1001019338|gb|CP006916.3|	2693	2694	19
gi|1001019338|gb|CP006916.3|	2694	2697	24
gi|1001019338|gb|CP006916.3|	2697	2698	28
gi|1001019338|gb|CP006916.3|	2698	2699	30
gi|1001019338|gb|CP006916.3|	2699	2701	31
gi|1001019338|gb|CP006916.3|	2701	2702	35
gi|1001019338|gb|CP006916.3|	2702	2704	36
gi|1001019338|gb|CP006916.3|	2704	2708	42
gi|1001019338|gb|CP006916.3|	2708	2710	43
gi|1001019338|gb|CP006916.3|	2710	2713	44
gi|1001019338|gb|CP006916.3|	2713	2714	45
gi|1001019338|gb|CP006916.3|	2714	2715	43
gi|1001019338|gb|CP006916.3|	2715	2716	41
gi|1001019338|gb|CP006916.3|	2716	2719	37
gi|1001019338|gb|CP006916.3|	2719	2721	33
gi|1001019338|gb|CP006916.3|	2721	2722	34
gi|1001019338|gb|CP006916.3|	2722	2723	29
gi|1001019338|gb|CP006916.3|	2723	2726	27
gi|1001019338|gb|CP006916.3|	2726	2727	25
gi|1001019338|gb|CP006916.3|	2727	2728	31
gi|1001019338|gb|CP006916.3|	2728	2729	37
gi|1001019338|gb|CP006916.3|	2729	2730	34
gi|1001019338|gb|CP006916.3|	2730	2732	36
gi|1001019338|gb|CP006916.3|	2732	2733	37
gi|1001019338|gb|CP006916.3|	2733	2734	36
gi|1001019338|gb|CP006916.3|	2734	2740	43
gi|1001019338|gb|CP006916.3|	2740	2742	42
gi|1001019338|gb|CP006916.3|	2742	2743	39
gi|1001019338|gb|CP006916.3|	2743	2744	35
gi|1001019338|gb|CP006916.3|	2744	2745	34
gi|1001019338|gb|CP006916.3|	2745	2749	37
gi|1001019338|gb|CP006916.3|	2749	2750	36
gi|1001019338|gb|CP006916.3|	2750	2752	37
gi|1001019338|gb|CP006916.3|	2752	2753	31
gi|1001019338|gb|CP006916.3|	2753	2754	25
gi|1001019338|gb|CP006916.3|	2754	2755	22
gi|1001019338|gb|CP006916.3|	2755	2756	20
gi|1001019338|gb|CP006916.3|	2756	2757	23
gi|1001019338|gb|CP006916.3|	2757	2758	24
gi|1001019338|gb|CP006916.3|	2758	2759	25
gi|1001019338|gb|CP006916.3|	2759	2760	20
gi|1001019338|gb|CP006916.3|	2760	2761	22
gi|1001019338|gb|CP006916.3|	2761	2762	29
gi|1001019338|gb|CP006916.3|	2762	2763	31
gi|1001019338|gb|CP006916.3|	2763	2764	32
gi|1001019338|gb|CP006916.3|	2764	2766	36
gi|1001019338|gb|CP006916.3|	2766	2770	35
gi|1001019338|gb|CP006916.3|	2770	2771	32
gi|1001019338|gb|CP006916.3|	2771	2772	34
gi|1001019338|gb|CP006916.3|	2772	2773	35
gi|1001019338|gb|CP006916.3|	2773	2774	37
gi|1001019338|gb|CP006916.3|	2774	2775	38
gi|1001019338|gb|CP006916.3|	2775	2776	39
gi|1001019338|gb|CP006916.3|	2776	2777	37
gi|1001019338|gb|CP006916.3|	2777	2779	39
gi|1001019338|gb|CP006916.3|	2779	2780	43
gi|1001019338|gb|CP006916.3|	2780	2781	46
gi|1001019338|gb|CP006916.3|	2781	2782	45
gi|1001019338|gb|CP006916.3|	2782	2783	47
gi|1001019338|gb|CP006916.3|	2783	2784	46
gi|1001019338|gb|CP006916.3|	2784	2785	44
gi|1001019338|gb|CP006916.3|	2785	2786	45
gi|1001019338|gb|CP006916.3|	2786	2787	41
gi|1001019338|gb|CP006916.3|	2787	2789	42
gi|1001019338|gb|CP006916.3|	2789	2791	38
gi|1001019338|gb|CP006916.3|	2791	2792	46
gi|1001019338|gb|CP006916.3|	2792	2795	49
gi|1001019338|gb|CP006916.3|	2795	2796	53
gi|1001019338|gb|CP006916.3|	2796	2799	49
gi|1001019338|gb|CP006916.3|	2799	2800	51
gi|1001019338|gb|CP006916.3|	2800	2801	49
gi|1001019338|gb|CP006916.3|	2801	2802	50
gi|1001019338|gb|CP006916.3|	2802	2803	47
gi|1001019338|gb|CP006916.3|	2803	2804	48
gi|1001019338|gb|CP006916.3|	2804	2805	47
gi|1001019338|gb|CP006916.3|	2805	2806	54
gi|1001019338|gb|CP006916.3|	2806	2807	52
gi|1001019338|gb|CP006916.3|	2807	2808	56
gi|1001019338|gb|CP006916.3|	2808	2809	57
gi|1001019338|gb|CP006916.3|	2809	2810	60
gi|1001019338|gb|CP006916.3|	2810	2811	58
gi|1001019338|gb|CP006916.3|	2811	2813	55
gi|1001019338|gb|CP006916.3|	2813	2814	54
gi|1001019338|gb|CP006916.3|	2814	2816	55
gi|1001019338|gb|CP006916.3|	2816	2817	47
gi|1001019338|gb|CP006916.3|	2817	2819	46
gi|1001019338|gb|CP006916.3|	2819	2821	47
gi|1001019338|gb|CP006916.3|	2821	2822	52
gi|1001019338|gb|CP006916.3|	2822	2823	51
gi|1001019338|gb|CP006916.3|	2823	2824	49
gi|1001019338|gb|CP006916.3|	2824	2825	46
gi|1001019338|gb|CP006916.3|	2825	2826	49
gi|1001019338|gb|CP006916.3|	2826	2828	48
gi|1001019338|gb|CP006916.3|	2828	2829	47
gi|1001019338|gb|CP006916.3|	2829	2830	44
gi|1001019338|gb|CP006916.3|	2830	2832	34
gi|1001019338|gb|CP006916.3|	2832	2833	26
gi|1001019338|gb|CP006916.3|	2833	2834	25
gi|1001019338|gb|CP006916.3|	2834	2835	22
gi|1001019338|gb|CP006916.3|	2835	2837	21
gi|1001019338|gb|CP006916.3|	2837	2839	18
gi|1001019338|gb|CP006916.3|	2839	2840	17
gi|1001019338|gb|CP006916.3|	2840	2841	18
gi|1001019338|gb|CP006916.3|	2841	2842	20
gi|1001019338|gb|CP006916.3|	2842	2843	18
gi|1001019338|gb|CP006916.3|	2843	2844	19
gi|1001019338|gb|CP006916.3|	2844	2845	18
gi|1001019338|gb|CP006916.3|	2845	2846	14
gi|1001019338|gb|CP006916.3|	2846	2847	9
gi|1001019338|gb|CP006916.3|	2847	2848	10
gi|1001019338|gb|CP006916.3|	2848	2849	11
gi|1001019338|gb|CP006916.3|	2849	2851	19
gi|1001019338|gb|CP006916.3|	2851	2852	22
gi|1001019338|gb|CP006916.3|	2852	2853	32
gi|1001019338|gb|CP006916.3|	2853	2854	39
gi|1001019338|gb|CP006916.3|	2854	2855	40
gi|1001019338|gb|CP006916.3|	2855	2856	45
gi|1001019338|gb|CP006916.3|	2856	2858	48
gi|1001019338|gb|CP006916.3|	2858	2859	50
gi|1001019338|gb|CP006916.3|	2859	2861	58
gi|1001019338|gb|CP006916.3|	2861	2862	60
gi|1001019338|gb|CP006916.3|	2862	2863	62
gi|1001019338|gb|CP006916.3|	2863	2864	61
gi|1001019338|gb|CP006916.3|	2864	2865	63
gi|1001019338|gb|CP006916.3|	2865	2866	68
gi|1001019338|gb|CP006916.3|	2866	2867	71
gi|1001019338|gb|CP006916.3|	2867	2868	73
gi|1001019338|gb|CP006916.3|	2868	2870	72
gi|1001019338|gb|CP006916.3|	2870	2872	73
gi|1001019338|gb|CP006916.3|	2872	2873	72
gi|1001019338|gb|CP006916.3|	2873	2874	71
gi|1001019338|gb|CP006916.3|	2874	2875	67
gi|1001019338|gb|CP006916.3|	2875	2876	66
gi|1001019338|gb|CP006916.3|	2876	2877	64
gi|1001019338|gb|CP006916.3|	2877	2878	57
gi|1001019338|gb|CP006916.3|	2878	2879	50
gi|1001019338|gb|CP006916.3|	2879	2880	49
gi|1001019338|gb|CP006916.3|	2880	2881	48
gi|1001019338|gb|CP006916.3|	2881	2882	45
gi|1001019338|gb|CP006916.3|	2882	2884	46
gi|1001019338|gb|CP006916.3|	2884	2885	40
gi|1001019338|gb|CP006916.3|	2885	2887	42
gi|1001019338|gb|CP006916.3|	2887	2888	45
gi|1001019338|gb|CP006916.3|	2888	2889	70
gi|1001019338|gb|CP006916.3|	2889	2890	72
gi|1001019338|gb|CP006916.3|	2890	2891	68
gi|1001019338|gb|CP006916.3|	2891	2892	63
gi|1001019338|gb|CP006916.3|	2892	2893	61
gi|1001019338|gb|CP006916.3|	2893	2894	68
gi|1001019338|gb|CP006916.3|	2894	2895	72
gi|1001019338|gb|CP006916.3|	2895	2896	75
gi|1001019338|gb|CP006916.3|	2896	2897	77
gi|1001019338|gb|CP006916.3|	2897	2899	80
gi|1001019338|gb|CP006916.3|	2899	2900	81
gi|1001019338|gb|CP006916.3|	2900	2901	82
gi|1001019338|gb|CP006916.3|	2901	2902	86
gi|1001019338|gb|CP006916.3|	2902	2903	87
gi|1001019338|gb|CP006916.3|	2903	2904	94
gi|1001019338|gb|CP006916.3|	2904	2905	99
gi|1001019338|gb|CP006916.3|	2905	2906	98
gi|1001019338|gb|CP006916.3|	2906	2907	102
gi|1001019338|gb|CP006916.3|	2907	2908	105
gi|1001019338|gb|CP006916.3|	2908	2909	106
gi|1001019338|gb|CP006916.3|	2909	2910	110
gi|1001019338|gb|CP006916.3|	2910	2911	126
gi|1001019338|gb|CP006916.3|	2911	2912	132
gi|1001019338|gb|CP006916.3|	2912	2913	138
gi|1001019338|gb|CP006916.3|	2913	2914	116
gi|1001019338|gb|CP006916.3|	2914	2915	112
gi|1001019338|gb|CP006916.3|	2915	2916	118
gi|1001019338|gb|CP006916.3|	2916	2917	119
gi|1001019338|gb|CP006916.3|	2917	2918	125
gi|1001019338|gb|CP006916.3|	2918	2919	121
gi|1001019338|gb|CP006916.3|	2919	2920	118
gi|1001019338|gb|CP006916.3|	2920	2921	117
gi|1001019338|gb|CP006916.3|	2921	2923	123
gi|1001019338|gb|CP006916.3|	2923	2924	142
gi|1001019338|gb|CP006916.3|	2924	2925	141
gi|1001019338|gb|CP006916.3|	2925	2926	140
gi|1001019338|gb|CP006916.3|	2926	2927	136
gi|1001019338|gb|CP006916.3|	2927	2928	132
gi|1001019338|gb|CP006916.3|	2928	2929	125
gi|1001019338|gb|CP006916.3|	2929	2930	120
gi|1001019338|gb|CP006916.3|	2930	2931	117
gi|1001019338|gb|CP006916.3|	2931	2932	114
gi|1001019338|gb|CP006916.3|	2932	2934	115
gi|1001019338|gb|CP006916.3|	2934	2935	113
gi|1001019338|gb|CP006916.3|	2935	2936	94
gi|1001019338|gb|CP006916.3|	2936	2937	86
gi|1001019338|gb|CP006916.3|	2937	2938	83
gi|1001019338|gb|CP006916.3|	2938	2940	80
gi|1001019338|gb|CP006916.3|	2940	2942	72
gi|1001019338|gb|CP006916.3|	2942	2944	69
gi|1001019338|gb|CP006916.3|	2944	2945	75
gi|1001019338|gb|CP006916.3|	2945	2946	74
gi|1001019338|gb|CP006916.3|	2946	2947	69
gi|1001019338|gb|CP006916.3|	2947	2948	66
gi|1001019338|gb|CP006916.3|	2948	2949	47
gi|1001019338|gb|CP006916.3|	2949	2950	43
gi|1001019338|gb|CP006916.3|	2950	2951	41
gi|1001019338|gb|CP006916.3|	2951	2953	40
gi|1001019338|gb|CP006916.3|	2953	2954	41
gi|1001019338|gb|CP006916.3|	2954	2955	44
gi|1001019338|gb|CP006916.3|	2955	2956	45
gi|1001019338|gb|CP006916.3|	2956	2957	49
gi|1001019338|gb|CP006916.3|	2957	2958	51
gi|1001019338|gb|CP006916.3|	2958	2959	54
gi|1001019338|gb|CP006916.3|	2959	2960	58
gi|1001019338|gb|CP006916.3|	2960	2961	61
gi|1001019338|gb|CP006916.3|	2961	2962	69
gi|1001019338|gb|CP006916.3|	2962	2963	66
gi|1001019338|gb|CP006916.3|	2963	2964	67
gi|1001019338|gb|CP006916.3|	2964	2965	68
gi|1001019338|gb|CP006916.3|	2965	2966	69
gi|1001019338|gb|CP006916.3|	2966	2967	74
gi|1001019338|gb|CP006916.3|	2967	2968	71
gi|1001019338|gb|CP006916.3|	2968	2969	76
gi|1001019338|gb|CP006916.3|	2969	2970	69
gi|1001019338|gb|CP006916.3|	2970	2971	67
gi|1001019338|gb|CP006916.3|	2971	2972	64
gi|1001019338|gb|CP006916.3|	2972	2976	76
gi|1001019338|gb|CP006916.3|	2976	2977	80
gi|1001019338|gb|CP006916.3|	2977	2978	81
gi|1001019338|gb|CP006916.3|	2978	2979	80
gi|1001019338|gb|CP006916.3|	2979	2980	79
gi|1001019338|gb|CP006916.3|	2980	2981	81
gi|1001019338|gb|CP006916.3|	2981	2982	77
gi|1001019338|gb|CP006916.3|	2982	2983	75
gi|1001019338|gb|CP006916.3|	2983	2984	70
gi|1001019338|gb|CP006916.3|	2984	2985	64
gi|1001019338|gb|CP006916.3|	2985	2986	66
gi|1001019338|gb|CP006916.3|	2986	2987	60
gi|1001019338|gb|CP006916.3|	2987	2989	57
gi|1001019338|gb|CP006916.3|	2989	2990	56
gi|1001019338|gb|CP006916.3|	2990	2991	55
gi|1001019338|gb|CP006916.3|	2991	2993	57
gi|1001019338|gb|CP006916.3|	2993	2995	52
gi|1001019338|gb|CP006916.3|	2995	2997	55
gi|1001019338|gb|CP006916.3|	2997	2999	43
gi|1001019338|gb|CP006916.3|	2999	3000	46
gi|1001019338|gb|CP006916.3|	3000	3001	49
gi|1001019338|gb|CP006916.3|	3001	3002	45
gi|1001019338|gb|CP006916.3|	3002	3004	44
gi|1001019338|gb|CP006916.3|	3004	3005	42
gi|1001019338|gb|CP006916.3|	3005	3006	39
gi|1001019338|gb|CP006916.3|	3006	3007	40
gi|1001019338|gb|CP006916.3|	3007	3009	36
gi|1001019338|gb|CP006916.3|	3009	3010	34
gi|1001019338|gb|CP006916.3|	3010	3011	29
gi|1001019338|gb|CP006916.3|	3011	3013	27
gi|1001019338|gb|CP006916.3|	3013	3015	26
gi|1001019338|gb|CP006916.3|	3015	3016	27
gi|1001019338|gb|CP006916.3|	3016	3018	25
gi|1001019338|gb|CP006916.3|	3018	3020	22
gi|1001019338|gb|CP006916.3|	3020	3021	19
gi|1001019338|gb|CP006916.3|	3021	3023	20
gi|1001019338|gb|CP006916.3|	3023	3024	27
gi|1001019338|gb|CP006916.3|	3024	3025	24
gi|1001019338|gb|CP006916.3|	3025	3028	26
gi|1001019338|gb|CP006916.3|	3028	3029	27
gi|1001019338|gb|CP006916.3|	3029	3031	29
gi|1001019338|gb|CP006916.3|	3031	3032	27
gi|1001019338|gb|CP006916.3|	3032	3033	26
gi|1001019338|gb|CP006916.3|	3033	3034	25
gi|1001019338|gb|CP006916.3|	3034	3036	28
gi|1001019338|gb|CP006916.3|	3036	3037	29
gi|1001019338|gb|CP006916.3|	3037	3039	28
gi|1001019338|gb|CP006916.3|	3039	3041	31
gi|1001019338|gb|CP006916.3|	3041	3045	30
gi|1001019338|gb|CP006916.3|	3045	3046	35
gi|1001019338|gb|CP006916.3|	3046	3048	34
gi|1001019338|gb|CP006916.3|	3048	3049	30
gi|1001019338|gb|CP006916.3|	3049	3050	32
gi|1001019338|gb|CP006916.3|	3050	3051	27
gi|1001019338|gb|CP006916.3|	3051	3052	28
gi|1001019338|gb|CP006916.3|	3052	3054	30
gi|1001019338|gb|CP006916.3|	3054	3055	28
gi|1001019338|gb|CP006916.3|	3055	3056	30
gi|1001019338|gb|CP006916.3|	3056	3057	32
gi|1001019338|gb|CP006916.3|	3057	3059	33
gi|1001019338|gb|CP006916.3|	3059	3061	30
gi|1001019338|gb|CP006916.3|	3061	3063	31
gi|1001019338|gb|CP006916.3|	3063	3064	32
gi|1001019338|gb|CP006916.3|	3064	3065	37
gi|1001019338|gb|CP006916.3|	3065	3066	41
gi|1001019338|gb|CP006916.3|	3066	3068	40
gi|1001019338|gb|CP006916.3|	3068	3069	45
gi|1001019338|gb|CP006916.3|	3069	3070	49
gi|1001019338|gb|CP006916.3|	3070	3071	44
gi|1001019338|gb|CP006916.3|	3071	3073	46
gi|1001019338|gb|CP006916.3|	3073	3074	49
gi|1001019338|gb|CP006916.3|	3074	3076	47
gi|1001019338|gb|CP006916.3|	3076	3077	46
gi|1001019338|gb|CP006916.3|	3077	3080	47
gi|1001019338|gb|CP006916.3|	3080	3081	46
gi|1001019338|gb|CP006916.3|	3081	3082	45
gi|1001019338|gb|CP006916.3|	3082	3083	44
gi|1001019338|gb|CP006916.3|	3083	3086	46
gi|1001019338|gb|CP006916.3|	3086	3088	44
gi|1001019338|gb|CP006916.3|	3088	3089	43
gi|1001019338|gb|CP006916.3|	3089	3090	35
gi|1001019338|gb|CP006916.3|	3090	3091	30
gi|1001019338|gb|CP006916.3|	3091	3093	26
gi|1001019338|gb|CP006916.3|	3093	3094	21
gi|1001019338|gb|CP006916.3|	3094	3096	17
gi|1001019338|gb|CP006916.3|	3096	3098	15
gi|1001019338|gb|CP006916.3|	3098	3100	9
gi|1001019338|gb|CP006916.3|	3100	3101	16
gi|1001019338|gb|CP006916.3|	3101	3102	21
gi|1001019338|gb|CP006916.3|	3102	3103	18
gi|1001019338|gb|CP006916.3|	3103	3104	17
gi|1001019338|gb|CP006916.3|	3104	3105	18
gi|1001019338|gb|CP006916.3|	3105	3106	17
gi|1001019338|gb|CP006916.3|	3106	3108	22
gi|1001019338|gb|CP006916.3|	3108	3110	20
gi|1001019338|gb|CP006916.3|	3110	3112	21
gi|1001019338|gb|CP006916.3|	3112	3120	23
gi|1001019338|gb|CP006916.3|	3120	3122	24
gi|1001019338|gb|CP006916.3|	3122	3123	27
gi|1001019338|gb|CP006916.3|	3123	3125	31
gi|1001019338|gb|CP006916.3|	3125	3126	26
gi|1001019338|gb|CP006916.3|	3126	3127	23
gi|1001019338|gb|CP006916.3|	3127	3128	24
gi|1001019338|gb|CP006916.3|	3128	3130	27
gi|1001019338|gb|CP006916.3|	3130	3131	30
gi|1001019338|gb|CP006916.3|	3131	3132	25
gi|1001019338|gb|CP006916.3|	3132	3136	27
gi|1001019338|gb|CP006916.3|	3136	3137	32
gi|1001019338|gb|CP006916.3|	3137	3138	31
gi|1001019338|gb|CP006916.3|	3138	3139	32
gi|1001019338|gb|CP006916.3|	3139	3140	35
gi|1001019338|gb|CP006916.3|	3140	3145	36
gi|1001019338|gb|CP006916.3|	3145	3147	35
gi|1001019338|gb|CP006916.3|	3147	3148	32
gi|1001019338|gb|CP006916.3|	3148	3151	28
gi|1001019338|gb|CP006916.3|	3151	3152	26
gi|1001019338|gb|CP006916.3|	3152	3153	25
gi|1001019338|gb|CP006916.3|	3153	3154	22
gi|1001019338|gb|CP006916.3|	3154	3155	21
gi|1001019338|gb|CP006916.3|	3155	3156	18
gi|1001019338|gb|CP006916.3|	3156	3157	17
gi|1001019338|gb|CP006916.3|	3157	3160	15
gi|1001019338|gb|CP006916.3|	3160	3161	14
gi|1001019338|gb|CP006916.3|	3161	3162	9
gi|1001019338|gb|CP006916.3|	3162	3163	7
gi|1001019338|gb|CP006916.3|	3163	3164	6
gi|1001019338|gb|CP006916.3|	3164	3165	3
gi|1001019338|gb|CP006916.3|	3165	3175	2
gi|1001019338|gb|CP006916.3|	3175	3187	0
gi|1001019338|gb|CP006916.3|	3187	3189	2
gi|1001019338|gb|CP006916.3|	3189	3207	3
gi|1001019338|gb|CP006916.3|	3207	3211	5
gi|1001019338|gb|CP006916.3|	3211	3212	9
gi|1001019338|gb|CP006916.3|	3212	3213	7
gi|1001019338|gb|CP006916.3|	3213	3214	10
gi|1001019338|gb|CP006916.3|	3214	3232	9
gi|1001019338|gb|CP006916.3|	3232	3236	7
gi|1001019338|gb|CP006916.3|	3236	3238	3
gi|1001019338|gb|CP006916.3|	3238	3270	0
gi|1001019338|gb|CP006916.3|	3270	3275	2
gi|1001019338|gb|CP006916.3|	3275	3278	5
gi|1001019338|gb|CP006916.3|	3278	3295	6
gi|1001019338|gb|CP006916.3|	3295	3300	4
gi|1001019338|gb|CP006916.3|	3300	3303	1
gi|1001019338|gb|CP006916.3|	3303	3314	0
gi|1001019338|gb|CP006916.3|	3314	3331	1
gi|1001019338|gb|CP006916.3|	3331	3337	3
gi|1001019338|gb|CP006916.3|	3337	3339	4
gi|1001019338|gb|CP006916.3|	3339	3355	3
gi|1001019338|gb|CP006916.3|	3355	3356	4
gi|1001019338|gb|CP006916.3|	3356	3362	2
gi|1001019338|gb|CP006916.3|	3362	3365	1
gi|1001019338|gb|CP006916.3|	3365	3380	2
gi|1001019338|gb|CP006916.3|	3380	3389	1
gi|1001019338|gb|CP006916.3|	3389	3390	4
gi|1001019338|gb|CP006916.3|	3390	3403	3
gi|1001019338|gb|CP006916.3|	3403	3406	4
gi|1001019338|gb|CP006916.3|	3406	3414	5
gi|1001019338|gb|CP006916.3|	3414	3428	2
gi|1001019338|gb|CP006916.3|	3428	3431	1
gi|1001019338|gb|CP006916.3|	3431	3443	0
gi|1001019338|gb|CP006916.3|	3443	3461	1
gi|1001019338|gb|CP006916.3|	3461	3465	4
gi|1001019338|gb|CP006916.3|	3465	3468	5
gi|1001019338|gb|CP006916.3|	3468	3469	4
gi|1001019338|gb|CP006916.3|	3469	3478	5
gi|1001019338|gb|CP006916.3|	3478	3481	7
gi|1001019338|gb|CP006916.3|	3481	3486	9
gi|1001019338|gb|CP006916.3|	3486	3490	6
gi|1001019338|gb|CP006916.3|	3490	3494	5
gi|1001019338|gb|CP006916.3|	3494	3503	4
gi|1001019338|gb|CP006916.3|	3503	3506	2
gi|1001019338|gb|CP006916.3|	3506	3524	0
gi|1001019338|gb|CP006916.3|	3524	3525	2
gi|1001019338|gb|CP006916.3|	3525	3542	5
gi|1001019338|gb|CP006916.3|	3542	3543	9
gi|1001019338|gb|CP006916.3|	3543	3549	10
gi|1001019338|gb|CP006916.3|	3549	3550	8
gi|1001019338|gb|CP006916.3|	3550	3560	5
gi|1001019338|gb|CP006916.3|	3560	3567	7
gi|1001019338|gb|CP006916.3|	3567	3568	3
gi|1001019338|gb|CP006916.3|	3568	3570	2
gi|1001019338|gb|CP006916.3|	3570	3582	3
gi|1001019338|gb|CP006916.3|	3582	3584	5
gi|1001019338|gb|CP006916.3|	3584	3585	6
gi|1001019338|gb|CP006916.3|	3585	3588	4
gi|1001019338|gb|CP006916.3|	3588	3595	5
gi|1001019338|gb|CP006916.3|	3595	3596	4
gi|1001019338|gb|CP006916.3|	3596	3599	7
gi|1001019338|gb|CP006916.3|	3599	3600	10
gi|1001019338|gb|CP006916.3|	3600	3601	13
gi|1001019338|gb|CP006916.3|	3601	3606	17
gi|1001019338|gb|CP006916.3|	3606	3607	27
gi|1001019338|gb|CP006916.3|	3607	3609	28
gi|1001019338|gb|CP006916.3|	3609	3610	29
gi|1001019338|gb|CP006916.3|	3610	3613	31
gi|1001019338|gb|CP006916.3|	3613	3618	30
gi|1001019338|gb|CP006916.3|	3618	3619	44
gi|1001019338|gb|CP006916.3|	3619	3621	46
gi|1001019338|gb|CP006916.3|	3621	3624	44
gi|1001019338|gb|CP006916.3|	3624	3625	41
gi|1001019338|gb|CP006916.3|	3625	3626	43
gi|1001019338|gb|CP006916.3|	3626	3627	40
gi|1001019338|gb|CP006916.3|	3627	3630	41
gi|1001019338|gb|CP006916.3|	3630	3631	43
gi|1001019338|gb|CP006916.3|	3631	3634	33
gi|1001019338|gb|CP006916.3|	3634	3635	31
gi|1001019338|gb|CP006916.3|	3635	3638	29
gi|1001019338|gb|CP006916.3|	3638	3640	30
gi|1001019338|gb|CP006916.3|	3640	3642	34
gi|1001019338|gb|CP006916.3|	3642	3643	36
gi|1001019338|gb|CP006916.3|	3643	3644	22
gi|1001019338|gb|CP006916.3|	3644	3645	27
gi|1001019338|gb|CP006916.3|	3645	3649	28
gi|1001019338|gb|CP006916.3|	3649	3650	35
gi|1001019338|gb|CP006916.3|	3650	3651	32
gi|1001019338|gb|CP006916.3|	3651	3652	31
gi|1001019338|gb|CP006916.3|	3652	3653	30
gi|1001019338|gb|CP006916.3|	3653	3654	34
gi|1001019338|gb|CP006916.3|	3654	3655	37
gi|1001019338|gb|CP006916.3|	3655	3657	35
gi|1001019338|gb|CP006916.3|	3657	3658	32
gi|1001019338|gb|CP006916.3|	3658	3663	36
gi|1001019338|gb|CP006916.3|	3663	3664	37
gi|1001019338|gb|CP006916.3|	3664	3665	39
gi|1001019338|gb|CP006916.3|	3665	3666	36
gi|1001019338|gb|CP006916.3|	3666	3667	40
gi|1001019338|gb|CP006916.3|	3667	3669	38
gi|1001019338|gb|CP006916.3|	3669	3670	33
gi|1001019338|gb|CP006916.3|	3670	3671	32
gi|1001019338|gb|CP006916.3|	3671	3673	31
gi|1001019338|gb|CP006916.3|	3673	3674	33
gi|1001019338|gb|CP006916.3|	3674	3675	26
gi|1001019338|gb|CP006916.3|	3675	3677	24
gi|1001019338|gb|CP006916.3|	3677	3678	29
gi|1001019338|gb|CP006916.3|	3678	3679	27
gi|1001019338|gb|CP006916.3|	3679	3680	25
gi|1001019338|gb|CP006916.3|	3680	3683	26
gi|1001019338|gb|CP006916.3|	3683	3684	25
gi|1001019338|gb|CP006916.3|	3684	3685	27
gi|1001019338|gb|CP006916.3|	3685	3686	32
gi|1001019338|gb|CP006916.3|	3686	3687	46
gi|1001019338|gb|CP006916.3|	3687	3688	50
gi|1001019338|gb|CP006916.3|	3688	3689	49
gi|1001019338|gb|CP006916.3|	3689	3690	53
gi|1001019338|gb|CP006916.3|	3690	3691	60
gi|1001019338|gb|CP006916.3|	3691	3692	57
gi|1001019338|gb|CP006916.3|	3692	3695	62
gi|1001019338|gb|CP006916.3|	3695	3697	66
gi|1001019338|gb|CP006916.3|	3697	3698	69
gi|1001019338|gb|CP006916.3|	3698	3699	70
gi|1001019338|gb|CP006916.3|	3699	3700	72
gi|1001019338|gb|CP006916.3|	3700	3702	77
gi|1001019338|gb|CP006916.3|	3702	3703	75
gi|1001019338|gb|CP006916.3|	3703	3704	73
gi|1001019338|gb|CP006916.3|	3704	3705	72
gi|1001019338|gb|CP006916.3|	3705	3706	71
gi|1001019338|gb|CP006916.3|	3706	3708	72
gi|1001019338|gb|CP006916.3|	3708	3709	70
gi|1001019338|gb|CP006916.3|	3709	3710	69
gi|1001019338|gb|CP006916.3|	3710	3711	67
gi|1001019338|gb|CP006916.3|	3711	3712	53
gi|1001019338|gb|CP006916.3|	3712	3714	49
gi|1001019338|gb|CP006916.3|	3714	3715	43
gi|1001019338|gb|CP006916.3|	3715	3716	36
gi|1001019338|gb|CP006916.3|	3716	3717	35
gi|1001019338|gb|CP006916.3|	3717	3719	31
gi|1001019338|gb|CP006916.3|	3719	3720	29
gi|1001019338|gb|CP006916.3|	3720	3722	25
gi|1001019338|gb|CP006916.3|	3722	3723	22
gi|1001019338|gb|CP006916.3|	3723	3724	19
gi|1001019338|gb|CP006916.3|	3724	3725	20
gi|1001019338|gb|CP006916.3|	3725	3726	16
gi|1001019338|gb|CP006916.3|	3726	3727	17
gi|1001019338|gb|CP006916.3|	3727	3728	18
gi|1001019338|gb|CP006916.3|	3728	3729	24
gi|1001019338|gb|CP006916.3|	3729	3731	25
gi|1001019338|gb|CP006916.3|	3731	3733	24
gi|1001019338|gb|CP006916.3|	3733	3734	23
gi|1001019338|gb|CP006916.3|	3734	3735	22
gi|1001019338|gb|CP006916.3|	3735	3737	19
gi|1001019338|gb|CP006916.3|	3737	3738	20
gi|1001019338|gb|CP006916.3|	3738	3739	21
gi|1001019338|gb|CP006916.3|	3739	3740	22
gi|1001019338|gb|CP006916.3|	3740	3742	21
gi|1001019338|gb|CP006916.3|	3742	3749	20
gi|1001019338|gb|CP006916.3|	3749	3750	17
gi|1001019338|gb|CP006916.3|	3750	3751	16
gi|1001019338|gb|CP006916.3|	3751	3752	15
gi|1001019338|gb|CP006916.3|	3752	3753	14
gi|1001019338|gb|CP006916.3|	3753	3754	8
gi|1001019338|gb|CP006916.3|	3754	3762	7
gi|1001019338|gb|CP006916.3|	3762	3763	6
gi|1001019338|gb|CP006916.3|	3763	3764	4
gi|1001019338|gb|CP006916.3|	3764	3766	3
gi|1001019338|gb|CP006916.3|	3766	3773	4
gi|1001019338|gb|CP006916.3|	3773	3777	5
gi|1001019338|gb|CP006916.3|	3777	3780	2
gi|1001019338|gb|CP006916.3|	3780	3791	3
gi|1001019338|gb|CP006916.3|	3791	3792	2
gi|1001019338|gb|CP006916.3|	3792	3795	4
gi|1001019338|gb|CP006916.3|	3795	3797	8
gi|1001019338|gb|CP006916.3|	3797	3798	11
gi|1001019338|gb|CP006916.3|	3798	3800	17
gi|1001019338|gb|CP006916.3|	3800	3802	18
gi|1001019338|gb|CP006916.3|	3802	3805	21
gi|1001019338|gb|CP006916.3|	3805	3808	20
gi|1001019338|gb|CP006916.3|	3808	3812	22
gi|1001019338|gb|CP006916.3|	3812	3813	23
gi|1001019338|gb|CP006916.3|	3813	3817	28
gi|1001019338|gb|CP006916.3|	3817	3820	26
gi|1001019338|gb|CP006916.3|	3820	3822	23
gi|1001019338|gb|CP006916.3|	3822	3823	20
gi|1001019338|gb|CP006916.3|	3823	3825	13
gi|1001019338|gb|CP006916.3|	3825	3827	12
gi|1001019338|gb|CP006916.3|	3827	3833	9
gi|1001019338|gb|CP006916.3|	3833	3837	7
gi|1001019338|gb|CP006916.3|	3837	3845	6
gi|1001019338|gb|CP006916.3|	3845	3852	5
gi|1001019338|gb|CP006916.3|	3852	3863	6
gi|1001019338|gb|CP006916.3|	3863	3865	1
gi|1001019338|gb|CP006916.3|	3865	3866	2
gi|1001019338|gb|CP006916.3|	3866	3867	3
gi|1001019338|gb|CP006916.3|	3867	3869	4
gi|1001019338|gb|CP006916.3|	3869	3873	5
gi|1001019338|gb|CP006916.3|	3873	3876	6
gi|1001019338|gb|CP006916.3|	3876	3877	7
gi|1001019338|gb|CP006916.3|	3877	3878	6
gi|1001019338|gb|CP006916.3|	3878	3879	7
gi|1001019338|gb|CP006916.3|	3879	3882	10
gi|1001019338|gb|CP006916.3|	3882	3890	15
gi|1001019338|gb|CP006916.3|	3890	3891	17
gi|1001019338|gb|CP006916.3|	3891	3892	16
gi|1001019338|gb|CP006916.3|	3892	3893	15
gi|1001019338|gb|CP006916.3|	3893	3894	19
gi|1001019338|gb|CP006916.3|	3894	3898	22
gi|1001019338|gb|CP006916.3|	3898	3901	24
gi|1001019338|gb|CP006916.3|	3901	3903	23
gi|1001019338|gb|CP006916.3|	3903	3904	22
gi|1001019338|gb|CP006916.3|	3904	3907	19
gi|1001019338|gb|CP006916.3|	3907	3914	14
gi|1001019338|gb|CP006916.3|	3914	3915	15
gi|1001019338|gb|CP006916.3|	3915	3916	12
gi|1001019338|gb|CP006916.3|	3916	3918	13
gi|1001019338|gb|CP006916.3|	3918	3919	9
gi|1001019338|gb|CP006916.3|	3919	3923	5
gi|1001019338|gb|CP006916.3|	3923	3935	2
gi|1001019338|gb|CP006916.3|	3935	3936	3
gi|1001019338|gb|CP006916.3|	3936	3939	5
gi|1001019338|gb|CP006916.3|	3939	3941	4
gi|1001019338|gb|CP006916.3|	3941	3960	3
gi|1001019338|gb|CP006916.3|	3960	3961	2
gi|1001019338|gb|CP006916.3|	3961	3966	0
gi|1001019338|gb|CP006916.3|	3966	3991	1
gi|1001019338|gb|CP006916.3|	3991	4001	0
gi|1001019338|gb|CP006916.3|	4001	4017	1
gi|1001019338|gb|CP006916.3|	4017	4026	2
gi|1001019338|gb|CP006916.3|	4026	4042	1
gi|1001019338|gb|CP006916.3|	4042	4061	0
gi|1001019338|gb|CP006916.3|	4061	4062	2
gi|1001019338|gb|CP006916.3|	4062	4074	6
gi|1001019338|gb|CP006916.3|	4074	4086	8
gi|1001019338|gb|CP006916.3|	4086	4087	6
gi|1001019338|gb|CP006916.3|	4087	4098	2
gi|1001019338|gb|CP006916.3|	4098	4099	4
gi|1001019338|gb|CP006916.3|	4099	4104	7
gi|1001019338|gb|CP006916.3|	4104	4107	9
gi|1001019338|gb|CP006916.3|	4107	4113	10
gi|1001019338|gb|CP006916.3|	4113	4123	11
gi|1001019338|gb|CP006916.3|	4123	4124	9
gi|1001019338|gb|CP006916.3|	4124	4129	4
gi|1001019338|gb|CP006916.3|	4129	4136	2
gi|1001019338|gb|CP006916.3|	4136	4137	5
gi|1001019338|gb|CP006916.3|	4137	4138	6
gi|1001019338|gb|CP006916.3|	4138	4140	5
gi|1001019338|gb|CP006916.3|	4140	4152	8
gi|1001019338|gb|CP006916.3|	4152	4153	13
gi|1001019338|gb|CP006916.3|	4153	4154	14
gi|1001019338|gb|CP006916.3|	4154	4155	17
gi|1001019338|gb|CP006916.3|	4155	4157	20
gi|1001019338|gb|CP006916.3|	4157	4159	23
gi|1001019338|gb|CP006916.3|	4159	4161	25
gi|1001019338|gb|CP006916.3|	4161	4162	22
gi|1001019338|gb|CP006916.3|	4162	4163	21
gi|1001019338|gb|CP006916.3|	4163	4164	23
gi|1001019338|gb|CP006916.3|	4164	4165	24
gi|1001019338|gb|CP006916.3|	4165	4177	21
gi|1001019338|gb|CP006916.3|	4177	4178	16
gi|1001019338|gb|CP006916.3|	4178	4179	15
gi|1001019338|gb|CP006916.3|	4179	4180	12
gi|1001019338|gb|CP006916.3|	4180	4182	9
gi|1001019338|gb|CP006916.3|	4182	4184	5
gi|1001019338|gb|CP006916.3|	4184	4187	3
gi|1001019338|gb|CP006916.3|	4187	4188	12
gi|1001019338|gb|CP006916.3|	4188	4189	10
gi|1001019338|gb|CP006916.3|	4189	4194	9
gi|1001019338|gb|CP006916.3|	4194	4195	11
gi|1001019338|gb|CP006916.3|	4195	4198	13
gi|1001019338|gb|CP006916.3|	4198	4200	17
gi|1001019338|gb|CP006916.3|	4200	4203	20
gi|1001019338|gb|CP006916.3|	4203	4204	21
gi|1001019338|gb|CP006916.3|	4204	4209	24
gi|1001019338|gb|CP006916.3|	4209	4211	26
gi|1001019338|gb|CP006916.3|	4211	4212	27
gi|1001019338|gb|CP006916.3|	4212	4215	21
gi|1001019338|gb|CP006916.3|	4215	4217	23
gi|1001019338|gb|CP006916.3|	4217	4219	24
gi|1001019338|gb|CP006916.3|	4219	4220	22
gi|1001019338|gb|CP006916.3|	4220	4222	25
gi|1001019338|gb|CP006916.3|	4222	4223	30
gi|1001019338|gb|CP006916.3|	4223	4225	26
gi|1001019338|gb|CP006916.3|	4225	4228	23
gi|1001019338|gb|CP006916.3|	4228	4229	22
gi|1001019338|gb|CP006916.3|	4229	4231	19
gi|1001019338|gb|CP006916.3|	4231	4234	24
gi|1001019338|gb|CP006916.3|	4234	4236	22
gi|1001019338|gb|CP006916.3|	4236	4237	21
gi|1001019338|gb|CP006916.3|	4237	4240	18
gi|1001019338|gb|CP006916.3|	4240	4242	16
gi|1001019338|gb|CP006916.3|	4242	4245	15
gi|1001019338|gb|CP006916.3|	4245	4247	10
gi|1001019338|gb|CP006916.3|	4247	4250	5
gi|1001019338|gb|CP006916.3|	4250	4254	7
gi|1001019338|gb|CP006916.3|	4254	4256	8
gi|1001019338|gb|CP006916.3|	4256	4267	3
gi|1001019338|gb|CP006916.3|	4267	4275	6
gi|1001019338|gb|CP006916.3|	4275	4279	4
gi|1001019338|gb|CP006916.3|	4279	4280	3
gi|1001019338|gb|CP006916.3|	4280	4282	4
gi|1001019338|gb|CP006916.3|	4282	4292	5
gi|1001019338|gb|CP006916.3|	4292	4301	2
gi|1001019338|gb|CP006916.3|	4301	4305	4
gi|1001019338|gb|CP006916.3|	4305	4307	3
gi|1001019338|gb|CP006916.3|	4307	4308	2
gi|1001019338|gb|CP006916.3|	4308	4320	3
gi|1001019338|gb|CP006916.3|	4320	4326	5
gi|1001019338|gb|CP006916.3|	4326	4333	3
gi|1001019338|gb|CP006916.3|	4333	4345	2
gi|1001019338|gb|CP006916.3|	4345	4364	0
gi|1001019338|gb|CP006916.3|	4364	4389	1
gi|1001019338|gb|CP006916.3|	4389	4397	0
gi|1001019338|gb|CP006916.3|	4397	4408	3
gi|1001019338|gb|CP006916.3|	4408	4410	7
gi|1001019338|gb|CP006916.3|	4410	4411	8
gi|1001019338|gb|CP006916.3|	4411	4412	9
gi|1001019338|gb|CP006916.3|	4412	4414	10
gi|1001019338|gb|CP006916.3|	4414	4416	13
gi|1001019338|gb|CP006916.3|	4416	4419	15
gi|1001019338|gb|CP006916.3|	4419	4422	17
gi|1001019338|gb|CP006916.3|	4422	4429	14
gi|1001019338|gb|CP006916.3|	4429	4437	15
gi|1001019338|gb|CP006916.3|	4437	4439	14
gi|1001019338|gb|CP006916.3|	4439	4441	11
gi|1001019338|gb|CP006916.3|	4441	4444	9
gi|1001019338|gb|CP006916.3|	4444	4450	7
gi|1001019338|gb|CP006916.3|	4450	4452	9
gi|1001019338|gb|CP006916.3|	4452	4454	10
gi|1001019338|gb|CP006916.3|	4454	4455	9
gi|1001019338|gb|CP006916.3|	4455	4458	11
gi|1001019338|gb|CP006916.3|	4458	4460	7
gi|1001019338|gb|CP006916.3|	4460	4461	6
gi|1001019338|gb|CP006916.3|	4461	4472	5
gi|1001019338|gb|CP006916.3|	4472	4473	6
gi|1001019338|gb|CP006916.3|	4473	4475	8
gi|1001019338|gb|CP006916.3|	4475	4476	6
gi|1001019338|gb|CP006916.3|	4476	4477	7
gi|1001019338|gb|CP006916.3|	4477	4478	6
gi|1001019338|gb|CP006916.3|	4478	4480	9
gi|1001019338|gb|CP006916.3|	4480	4482	7
gi|1001019338|gb|CP006916.3|	4482	4484	8
gi|1001019338|gb|CP006916.3|	4484	4486	10
gi|1001019338|gb|CP006916.3|	4486	4497	11
gi|1001019338|gb|CP006916.3|	4497	4498	10
gi|1001019338|gb|CP006916.3|	4498	4501	8
gi|1001019338|gb|CP006916.3|	4501	4503	7
gi|1001019338|gb|CP006916.3|	4503	4507	4
gi|1001019338|gb|CP006916.3|	4507	4509	3
gi|1001019338|gb|CP006916.3|	4509	4511	1
gi|1001019338|gb|CP006916.3|	4511	4513	0
gi|1001019338|gb|CP006916.3|	4513	4538	2
gi|1001019338|gb|CP006916.3|	4538	4543	0
gi|1001019338|gb|CP006916.3|	4543	4568	7
gi|1001019338|gb|CP006916.3|	4568	4616	0
gi|1001019338|gb|CP006916.3|	4616	4641	1
gi|1001019338|gb|CP006916.3|	4641	4677	0
gi|1001019338|gb|CP006916.3|	4677	4682	1
gi|1001019338|gb|CP006916.3|	4682	4691	7
gi|1001019338|gb|CP006916.3|	4691	4692	11
gi|1001019338|gb|CP006916.3|	4692	4695	13
gi|1001019338|gb|CP006916.3|	4695	4698	14
gi|1001019338|gb|CP006916.3|	4698	4706	15
gi|1001019338|gb|CP006916.3|	4706	4707	16
gi|1001019338|gb|CP006916.3|	4707	4708	10
gi|1001019338|gb|CP006916.3|	4708	4711	11
gi|1001019338|gb|CP006916.3|	4711	4712	12
gi|1001019338|gb|CP006916.3|	4712	4716	13
gi|1001019338|gb|CP006916.3|	4716	4717	9
gi|1001019338|gb|CP006916.3|	4717	4718	8
gi|1001019338|gb|CP006916.3|	4718	4720	9
gi|1001019338|gb|CP006916.3|	4720	4723	8
gi|1001019338|gb|CP006916.3|	4723	4727	7
gi|1001019338|gb|CP006916.3|	4727	4731	6
gi|1001019338|gb|CP006916.3|	4731	4733	5
gi|1001019338|gb|CP006916.3|	4733	4736	4
gi|1001019338|gb|CP006916.3|	4736	4737	3
gi|1001019338|gb|CP006916.3|	4737	4742	2
gi|1001019338|gb|CP006916.3|	4742	4743	1
gi|1001019338|gb|CP006916.3|	4743	4749	0
gi|1001019338|gb|CP006916.3|	4749	4768	3
gi|1001019338|gb|CP006916.3|	4768	4774	5
gi|1001019338|gb|CP006916.3|	4774	4791	3
gi|1001019338|gb|CP006916.3|	4791	4793	5
gi|1001019338|gb|CP006916.3|	4793	4799	3
gi|1001019338|gb|CP006916.3|	4799	4807	2
gi|1001019338|gb|CP006916.3|	4807	4816	5
gi|1001019338|gb|CP006916.3|	4816	4832	3
gi|1001019338|gb|CP006916.3|	4832	4907	0
gi|1001019338|gb|CP006916.3|	4907	4932	1
gi|1001019338|gb|CP006916.3|	4932	4962	0
gi|1001019338|gb|CP006916.3|	4962	4974	2
gi|1001019338|gb|CP006916.3|	4974	4987	5
gi|1001019338|gb|CP006916.3|	4987	4997	3
gi|1001019338|gb|CP006916.3|	4997	4999	4
gi|1001019338|gb|CP006916.3|	4999	5008	1
gi|1001019338|gb|CP006916.3|	5008	5022	4
gi|1001019338|gb|CP006916.3|	5022	5023	3
gi|1001019338|gb|CP006916.3|	5023	5033	4
gi|1001019338|gb|CP006916.3|	5033	5048	1
gi|1001019338|gb|CP006916.3|	5048	5094	0
gi|1001019338|gb|CP006916.3|	5094	5119	3
gi|1001019338|gb|CP006916.3|	5119	5126	0
gi|1001019338|gb|CP006916.3|	5126	5151	2
gi|1001019338|gb|CP006916.3|	5151	5461	0
gi|1001019338|gb|CP006916.3|	5461	5486	5
gi|1001019338|gb|CP006916.3|	5486	5709	0
gi|1001019338|gb|CP006916.3|	5709	5734	4
gi|1001019338|gb|CP006916.3|	5734	5936	0
gi|1001019338|gb|CP006916.3|	5936	5961	3
gi|1001019338|gb|CP006916.3|	5961	6494	0
gi|1001019338|gb|CP006916.3|	6494	6519	1
gi|1001019338|gb|CP006916.3|	6519	6580	0
gi|1001019338|gb|CP006916.3|	6580	6583	2
gi|1001019338|gb|CP006916.3|	6583	6605	5
gi|1001019338|gb|CP006916.3|	6605	6606	3
gi|1001019338|gb|CP006916.3|	6606	6607	4
gi|1001019338|gb|CP006916.3|	6607	6608	6
gi|1001019338|gb|CP006916.3|	6608	6625	3
gi|1001019338|gb|CP006916.3|	6625	6631	4
gi|1001019338|gb|CP006916.3|	6631	6632	3
gi|1001019338|gb|CP006916.3|	6632	6636	1
gi|1001019338|gb|CP006916.3|	6636	6650	2
gi|1001019338|gb|CP006916.3|	6650	6661	1
gi|1001019338|gb|CP006916.3|	6661	6662	0
gi|1001019338|gb|CP006916.3|	6662	6668	6
gi|1001019338|gb|CP006916.3|	6668	6670	7
gi|1001019338|gb|CP006916.3|	6670	6679	13
gi|1001019338|gb|CP006916.3|	6679	6682	15
gi|1001019338|gb|CP006916.3|	6682	6683	16
gi|1001019338|gb|CP006916.3|	6683	6684	17
gi|1001019338|gb|CP006916.3|	6684	6687	20
gi|1001019338|gb|CP006916.3|	6687	6693	14
gi|1001019338|gb|CP006916.3|	6693	6695	13
gi|1001019338|gb|CP006916.3|	6695	6700	7
gi|1001019338|gb|CP006916.3|	6700	6704	8
gi|1001019338|gb|CP006916.3|	6704	6707	6
gi|1001019338|gb|CP006916.3|	6707	6708	5
gi|1001019338|gb|CP006916.3|	6708	6709	4
gi|1001019338|gb|CP006916.3|	6709	6725	1
gi|1001019338|gb|CP006916.3|	6725	7185	0
gi|1001019338|gb|CP006916.3|	7185	7210	4
gi|1001019338|gb|CP006916.3|	7210	7654	0
gi|1001019338|gb|CP006916.3|	7654	7679	1
gi|1001019338|gb|CP006916.3|	7679	7855	0
gi|1001019338|gb|CP006916.3|	7855	7880	6
gi|1001019338|gb|CP006916.3|	7880	7945	0
gi|1001019338|gb|CP006916.3|	7945	7958	1
gi|1001019338|gb|CP006916.3|	7958	7959	2
gi|1001019338|gb|CP006916.3|	7959	7970	3
gi|1001019338|gb|CP006916.3|	7970	7983	2
gi|1001019338|gb|CP006916.3|	7983	7984	1
gi|1001019338|gb|CP006916.3|	7984	8169	0
gi|1001019338|gb|CP006916.3|	8169	8189	1
gi|1001019338|gb|CP006916.3|	8189	8193	2
gi|1001019338|gb|CP006916.3|	8193	8194	4
gi|1001019338|gb|CP006916.3|	8194	8201	3
gi|1001019338|gb|CP006916.3|	8201	8209	4
gi|1001019338|gb|CP006916.3|	8209	8214	8
gi|1001019338|gb|CP006916.3|	8214	8218	7
gi|1001019338|gb|CP006916.3|	8218	8222	5
gi|1001019338|gb|CP006916.3|	8222	8226	6
gi|1001019338|gb|CP006916.3|	8226	8234	5
gi|1001019338|gb|CP006916.3|	8234	8247	1
gi|1001019338|gb|CP006916.3|	8247	8336	0
gi|1001019338|gb|CP006916.3|	8336	8338	5
gi|1001019338|gb|CP006916.3|	8338	8341	6
gi|1001019338|gb|CP006916.3|	8341	8342	19
gi|1001019338|gb|CP006916.3|	8342	8343	24
gi|1001019338|gb|CP006916.3|	8343	8348	28
gi|1001019338|gb|CP006916.3|	8348	8351	30
gi|1001019338|gb|CP006916.3|	8351	8352	31
gi|1001019338|gb|CP006916.3|	8352	8353	46
gi|1001019338|gb|CP006916.3|	8353	8355	84
gi|1001019338|gb|CP006916.3|	8355	8357	86
gi|1001019338|gb|CP006916.3|	8357	8358	88
gi|1001019338|gb|CP006916.3|	8358	8359	92
gi|1001019338|gb|CP006916.3|	8359	8360	93
gi|1001019338|gb|CP006916.3|	8360	8361	97
gi|1001019338|gb|CP006916.3|	8361	8362	106
gi|1001019338|gb|CP006916.3|	8362	8363	111
gi|1001019338|gb|CP006916.3|	8363	8364	110
gi|1001019338|gb|CP006916.3|	8364	8365	141
gi|1001019338|gb|CP006916.3|	8365	8366	183
gi|1001019338|gb|CP006916.3|	8366	8367	182
gi|1001019338|gb|CP006916.3|	8367	8369	277
gi|1001019338|gb|CP006916.3|	8369	8370	281
gi|1001019338|gb|CP006916.3|	8370	8371	289
gi|1001019338|gb|CP006916.3|	8371	8372	290
gi|1001019338|gb|CP006916.3|	8372	8374	299
gi|1001019338|gb|CP006916.3|	8374	8375	321
gi|1001019338|gb|CP006916.3|	8375	8376	346
gi|1001019338|gb|CP006916.3|	8376	8377	350
gi|1001019338|gb|CP006916.3|	8377	8378	336
gi|1001019338|gb|CP006916.3|	8378	8379	311
gi|1001019338|gb|CP006916.3|	8379	8380	322
gi|1001019338|gb|CP006916.3|	8380	8381	323
gi|1001019338|gb|CP006916.3|	8381	8382	326
gi|1001019338|gb|CP006916.3|	8382	8383	324
gi|1001019338|gb|CP006916.3|	8383	8385	322
gi|1001019338|gb|CP006916.3|	8385	8386	333
gi|1001019338|gb|CP006916.3|	8386	8387	326
gi|1001019338|gb|CP006916.3|	8387	8388	385
gi|1001019338|gb|CP006916.3|	8388	8389	409
gi|1001019338|gb|CP006916.3|	8389	8390	391
gi|1001019338|gb|CP006916.3|	8390	8391	390
gi|1001019338|gb|CP006916.3|	8391	8392	408
gi|1001019338|gb|CP006916.3|	8392	8393	337
gi|1001019338|gb|CP006916.3|	8393	8394	356
gi|1001019338|gb|CP006916.3|	8394	8395	367
gi|1001019338|gb|CP006916.3|	8395	8396	379
gi|1001019338|gb|CP006916.3|	8396	8397	397
gi|1001019338|gb|CP006916.3|	8397	8398	391
gi|1001019338|gb|CP006916.3|	8398	8399	397
gi|1001019338|gb|CP006916.3|	8399	8400	380
gi|1001019338|gb|CP006916.3|	8400	8401	358
gi|1001019338|gb|CP006916.3|	8401	8402	355
gi|1001019338|gb|CP006916.3|	8402	8403	361
gi|1001019338|gb|CP006916.3|	8403	8404	350
gi|1001019338|gb|CP006916.3|	8404	8405	342
gi|1001019338|gb|CP006916.3|	8405	8406	339
gi|1001019338|gb|CP006916.3|	8406	8409	338
gi|1001019338|gb|CP006916.3|	8409	8410	337
gi|1001019338|gb|CP006916.3|	8410	8411	323
gi|1001019338|gb|CP006916.3|	8411	8412	319
gi|1001019338|gb|CP006916.3|	8412	8413	255
gi|1001019338|gb|CP006916.3|	8413	8414	232
gi|1001019338|gb|CP006916.3|	8414	8415	219
gi|1001019338|gb|CP006916.3|	8415	8416	179
gi|1001019338|gb|CP006916.3|	8416	8417	149
gi|1001019338|gb|CP006916.3|	8417	8418	122
gi|1001019338|gb|CP006916.3|	8418	8419	101
gi|1001019338|gb|CP006916.3|	8419	8420	86
gi|1001019338|gb|CP006916.3|	8420	8421	66
gi|1001019338|gb|CP006916.3|	8421	8422	47
gi|1001019338|gb|CP006916.3|	8422	8423	45
gi|1001019338|gb|CP006916.3|	8423	8424	38
gi|1001019338|gb|CP006916.3|	8424	8425	35
gi|1001019338|gb|CP006916.3|	8425	8426	115
gi|1001019338|gb|CP006916.3|	8426	8427	163
gi|1001019338|gb|CP006916.3|	8427	8428	218
gi|1001019338|gb|CP006916.3|	8428	8429	225
gi|1001019338|gb|CP006916.3|	8429	8430	231
gi|1001019338|gb|CP006916.3|	8430	8431	236
gi|1001019338|gb|CP006916.3|	8431	8432	244
gi|1001019338|gb|CP006916.3|	8432	8433	247
gi|1001019338|gb|CP006916.3|	8433	8434	257
gi|1001019338|gb|CP006916.3|	8434	8436	270
gi|1001019338|gb|CP006916.3|	8436	8437	273
gi|1001019338|gb|CP006916.3|	8437	8438	295
gi|1001019338|gb|CP006916.3|	8438	8439	309
gi|1001019338|gb|CP006916.3|	8439	8440	393
gi|1001019338|gb|CP006916.3|	8440	8441	462
gi|1001019338|gb|CP006916.3|	8441	8442	490
gi|1001019338|gb|CP006916.3|	8442	8443	503
gi|1001019338|gb|CP006916.3|	8443	8444	520
gi|1001019338|gb|CP006916.3|	8444	8445	523
gi|1001019338|gb|CP006916.3|	8445	8446	537
gi|1001019338|gb|CP006916.3|	8446	8447	548
gi|1001019338|gb|CP006916.3|	8447	8448	554
gi|1001019338|gb|CP006916.3|	8448	8449	560
gi|1001019338|gb|CP006916.3|	8449	8450	577
gi|1001019338|gb|CP006916.3|	8450	8451	512
gi|1001019338|gb|CP006916.3|	8451	8452	487
gi|1001019338|gb|CP006916.3|	8452	8453	429
gi|1001019338|gb|CP006916.3|	8453	8454	428
gi|1001019338|gb|CP006916.3|	8454	8455	421
gi|1001019338|gb|CP006916.3|	8455	8456	419
gi|1001019338|gb|CP006916.3|	8456	8457	414
gi|1001019338|gb|CP006916.3|	8457	8458	412
gi|1001019338|gb|CP006916.3|	8458	8459	411
gi|1001019338|gb|CP006916.3|	8459	8460	400
gi|1001019338|gb|CP006916.3|	8460	8461	403
gi|1001019338|gb|CP006916.3|	8461	8462	407
gi|1001019338|gb|CP006916.3|	8462	8463	393
gi|1001019338|gb|CP006916.3|	8463	8464	385
gi|1001019338|gb|CP006916.3|	8464	8465	305
gi|1001019338|gb|CP006916.3|	8465	8466	239
gi|1001019338|gb|CP006916.3|	8466	8467	213
gi|1001019338|gb|CP006916.3|	8467	8468	199
gi|1001019338|gb|CP006916.3|	8468	8469	181
gi|1001019338|gb|CP006916.3|	8469	8470	179
gi|1001019338|gb|CP006916.3|	8470	8471	168
gi|1001019338|gb|CP006916.3|	8471	8472	157
gi|1001019338|gb|CP006916.3|	8472	8473	150
gi|1001019338|gb|CP006916.3|	8473	8474	143
gi|1001019338|gb|CP006916.3|	8474	8475	124
gi|1001019338|gb|CP006916.3|	8475	8476	106
gi|1001019338|gb|CP006916.3|	8476	8477	81
gi|1001019338|gb|CP006916.3|	8477	8478	77
gi|1001019338|gb|CP006916.3|	8478	8479	76
gi|1001019338|gb|CP006916.3|	8479	8480	74
gi|1001019338|gb|CP006916.3|	8480	8481	72
gi|1001019338|gb|CP006916.3|	8481	8483	67
gi|1001019338|gb|CP006916.3|	8483	8484	56
gi|1001019338|gb|CP006916.3|	8484	8485	55
gi|1001019338|gb|CP006916.3|	8485	8486	51
gi|1001019338|gb|CP006916.3|	8486	8487	42
gi|1001019338|gb|CP006916.3|	8487	8488	34
gi|1001019338|gb|CP006916.3|	8488	8490	27
gi|1001019338|gb|CP006916.3|	8490	8491	23
gi|1001019338|gb|CP006916.3|	8491	8492	21
gi|1001019338|gb|CP006916.3|	8492	8493	22
gi|1001019338|gb|CP006916.3|	8493	8494	31
gi|1001019338|gb|CP006916.3|	8494	8495	43
gi|1001019338|gb|CP006916.3|	8495	8496	47
gi|1001019338|gb|CP006916.3|	8496	8497	59
gi|1001019338|gb|CP006916.3|	8497	8498	60
gi|1001019338|gb|CP006916.3|	8498	8499	63
gi|1001019338|gb|CP006916.3|	8499	8500	72
gi|1001019338|gb|CP006916.3|	8500	8501	120
gi|1001019338|gb|CP006916.3|	8501	8502	136
gi|1001019338|gb|CP006916.3|	8502	8503	144
gi|1001019338|gb|CP006916.3|	8503	8504	143
gi|1001019338|gb|CP006916.3|	8504	8505	150
gi|1001019338|gb|CP006916.3|	8505	8506	158
gi|1001019338|gb|CP006916.3|	8506	8507	160
gi|1001019338|gb|CP006916.3|	8507	8508	163
gi|1001019338|gb|CP006916.3|	8508	8509	165
gi|1001019338|gb|CP006916.3|	8509	8510	164
gi|1001019338|gb|CP006916.3|	8510	8511	167
gi|1001019338|gb|CP006916.3|	8511	8512	172
gi|1001019338|gb|CP006916.3|	8512	8514	173
gi|1001019338|gb|CP006916.3|	8514	8515	169
gi|1001019338|gb|CP006916.3|	8515	8517	172
gi|1001019338|gb|CP006916.3|	8517	8518	181
gi|1001019338|gb|CP006916.3|	8518	8519	213
gi|1001019338|gb|CP006916.3|	8519	8520	228
gi|1001019338|gb|CP006916.3|	8520	8521	239
gi|1001019338|gb|CP006916.3|	8521	8522	229
gi|1001019338|gb|CP006916.3|	8522	8524	228
gi|1001019338|gb|CP006916.3|	8524	8525	221
gi|1001019338|gb|CP006916.3|	8525	8526	174
gi|1001019338|gb|CP006916.3|	8526	8527	166
gi|1001019338|gb|CP006916.3|	8527	8528	163
gi|1001019338|gb|CP006916.3|	8528	8529	158
gi|1001019338|gb|CP006916.3|	8529	8530	152
gi|1001019338|gb|CP006916.3|	8530	8531	143
gi|1001019338|gb|CP006916.3|	8531	8532	141
gi|1001019338|gb|CP006916.3|	8532	8533	137
gi|1001019338|gb|CP006916.3|	8533	8535	135
gi|1001019338|gb|CP006916.3|	8535	8536	132
gi|1001019338|gb|CP006916.3|	8536	8537	126
gi|1001019338|gb|CP006916.3|	8537	8540	125
gi|1001019338|gb|CP006916.3|	8540	8542	124
gi|1001019338|gb|CP006916.3|	8542	8543	113
gi|1001019338|gb|CP006916.3|	8543	8544	71
gi|1001019338|gb|CP006916.3|	8544	8545	43
gi|1001019338|gb|CP006916.3|	8545	8546	25
gi|1001019338|gb|CP006916.3|	8546	8548	24
gi|1001019338|gb|CP006916.3|	8548	8549	26
gi|1001019338|gb|CP006916.3|	8549	8550	25
gi|1001019338|gb|CP006916.3|	8550	8551	24
gi|1001019338|gb|CP006916.3|	8551	8552	16
gi|1001019338|gb|CP006916.3|	8552	8553	11
gi|1001019338|gb|CP006916.3|	8553	8554	10
gi|1001019338|gb|CP006916.3|	8554	8560	9
gi|1001019338|gb|CP006916.3|	8560	8564	10
gi|1001019338|gb|CP006916.3|	8564	8565	12
gi|1001019338|gb|CP006916.3|	8565	8567	10
gi|1001019338|gb|CP006916.3|	8567	8571	11
gi|1001019338|gb|CP006916.3|	8571	8573	10
gi|1001019338|gb|CP006916.3|	8573	8574	5
gi|1001019338|gb|CP006916.3|	8574	8579	4
gi|1001019338|gb|CP006916.3|	8579	8584	5
gi|1001019338|gb|CP006916.3|	8584	8585	18
gi|1001019338|gb|CP006916.3|	8585	8586	34
gi|1001019338|gb|CP006916.3|	8586	8587	36
gi|1001019338|gb|CP006916.3|	8587	8588	40
gi|1001019338|gb|CP006916.3|	8588	8589	53
gi|1001019338|gb|CP006916.3|	8589	8592	54
gi|1001019338|gb|CP006916.3|	8592	8594	53
gi|1001019338|gb|CP006916.3|	8594	8597	57
gi|1001019338|gb|CP006916.3|	8597	8598	62
gi|1001019338|gb|CP006916.3|	8598	8599	67
gi|1001019338|gb|CP006916.3|	8599	8602	68
gi|1001019338|gb|CP006916.3|	8602	8604	69
gi|1001019338|gb|CP006916.3|	8604	8605	70
gi|1001019338|gb|CP006916.3|	8605	8606	73
gi|1001019338|gb|CP006916.3|	8606	8607	74
gi|1001019338|gb|CP006916.3|	8607	8609	78
gi|1001019338|gb|CP006916.3|	8609	8610	67
gi|1001019338|gb|CP006916.3|	8610	8612	50
gi|1001019338|gb|CP006916.3|	8612	8613	46
gi|1001019338|gb|CP006916.3|	8613	8614	33
gi|1001019338|gb|CP006916.3|	8614	8615	31
gi|1001019338|gb|CP006916.3|	8615	8616	33
gi|1001019338|gb|CP006916.3|	8616	8617	36
gi|1001019338|gb|CP006916.3|	8617	8618	40
gi|1001019338|gb|CP006916.3|	8618	8619	41
gi|1001019338|gb|CP006916.3|	8619	8621	39
gi|1001019338|gb|CP006916.3|	8621	8622	47
gi|1001019338|gb|CP006916.3|	8622	8623	49
gi|1001019338|gb|CP006916.3|	8623	8624	44
gi|1001019338|gb|CP006916.3|	8624	8625	46
gi|1001019338|gb|CP006916.3|	8625	8626	56
gi|1001019338|gb|CP006916.3|	8626	8627	57
gi|1001019338|gb|CP006916.3|	8627	8628	56
gi|1001019338|gb|CP006916.3|	8628	8629	57
gi|1001019338|gb|CP006916.3|	8629	8630	56
gi|1001019338|gb|CP006916.3|	8630	8632	53
gi|1001019338|gb|CP006916.3|	8632	8633	51
gi|1001019338|gb|CP006916.3|	8633	8634	53
gi|1001019338|gb|CP006916.3|	8634	8635	51
gi|1001019338|gb|CP006916.3|	8635	8636	56
gi|1001019338|gb|CP006916.3|	8636	8637	58
gi|1001019338|gb|CP006916.3|	8637	8638	59
gi|1001019338|gb|CP006916.3|	8638	8639	61
gi|1001019338|gb|CP006916.3|	8639	8640	62
gi|1001019338|gb|CP006916.3|	8640	8641	63
gi|1001019338|gb|CP006916.3|	8641	8642	60
gi|1001019338|gb|CP006916.3|	8642	8643	56
gi|1001019338|gb|CP006916.3|	8643	8644	57
gi|1001019338|gb|CP006916.3|	8644	8645	55
gi|1001019338|gb|CP006916.3|	8645	8646	56
gi|1001019338|gb|CP006916.3|	8646	8647	52
gi|1001019338|gb|CP006916.3|	8647	8649	48
gi|1001019338|gb|CP006916.3|	8649	8650	45
gi|1001019338|gb|CP006916.3|	8650	8652	35
gi|1001019338|gb|CP006916.3|	8652	8653	36
gi|1001019338|gb|CP006916.3|	8653	8654	64
gi|1001019338|gb|CP006916.3|	8654	8655	68
gi|1001019338|gb|CP006916.3|	8655	8656	73
gi|1001019338|gb|CP006916.3|	8656	8657	78
gi|1001019338|gb|CP006916.3|	8657	8658	93
gi|1001019338|gb|CP006916.3|	8658	8659	95
gi|1001019338|gb|CP006916.3|	8659	8660	101
gi|1001019338|gb|CP006916.3|	8660	8661	96
gi|1001019338|gb|CP006916.3|	8661	8662	97
gi|1001019338|gb|CP006916.3|	8662	8663	98
gi|1001019338|gb|CP006916.3|	8663	8664	97
gi|1001019338|gb|CP006916.3|	8664	8665	95
gi|1001019338|gb|CP006916.3|	8665	8666	92
gi|1001019338|gb|CP006916.3|	8666	8667	95
gi|1001019338|gb|CP006916.3|	8667	8668	105
gi|1001019338|gb|CP006916.3|	8668	8670	108
gi|1001019338|gb|CP006916.3|	8670	8671	107
gi|1001019338|gb|CP006916.3|	8671	8672	109
gi|1001019338|gb|CP006916.3|	8672	8673	120
gi|1001019338|gb|CP006916.3|	8673	8675	130
gi|1001019338|gb|CP006916.3|	8675	8676	135
gi|1001019338|gb|CP006916.3|	8676	8677	137
gi|1001019338|gb|CP006916.3|	8677	8678	136
gi|1001019338|gb|CP006916.3|	8678	8679	107
gi|1001019338|gb|CP006916.3|	8679	8680	103
gi|1001019338|gb|CP006916.3|	8680	8681	99
gi|1001019338|gb|CP006916.3|	8681	8682	103
gi|1001019338|gb|CP006916.3|	8682	8683	88
gi|1001019338|gb|CP006916.3|	8683	8686	84
gi|1001019338|gb|CP006916.3|	8686	8687	82
gi|1001019338|gb|CP006916.3|	8687	8688	80
gi|1001019338|gb|CP006916.3|	8688	8691	79
gi|1001019338|gb|CP006916.3|	8691	8692	78
gi|1001019338|gb|CP006916.3|	8692	8693	68
gi|1001019338|gb|CP006916.3|	8693	8695	63
gi|1001019338|gb|CP006916.3|	8695	8696	64
gi|1001019338|gb|CP006916.3|	8696	8697	58
gi|1001019338|gb|CP006916.3|	8697	8698	46
gi|1001019338|gb|CP006916.3|	8698	8699	37
gi|1001019338|gb|CP006916.3|	8699	8700	42
gi|1001019338|gb|CP006916.3|	8700	8701	40
gi|1001019338|gb|CP006916.3|	8701	8703	37
gi|1001019338|gb|CP006916.3|	8703	8704	43
gi|1001019338|gb|CP006916.3|	8704	8705	42
gi|1001019338|gb|CP006916.3|	8705	8706	44
gi|1001019338|gb|CP006916.3|	8706	8707	42
gi|1001019338|gb|CP006916.3|	8707	8708	45
gi|1001019338|gb|CP006916.3|	8708	8709	51
gi|1001019338|gb|CP006916.3|	8709	8710	48
gi|1001019338|gb|CP006916.3|	8710	8713	51
gi|1001019338|gb|CP006916.3|	8713	8716	56
gi|1001019338|gb|CP006916.3|	8716	8718	54
gi|1001019338|gb|CP006916.3|	8718	8719	59
gi|1001019338|gb|CP006916.3|	8719	8720	61
gi|1001019338|gb|CP006916.3|	8720	8721	65
gi|1001019338|gb|CP006916.3|	8721	8722	75
gi|1001019338|gb|CP006916.3|	8722	8723	73
gi|1001019338|gb|CP006916.3|	8723	8724	72
gi|1001019338|gb|CP006916.3|	8724	8726	68
gi|1001019338|gb|CP006916.3|	8726	8728	74
gi|1001019338|gb|CP006916.3|	8728	8730	68
gi|1001019338|gb|CP006916.3|	8730	8731	65
gi|1001019338|gb|CP006916.3|	8731	8732	58
gi|1001019338|gb|CP006916.3|	8732	8733	53
gi|1001019338|gb|CP006916.3|	8733	8734	49
gi|1001019338|gb|CP006916.3|	8734	8735	47
gi|1001019338|gb|CP006916.3|	8735	8736	44
gi|1001019338|gb|CP006916.3|	8736	8737	42
gi|1001019338|gb|CP006916.3|	8737	8738	43
gi|1001019338|gb|CP006916.3|	8738	8743	38
gi|1001019338|gb|CP006916.3|	8743	8744	33
gi|1001019338|gb|CP006916.3|	8744	8745	31
gi|1001019338|gb|CP006916.3|	8745	8746	26
gi|1001019338|gb|CP006916.3|	8746	8747	16
gi|1001019338|gb|CP006916.3|	8747	8749	21
gi|1001019338|gb|CP006916.3|	8749	8750	20
gi|1001019338|gb|CP006916.3|	8750	8751	19
gi|1001019338|gb|CP006916.3|	8751	8756	14
gi|1001019338|gb|CP006916.3|	8756	8758	13
gi|1001019338|gb|CP006916.3|	8758	8761	11
gi|1001019338|gb|CP006916.3|	8761	8762	10
gi|1001019338|gb|CP006916.3|	8762	8763	9
gi|1001019338|gb|CP006916.3|	8763	8765	15
gi|1001019338|gb|CP006916.3|	8765	8770	16
gi|1001019338|gb|CP006916.3|	8770	8772	17
gi|1001019338|gb|CP006916.3|	8772	8775	14
gi|1001019338|gb|CP006916.3|	8775	8776	12
gi|1001019338|gb|CP006916.3|	8776	8784	11
gi|1001019338|gb|CP006916.3|	8784	8787	10
gi|1001019338|gb|CP006916.3|	8787	8788	13
gi|1001019338|gb|CP006916.3|	8788	8789	8
gi|1001019338|gb|CP006916.3|	8789	8790	10
gi|1001019338|gb|CP006916.3|	8790	8791	9
gi|1001019338|gb|CP006916.3|	8791	8792	13
gi|1001019338|gb|CP006916.3|	8792	8795	24
gi|1001019338|gb|CP006916.3|	8795	8797	23
gi|1001019338|gb|CP006916.3|	8797	8799	21
gi|1001019338|gb|CP006916.3|	8799	8802	24
gi|1001019338|gb|CP006916.3|	8802	8811	29
gi|1001019338|gb|CP006916.3|	8811	8812	31
gi|1001019338|gb|CP006916.3|	8812	8813	30
gi|1001019338|gb|CP006916.3|	8813	8814	29
gi|1001019338|gb|CP006916.3|	8814	8816	27
gi|1001019338|gb|CP006916.3|	8816	8817	23
gi|1001019338|gb|CP006916.3|	8817	8824	12
gi|1001019338|gb|CP006916.3|	8824	8827	9
gi|1001019338|gb|CP006916.3|	8827	8830	4
gi|1001019338|gb|CP006916.3|	8830	8836	5
gi|1001019338|gb|CP006916.3|	8836	8837	3
gi|1001019338|gb|CP006916.3|	8837	8852	1
gi|1001019338|gb|CP006916.3|	8852	8853	4
gi|1001019338|gb|CP006916.3|	8853	8855	7
gi|1001019338|gb|CP006916.3|	8855	8857	6
gi|1001019338|gb|CP006916.3|	8857	8863	8
gi|1001019338|gb|CP006916.3|	8863	8867	21
gi|1001019338|gb|CP006916.3|	8867	8869	24
gi|1001019338|gb|CP006916.3|	8869	8873	30
gi|1001019338|gb|CP006916.3|	8873	8875	33
gi|1001019338|gb|CP006916.3|	8875	8877	35
gi|1001019338|gb|CP006916.3|	8877	8878	32
gi|1001019338|gb|CP006916.3|	8878	8882	38
gi|1001019338|gb|CP006916.3|	8882	8884	36
gi|1001019338|gb|CP006916.3|	8884	8888	39
gi|1001019338|gb|CP006916.3|	8888	8890	26
gi|1001019338|gb|CP006916.3|	8890	8892	27
gi|1001019338|gb|CP006916.3|	8892	8893	24
gi|1001019338|gb|CP006916.3|	8893	8894	25
gi|1001019338|gb|CP006916.3|	8894	8897	19
gi|1001019338|gb|CP006916.3|	8897	8898	22
gi|1001019338|gb|CP006916.3|	8898	8900	21
gi|1001019338|gb|CP006916.3|	8900	8901	22
gi|1001019338|gb|CP006916.3|	8901	8903	25
gi|1001019338|gb|CP006916.3|	8903	8904	17
gi|1001019338|gb|CP006916.3|	8904	8906	22
gi|1001019338|gb|CP006916.3|	8906	8908	23
gi|1001019338|gb|CP006916.3|	8908	8909	24
gi|1001019338|gb|CP006916.3|	8909	8910	21
gi|1001019338|gb|CP006916.3|	8910	8915	22
gi|1001019338|gb|CP006916.3|	8915	8917	21
gi|1001019338|gb|CP006916.3|	8917	8918	30
gi|1001019338|gb|CP006916.3|	8918	8922	29
gi|1001019338|gb|CP006916.3|	8922	8924	28
gi|1001019338|gb|CP006916.3|	8924	8925	32
gi|1001019338|gb|CP006916.3|	8925	8926	39
gi|1001019338|gb|CP006916.3|	8926	8927	36
gi|1001019338|gb|CP006916.3|	8927	8928	37
gi|1001019338|gb|CP006916.3|	8928	8929	36
gi|1001019338|gb|CP006916.3|	8929	8932	34
gi|1001019338|gb|CP006916.3|	8932	8935	35
gi|1001019338|gb|CP006916.3|	8935	8937	34
gi|1001019338|gb|CP006916.3|	8937	8938	37
gi|1001019338|gb|CP006916.3|	8938	8939	39
gi|1001019338|gb|CP006916.3|	8939	8940	40
gi|1001019338|gb|CP006916.3|	8940	8942	41
gi|1001019338|gb|CP006916.3|	8942	8943	32
gi|1001019338|gb|CP006916.3|	8943	8944	33
gi|1001019338|gb|CP006916.3|	8944	8945	39
gi|1001019338|gb|CP006916.3|	8945	8946	46
gi|1001019338|gb|CP006916.3|	8946	8947	54
gi|1001019338|gb|CP006916.3|	8947	8948	56
gi|1001019338|gb|CP006916.3|	8948	8950	87
gi|1001019338|gb|CP006916.3|	8950	8951	79
gi|1001019338|gb|CP006916.3|	8951	8952	82
gi|1001019338|gb|CP006916.3|	8952	8953	86
gi|1001019338|gb|CP006916.3|	8953	8954	95
gi|1001019338|gb|CP006916.3|	8954	8955	94
gi|1001019338|gb|CP006916.3|	8955	8957	95
gi|1001019338|gb|CP006916.3|	8957	8958	96
gi|1001019338|gb|CP006916.3|	8958	8959	97
gi|1001019338|gb|CP006916.3|	8959	8960	105
gi|1001019338|gb|CP006916.3|	8960	8961	110
gi|1001019338|gb|CP006916.3|	8961	8962	112
gi|1001019338|gb|CP006916.3|	8962	8963	110
gi|1001019338|gb|CP006916.3|	8963	8964	108
gi|1001019338|gb|CP006916.3|	8964	8965	107
gi|1001019338|gb|CP006916.3|	8965	8966	108
gi|1001019338|gb|CP006916.3|	8966	8967	113
gi|1001019338|gb|CP006916.3|	8967	8968	115
gi|1001019338|gb|CP006916.3|	8968	8969	116
gi|1001019338|gb|CP006916.3|	8969	8970	114
gi|1001019338|gb|CP006916.3|	8970	8971	121
gi|1001019338|gb|CP006916.3|	8971	8972	122
gi|1001019338|gb|CP006916.3|	8972	8973	120
gi|1001019338|gb|CP006916.3|	8973	8974	91
gi|1001019338|gb|CP006916.3|	8974	8975	89
gi|1001019338|gb|CP006916.3|	8975	8976	87
gi|1001019338|gb|CP006916.3|	8976	8977	85
gi|1001019338|gb|CP006916.3|	8977	8978	80
gi|1001019338|gb|CP006916.3|	8978	8979	71
gi|1001019338|gb|CP006916.3|	8979	8980	70
gi|1001019338|gb|CP006916.3|	8980	8981	69
gi|1001019338|gb|CP006916.3|	8981	8982	74
gi|1001019338|gb|CP006916.3|	8982	8983	75
gi|1001019338|gb|CP006916.3|	8983	8984	74
gi|1001019338|gb|CP006916.3|	8984	8985	66
gi|1001019338|gb|CP006916.3|	8985	8986	62
gi|1001019338|gb|CP006916.3|	8986	8988	69
gi|1001019338|gb|CP006916.3|	8988	8989	73
gi|1001019338|gb|CP006916.3|	8989	8990	81
gi|1001019338|gb|CP006916.3|	8990	8991	79
gi|1001019338|gb|CP006916.3|	8991	8992	75
gi|1001019338|gb|CP006916.3|	8992	8994	81
gi|1001019338|gb|CP006916.3|	8994	8995	77
gi|1001019338|gb|CP006916.3|	8995	8996	67
gi|1001019338|gb|CP006916.3|	8996	8997	66
gi|1001019338|gb|CP006916.3|	8997	8998	69
gi|1001019338|gb|CP006916.3|	8998	8999	68
gi|1001019338|gb|CP006916.3|	8999	9000	66
gi|1001019338|gb|CP006916.3|	9000	9001	69
gi|1001019338|gb|CP006916.3|	9001	9004	71
gi|1001019338|gb|CP006916.3|	9004	9006	75
gi|1001019338|gb|CP006916.3|	9006	9007	70
gi|1001019338|gb|CP006916.3|	9007	9008	69
gi|1001019338|gb|CP006916.3|	9008	9009	72
gi|1001019338|gb|CP006916.3|	9009	9010	73
gi|1001019338|gb|CP006916.3|	9010	9011	78
gi|1001019338|gb|CP006916.3|	9011	9012	70
gi|1001019338|gb|CP006916.3|	9012	9013	71
gi|1001019338|gb|CP006916.3|	9013	9014	68
gi|1001019338|gb|CP006916.3|	9014	9016	61
gi|1001019338|gb|CP006916.3|	9016	9017	60
gi|1001019338|gb|CP006916.3|	9017	9019	58
gi|1001019338|gb|CP006916.3|	9019	9020	59
gi|1001019338|gb|CP006916.3|	9020	9021	56
gi|1001019338|gb|CP006916.3|	9021	9022	48
gi|1001019338|gb|CP006916.3|	9022	9023	43
gi|1001019338|gb|CP006916.3|	9023	9025	40
gi|1001019338|gb|CP006916.3|	9025	9026	38
gi|1001019338|gb|CP006916.3|	9026	9027	35
gi|1001019338|gb|CP006916.3|	9027	9028	38
gi|1001019338|gb|CP006916.3|	9028	9029	55
gi|1001019338|gb|CP006916.3|	9029	9030	53
gi|1001019338|gb|CP006916.3|	9030	9031	55
gi|1001019338|gb|CP006916.3|	9031	9032	54
gi|1001019338|gb|CP006916.3|	9032	9033	52
gi|1001019338|gb|CP006916.3|	9033	9034	48
gi|1001019338|gb|CP006916.3|	9034	9035	49
gi|1001019338|gb|CP006916.3|	9035	9036	45
gi|1001019338|gb|CP006916.3|	9036	9037	46
gi|1001019338|gb|CP006916.3|	9037	9038	44
gi|1001019338|gb|CP006916.3|	9038	9039	43
gi|1001019338|gb|CP006916.3|	9039	9041	42
gi|1001019338|gb|CP006916.3|	9041	9042	45
gi|1001019338|gb|CP006916.3|	9042	9043	40
gi|1001019338|gb|CP006916.3|	9043	9044	43
gi|1001019338|gb|CP006916.3|	9044	9045	50
gi|1001019338|gb|CP006916.3|	9045	9047	53
gi|1001019338|gb|CP006916.3|	9047	9048	57
gi|1001019338|gb|CP006916.3|	9048	9050	68
gi|1001019338|gb|CP006916.3|	9050	9051	70
gi|1001019338|gb|CP006916.3|	9051	9052	89
gi|1001019338|gb|CP006916.3|	9052	9053	90
gi|1001019338|gb|CP006916.3|	9053	9054	82
gi|1001019338|gb|CP006916.3|	9054	9055	86
gi|1001019338|gb|CP006916.3|	9055	9057	84
gi|1001019338|gb|CP006916.3|	9057	9059	87
gi|1001019338|gb|CP006916.3|	9059	9061	85
gi|1001019338|gb|CP006916.3|	9061	9063	84
gi|1001019338|gb|CP006916.3|	9063	9064	91
gi|1001019338|gb|CP006916.3|	9064	9065	98
gi|1001019338|gb|CP006916.3|	9065	9066	108
gi|1001019338|gb|CP006916.3|	9066	9067	115
gi|1001019338|gb|CP006916.3|	9067	9068	126
gi|1001019338|gb|CP006916.3|	9068	9069	127
gi|1001019338|gb|CP006916.3|	9069	9070	120
gi|1001019338|gb|CP006916.3|	9070	9071	125
gi|1001019338|gb|CP006916.3|	9071	9072	133
gi|1001019338|gb|CP006916.3|	9072	9073	129
gi|1001019338|gb|CP006916.3|	9073	9074	118
gi|1001019338|gb|CP006916.3|	9074	9075	121
gi|1001019338|gb|CP006916.3|	9075	9076	120
gi|1001019338|gb|CP006916.3|	9076	9077	107
gi|1001019338|gb|CP006916.3|	9077	9078	104
gi|1001019338|gb|CP006916.3|	9078	9079	99
gi|1001019338|gb|CP006916.3|	9079	9081	98
gi|1001019338|gb|CP006916.3|	9081	9082	99
gi|1001019338|gb|CP006916.3|	9082	9084	96
gi|1001019338|gb|CP006916.3|	9084	9085	97
gi|1001019338|gb|CP006916.3|	9085	9086	95
gi|1001019338|gb|CP006916.3|	9086	9088	94
gi|1001019338|gb|CP006916.3|	9088	9089	89
gi|1001019338|gb|CP006916.3|	9089	9091	84
gi|1001019338|gb|CP006916.3|	9091	9092	107
gi|1001019338|gb|CP006916.3|	9092	9093	99
gi|1001019338|gb|CP006916.3|	9093	9094	103
gi|1001019338|gb|CP006916.3|	9094	9095	146
gi|1001019338|gb|CP006916.3|	9095	9097	140
gi|1001019338|gb|CP006916.3|	9097	9098	153
gi|1001019338|gb|CP006916.3|	9098	9099	175
gi|1001019338|gb|CP006916.3|	9099	9101	173
gi|1001019338|gb|CP006916.3|	9101	9102	168
gi|1001019338|gb|CP006916.3|	9102	9103	170
gi|1001019338|gb|CP006916.3|	9103	9104	166
gi|1001019338|gb|CP006916.3|	9104	9105	160
gi|1001019338|gb|CP006916.3|	9105	9106	166
gi|1001019338|gb|CP006916.3|	9106	9108	165
gi|1001019338|gb|CP006916.3|	9108	9109	169
gi|1001019338|gb|CP006916.3|	9109	9110	188
gi|1001019338|gb|CP006916.3|	9110	9111	195
gi|1001019338|gb|CP006916.3|	9111	9112	196
gi|1001019338|gb|CP006916.3|	9112	9113	200
gi|1001019338|gb|CP006916.3|	9113	9115	201
gi|1001019338|gb|CP006916.3|	9115	9116	198
gi|1001019338|gb|CP006916.3|	9116	9117	170
gi|1001019338|gb|CP006916.3|	9117	9118	171
gi|1001019338|gb|CP006916.3|	9118	9119	161
gi|1001019338|gb|CP006916.3|	9119	9120	119
gi|1001019338|gb|CP006916.3|	9120	9121	116
gi|1001019338|gb|CP006916.3|	9121	9122	126
gi|1001019338|gb|CP006916.3|	9122	9123	115
gi|1001019338|gb|CP006916.3|	9123	9124	94
gi|1001019338|gb|CP006916.3|	9124	9125	97
gi|1001019338|gb|CP006916.3|	9125	9126	98
gi|1001019338|gb|CP006916.3|	9126	9127	132
gi|1001019338|gb|CP006916.3|	9127	9128	131
gi|1001019338|gb|CP006916.3|	9128	9129	134
gi|1001019338|gb|CP006916.3|	9129	9130	137
gi|1001019338|gb|CP006916.3|	9130	9131	138
gi|1001019338|gb|CP006916.3|	9131	9132	170
gi|1001019338|gb|CP006916.3|	9132	9133	202
gi|1001019338|gb|CP006916.3|	9133	9134	253
gi|1001019338|gb|CP006916.3|	9134	9135	239
gi|1001019338|gb|CP006916.3|	9135	9136	249
gi|1001019338|gb|CP006916.3|	9136	9137	251
gi|1001019338|gb|CP006916.3|	9137	9138	259
gi|1001019338|gb|CP006916.3|	9138	9139	267
gi|1001019338|gb|CP006916.3|	9139	9140	272
gi|1001019338|gb|CP006916.3|	9140	9141	268
gi|1001019338|gb|CP006916.3|	9141	9142	272
gi|1001019338|gb|CP006916.3|	9142	9143	275
gi|1001019338|gb|CP006916.3|	9143	9144	285
gi|1001019338|gb|CP006916.3|	9144	9145	290
gi|1001019338|gb|CP006916.3|	9145	9146	305
gi|1001019338|gb|CP006916.3|	9146	9147	291
gi|1001019338|gb|CP006916.3|	9147	9148	293
gi|1001019338|gb|CP006916.3|	9148	9149	300
gi|1001019338|gb|CP006916.3|	9149	9150	301
gi|1001019338|gb|CP006916.3|	9150	9151	306
gi|1001019338|gb|CP006916.3|	9151	9153	295
gi|1001019338|gb|CP006916.3|	9153	9154	292
gi|1001019338|gb|CP006916.3|	9154	9155	289
gi|1001019338|gb|CP006916.3|	9155	9156	283
gi|1001019338|gb|CP006916.3|	9156	9157	265
gi|1001019338|gb|CP006916.3|	9157	9158	245
gi|1001019338|gb|CP006916.3|	9158	9159	195
gi|1001019338|gb|CP006916.3|	9159	9160	190
gi|1001019338|gb|CP006916.3|	9160	9161	177
gi|1001019338|gb|CP006916.3|	9161	9162	176
gi|1001019338|gb|CP006916.3|	9162	9163	164
gi|1001019338|gb|CP006916.3|	9163	9165	165
gi|1001019338|gb|CP006916.3|	9165	9166	162
gi|1001019338|gb|CP006916.3|	9166	9167	153
gi|1001019338|gb|CP006916.3|	9167	9169	145
gi|1001019338|gb|CP006916.3|	9169	9170	139
gi|1001019338|gb|CP006916.3|	9170	9171	125
gi|1001019338|gb|CP006916.3|	9171	9172	121
gi|1001019338|gb|CP006916.3|	9172	9173	117
gi|1001019338|gb|CP006916.3|	9173	9174	114
gi|1001019338|gb|CP006916.3|	9174	9176	120
gi|1001019338|gb|CP006916.3|	9176	9177	98
gi|1001019338|gb|CP006916.3|	9177	9178	96
gi|1001019338|gb|CP006916.3|	9178	9179	98
gi|1001019338|gb|CP006916.3|	9179	9180	101
gi|1001019338|gb|CP006916.3|	9180	9181	114
gi|1001019338|gb|CP006916.3|	9181	9182	101
gi|1001019338|gb|CP006916.3|	9182	9183	94
gi|1001019338|gb|CP006916.3|	9183	9184	91
gi|1001019338|gb|CP006916.3|	9184	9185	98
gi|1001019338|gb|CP006916.3|	9185	9186	101
gi|1001019338|gb|CP006916.3|	9186	9187	106
gi|1001019338|gb|CP006916.3|	9187	9188	116
gi|1001019338|gb|CP006916.3|	9188	9189	114
gi|1001019338|gb|CP006916.3|	9189	9190	110
gi|1001019338|gb|CP006916.3|	9190	9193	118
gi|1001019338|gb|CP006916.3|	9193	9194	108
gi|1001019338|gb|CP006916.3|	9194	9195	111
gi|1001019338|gb|CP006916.3|	9195	9197	110
gi|1001019338|gb|CP006916.3|	9197	9198	112
gi|1001019338|gb|CP006916.3|	9198	9199	108
gi|1001019338|gb|CP006916.3|	9199	9200	98
gi|1001019338|gb|CP006916.3|	9200	9201	90
gi|1001019338|gb|CP006916.3|	9201	9204	88
gi|1001019338|gb|CP006916.3|	9204	9205	85
gi|1001019338|gb|CP006916.3|	9205	9206	71
gi|1001019338|gb|CP006916.3|	9206	9207	72
gi|1001019338|gb|CP006916.3|	9207	9208	71
gi|1001019338|gb|CP006916.3|	9208	9209	69
gi|1001019338|gb|CP006916.3|	9209	9210	61
gi|1001019338|gb|CP006916.3|	9210	9211	63
gi|1001019338|gb|CP006916.3|	9211	9212	57
gi|1001019338|gb|CP006916.3|	9212	9213	48
gi|1001019338|gb|CP006916.3|	9213	9214	42
gi|1001019338|gb|CP006916.3|	9214	9215	47
gi|1001019338|gb|CP006916.3|	9215	9216	39
gi|1001019338|gb|CP006916.3|	9216	9219	47
gi|1001019338|gb|CP006916.3|	9219	9220	43
gi|1001019338|gb|CP006916.3|	9220	9221	46
gi|1001019338|gb|CP006916.3|	9221	9222	56
gi|1001019338|gb|CP006916.3|	9222	9223	67
gi|1001019338|gb|CP006916.3|	9223	9224	72
gi|1001019338|gb|CP006916.3|	9224	9225	71
gi|1001019338|gb|CP006916.3|	9225	9226	77
gi|1001019338|gb|CP006916.3|	9226	9227	80
gi|1001019338|gb|CP006916.3|	9227	9228	81
gi|1001019338|gb|CP006916.3|	9228	9230	79
gi|1001019338|gb|CP006916.3|	9230	9231	80
gi|1001019338|gb|CP006916.3|	9231	9232	87
gi|1001019338|gb|CP006916.3|	9232	9233	91
gi|1001019338|gb|CP006916.3|	9233	9235	93
gi|1001019338|gb|CP006916.3|	9235	9236	97
gi|1001019338|gb|CP006916.3|	9236	9237	108
gi|1001019338|gb|CP006916.3|	9237	9238	109
gi|1001019338|gb|CP006916.3|	9238	9239	111
gi|1001019338|gb|CP006916.3|	9239	9241	105
gi|1001019338|gb|CP006916.3|	9241	9242	97
gi|1001019338|gb|CP006916.3|	9242	9243	99
gi|1001019338|gb|CP006916.3|	9243	9245	101
gi|1001019338|gb|CP006916.3|	9245	9246	98
gi|1001019338|gb|CP006916.3|	9246	9247	88
gi|1001019338|gb|CP006916.3|	9247	9248	75
gi|1001019338|gb|CP006916.3|	9248	9250	69
gi|1001019338|gb|CP006916.3|	9250	9251	63
gi|1001019338|gb|CP006916.3|	9251	9252	60
gi|1001019338|gb|CP006916.3|	9252	9253	59
gi|1001019338|gb|CP006916.3|	9253	9255	60
gi|1001019338|gb|CP006916.3|	9255	9256	59
gi|1001019338|gb|CP006916.3|	9256	9257	50
gi|1001019338|gb|CP006916.3|	9257	9258	42
gi|1001019338|gb|CP006916.3|	9258	9260	40
gi|1001019338|gb|CP006916.3|	9260	9261	37
gi|1001019338|gb|CP006916.3|	9261	9262	25
gi|1001019338|gb|CP006916.3|	9262	9264	23
gi|1001019338|gb|CP006916.3|	9264	9265	21
gi|1001019338|gb|CP006916.3|	9265	9266	24
gi|1001019338|gb|CP006916.3|	9266	9267	25
gi|1001019338|gb|CP006916.3|	9267	9268	24
gi|1001019338|gb|CP006916.3|	9268	9272	22
gi|1001019338|gb|CP006916.3|	9272	9273	30
gi|1001019338|gb|CP006916.3|	9273	9275	31
gi|1001019338|gb|CP006916.3|	9275	9276	33
gi|1001019338|gb|CP006916.3|	9276	9278	39
gi|1001019338|gb|CP006916.3|	9278	9279	38
gi|1001019338|gb|CP006916.3|	9279	9281	40
gi|1001019338|gb|CP006916.3|	9281	9282	46
gi|1001019338|gb|CP006916.3|	9282	9283	55
gi|1001019338|gb|CP006916.3|	9283	9284	56
gi|1001019338|gb|CP006916.3|	9284	9285	58
gi|1001019338|gb|CP006916.3|	9285	9286	49
gi|1001019338|gb|CP006916.3|	9286	9287	57
gi|1001019338|gb|CP006916.3|	9287	9289	59
gi|1001019338|gb|CP006916.3|	9289	9290	64
gi|1001019338|gb|CP006916.3|	9290	9291	67
gi|1001019338|gb|CP006916.3|	9291	9292	71
gi|1001019338|gb|CP006916.3|	9292	9293	77
gi|1001019338|gb|CP006916.3|	9293	9294	84
gi|1001019338|gb|CP006916.3|	9294	9296	89
gi|1001019338|gb|CP006916.3|	9296	9297	94
gi|1001019338|gb|CP006916.3|	9297	9298	92
gi|1001019338|gb|CP006916.3|	9298	9299	93
gi|1001019338|gb|CP006916.3|	9299	9300	95
gi|1001019338|gb|CP006916.3|	9300	9301	96
gi|1001019338|gb|CP006916.3|	9301	9303	107
gi|1001019338|gb|CP006916.3|	9303	9304	113
gi|1001019338|gb|CP006916.3|	9304	9306	114
gi|1001019338|gb|CP006916.3|	9306	9307	111
gi|1001019338|gb|CP006916.3|	9307	9308	108
gi|1001019338|gb|CP006916.3|	9308	9309	109
gi|1001019338|gb|CP006916.3|	9309	9310	111
gi|1001019338|gb|CP006916.3|	9310	9311	125
gi|1001019338|gb|CP006916.3|	9311	9312	118
gi|1001019338|gb|CP006916.3|	9312	9313	125
gi|1001019338|gb|CP006916.3|	9313	9314	129
gi|1001019338|gb|CP006916.3|	9314	9315	127
gi|1001019338|gb|CP006916.3|	9315	9316	123
gi|1001019338|gb|CP006916.3|	9316	9317	120
gi|1001019338|gb|CP006916.3|	9317	9318	118
gi|1001019338|gb|CP006916.3|	9318	9319	125
gi|1001019338|gb|CP006916.3|	9319	9320	134
gi|1001019338|gb|CP006916.3|	9320	9321	147
gi|1001019338|gb|CP006916.3|	9321	9322	144
gi|1001019338|gb|CP006916.3|	9322	9323	138
gi|1001019338|gb|CP006916.3|	9323	9324	140
gi|1001019338|gb|CP006916.3|	9324	9325	143
gi|1001019338|gb|CP006916.3|	9325	9326	151
gi|1001019338|gb|CP006916.3|	9326	9328	139
gi|1001019338|gb|CP006916.3|	9328	9329	136
gi|1001019338|gb|CP006916.3|	9329	9330	143
gi|1001019338|gb|CP006916.3|	9330	9331	151
gi|1001019338|gb|CP006916.3|	9331	9332	158
gi|1001019338|gb|CP006916.3|	9332	9333	152
gi|1001019338|gb|CP006916.3|	9333	9334	151
gi|1001019338|gb|CP006916.3|	9334	9335	148
gi|1001019338|gb|CP006916.3|	9335	9336	142
gi|1001019338|gb|CP006916.3|	9336	9337	146
gi|1001019338|gb|CP006916.3|	9337	9339	144
gi|1001019338|gb|CP006916.3|	9339	9340	143
gi|1001019338|gb|CP006916.3|	9340	9342	148
gi|1001019338|gb|CP006916.3|	9342	9343	147
gi|1001019338|gb|CP006916.3|	9343	9344	134
gi|1001019338|gb|CP006916.3|	9344	9345	127
gi|1001019338|gb|CP006916.3|	9345	9346	115
gi|1001019338|gb|CP006916.3|	9346	9347	113
gi|1001019338|gb|CP006916.3|	9347	9349	117
gi|1001019338|gb|CP006916.3|	9349	9350	113
gi|1001019338|gb|CP006916.3|	9350	9351	102
gi|1001019338|gb|CP006916.3|	9351	9353	98
gi|1001019338|gb|CP006916.3|	9353	9354	95
gi|1001019338|gb|CP006916.3|	9354	9355	86
gi|1001019338|gb|CP006916.3|	9355	9356	78
gi|1001019338|gb|CP006916.3|	9356	9357	70
gi|1001019338|gb|CP006916.3|	9357	9358	73
gi|1001019338|gb|CP006916.3|	9358	9359	72
gi|1001019338|gb|CP006916.3|	9359	9360	74
gi|1001019338|gb|CP006916.3|	9360	9361	68
gi|1001019338|gb|CP006916.3|	9361	9363	70
gi|1001019338|gb|CP006916.3|	9363	9364	64
gi|1001019338|gb|CP006916.3|	9364	9365	63
gi|1001019338|gb|CP006916.3|	9365	9366	66
gi|1001019338|gb|CP006916.3|	9366	9367	69
gi|1001019338|gb|CP006916.3|	9367	9368	66
gi|1001019338|gb|CP006916.3|	9368	9369	70
gi|1001019338|gb|CP006916.3|	9369	9372	66
gi|1001019338|gb|CP006916.3|	9372	9373	72
gi|1001019338|gb|CP006916.3|	9373	9374	77
gi|1001019338|gb|CP006916.3|	9374	9375	78
gi|1001019338|gb|CP006916.3|	9375	9376	96
gi|1001019338|gb|CP006916.3|	9376	9377	157
gi|1001019338|gb|CP006916.3|	9377	9378	161
gi|1001019338|gb|CP006916.3|	9378	9379	163
gi|1001019338|gb|CP006916.3|	9379	9380	173
gi|1001019338|gb|CP006916.3|	9380	9381	223
gi|1001019338|gb|CP006916.3|	9381	9382	251
gi|1001019338|gb|CP006916.3|	9382	9383	254
gi|1001019338|gb|CP006916.3|	9383	9384	266
gi|1001019338|gb|CP006916.3|	9384	9385	276
[truncated: 309,725 more rows]
