# Supplementary material for: Data on translatome analysis of Mycoplasma gallisepticum
Source: Data Brief. 2016 Sep 7;9:422–4. doi: 10.1016/j.dib.2016.08.056 (PMC5037205; doi:10.1016/j.dib.2016.08.056)
Supplement: Supplementary material [file mmc1.zip › Supplementary material 1/Myc_Heat_stress1_neg.bedgraph]

gi|1001019338|gb|CP006916.3|	0	3	0
gi|1001019338|gb|CP006916.3|	3	4	4
gi|1001019338|gb|CP006916.3|	4	5	5
gi|1001019338|gb|CP006916.3|	5	9	8
gi|1001019338|gb|CP006916.3|	9	16	9
gi|1001019338|gb|CP006916.3|	16	28	10
gi|1001019338|gb|CP006916.3|	28	29	6
gi|1001019338|gb|CP006916.3|	29	30	5
gi|1001019338|gb|CP006916.3|	30	34	2
gi|1001019338|gb|CP006916.3|	34	41	1
gi|1001019338|gb|CP006916.3|	41	285	0
gi|1001019338|gb|CP006916.3|	285	310	2
gi|1001019338|gb|CP006916.3|	310	454	0
gi|1001019338|gb|CP006916.3|	454	479	1
gi|1001019338|gb|CP006916.3|	479	645	0
gi|1001019338|gb|CP006916.3|	645	670	1
gi|1001019338|gb|CP006916.3|	670	974	0
gi|1001019338|gb|CP006916.3|	974	997	1
gi|1001019338|gb|CP006916.3|	997	999	2
gi|1001019338|gb|CP006916.3|	999	1022	1
gi|1001019338|gb|CP006916.3|	1022	1042	0
gi|1001019338|gb|CP006916.3|	1042	1067	2
gi|1001019338|gb|CP006916.3|	1067	1095	0
gi|1001019338|gb|CP006916.3|	1095	1120	2
gi|1001019338|gb|CP006916.3|	1120	1123	0
gi|1001019338|gb|CP006916.3|	1123	1148	1
gi|1001019338|gb|CP006916.3|	1148	1493	0
gi|1001019338|gb|CP006916.3|	1493	1518	1
gi|1001019338|gb|CP006916.3|	1518	1755	0
gi|1001019338|gb|CP006916.3|	1755	1780	1
gi|1001019338|gb|CP006916.3|	1780	1800	0
gi|1001019338|gb|CP006916.3|	1800	1814	1
gi|1001019338|gb|CP006916.3|	1814	1825	2
gi|1001019338|gb|CP006916.3|	1825	1839	1
gi|1001019338|gb|CP006916.3|	1839	1970	0
gi|1001019338|gb|CP006916.3|	1970	1995	1
gi|1001019338|gb|CP006916.3|	1995	2400	0
gi|1001019338|gb|CP006916.3|	2400	2425	2
gi|1001019338|gb|CP006916.3|	2425	2604	0
gi|1001019338|gb|CP006916.3|	2604	2629	1
gi|1001019338|gb|CP006916.3|	2629	3834	0
gi|1001019338|gb|CP006916.3|	3834	3859	1
gi|1001019338|gb|CP006916.3|	3859	4167	0
gi|1001019338|gb|CP006916.3|	4167	4173	1
gi|1001019338|gb|CP006916.3|	4173	4192	3
gi|1001019338|gb|CP006916.3|	4192	4198	2
gi|1001019338|gb|CP006916.3|	4198	4316	0
gi|1001019338|gb|CP006916.3|	4316	4341	1
gi|1001019338|gb|CP006916.3|	4341	4440	0
gi|1001019338|gb|CP006916.3|	4440	4465	2
gi|1001019338|gb|CP006916.3|	4465	4751	0
gi|1001019338|gb|CP006916.3|	4751	4776	2
gi|1001019338|gb|CP006916.3|	4776	4907	0
gi|1001019338|gb|CP006916.3|	4907	4932	1
gi|1001019338|gb|CP006916.3|	4932	5011	0
gi|1001019338|gb|CP006916.3|	5011	5031	1
gi|1001019338|gb|CP006916.3|	5031	5036	3
gi|1001019338|gb|CP006916.3|	5036	5039	2
gi|1001019338|gb|CP006916.3|	5039	5047	3
gi|1001019338|gb|CP006916.3|	5047	5056	5
gi|1001019338|gb|CP006916.3|	5056	5064	3
gi|1001019338|gb|CP006916.3|	5064	5072	2
gi|1001019338|gb|CP006916.3|	5072	5090	0
gi|1001019338|gb|CP006916.3|	5090	5115	1
gi|1001019338|gb|CP006916.3|	5115	5454	0
gi|1001019338|gb|CP006916.3|	5454	5479	4
gi|1001019338|gb|CP006916.3|	5479	5938	0
gi|1001019338|gb|CP006916.3|	5938	5963	1
gi|1001019338|gb|CP006916.3|	5963	6187	0
gi|1001019338|gb|CP006916.3|	6187	6191	1
gi|1001019338|gb|CP006916.3|	6191	6212	4
gi|1001019338|gb|CP006916.3|	6212	6216	3
gi|1001019338|gb|CP006916.3|	6216	6230	0
gi|1001019338|gb|CP006916.3|	6230	6255	1
gi|1001019338|gb|CP006916.3|	6255	6554	0
gi|1001019338|gb|CP006916.3|	6554	6579	1
gi|1001019338|gb|CP006916.3|	6579	6761	0
gi|1001019338|gb|CP006916.3|	6761	6786	1
gi|1001019338|gb|CP006916.3|	6786	6921	0
gi|1001019338|gb|CP006916.3|	6921	6946	1
gi|1001019338|gb|CP006916.3|	6946	7079	0
gi|1001019338|gb|CP006916.3|	7079	7104	1
gi|1001019338|gb|CP006916.3|	7104	7111	0
gi|1001019338|gb|CP006916.3|	7111	7136	1
gi|1001019338|gb|CP006916.3|	7136	7396	0
gi|1001019338|gb|CP006916.3|	7396	7421	1
gi|1001019338|gb|CP006916.3|	7421	7496	0
gi|1001019338|gb|CP006916.3|	7496	7521	1
gi|1001019338|gb|CP006916.3|	7521	7759	0
gi|1001019338|gb|CP006916.3|	7759	7784	1
gi|1001019338|gb|CP006916.3|	7784	8188	0
gi|1001019338|gb|CP006916.3|	8188	8213	1
gi|1001019338|gb|CP006916.3|	8213	8344	0
gi|1001019338|gb|CP006916.3|	8344	8369	1
gi|1001019338|gb|CP006916.3|	8369	8374	0
gi|1001019338|gb|CP006916.3|	8374	8399	1
gi|1001019338|gb|CP006916.3|	8399	8959	0
gi|1001019338|gb|CP006916.3|	8959	8984	1
gi|1001019338|gb|CP006916.3|	8984	9151	0
gi|1001019338|gb|CP006916.3|	9151	9176	1
gi|1001019338|gb|CP006916.3|	9176	9742	0
gi|1001019338|gb|CP006916.3|	9742	9767	1
gi|1001019338|gb|CP006916.3|	9767	10245	0
gi|1001019338|gb|CP006916.3|	10245	10270	1
gi|1001019338|gb|CP006916.3|	10270	10321	0
gi|1001019338|gb|CP006916.3|	10321	10346	2
gi|1001019338|gb|CP006916.3|	10346	10408	0
gi|1001019338|gb|CP006916.3|	10408	10433	1
gi|1001019338|gb|CP006916.3|	10433	10575	0
gi|1001019338|gb|CP006916.3|	10575	10600	1
gi|1001019338|gb|CP006916.3|	10600	10652	0
gi|1001019338|gb|CP006916.3|	10652	10677	1
gi|1001019338|gb|CP006916.3|	10677	11019	0
gi|1001019338|gb|CP006916.3|	11019	11044	1
gi|1001019338|gb|CP006916.3|	11044	11076	0
gi|1001019338|gb|CP006916.3|	11076	11101	1
gi|1001019338|gb|CP006916.3|	11101	11136	0
gi|1001019338|gb|CP006916.3|	11136	11161	1
gi|1001019338|gb|CP006916.3|	11161	11358	0
gi|1001019338|gb|CP006916.3|	11358	11383	1
gi|1001019338|gb|CP006916.3|	11383	11461	0
gi|1001019338|gb|CP006916.3|	11461	11486	1
gi|1001019338|gb|CP006916.3|	11486	11677	0
gi|1001019338|gb|CP006916.3|	11677	11702	1
gi|1001019338|gb|CP006916.3|	11702	11930	0
gi|1001019338|gb|CP006916.3|	11930	11939	1
gi|1001019338|gb|CP006916.3|	11939	11955	3
gi|1001019338|gb|CP006916.3|	11955	11964	2
gi|1001019338|gb|CP006916.3|	11964	13085	0
gi|1001019338|gb|CP006916.3|	13085	13110	2
gi|1001019338|gb|CP006916.3|	13110	13481	0
gi|1001019338|gb|CP006916.3|	13481	13506	2
gi|1001019338|gb|CP006916.3|	13506	13517	0
gi|1001019338|gb|CP006916.3|	13517	13542	1
gi|1001019338|gb|CP006916.3|	13542	13621	0
gi|1001019338|gb|CP006916.3|	13621	13624	1
gi|1001019338|gb|CP006916.3|	13624	13646	2
gi|1001019338|gb|CP006916.3|	13646	13649	1
gi|1001019338|gb|CP006916.3|	13649	13668	0
gi|1001019338|gb|CP006916.3|	13668	13693	1
gi|1001019338|gb|CP006916.3|	13693	13734	0
gi|1001019338|gb|CP006916.3|	13734	13759	1
gi|1001019338|gb|CP006916.3|	13759	13883	0
gi|1001019338|gb|CP006916.3|	13883	13896	1
gi|1001019338|gb|CP006916.3|	13896	13908	4
gi|1001019338|gb|CP006916.3|	13908	13921	3
gi|1001019338|gb|CP006916.3|	13921	14327	0
gi|1001019338|gb|CP006916.3|	14327	14352	1
gi|1001019338|gb|CP006916.3|	14352	14367	0
gi|1001019338|gb|CP006916.3|	14367	14392	1
gi|1001019338|gb|CP006916.3|	14392	14425	0
gi|1001019338|gb|CP006916.3|	14425	14443	1
gi|1001019338|gb|CP006916.3|	14443	14466	3
gi|1001019338|gb|CP006916.3|	14466	14468	4
gi|1001019338|gb|CP006916.3|	14468	14475	2
gi|1001019338|gb|CP006916.3|	14475	14479	1
gi|1001019338|gb|CP006916.3|	14479	14481	2
gi|1001019338|gb|CP006916.3|	14481	14482	8
gi|1001019338|gb|CP006916.3|	14482	14484	9
gi|1001019338|gb|CP006916.3|	14484	14485	10
gi|1001019338|gb|CP006916.3|	14485	14491	11
gi|1001019338|gb|CP006916.3|	14491	14501	10
gi|1001019338|gb|CP006916.3|	14501	14506	11
gi|1001019338|gb|CP006916.3|	14506	14507	5
gi|1001019338|gb|CP006916.3|	14507	14509	4
gi|1001019338|gb|CP006916.3|	14509	14510	3
gi|1001019338|gb|CP006916.3|	14510	14511	2
gi|1001019338|gb|CP006916.3|	14511	14515	3
gi|1001019338|gb|CP006916.3|	14515	14520	4
gi|1001019338|gb|CP006916.3|	14520	14521	6
gi|1001019338|gb|CP006916.3|	14521	14525	7
gi|1001019338|gb|CP006916.3|	14525	14526	8
gi|1001019338|gb|CP006916.3|	14526	14536	7
gi|1001019338|gb|CP006916.3|	14536	14537	6
gi|1001019338|gb|CP006916.3|	14537	14540	8
gi|1001019338|gb|CP006916.3|	14540	14545	7
gi|1001019338|gb|CP006916.3|	14545	14546	5
gi|1001019338|gb|CP006916.3|	14546	14547	4
gi|1001019338|gb|CP006916.3|	14547	14550	5
gi|1001019338|gb|CP006916.3|	14550	14552	4
gi|1001019338|gb|CP006916.3|	14552	14554	5
gi|1001019338|gb|CP006916.3|	14554	14555	4
gi|1001019338|gb|CP006916.3|	14555	14557	5
gi|1001019338|gb|CP006916.3|	14557	14562	6
gi|1001019338|gb|CP006916.3|	14562	14563	4
gi|1001019338|gb|CP006916.3|	14563	14572	6
gi|1001019338|gb|CP006916.3|	14572	14573	5
gi|1001019338|gb|CP006916.3|	14573	14577	6
gi|1001019338|gb|CP006916.3|	14577	14579	5
gi|1001019338|gb|CP006916.3|	14579	14580	9
gi|1001019338|gb|CP006916.3|	14580	14582	8
gi|1001019338|gb|CP006916.3|	14582	14584	7
gi|1001019338|gb|CP006916.3|	14584	14586	10
gi|1001019338|gb|CP006916.3|	14586	14587	11
gi|1001019338|gb|CP006916.3|	14587	14590	12
gi|1001019338|gb|CP006916.3|	14590	14595	13
gi|1001019338|gb|CP006916.3|	14595	14596	14
gi|1001019338|gb|CP006916.3|	14596	14597	15
gi|1001019338|gb|CP006916.3|	14597	14598	16
gi|1001019338|gb|CP006916.3|	14598	14604	17
gi|1001019338|gb|CP006916.3|	14604	14605	14
gi|1001019338|gb|CP006916.3|	14605	14608	15
gi|1001019338|gb|CP006916.3|	14608	14609	18
gi|1001019338|gb|CP006916.3|	14609	14611	15
gi|1001019338|gb|CP006916.3|	14611	14612	17
gi|1001019338|gb|CP006916.3|	14612	14613	19
gi|1001019338|gb|CP006916.3|	14613	14620	18
gi|1001019338|gb|CP006916.3|	14620	14621	17
gi|1001019338|gb|CP006916.3|	14621	14622	16
gi|1001019338|gb|CP006916.3|	14622	14623	15
gi|1001019338|gb|CP006916.3|	14623	14625	13
gi|1001019338|gb|CP006916.3|	14625	14627	14
gi|1001019338|gb|CP006916.3|	14627	14630	16
gi|1001019338|gb|CP006916.3|	14630	14633	15
gi|1001019338|gb|CP006916.3|	14633	14635	12
gi|1001019338|gb|CP006916.3|	14635	14636	13
gi|1001019338|gb|CP006916.3|	14636	14637	10
gi|1001019338|gb|CP006916.3|	14637	14638	7
gi|1001019338|gb|CP006916.3|	14638	14640	6
gi|1001019338|gb|CP006916.3|	14640	14642	5
gi|1001019338|gb|CP006916.3|	14642	14646	6
gi|1001019338|gb|CP006916.3|	14646	14652	7
gi|1001019338|gb|CP006916.3|	14652	14654	5
gi|1001019338|gb|CP006916.3|	14654	14656	4
gi|1001019338|gb|CP006916.3|	14656	14658	5
gi|1001019338|gb|CP006916.3|	14658	14660	6
gi|1001019338|gb|CP006916.3|	14660	14664	5
gi|1001019338|gb|CP006916.3|	14664	14665	6
gi|1001019338|gb|CP006916.3|	14665	14667	7
gi|1001019338|gb|CP006916.3|	14667	14668	6
gi|1001019338|gb|CP006916.3|	14668	14669	7
gi|1001019338|gb|CP006916.3|	14669	14670	8
gi|1001019338|gb|CP006916.3|	14670	14671	9
gi|1001019338|gb|CP006916.3|	14671	14673	8
gi|1001019338|gb|CP006916.3|	14673	14674	9
gi|1001019338|gb|CP006916.3|	14674	14677	12
gi|1001019338|gb|CP006916.3|	14677	14678	13
gi|1001019338|gb|CP006916.3|	14678	14679	14
gi|1001019338|gb|CP006916.3|	14679	14680	15
gi|1001019338|gb|CP006916.3|	14680	14681	16
gi|1001019338|gb|CP006916.3|	14681	14682	15
gi|1001019338|gb|CP006916.3|	14682	14683	16
gi|1001019338|gb|CP006916.3|	14683	14686	15
gi|1001019338|gb|CP006916.3|	14686	14689	16
gi|1001019338|gb|CP006916.3|	14689	14690	15
gi|1001019338|gb|CP006916.3|	14690	14695	17
gi|1001019338|gb|CP006916.3|	14695	14698	16
gi|1001019338|gb|CP006916.3|	14698	14699	15
gi|1001019338|gb|CP006916.3|	14699	14700	13
gi|1001019338|gb|CP006916.3|	14700	14702	12
gi|1001019338|gb|CP006916.3|	14702	14703	11
gi|1001019338|gb|CP006916.3|	14703	14704	10
gi|1001019338|gb|CP006916.3|	14704	14705	9
gi|1001019338|gb|CP006916.3|	14705	14707	8
gi|1001019338|gb|CP006916.3|	14707	14711	7
gi|1001019338|gb|CP006916.3|	14711	14712	12
gi|1001019338|gb|CP006916.3|	14712	14714	16
gi|1001019338|gb|CP006916.3|	14714	14715	18
gi|1001019338|gb|CP006916.3|	14715	14718	20
gi|1001019338|gb|CP006916.3|	14718	14720	19
gi|1001019338|gb|CP006916.3|	14720	14722	21
gi|1001019338|gb|CP006916.3|	14722	14723	22
gi|1001019338|gb|CP006916.3|	14723	14724	23
gi|1001019338|gb|CP006916.3|	14724	14736	22
gi|1001019338|gb|CP006916.3|	14736	14737	16
gi|1001019338|gb|CP006916.3|	14737	14739	12
gi|1001019338|gb|CP006916.3|	14739	14740	10
gi|1001019338|gb|CP006916.3|	14740	14744	5
gi|1001019338|gb|CP006916.3|	14744	14745	4
gi|1001019338|gb|CP006916.3|	14745	14747	2
gi|1001019338|gb|CP006916.3|	14747	14748	1
gi|1001019338|gb|CP006916.3|	14748	14752	0
gi|1001019338|gb|CP006916.3|	14752	14755	1
gi|1001019338|gb|CP006916.3|	14755	14760	2
gi|1001019338|gb|CP006916.3|	14760	14761	3
gi|1001019338|gb|CP006916.3|	14761	14762	5
gi|1001019338|gb|CP006916.3|	14762	14764	6
gi|1001019338|gb|CP006916.3|	14764	14765	7
gi|1001019338|gb|CP006916.3|	14765	14768	8
gi|1001019338|gb|CP006916.3|	14768	14777	9
gi|1001019338|gb|CP006916.3|	14777	14778	8
gi|1001019338|gb|CP006916.3|	14778	14781	9
gi|1001019338|gb|CP006916.3|	14781	14785	11
gi|1001019338|gb|CP006916.3|	14785	14786	10
gi|1001019338|gb|CP006916.3|	14786	14787	9
gi|1001019338|gb|CP006916.3|	14787	14789	10
gi|1001019338|gb|CP006916.3|	14789	14790	9
gi|1001019338|gb|CP006916.3|	14790	14791	8
gi|1001019338|gb|CP006916.3|	14791	14793	9
gi|1001019338|gb|CP006916.3|	14793	14794	8
gi|1001019338|gb|CP006916.3|	14794	14800	9
gi|1001019338|gb|CP006916.3|	14800	14803	10
gi|1001019338|gb|CP006916.3|	14803	14806	9
gi|1001019338|gb|CP006916.3|	14806	14811	7
gi|1001019338|gb|CP006916.3|	14811	14812	6
gi|1001019338|gb|CP006916.3|	14812	14816	4
gi|1001019338|gb|CP006916.3|	14816	14818	3
gi|1001019338|gb|CP006916.3|	14818	14819	5
gi|1001019338|gb|CP006916.3|	14819	14820	6
gi|1001019338|gb|CP006916.3|	14820	14825	7
gi|1001019338|gb|CP006916.3|	14825	14827	6
gi|1001019338|gb|CP006916.3|	14827	14830	10
gi|1001019338|gb|CP006916.3|	14830	14835	9
gi|1001019338|gb|CP006916.3|	14835	14840	11
gi|1001019338|gb|CP006916.3|	14840	14842	12
gi|1001019338|gb|CP006916.3|	14842	14843	14
gi|1001019338|gb|CP006916.3|	14843	14846	13
gi|1001019338|gb|CP006916.3|	14846	14850	14
gi|1001019338|gb|CP006916.3|	14850	14852	15
gi|1001019338|gb|CP006916.3|	14852	14853	11
gi|1001019338|gb|CP006916.3|	14853	14856	12
gi|1001019338|gb|CP006916.3|	14856	14857	13
gi|1001019338|gb|CP006916.3|	14857	14864	14
gi|1001019338|gb|CP006916.3|	14864	14865	15
gi|1001019338|gb|CP006916.3|	14865	14866	14
gi|1001019338|gb|CP006916.3|	14866	14867	15
gi|1001019338|gb|CP006916.3|	14867	14869	17
gi|1001019338|gb|CP006916.3|	14869	14870	15
gi|1001019338|gb|CP006916.3|	14870	14875	14
gi|1001019338|gb|CP006916.3|	14875	14878	13
gi|1001019338|gb|CP006916.3|	14878	14879	12
gi|1001019338|gb|CP006916.3|	14879	14881	13
gi|1001019338|gb|CP006916.3|	14881	14882	12
gi|1001019338|gb|CP006916.3|	14882	14885	11
gi|1001019338|gb|CP006916.3|	14885	14889	9
gi|1001019338|gb|CP006916.3|	14889	14891	8
gi|1001019338|gb|CP006916.3|	14891	14892	7
gi|1001019338|gb|CP006916.3|	14892	14893	3
gi|1001019338|gb|CP006916.3|	14893	14894	2
gi|1001019338|gb|CP006916.3|	14894	14896	4
gi|1001019338|gb|CP006916.3|	14896	14899	3
gi|1001019338|gb|CP006916.3|	14899	14903	5
gi|1001019338|gb|CP006916.3|	14903	14904	6
gi|1001019338|gb|CP006916.3|	14904	14906	5
gi|1001019338|gb|CP006916.3|	14906	14907	6
gi|1001019338|gb|CP006916.3|	14907	14908	11
gi|1001019338|gb|CP006916.3|	14908	14915	12
gi|1001019338|gb|CP006916.3|	14915	14919	16
gi|1001019338|gb|CP006916.3|	14919	14920	14
gi|1001019338|gb|CP006916.3|	14920	14924	15
gi|1001019338|gb|CP006916.3|	14924	14926	13
gi|1001019338|gb|CP006916.3|	14926	14928	14
gi|1001019338|gb|CP006916.3|	14928	14932	13
gi|1001019338|gb|CP006916.3|	14932	14933	8
gi|1001019338|gb|CP006916.3|	14933	14934	9
gi|1001019338|gb|CP006916.3|	14934	14936	10
gi|1001019338|gb|CP006916.3|	14936	14937	13
gi|1001019338|gb|CP006916.3|	14937	14939	15
gi|1001019338|gb|CP006916.3|	14939	14940	16
gi|1001019338|gb|CP006916.3|	14940	14942	15
gi|1001019338|gb|CP006916.3|	14942	14943	21
gi|1001019338|gb|CP006916.3|	14943	14944	23
gi|1001019338|gb|CP006916.3|	14944	14945	24
gi|1001019338|gb|CP006916.3|	14945	14947	23
gi|1001019338|gb|CP006916.3|	14947	14949	25
gi|1001019338|gb|CP006916.3|	14949	14950	27
gi|1001019338|gb|CP006916.3|	14950	14951	28
gi|1001019338|gb|CP006916.3|	14951	14952	32
gi|1001019338|gb|CP006916.3|	14952	14953	34
gi|1001019338|gb|CP006916.3|	14953	14954	37
gi|1001019338|gb|CP006916.3|	14954	14955	38
gi|1001019338|gb|CP006916.3|	14955	14956	40
gi|1001019338|gb|CP006916.3|	14956	14958	41
gi|1001019338|gb|CP006916.3|	14958	14960	47
gi|1001019338|gb|CP006916.3|	14960	14961	49
gi|1001019338|gb|CP006916.3|	14961	14962	52
gi|1001019338|gb|CP006916.3|	14962	14964	50
gi|1001019338|gb|CP006916.3|	14964	14965	49
gi|1001019338|gb|CP006916.3|	14965	14967	46
gi|1001019338|gb|CP006916.3|	14967	14968	40
gi|1001019338|gb|CP006916.3|	14968	14970	42
gi|1001019338|gb|CP006916.3|	14970	14972	43
gi|1001019338|gb|CP006916.3|	14972	14975	41
gi|1001019338|gb|CP006916.3|	14975	14976	43
gi|1001019338|gb|CP006916.3|	14976	14977	38
gi|1001019338|gb|CP006916.3|	14977	14978	37
gi|1001019338|gb|CP006916.3|	14978	14979	34
gi|1001019338|gb|CP006916.3|	14979	14980	33
gi|1001019338|gb|CP006916.3|	14980	14981	32
gi|1001019338|gb|CP006916.3|	14981	14982	33
gi|1001019338|gb|CP006916.3|	14982	14983	35
gi|1001019338|gb|CP006916.3|	14983	14984	28
gi|1001019338|gb|CP006916.3|	14984	14986	27
gi|1001019338|gb|CP006916.3|	14986	14990	21
gi|1001019338|gb|CP006916.3|	14990	14992	24
gi|1001019338|gb|CP006916.3|	14992	14993	25
gi|1001019338|gb|CP006916.3|	14993	14995	21
gi|1001019338|gb|CP006916.3|	14995	14999	20
gi|1001019338|gb|CP006916.3|	14999	15000	19
gi|1001019338|gb|CP006916.3|	15000	15001	18
gi|1001019338|gb|CP006916.3|	15001	15003	19
gi|1001019338|gb|CP006916.3|	15003	15005	20
gi|1001019338|gb|CP006916.3|	15005	15006	21
gi|1001019338|gb|CP006916.3|	15006	15007	20
gi|1001019338|gb|CP006916.3|	15007	15008	22
gi|1001019338|gb|CP006916.3|	15008	15009	24
gi|1001019338|gb|CP006916.3|	15009	15011	27
gi|1001019338|gb|CP006916.3|	15011	15012	28
gi|1001019338|gb|CP006916.3|	15012	15013	29
gi|1001019338|gb|CP006916.3|	15013	15014	31
gi|1001019338|gb|CP006916.3|	15014	15015	32
gi|1001019338|gb|CP006916.3|	15015	15017	29
gi|1001019338|gb|CP006916.3|	15017	15018	28
gi|1001019338|gb|CP006916.3|	15018	15019	30
gi|1001019338|gb|CP006916.3|	15019	15024	29
gi|1001019338|gb|CP006916.3|	15024	15025	28
gi|1001019338|gb|CP006916.3|	15025	15026	26
gi|1001019338|gb|CP006916.3|	15026	15027	25
gi|1001019338|gb|CP006916.3|	15027	15028	24
gi|1001019338|gb|CP006916.3|	15028	15031	27
gi|1001019338|gb|CP006916.3|	15031	15032	25
gi|1001019338|gb|CP006916.3|	15032	15033	24
gi|1001019338|gb|CP006916.3|	15033	15034	21
gi|1001019338|gb|CP006916.3|	15034	15035	19
gi|1001019338|gb|CP006916.3|	15035	15036	17
gi|1001019338|gb|CP006916.3|	15036	15037	16
gi|1001019338|gb|CP006916.3|	15037	15038	18
gi|1001019338|gb|CP006916.3|	15038	15043	16
gi|1001019338|gb|CP006916.3|	15043	15047	15
gi|1001019338|gb|CP006916.3|	15047	15048	18
gi|1001019338|gb|CP006916.3|	15048	15050	20
gi|1001019338|gb|CP006916.3|	15050	15053	21
gi|1001019338|gb|CP006916.3|	15053	15055	17
gi|1001019338|gb|CP006916.3|	15055	15056	18
gi|1001019338|gb|CP006916.3|	15056	15057	19
gi|1001019338|gb|CP006916.3|	15057	15058	16
gi|1001019338|gb|CP006916.3|	15058	15059	17
gi|1001019338|gb|CP006916.3|	15059	15061	16
gi|1001019338|gb|CP006916.3|	15061	15062	21
gi|1001019338|gb|CP006916.3|	15062	15064	19
gi|1001019338|gb|CP006916.3|	15064	15065	22
gi|1001019338|gb|CP006916.3|	15065	15067	33
gi|1001019338|gb|CP006916.3|	15067	15068	37
gi|1001019338|gb|CP006916.3|	15068	15069	36
gi|1001019338|gb|CP006916.3|	15069	15070	38
gi|1001019338|gb|CP006916.3|	15070	15072	40
gi|1001019338|gb|CP006916.3|	15072	15073	37
gi|1001019338|gb|CP006916.3|	15073	15077	36
gi|1001019338|gb|CP006916.3|	15077	15078	37
gi|1001019338|gb|CP006916.3|	15078	15079	39
gi|1001019338|gb|CP006916.3|	15079	15080	41
gi|1001019338|gb|CP006916.3|	15080	15081	38
gi|1001019338|gb|CP006916.3|	15081	15082	37
gi|1001019338|gb|CP006916.3|	15082	15083	39
gi|1001019338|gb|CP006916.3|	15083	15085	38
gi|1001019338|gb|CP006916.3|	15085	15086	39
gi|1001019338|gb|CP006916.3|	15086	15087	36
gi|1001019338|gb|CP006916.3|	15087	15089	37
gi|1001019338|gb|CP006916.3|	15089	15090	34
gi|1001019338|gb|CP006916.3|	15090	15091	23
gi|1001019338|gb|CP006916.3|	15091	15092	24
gi|1001019338|gb|CP006916.3|	15092	15093	25
gi|1001019338|gb|CP006916.3|	15093	15094	31
gi|1001019338|gb|CP006916.3|	15094	15095	29
gi|1001019338|gb|CP006916.3|	15095	15100	30
gi|1001019338|gb|CP006916.3|	15100	15102	29
gi|1001019338|gb|CP006916.3|	15102	15103	28
gi|1001019338|gb|CP006916.3|	15103	15104	26
gi|1001019338|gb|CP006916.3|	15104	15107	24
gi|1001019338|gb|CP006916.3|	15107	15109	22
gi|1001019338|gb|CP006916.3|	15109	15111	23
gi|1001019338|gb|CP006916.3|	15111	15112	21
gi|1001019338|gb|CP006916.3|	15112	15116	19
gi|1001019338|gb|CP006916.3|	15116	15117	20
gi|1001019338|gb|CP006916.3|	15117	15118	16
gi|1001019338|gb|CP006916.3|	15118	15120	10
gi|1001019338|gb|CP006916.3|	15120	15122	7
gi|1001019338|gb|CP006916.3|	15122	15123	8
gi|1001019338|gb|CP006916.3|	15123	15125	7
gi|1001019338|gb|CP006916.3|	15125	15127	8
gi|1001019338|gb|CP006916.3|	15127	15128	9
gi|1001019338|gb|CP006916.3|	15128	15129	13
gi|1001019338|gb|CP006916.3|	15129	15131	17
gi|1001019338|gb|CP006916.3|	15131	15134	19
gi|1001019338|gb|CP006916.3|	15134	15135	18
gi|1001019338|gb|CP006916.3|	15135	15139	17
gi|1001019338|gb|CP006916.3|	15139	15140	16
gi|1001019338|gb|CP006916.3|	15140	15141	18
gi|1001019338|gb|CP006916.3|	15141	15142	16
gi|1001019338|gb|CP006916.3|	15142	15145	15
gi|1001019338|gb|CP006916.3|	15145	15147	18
gi|1001019338|gb|CP006916.3|	15147	15148	17
gi|1001019338|gb|CP006916.3|	15148	15149	20
gi|1001019338|gb|CP006916.3|	15149	15150	23
gi|1001019338|gb|CP006916.3|	15150	15152	24
gi|1001019338|gb|CP006916.3|	15152	15153	25
gi|1001019338|gb|CP006916.3|	15153	15154	26
gi|1001019338|gb|CP006916.3|	15154	15156	22
gi|1001019338|gb|CP006916.3|	15156	15163	23
gi|1001019338|gb|CP006916.3|	15163	15164	24
gi|1001019338|gb|CP006916.3|	15164	15165	25
gi|1001019338|gb|CP006916.3|	15165	15167	23
gi|1001019338|gb|CP006916.3|	15167	15168	27
gi|1001019338|gb|CP006916.3|	15168	15170	28
gi|1001019338|gb|CP006916.3|	15170	15171	25
gi|1001019338|gb|CP006916.3|	15171	15172	26
gi|1001019338|gb|CP006916.3|	15172	15173	27
gi|1001019338|gb|CP006916.3|	15173	15174	26
gi|1001019338|gb|CP006916.3|	15174	15177	23
gi|1001019338|gb|CP006916.3|	15177	15178	21
gi|1001019338|gb|CP006916.3|	15178	15179	16
gi|1001019338|gb|CP006916.3|	15179	15180	17
gi|1001019338|gb|CP006916.3|	15180	15181	20
gi|1001019338|gb|CP006916.3|	15181	15182	17
gi|1001019338|gb|CP006916.3|	15182	15183	18
gi|1001019338|gb|CP006916.3|	15183	15185	19
gi|1001019338|gb|CP006916.3|	15185	15188	20
gi|1001019338|gb|CP006916.3|	15188	15189	19
gi|1001019338|gb|CP006916.3|	15189	15191	18
gi|1001019338|gb|CP006916.3|	15191	15192	19
gi|1001019338|gb|CP006916.3|	15192	15193	17
gi|1001019338|gb|CP006916.3|	15193	15195	20
gi|1001019338|gb|CP006916.3|	15195	15196	21
gi|1001019338|gb|CP006916.3|	15196	15198	20
gi|1001019338|gb|CP006916.3|	15198	15199	18
gi|1001019338|gb|CP006916.3|	15199	15200	19
gi|1001019338|gb|CP006916.3|	15200	15201	20
gi|1001019338|gb|CP006916.3|	15201	15202	21
gi|1001019338|gb|CP006916.3|	15202	15203	22
gi|1001019338|gb|CP006916.3|	15203	15204	25
gi|1001019338|gb|CP006916.3|	15204	15205	24
gi|1001019338|gb|CP006916.3|	15205	15207	21
gi|1001019338|gb|CP006916.3|	15207	15208	22
gi|1001019338|gb|CP006916.3|	15208	15211	21
gi|1001019338|gb|CP006916.3|	15211	15213	23
gi|1001019338|gb|CP006916.3|	15213	15214	24
gi|1001019338|gb|CP006916.3|	15214	15216	25
gi|1001019338|gb|CP006916.3|	15216	15218	24
gi|1001019338|gb|CP006916.3|	15218	15221	21
gi|1001019338|gb|CP006916.3|	15221	15222	24
gi|1001019338|gb|CP006916.3|	15222	15224	23
gi|1001019338|gb|CP006916.3|	15224	15225	22
gi|1001019338|gb|CP006916.3|	15225	15226	21
gi|1001019338|gb|CP006916.3|	15226	15227	20
gi|1001019338|gb|CP006916.3|	15227	15228	19
gi|1001019338|gb|CP006916.3|	15228	15232	16
gi|1001019338|gb|CP006916.3|	15232	15233	17
gi|1001019338|gb|CP006916.3|	15233	15235	20
gi|1001019338|gb|CP006916.3|	15235	15236	19
gi|1001019338|gb|CP006916.3|	15236	15238	17
gi|1001019338|gb|CP006916.3|	15238	15242	16
gi|1001019338|gb|CP006916.3|	15242	15243	14
gi|1001019338|gb|CP006916.3|	15243	15246	13
gi|1001019338|gb|CP006916.3|	15246	15250	10
gi|1001019338|gb|CP006916.3|	15250	15252	9
gi|1001019338|gb|CP006916.3|	15252	15253	10
gi|1001019338|gb|CP006916.3|	15253	15254	11
gi|1001019338|gb|CP006916.3|	15254	15255	12
gi|1001019338|gb|CP006916.3|	15255	15256	13
gi|1001019338|gb|CP006916.3|	15256	15257	14
gi|1001019338|gb|CP006916.3|	15257	15258	13
gi|1001019338|gb|CP006916.3|	15258	15261	10
gi|1001019338|gb|CP006916.3|	15261	15262	12
gi|1001019338|gb|CP006916.3|	15262	15264	13
gi|1001019338|gb|CP006916.3|	15264	15265	12
gi|1001019338|gb|CP006916.3|	15265	15268	13
gi|1001019338|gb|CP006916.3|	15268	15270	14
gi|1001019338|gb|CP006916.3|	15270	15271	13
gi|1001019338|gb|CP006916.3|	15271	15272	16
gi|1001019338|gb|CP006916.3|	15272	15273	17
gi|1001019338|gb|CP006916.3|	15273	15274	18
gi|1001019338|gb|CP006916.3|	15274	15275	20
gi|1001019338|gb|CP006916.3|	15275	15277	19
gi|1001019338|gb|CP006916.3|	15277	15278	18
gi|1001019338|gb|CP006916.3|	15278	15279	20
gi|1001019338|gb|CP006916.3|	15279	15281	19
gi|1001019338|gb|CP006916.3|	15281	15282	18
gi|1001019338|gb|CP006916.3|	15282	15286	17
gi|1001019338|gb|CP006916.3|	15286	15287	15
gi|1001019338|gb|CP006916.3|	15287	15290	14
gi|1001019338|gb|CP006916.3|	15290	15291	13
gi|1001019338|gb|CP006916.3|	15291	15292	14
gi|1001019338|gb|CP006916.3|	15292	15293	16
gi|1001019338|gb|CP006916.3|	15293	15295	22
gi|1001019338|gb|CP006916.3|	15295	15296	25
gi|1001019338|gb|CP006916.3|	15296	15297	23
gi|1001019338|gb|CP006916.3|	15297	15299	22
gi|1001019338|gb|CP006916.3|	15299	15300	20
gi|1001019338|gb|CP006916.3|	15300	15302	21
gi|1001019338|gb|CP006916.3|	15302	15303	34
gi|1001019338|gb|CP006916.3|	15303	15304	31
gi|1001019338|gb|CP006916.3|	15304	15305	32
gi|1001019338|gb|CP006916.3|	15305	15307	31
gi|1001019338|gb|CP006916.3|	15307	15314	30
gi|1001019338|gb|CP006916.3|	15314	15316	31
gi|1001019338|gb|CP006916.3|	15316	15317	30
gi|1001019338|gb|CP006916.3|	15317	15318	28
gi|1001019338|gb|CP006916.3|	15318	15320	21
gi|1001019338|gb|CP006916.3|	15320	15321	19
gi|1001019338|gb|CP006916.3|	15321	15322	18
gi|1001019338|gb|CP006916.3|	15322	15323	20
gi|1001019338|gb|CP006916.3|	15323	15325	19
gi|1001019338|gb|CP006916.3|	15325	15327	18
gi|1001019338|gb|CP006916.3|	15327	15328	7
gi|1001019338|gb|CP006916.3|	15328	15329	10
gi|1001019338|gb|CP006916.3|	15329	15336	11
gi|1001019338|gb|CP006916.3|	15336	15338	12
gi|1001019338|gb|CP006916.3|	15338	15342	13
gi|1001019338|gb|CP006916.3|	15342	15343	14
gi|1001019338|gb|CP006916.3|	15343	15344	18
gi|1001019338|gb|CP006916.3|	15344	15345	19
gi|1001019338|gb|CP006916.3|	15345	15347	18
gi|1001019338|gb|CP006916.3|	15347	15348	16
gi|1001019338|gb|CP006916.3|	15348	15349	17
gi|1001019338|gb|CP006916.3|	15349	15350	18
gi|1001019338|gb|CP006916.3|	15350	15352	19
gi|1001019338|gb|CP006916.3|	15352	15353	17
gi|1001019338|gb|CP006916.3|	15353	15354	14
gi|1001019338|gb|CP006916.3|	15354	15357	12
gi|1001019338|gb|CP006916.3|	15357	15358	13
gi|1001019338|gb|CP006916.3|	15358	15359	16
gi|1001019338|gb|CP006916.3|	15359	15361	17
gi|1001019338|gb|CP006916.3|	15361	15363	19
gi|1001019338|gb|CP006916.3|	15363	15364	18
gi|1001019338|gb|CP006916.3|	15364	15365	17
gi|1001019338|gb|CP006916.3|	15365	15366	18
gi|1001019338|gb|CP006916.3|	15366	15367	19
gi|1001019338|gb|CP006916.3|	15367	15368	18
gi|1001019338|gb|CP006916.3|	15368	15369	17
gi|1001019338|gb|CP006916.3|	15369	15370	16
gi|1001019338|gb|CP006916.3|	15370	15371	17
gi|1001019338|gb|CP006916.3|	15371	15372	18
gi|1001019338|gb|CP006916.3|	15372	15373	24
gi|1001019338|gb|CP006916.3|	15373	15374	25
gi|1001019338|gb|CP006916.3|	15374	15375	27
gi|1001019338|gb|CP006916.3|	15375	15380	28
gi|1001019338|gb|CP006916.3|	15380	15381	29
gi|1001019338|gb|CP006916.3|	15381	15382	31
gi|1001019338|gb|CP006916.3|	15382	15383	30
gi|1001019338|gb|CP006916.3|	15383	15384	28
gi|1001019338|gb|CP006916.3|	15384	15386	27
gi|1001019338|gb|CP006916.3|	15386	15387	25
gi|1001019338|gb|CP006916.3|	15387	15390	27
gi|1001019338|gb|CP006916.3|	15390	15391	26
gi|1001019338|gb|CP006916.3|	15391	15393	25
gi|1001019338|gb|CP006916.3|	15393	15394	22
gi|1001019338|gb|CP006916.3|	15394	15395	24
gi|1001019338|gb|CP006916.3|	15395	15396	23
gi|1001019338|gb|CP006916.3|	15396	15397	24
gi|1001019338|gb|CP006916.3|	15397	15398	18
gi|1001019338|gb|CP006916.3|	15398	15399	16
gi|1001019338|gb|CP006916.3|	15399	15401	13
gi|1001019338|gb|CP006916.3|	15401	15403	15
gi|1001019338|gb|CP006916.3|	15403	15405	17
gi|1001019338|gb|CP006916.3|	15405	15406	16
gi|1001019338|gb|CP006916.3|	15406	15407	14
gi|1001019338|gb|CP006916.3|	15407	15408	18
gi|1001019338|gb|CP006916.3|	15408	15409	17
gi|1001019338|gb|CP006916.3|	15409	15410	18
gi|1001019338|gb|CP006916.3|	15410	15411	21
gi|1001019338|gb|CP006916.3|	15411	15412	20
gi|1001019338|gb|CP006916.3|	15412	15413	22
gi|1001019338|gb|CP006916.3|	15413	15416	25
gi|1001019338|gb|CP006916.3|	15416	15417	28
gi|1001019338|gb|CP006916.3|	15417	15418	31
gi|1001019338|gb|CP006916.3|	15418	15419	33
gi|1001019338|gb|CP006916.3|	15419	15420	32
gi|1001019338|gb|CP006916.3|	15420	15421	37
gi|1001019338|gb|CP006916.3|	15421	15423	36
gi|1001019338|gb|CP006916.3|	15423	15425	38
gi|1001019338|gb|CP006916.3|	15425	15426	43
gi|1001019338|gb|CP006916.3|	15426	15427	42
gi|1001019338|gb|CP006916.3|	15427	15428	46
gi|1001019338|gb|CP006916.3|	15428	15430	44
gi|1001019338|gb|CP006916.3|	15430	15431	45
gi|1001019338|gb|CP006916.3|	15431	15433	48
gi|1001019338|gb|CP006916.3|	15433	15434	49
gi|1001019338|gb|CP006916.3|	15434	15435	48
gi|1001019338|gb|CP006916.3|	15435	15436	45
gi|1001019338|gb|CP006916.3|	15436	15437	47
gi|1001019338|gb|CP006916.3|	15437	15438	44
gi|1001019338|gb|CP006916.3|	15438	15439	41
gi|1001019338|gb|CP006916.3|	15439	15441	42
gi|1001019338|gb|CP006916.3|	15441	15442	39
gi|1001019338|gb|CP006916.3|	15442	15443	36
gi|1001019338|gb|CP006916.3|	15443	15444	35
gi|1001019338|gb|CP006916.3|	15444	15445	34
gi|1001019338|gb|CP006916.3|	15445	15446	29
gi|1001019338|gb|CP006916.3|	15446	15447	28
gi|1001019338|gb|CP006916.3|	15447	15448	30
gi|1001019338|gb|CP006916.3|	15448	15450	28
gi|1001019338|gb|CP006916.3|	15450	15451	21
gi|1001019338|gb|CP006916.3|	15451	15452	20
gi|1001019338|gb|CP006916.3|	15452	15454	17
gi|1001019338|gb|CP006916.3|	15454	15455	19
gi|1001019338|gb|CP006916.3|	15455	15456	18
gi|1001019338|gb|CP006916.3|	15456	15457	15
gi|1001019338|gb|CP006916.3|	15457	15458	12
gi|1001019338|gb|CP006916.3|	15458	15461	11
gi|1001019338|gb|CP006916.3|	15461	15462	9
gi|1001019338|gb|CP006916.3|	15462	15464	8
gi|1001019338|gb|CP006916.3|	15464	15466	7
gi|1001019338|gb|CP006916.3|	15466	15467	8
gi|1001019338|gb|CP006916.3|	15467	15470	9
gi|1001019338|gb|CP006916.3|	15470	15472	10
gi|1001019338|gb|CP006916.3|	15472	15475	9
gi|1001019338|gb|CP006916.3|	15475	15478	11
gi|1001019338|gb|CP006916.3|	15478	15479	12
gi|1001019338|gb|CP006916.3|	15479	15480	10
gi|1001019338|gb|CP006916.3|	15480	15481	12
gi|1001019338|gb|CP006916.3|	15481	15482	13
gi|1001019338|gb|CP006916.3|	15482	15484	16
gi|1001019338|gb|CP006916.3|	15484	15486	17
gi|1001019338|gb|CP006916.3|	15486	15487	19
gi|1001019338|gb|CP006916.3|	15487	15488	20
gi|1001019338|gb|CP006916.3|	15488	15489	23
gi|1001019338|gb|CP006916.3|	15489	15490	26
gi|1001019338|gb|CP006916.3|	15490	15491	30
gi|1001019338|gb|CP006916.3|	15491	15492	29
gi|1001019338|gb|CP006916.3|	15492	15493	30
gi|1001019338|gb|CP006916.3|	15493	15495	29
gi|1001019338|gb|CP006916.3|	15495	15496	28
gi|1001019338|gb|CP006916.3|	15496	15497	29
gi|1001019338|gb|CP006916.3|	15497	15499	28
gi|1001019338|gb|CP006916.3|	15499	15500	30
gi|1001019338|gb|CP006916.3|	15500	15501	28
gi|1001019338|gb|CP006916.3|	15501	15502	34
gi|1001019338|gb|CP006916.3|	15502	15503	33
gi|1001019338|gb|CP006916.3|	15503	15504	32
gi|1001019338|gb|CP006916.3|	15504	15506	33
gi|1001019338|gb|CP006916.3|	15506	15507	32
gi|1001019338|gb|CP006916.3|	15507	15508	31
gi|1001019338|gb|CP006916.3|	15508	15509	32
gi|1001019338|gb|CP006916.3|	15509	15510	31
gi|1001019338|gb|CP006916.3|	15510	15512	35
gi|1001019338|gb|CP006916.3|	15512	15513	42
gi|1001019338|gb|CP006916.3|	15513	15514	40
gi|1001019338|gb|CP006916.3|	15514	15515	42
gi|1001019338|gb|CP006916.3|	15515	15517	43
gi|1001019338|gb|CP006916.3|	15517	15522	41
gi|1001019338|gb|CP006916.3|	15522	15524	42
gi|1001019338|gb|CP006916.3|	15524	15526	41
gi|1001019338|gb|CP006916.3|	15526	15527	35
gi|1001019338|gb|CP006916.3|	15527	15529	36
gi|1001019338|gb|CP006916.3|	15529	15533	35
gi|1001019338|gb|CP006916.3|	15533	15534	37
gi|1001019338|gb|CP006916.3|	15534	15535	38
gi|1001019338|gb|CP006916.3|	15535	15536	36
gi|1001019338|gb|CP006916.3|	15536	15537	34
gi|1001019338|gb|CP006916.3|	15537	15538	26
gi|1001019338|gb|CP006916.3|	15538	15539	25
gi|1001019338|gb|CP006916.3|	15539	15540	22
gi|1001019338|gb|CP006916.3|	15540	15541	17
gi|1001019338|gb|CP006916.3|	15541	15542	18
gi|1001019338|gb|CP006916.3|	15542	15543	20
gi|1001019338|gb|CP006916.3|	15543	15546	21
gi|1001019338|gb|CP006916.3|	15546	15548	24
gi|1001019338|gb|CP006916.3|	15548	15549	29
gi|1001019338|gb|CP006916.3|	15549	15550	28
gi|1001019338|gb|CP006916.3|	15550	15552	29
gi|1001019338|gb|CP006916.3|	15552	15553	28
gi|1001019338|gb|CP006916.3|	15553	15555	30
gi|1001019338|gb|CP006916.3|	15555	15556	28
gi|1001019338|gb|CP006916.3|	15556	15557	30
gi|1001019338|gb|CP006916.3|	15557	15558	27
gi|1001019338|gb|CP006916.3|	15558	15559	25
gi|1001019338|gb|CP006916.3|	15559	15560	28
gi|1001019338|gb|CP006916.3|	15560	15561	31
gi|1001019338|gb|CP006916.3|	15561	15562	35
gi|1001019338|gb|CP006916.3|	15562	15563	39
gi|1001019338|gb|CP006916.3|	15563	15564	41
gi|1001019338|gb|CP006916.3|	15564	15565	46
gi|1001019338|gb|CP006916.3|	15565	15566	50
gi|1001019338|gb|CP006916.3|	15566	15568	56
gi|1001019338|gb|CP006916.3|	15568	15571	55
gi|1001019338|gb|CP006916.3|	15571	15572	53
gi|1001019338|gb|CP006916.3|	15572	15573	54
gi|1001019338|gb|CP006916.3|	15573	15574	49
gi|1001019338|gb|CP006916.3|	15574	15577	52
gi|1001019338|gb|CP006916.3|	15577	15578	54
gi|1001019338|gb|CP006916.3|	15578	15579	52
gi|1001019338|gb|CP006916.3|	15579	15581	54
gi|1001019338|gb|CP006916.3|	15581	15583	52
gi|1001019338|gb|CP006916.3|	15583	15584	53
gi|1001019338|gb|CP006916.3|	15584	15585	52
gi|1001019338|gb|CP006916.3|	15585	15586	54
gi|1001019338|gb|CP006916.3|	15586	15587	58
gi|1001019338|gb|CP006916.3|	15587	15588	57
gi|1001019338|gb|CP006916.3|	15588	15589	55
gi|1001019338|gb|CP006916.3|	15589	15590	49
gi|1001019338|gb|CP006916.3|	15590	15591	45
gi|1001019338|gb|CP006916.3|	15591	15592	39
gi|1001019338|gb|CP006916.3|	15592	15594	37
gi|1001019338|gb|CP006916.3|	15594	15596	39
gi|1001019338|gb|CP006916.3|	15596	15598	37
gi|1001019338|gb|CP006916.3|	15598	15599	38
gi|1001019338|gb|CP006916.3|	15599	15600	40
gi|1001019338|gb|CP006916.3|	15600	15601	42
gi|1001019338|gb|CP006916.3|	15601	15602	43
gi|1001019338|gb|CP006916.3|	15602	15603	41
gi|1001019338|gb|CP006916.3|	15603	15604	44
gi|1001019338|gb|CP006916.3|	15604	15605	43
gi|1001019338|gb|CP006916.3|	15605	15607	44
gi|1001019338|gb|CP006916.3|	15607	15608	45
gi|1001019338|gb|CP006916.3|	15608	15609	43
gi|1001019338|gb|CP006916.3|	15609	15610	41
gi|1001019338|gb|CP006916.3|	15610	15611	34
gi|1001019338|gb|CP006916.3|	15611	15612	26
gi|1001019338|gb|CP006916.3|	15612	15613	23
gi|1001019338|gb|CP006916.3|	15613	15615	28
gi|1001019338|gb|CP006916.3|	15615	15618	29
gi|1001019338|gb|CP006916.3|	15618	15619	32
gi|1001019338|gb|CP006916.3|	15619	15621	31
gi|1001019338|gb|CP006916.3|	15621	15622	32
gi|1001019338|gb|CP006916.3|	15622	15623	33
gi|1001019338|gb|CP006916.3|	15623	15624	35
gi|1001019338|gb|CP006916.3|	15624	15625	33
gi|1001019338|gb|CP006916.3|	15625	15627	30
gi|1001019338|gb|CP006916.3|	15627	15628	33
gi|1001019338|gb|CP006916.3|	15628	15630	30
gi|1001019338|gb|CP006916.3|	15630	15632	29
gi|1001019338|gb|CP006916.3|	15632	15634	28
gi|1001019338|gb|CP006916.3|	15634	15635	27
gi|1001019338|gb|CP006916.3|	15635	15638	28
gi|1001019338|gb|CP006916.3|	15638	15639	23
gi|1001019338|gb|CP006916.3|	15639	15640	22
gi|1001019338|gb|CP006916.3|	15640	15641	21
gi|1001019338|gb|CP006916.3|	15641	15643	20
gi|1001019338|gb|CP006916.3|	15643	15644	17
gi|1001019338|gb|CP006916.3|	15644	15645	16
gi|1001019338|gb|CP006916.3|	15645	15646	18
gi|1001019338|gb|CP006916.3|	15646	15647	17
gi|1001019338|gb|CP006916.3|	15647	15648	14
gi|1001019338|gb|CP006916.3|	15648	15649	11
gi|1001019338|gb|CP006916.3|	15649	15650	8
gi|1001019338|gb|CP006916.3|	15650	15651	10
gi|1001019338|gb|CP006916.3|	15651	15652	9
gi|1001019338|gb|CP006916.3|	15652	15654	6
gi|1001019338|gb|CP006916.3|	15654	15656	7
gi|1001019338|gb|CP006916.3|	15656	15657	9
gi|1001019338|gb|CP006916.3|	15657	15659	13
gi|1001019338|gb|CP006916.3|	15659	15660	14
gi|1001019338|gb|CP006916.3|	15660	15663	15
gi|1001019338|gb|CP006916.3|	15663	15668	18
gi|1001019338|gb|CP006916.3|	15668	15670	20
gi|1001019338|gb|CP006916.3|	15670	15675	19
gi|1001019338|gb|CP006916.3|	15675	15678	17
gi|1001019338|gb|CP006916.3|	15678	15679	18
gi|1001019338|gb|CP006916.3|	15679	15680	16
gi|1001019338|gb|CP006916.3|	15680	15681	17
gi|1001019338|gb|CP006916.3|	15681	15682	15
gi|1001019338|gb|CP006916.3|	15682	15684	11
gi|1001019338|gb|CP006916.3|	15684	15685	10
gi|1001019338|gb|CP006916.3|	15685	15688	8
gi|1001019338|gb|CP006916.3|	15688	15689	6
gi|1001019338|gb|CP006916.3|	15689	15693	7
gi|1001019338|gb|CP006916.3|	15693	15697	6
gi|1001019338|gb|CP006916.3|	15697	15698	7
gi|1001019338|gb|CP006916.3|	15698	15699	10
gi|1001019338|gb|CP006916.3|	15699	15703	11
gi|1001019338|gb|CP006916.3|	15703	15705	10
gi|1001019338|gb|CP006916.3|	15705	15710	9
gi|1001019338|gb|CP006916.3|	15710	15712	10
gi|1001019338|gb|CP006916.3|	15712	15713	11
gi|1001019338|gb|CP006916.3|	15713	15714	10
gi|1001019338|gb|CP006916.3|	15714	15716	9
gi|1001019338|gb|CP006916.3|	15716	15719	11
gi|1001019338|gb|CP006916.3|	15719	15720	14
gi|1001019338|gb|CP006916.3|	15720	15721	13
gi|1001019338|gb|CP006916.3|	15721	15722	15
gi|1001019338|gb|CP006916.3|	15722	15723	14
gi|1001019338|gb|CP006916.3|	15723	15724	11
gi|1001019338|gb|CP006916.3|	15724	15725	18
gi|1001019338|gb|CP006916.3|	15725	15726	20
gi|1001019338|gb|CP006916.3|	15726	15727	21
gi|1001019338|gb|CP006916.3|	15727	15728	26
gi|1001019338|gb|CP006916.3|	15728	15729	28
gi|1001019338|gb|CP006916.3|	15729	15730	35
gi|1001019338|gb|CP006916.3|	15730	15731	38
gi|1001019338|gb|CP006916.3|	15731	15732	39
gi|1001019338|gb|CP006916.3|	15732	15733	42
gi|1001019338|gb|CP006916.3|	15733	15734	43
gi|1001019338|gb|CP006916.3|	15734	15735	46
gi|1001019338|gb|CP006916.3|	15735	15738	45
gi|1001019338|gb|CP006916.3|	15738	15739	46
gi|1001019338|gb|CP006916.3|	15739	15740	51
gi|1001019338|gb|CP006916.3|	15740	15741	52
gi|1001019338|gb|CP006916.3|	15741	15745	50
gi|1001019338|gb|CP006916.3|	15745	15746	54
gi|1001019338|gb|CP006916.3|	15746	15747	57
gi|1001019338|gb|CP006916.3|	15747	15748	59
gi|1001019338|gb|CP006916.3|	15748	15749	63
gi|1001019338|gb|CP006916.3|	15749	15750	56
gi|1001019338|gb|CP006916.3|	15750	15751	54
gi|1001019338|gb|CP006916.3|	15751	15752	58
gi|1001019338|gb|CP006916.3|	15752	15753	53
gi|1001019338|gb|CP006916.3|	15753	15754	51
gi|1001019338|gb|CP006916.3|	15754	15755	44
gi|1001019338|gb|CP006916.3|	15755	15756	42
gi|1001019338|gb|CP006916.3|	15756	15757	41
gi|1001019338|gb|CP006916.3|	15757	15758	38
gi|1001019338|gb|CP006916.3|	15758	15759	37
gi|1001019338|gb|CP006916.3|	15759	15760	36
gi|1001019338|gb|CP006916.3|	15760	15762	37
gi|1001019338|gb|CP006916.3|	15762	15763	39
gi|1001019338|gb|CP006916.3|	15763	15764	40
gi|1001019338|gb|CP006916.3|	15764	15765	37
gi|1001019338|gb|CP006916.3|	15765	15766	40
gi|1001019338|gb|CP006916.3|	15766	15767	43
gi|1001019338|gb|CP006916.3|	15767	15768	46
gi|1001019338|gb|CP006916.3|	15768	15769	45
gi|1001019338|gb|CP006916.3|	15769	15770	47
gi|1001019338|gb|CP006916.3|	15770	15771	43
gi|1001019338|gb|CP006916.3|	15771	15772	39
gi|1001019338|gb|CP006916.3|	15772	15773	40
gi|1001019338|gb|CP006916.3|	15773	15774	38
gi|1001019338|gb|CP006916.3|	15774	15775	41
gi|1001019338|gb|CP006916.3|	15775	15776	44
gi|1001019338|gb|CP006916.3|	15776	15779	39
gi|1001019338|gb|CP006916.3|	15779	15780	41
gi|1001019338|gb|CP006916.3|	15780	15782	43
gi|1001019338|gb|CP006916.3|	15782	15783	44
gi|1001019338|gb|CP006916.3|	15783	15784	50
gi|1001019338|gb|CP006916.3|	15784	15785	49
gi|1001019338|gb|CP006916.3|	15785	15787	50
gi|1001019338|gb|CP006916.3|	15787	15788	48
gi|1001019338|gb|CP006916.3|	15788	15789	47
gi|1001019338|gb|CP006916.3|	15789	15791	48
gi|1001019338|gb|CP006916.3|	15791	15792	45
gi|1001019338|gb|CP006916.3|	15792	15794	43
gi|1001019338|gb|CP006916.3|	15794	15796	39
gi|1001019338|gb|CP006916.3|	15796	15797	40
gi|1001019338|gb|CP006916.3|	15797	15798	38
gi|1001019338|gb|CP006916.3|	15798	15799	36
gi|1001019338|gb|CP006916.3|	15799	15800	32
gi|1001019338|gb|CP006916.3|	15800	15801	29
gi|1001019338|gb|CP006916.3|	15801	15802	33
gi|1001019338|gb|CP006916.3|	15802	15803	34
gi|1001019338|gb|CP006916.3|	15803	15804	35
gi|1001019338|gb|CP006916.3|	15804	15805	33
gi|1001019338|gb|CP006916.3|	15805	15806	32
gi|1001019338|gb|CP006916.3|	15806	15808	33
gi|1001019338|gb|CP006916.3|	15808	15810	28
gi|1001019338|gb|CP006916.3|	15810	15811	26
gi|1001019338|gb|CP006916.3|	15811	15812	30
gi|1001019338|gb|CP006916.3|	15812	15813	31
gi|1001019338|gb|CP006916.3|	15813	15814	40
gi|1001019338|gb|CP006916.3|	15814	15815	38
gi|1001019338|gb|CP006916.3|	15815	15817	36
gi|1001019338|gb|CP006916.3|	15817	15818	35
gi|1001019338|gb|CP006916.3|	15818	15819	36
gi|1001019338|gb|CP006916.3|	15819	15821	35
gi|1001019338|gb|CP006916.3|	15821	15822	33
gi|1001019338|gb|CP006916.3|	15822	15824	32
gi|1001019338|gb|CP006916.3|	15824	15825	33
gi|1001019338|gb|CP006916.3|	15825	15826	34
gi|1001019338|gb|CP006916.3|	15826	15828	31
gi|1001019338|gb|CP006916.3|	15828	15829	35
gi|1001019338|gb|CP006916.3|	15829	15830	37
gi|1001019338|gb|CP006916.3|	15830	15831	35
gi|1001019338|gb|CP006916.3|	15831	15832	34
gi|1001019338|gb|CP006916.3|	15832	15833	33
gi|1001019338|gb|CP006916.3|	15833	15834	34
gi|1001019338|gb|CP006916.3|	15834	15835	33
gi|1001019338|gb|CP006916.3|	15835	15836	37
gi|1001019338|gb|CP006916.3|	15836	15837	33
gi|1001019338|gb|CP006916.3|	15837	15838	31
gi|1001019338|gb|CP006916.3|	15838	15840	21
gi|1001019338|gb|CP006916.3|	15840	15841	20
gi|1001019338|gb|CP006916.3|	15841	15842	23
gi|1001019338|gb|CP006916.3|	15842	15843	24
gi|1001019338|gb|CP006916.3|	15843	15844	29
gi|1001019338|gb|CP006916.3|	15844	15847	33
gi|1001019338|gb|CP006916.3|	15847	15848	35
gi|1001019338|gb|CP006916.3|	15848	15849	36
gi|1001019338|gb|CP006916.3|	15849	15850	35
gi|1001019338|gb|CP006916.3|	15850	15851	34
gi|1001019338|gb|CP006916.3|	15851	15852	35
gi|1001019338|gb|CP006916.3|	15852	15853	34
gi|1001019338|gb|CP006916.3|	15853	15854	29
gi|1001019338|gb|CP006916.3|	15854	15855	27
gi|1001019338|gb|CP006916.3|	15855	15856	28
gi|1001019338|gb|CP006916.3|	15856	15857	31
gi|1001019338|gb|CP006916.3|	15857	15858	33
gi|1001019338|gb|CP006916.3|	15858	15859	32
gi|1001019338|gb|CP006916.3|	15859	15860	34
gi|1001019338|gb|CP006916.3|	15860	15861	31
gi|1001019338|gb|CP006916.3|	15861	15863	33
gi|1001019338|gb|CP006916.3|	15863	15864	34
gi|1001019338|gb|CP006916.3|	15864	15865	36
gi|1001019338|gb|CP006916.3|	15865	15866	37
gi|1001019338|gb|CP006916.3|	15866	15867	34
gi|1001019338|gb|CP006916.3|	15867	15868	35
gi|1001019338|gb|CP006916.3|	15868	15869	29
gi|1001019338|gb|CP006916.3|	15869	15872	25
gi|1001019338|gb|CP006916.3|	15872	15873	23
gi|1001019338|gb|CP006916.3|	15873	15876	22
gi|1001019338|gb|CP006916.3|	15876	15880	20
gi|1001019338|gb|CP006916.3|	15880	15881	21
gi|1001019338|gb|CP006916.3|	15881	15882	19
gi|1001019338|gb|CP006916.3|	15882	15884	17
gi|1001019338|gb|CP006916.3|	15884	15886	20
gi|1001019338|gb|CP006916.3|	15886	15889	19
gi|1001019338|gb|CP006916.3|	15889	15890	24
gi|1001019338|gb|CP006916.3|	15890	15891	22
gi|1001019338|gb|CP006916.3|	15891	15892	23
gi|1001019338|gb|CP006916.3|	15892	15893	21
gi|1001019338|gb|CP006916.3|	15893	15896	23
gi|1001019338|gb|CP006916.3|	15896	15898	24
gi|1001019338|gb|CP006916.3|	15898	15899	25
gi|1001019338|gb|CP006916.3|	15899	15900	27
gi|1001019338|gb|CP006916.3|	15900	15901	28
gi|1001019338|gb|CP006916.3|	15901	15902	30
gi|1001019338|gb|CP006916.3|	15902	15903	31
gi|1001019338|gb|CP006916.3|	15903	15905	35
gi|1001019338|gb|CP006916.3|	15905	15906	33
gi|1001019338|gb|CP006916.3|	15906	15908	39
gi|1001019338|gb|CP006916.3|	15908	15909	38
gi|1001019338|gb|CP006916.3|	15909	15910	33
gi|1001019338|gb|CP006916.3|	15910	15911	32
gi|1001019338|gb|CP006916.3|	15911	15912	31
gi|1001019338|gb|CP006916.3|	15912	15913	35
gi|1001019338|gb|CP006916.3|	15913	15914	38
gi|1001019338|gb|CP006916.3|	15914	15916	30
gi|1001019338|gb|CP006916.3|	15916	15917	29
gi|1001019338|gb|CP006916.3|	15917	15918	30
gi|1001019338|gb|CP006916.3|	15918	15919	32
gi|1001019338|gb|CP006916.3|	15919	15920	33
gi|1001019338|gb|CP006916.3|	15920	15921	38
gi|1001019338|gb|CP006916.3|	15921	15922	39
gi|1001019338|gb|CP006916.3|	15922	15923	42
gi|1001019338|gb|CP006916.3|	15923	15924	44
gi|1001019338|gb|CP006916.3|	15924	15927	42
gi|1001019338|gb|CP006916.3|	15927	15928	41
gi|1001019338|gb|CP006916.3|	15928	15931	37
gi|1001019338|gb|CP006916.3|	15931	15935	31
gi|1001019338|gb|CP006916.3|	15935	15936	32
gi|1001019338|gb|CP006916.3|	15936	15937	34
gi|1001019338|gb|CP006916.3|	15937	15938	31
gi|1001019338|gb|CP006916.3|	15938	15939	27
gi|1001019338|gb|CP006916.3|	15939	15941	28
gi|1001019338|gb|CP006916.3|	15941	15943	30
gi|1001019338|gb|CP006916.3|	15943	15944	33
gi|1001019338|gb|CP006916.3|	15944	15945	34
gi|1001019338|gb|CP006916.3|	15945	15947	29
gi|1001019338|gb|CP006916.3|	15947	15948	26
gi|1001019338|gb|CP006916.3|	15948	15949	23
gi|1001019338|gb|CP006916.3|	15949	15950	26
gi|1001019338|gb|CP006916.3|	15950	15951	28
gi|1001019338|gb|CP006916.3|	15951	15952	27
gi|1001019338|gb|CP006916.3|	15952	15955	29
gi|1001019338|gb|CP006916.3|	15955	15956	30
gi|1001019338|gb|CP006916.3|	15956	15957	35
gi|1001019338|gb|CP006916.3|	15957	15958	38
gi|1001019338|gb|CP006916.3|	15958	15959	41
gi|1001019338|gb|CP006916.3|	15959	15960	42
gi|1001019338|gb|CP006916.3|	15960	15961	41
gi|1001019338|gb|CP006916.3|	15961	15963	39
gi|1001019338|gb|CP006916.3|	15963	15964	45
gi|1001019338|gb|CP006916.3|	15964	15965	46
gi|1001019338|gb|CP006916.3|	15965	15966	47
gi|1001019338|gb|CP006916.3|	15966	15967	45
gi|1001019338|gb|CP006916.3|	15967	15968	44
gi|1001019338|gb|CP006916.3|	15968	15969	43
gi|1001019338|gb|CP006916.3|	15969	15970	42
gi|1001019338|gb|CP006916.3|	15970	15971	43
gi|1001019338|gb|CP006916.3|	15971	15974	41
gi|1001019338|gb|CP006916.3|	15974	15975	39
gi|1001019338|gb|CP006916.3|	15975	15978	37
gi|1001019338|gb|CP006916.3|	15978	15979	40
gi|1001019338|gb|CP006916.3|	15979	15981	42
gi|1001019338|gb|CP006916.3|	15981	15983	37
gi|1001019338|gb|CP006916.3|	15983	15984	39
gi|1001019338|gb|CP006916.3|	15984	15986	44
gi|1001019338|gb|CP006916.3|	15986	15987	49
gi|1001019338|gb|CP006916.3|	15987	15988	52
gi|1001019338|gb|CP006916.3|	15988	15989	46
gi|1001019338|gb|CP006916.3|	15989	15990	44
gi|1001019338|gb|CP006916.3|	15990	15993	46
gi|1001019338|gb|CP006916.3|	15993	15995	40
gi|1001019338|gb|CP006916.3|	15995	15996	39
gi|1001019338|gb|CP006916.3|	15996	15999	41
gi|1001019338|gb|CP006916.3|	15999	16000	40
gi|1001019338|gb|CP006916.3|	16000	16001	41
gi|1001019338|gb|CP006916.3|	16001	16002	40
gi|1001019338|gb|CP006916.3|	16002	16003	41
gi|1001019338|gb|CP006916.3|	16003	16004	43
gi|1001019338|gb|CP006916.3|	16004	16005	54
gi|1001019338|gb|CP006916.3|	16005	16006	53
gi|1001019338|gb|CP006916.3|	16006	16007	56
gi|1001019338|gb|CP006916.3|	16007	16008	57
gi|1001019338|gb|CP006916.3|	16008	16009	59
gi|1001019338|gb|CP006916.3|	16009	16011	57
gi|1001019338|gb|CP006916.3|	16011	16012	53
gi|1001019338|gb|CP006916.3|	16012	16014	50
gi|1001019338|gb|CP006916.3|	16014	16018	54
gi|1001019338|gb|CP006916.3|	16018	16019	56
gi|1001019338|gb|CP006916.3|	16019	16020	55
gi|1001019338|gb|CP006916.3|	16020	16021	57
gi|1001019338|gb|CP006916.3|	16021	16023	61
gi|1001019338|gb|CP006916.3|	16023	16025	62
gi|1001019338|gb|CP006916.3|	16025	16026	60
gi|1001019338|gb|CP006916.3|	16026	16027	61
gi|1001019338|gb|CP006916.3|	16027	16028	58
gi|1001019338|gb|CP006916.3|	16028	16029	53
gi|1001019338|gb|CP006916.3|	16029	16031	40
gi|1001019338|gb|CP006916.3|	16031	16032	36
gi|1001019338|gb|CP006916.3|	16032	16033	32
gi|1001019338|gb|CP006916.3|	16033	16034	25
gi|1001019338|gb|CP006916.3|	16034	16037	21
gi|1001019338|gb|CP006916.3|	16037	16039	20
gi|1001019338|gb|CP006916.3|	16039	16040	16
gi|1001019338|gb|CP006916.3|	16040	16041	13
gi|1001019338|gb|CP006916.3|	16041	16043	14
gi|1001019338|gb|CP006916.3|	16043	16044	13
gi|1001019338|gb|CP006916.3|	16044	16045	14
gi|1001019338|gb|CP006916.3|	16045	16046	12
gi|1001019338|gb|CP006916.3|	16046	16048	6
gi|1001019338|gb|CP006916.3|	16048	16051	5
gi|1001019338|gb|CP006916.3|	16051	16052	4
gi|1001019338|gb|CP006916.3|	16052	16056	6
gi|1001019338|gb|CP006916.3|	16056	16057	12
gi|1001019338|gb|CP006916.3|	16057	16058	17
gi|1001019338|gb|CP006916.3|	16058	16059	22
gi|1001019338|gb|CP006916.3|	16059	16060	26
gi|1001019338|gb|CP006916.3|	16060	16061	30
gi|1001019338|gb|CP006916.3|	16061	16064	32
gi|1001019338|gb|CP006916.3|	16064	16067	35
gi|1001019338|gb|CP006916.3|	16067	16068	39
gi|1001019338|gb|CP006916.3|	16068	16069	41
gi|1001019338|gb|CP006916.3|	16069	16070	42
gi|1001019338|gb|CP006916.3|	16070	16073	43
gi|1001019338|gb|CP006916.3|	16073	16076	45
gi|1001019338|gb|CP006916.3|	16076	16077	47
gi|1001019338|gb|CP006916.3|	16077	16081	45
gi|1001019338|gb|CP006916.3|	16081	16082	40
gi|1001019338|gb|CP006916.3|	16082	16083	37
gi|1001019338|gb|CP006916.3|	16083	16084	32
gi|1001019338|gb|CP006916.3|	16084	16085	28
gi|1001019338|gb|CP006916.3|	16085	16086	24
gi|1001019338|gb|CP006916.3|	16086	16088	21
gi|1001019338|gb|CP006916.3|	16088	16089	23
gi|1001019338|gb|CP006916.3|	16089	16090	21
gi|1001019338|gb|CP006916.3|	16090	16091	22
gi|1001019338|gb|CP006916.3|	16091	16092	23
gi|1001019338|gb|CP006916.3|	16092	16093	19
gi|1001019338|gb|CP006916.3|	16093	16096	16
gi|1001019338|gb|CP006916.3|	16096	16097	23
gi|1001019338|gb|CP006916.3|	16097	16098	28
gi|1001019338|gb|CP006916.3|	16098	16101	26
gi|1001019338|gb|CP006916.3|	16101	16102	29
gi|1001019338|gb|CP006916.3|	16102	16103	35
gi|1001019338|gb|CP006916.3|	16103	16105	37
gi|1001019338|gb|CP006916.3|	16105	16106	40
gi|1001019338|gb|CP006916.3|	16106	16107	41
gi|1001019338|gb|CP006916.3|	16107	16112	39
gi|1001019338|gb|CP006916.3|	16112	16113	40
gi|1001019338|gb|CP006916.3|	16113	16114	38
gi|1001019338|gb|CP006916.3|	16114	16116	37
gi|1001019338|gb|CP006916.3|	16116	16119	35
gi|1001019338|gb|CP006916.3|	16119	16120	34
gi|1001019338|gb|CP006916.3|	16120	16121	36
gi|1001019338|gb|CP006916.3|	16121	16122	33
gi|1001019338|gb|CP006916.3|	16122	16123	29
gi|1001019338|gb|CP006916.3|	16123	16124	30
gi|1001019338|gb|CP006916.3|	16124	16125	33
gi|1001019338|gb|CP006916.3|	16125	16126	34
gi|1001019338|gb|CP006916.3|	16126	16127	29
gi|1001019338|gb|CP006916.3|	16127	16128	23
gi|1001019338|gb|CP006916.3|	16128	16130	22
gi|1001019338|gb|CP006916.3|	16130	16131	23
gi|1001019338|gb|CP006916.3|	16131	16132	22
gi|1001019338|gb|CP006916.3|	16132	16133	27
gi|1001019338|gb|CP006916.3|	16133	16134	29
gi|1001019338|gb|CP006916.3|	16134	16135	33
gi|1001019338|gb|CP006916.3|	16135	16137	37
gi|1001019338|gb|CP006916.3|	16137	16140	36
gi|1001019338|gb|CP006916.3|	16140	16144	35
gi|1001019338|gb|CP006916.3|	16144	16145	34
gi|1001019338|gb|CP006916.3|	16145	16146	31
gi|1001019338|gb|CP006916.3|	16146	16148	27
gi|1001019338|gb|CP006916.3|	16148	16149	31
gi|1001019338|gb|CP006916.3|	16149	16150	28
gi|1001019338|gb|CP006916.3|	16150	16151	32
gi|1001019338|gb|CP006916.3|	16151	16152	33
gi|1001019338|gb|CP006916.3|	16152	16153	34
gi|1001019338|gb|CP006916.3|	16153	16154	33
gi|1001019338|gb|CP006916.3|	16154	16155	34
gi|1001019338|gb|CP006916.3|	16155	16157	32
gi|1001019338|gb|CP006916.3|	16157	16158	31
gi|1001019338|gb|CP006916.3|	16158	16159	29
gi|1001019338|gb|CP006916.3|	16159	16160	26
gi|1001019338|gb|CP006916.3|	16160	16161	22
gi|1001019338|gb|CP006916.3|	16161	16162	25
gi|1001019338|gb|CP006916.3|	16162	16163	27
gi|1001019338|gb|CP006916.3|	16163	16164	28
gi|1001019338|gb|CP006916.3|	16164	16165	30
gi|1001019338|gb|CP006916.3|	16165	16166	36
gi|1001019338|gb|CP006916.3|	16166	16168	38
gi|1001019338|gb|CP006916.3|	16168	16169	39
gi|1001019338|gb|CP006916.3|	16169	16170	40
gi|1001019338|gb|CP006916.3|	16170	16171	41
gi|1001019338|gb|CP006916.3|	16171	16172	46
gi|1001019338|gb|CP006916.3|	16172	16173	48
gi|1001019338|gb|CP006916.3|	16173	16175	47
gi|1001019338|gb|CP006916.3|	16175	16176	42
gi|1001019338|gb|CP006916.3|	16176	16177	41
gi|1001019338|gb|CP006916.3|	16177	16180	40
gi|1001019338|gb|CP006916.3|	16180	16181	39
gi|1001019338|gb|CP006916.3|	16181	16182	38
gi|1001019338|gb|CP006916.3|	16182	16183	37
gi|1001019338|gb|CP006916.3|	16183	16184	38
gi|1001019338|gb|CP006916.3|	16184	16186	42
gi|1001019338|gb|CP006916.3|	16186	16187	39
gi|1001019338|gb|CP006916.3|	16187	16188	37
gi|1001019338|gb|CP006916.3|	16188	16189	36
gi|1001019338|gb|CP006916.3|	16189	16190	34
gi|1001019338|gb|CP006916.3|	16190	16191	28
gi|1001019338|gb|CP006916.3|	16191	16192	26
gi|1001019338|gb|CP006916.3|	16192	16193	28
gi|1001019338|gb|CP006916.3|	16193	16196	27
gi|1001019338|gb|CP006916.3|	16196	16197	25
gi|1001019338|gb|CP006916.3|	16197	16198	24
gi|1001019338|gb|CP006916.3|	16198	16199	21
gi|1001019338|gb|CP006916.3|	16199	16200	26
gi|1001019338|gb|CP006916.3|	16200	16201	28
gi|1001019338|gb|CP006916.3|	16201	16202	33
gi|1001019338|gb|CP006916.3|	16202	16204	37
gi|1001019338|gb|CP006916.3|	16204	16205	36
gi|1001019338|gb|CP006916.3|	16205	16206	35
gi|1001019338|gb|CP006916.3|	16206	16207	37
gi|1001019338|gb|CP006916.3|	16207	16208	36
gi|1001019338|gb|CP006916.3|	16208	16209	39
gi|1001019338|gb|CP006916.3|	16209	16211	37
gi|1001019338|gb|CP006916.3|	16211	16212	38
gi|1001019338|gb|CP006916.3|	16212	16213	41
gi|1001019338|gb|CP006916.3|	16213	16214	45
gi|1001019338|gb|CP006916.3|	16214	16215	47
gi|1001019338|gb|CP006916.3|	16215	16216	48
gi|1001019338|gb|CP006916.3|	16216	16217	49
gi|1001019338|gb|CP006916.3|	16217	16218	48
gi|1001019338|gb|CP006916.3|	16218	16219	55
gi|1001019338|gb|CP006916.3|	16219	16220	61
gi|1001019338|gb|CP006916.3|	16220	16221	66
gi|1001019338|gb|CP006916.3|	16221	16222	65
gi|1001019338|gb|CP006916.3|	16222	16223	63
gi|1001019338|gb|CP006916.3|	16223	16224	62
gi|1001019338|gb|CP006916.3|	16224	16225	58
gi|1001019338|gb|CP006916.3|	16225	16226	57
gi|1001019338|gb|CP006916.3|	16226	16227	55
gi|1001019338|gb|CP006916.3|	16227	16228	51
gi|1001019338|gb|CP006916.3|	16228	16229	53
gi|1001019338|gb|CP006916.3|	16229	16231	58
gi|1001019338|gb|CP006916.3|	16231	16233	56
gi|1001019338|gb|CP006916.3|	16233	16234	53
gi|1001019338|gb|CP006916.3|	16234	16235	51
gi|1001019338|gb|CP006916.3|	16235	16237	56
gi|1001019338|gb|CP006916.3|	16237	16238	54
gi|1001019338|gb|CP006916.3|	16238	16239	50
gi|1001019338|gb|CP006916.3|	16239	16240	48
gi|1001019338|gb|CP006916.3|	16240	16241	51
gi|1001019338|gb|CP006916.3|	16241	16242	50
gi|1001019338|gb|CP006916.3|	16242	16243	49
gi|1001019338|gb|CP006916.3|	16243	16244	42
gi|1001019338|gb|CP006916.3|	16244	16245	35
gi|1001019338|gb|CP006916.3|	16245	16246	29
gi|1001019338|gb|CP006916.3|	16246	16247	27
gi|1001019338|gb|CP006916.3|	16247	16248	28
gi|1001019338|gb|CP006916.3|	16248	16249	31
gi|1001019338|gb|CP006916.3|	16249	16250	30
gi|1001019338|gb|CP006916.3|	16250	16251	29
gi|1001019338|gb|CP006916.3|	16251	16254	26
gi|1001019338|gb|CP006916.3|	16254	16256	21
gi|1001019338|gb|CP006916.3|	16256	16257	22
gi|1001019338|gb|CP006916.3|	16257	16258	20
gi|1001019338|gb|CP006916.3|	16258	16259	19
gi|1001019338|gb|CP006916.3|	16259	16260	18
gi|1001019338|gb|CP006916.3|	16260	16265	13
gi|1001019338|gb|CP006916.3|	16265	16266	11
gi|1001019338|gb|CP006916.3|	16266	16269	14
gi|1001019338|gb|CP006916.3|	16269	16272	16
gi|1001019338|gb|CP006916.3|	16272	16273	15
gi|1001019338|gb|CP006916.3|	16273	16277	14
gi|1001019338|gb|CP006916.3|	16277	16278	15
gi|1001019338|gb|CP006916.3|	16278	16281	13
gi|1001019338|gb|CP006916.3|	16281	16283	12
gi|1001019338|gb|CP006916.3|	16283	16284	13
gi|1001019338|gb|CP006916.3|	16284	16286	15
gi|1001019338|gb|CP006916.3|	16286	16287	14
gi|1001019338|gb|CP006916.3|	16287	16290	13
gi|1001019338|gb|CP006916.3|	16290	16291	11
gi|1001019338|gb|CP006916.3|	16291	16292	8
gi|1001019338|gb|CP006916.3|	16292	16294	9
gi|1001019338|gb|CP006916.3|	16294	16300	12
gi|1001019338|gb|CP006916.3|	16300	16301	14
gi|1001019338|gb|CP006916.3|	16301	16302	19
gi|1001019338|gb|CP006916.3|	16302	16304	21
gi|1001019338|gb|CP006916.3|	16304	16306	22
gi|1001019338|gb|CP006916.3|	16306	16308	23
gi|1001019338|gb|CP006916.3|	16308	16309	24
gi|1001019338|gb|CP006916.3|	16309	16311	23
gi|1001019338|gb|CP006916.3|	16311	16314	30
gi|1001019338|gb|CP006916.3|	16314	16315	31
gi|1001019338|gb|CP006916.3|	16315	16316	35
gi|1001019338|gb|CP006916.3|	16316	16317	39
gi|1001019338|gb|CP006916.3|	16317	16318	42
gi|1001019338|gb|CP006916.3|	16318	16319	43
gi|1001019338|gb|CP006916.3|	16319	16320	40
gi|1001019338|gb|CP006916.3|	16320	16321	41
gi|1001019338|gb|CP006916.3|	16321	16323	43
gi|1001019338|gb|CP006916.3|	16323	16324	42
gi|1001019338|gb|CP006916.3|	16324	16325	43
gi|1001019338|gb|CP006916.3|	16325	16326	45
gi|1001019338|gb|CP006916.3|	16326	16327	41
gi|1001019338|gb|CP006916.3|	16327	16328	43
gi|1001019338|gb|CP006916.3|	16328	16329	50
gi|1001019338|gb|CP006916.3|	16329	16330	53
gi|1001019338|gb|CP006916.3|	16330	16331	56
gi|1001019338|gb|CP006916.3|	16331	16332	57
gi|1001019338|gb|CP006916.3|	16332	16333	62
gi|1001019338|gb|CP006916.3|	16333	16334	63
gi|1001019338|gb|CP006916.3|	16334	16336	64
gi|1001019338|gb|CP006916.3|	16336	16337	58
gi|1001019338|gb|CP006916.3|	16337	16338	60
gi|1001019338|gb|CP006916.3|	16338	16339	62
gi|1001019338|gb|CP006916.3|	16339	16340	63
gi|1001019338|gb|CP006916.3|	16340	16342	62
gi|1001019338|gb|CP006916.3|	16342	16344	63
gi|1001019338|gb|CP006916.3|	16344	16345	64
gi|1001019338|gb|CP006916.3|	16345	16346	63
gi|1001019338|gb|CP006916.3|	16346	16348	64
gi|1001019338|gb|CP006916.3|	16348	16350	66
gi|1001019338|gb|CP006916.3|	16350	16352	63
gi|1001019338|gb|CP006916.3|	16352	16353	60
gi|1001019338|gb|CP006916.3|	16353	16354	54
gi|1001019338|gb|CP006916.3|	16354	16355	51
gi|1001019338|gb|CP006916.3|	16355	16357	48
gi|1001019338|gb|CP006916.3|	16357	16358	43
gi|1001019338|gb|CP006916.3|	16358	16361	48
gi|1001019338|gb|CP006916.3|	16361	16362	51
gi|1001019338|gb|CP006916.3|	16362	16363	56
gi|1001019338|gb|CP006916.3|	16363	16364	57
gi|1001019338|gb|CP006916.3|	16364	16365	56
gi|1001019338|gb|CP006916.3|	16365	16366	54
gi|1001019338|gb|CP006916.3|	16366	16367	56
gi|1001019338|gb|CP006916.3|	16367	16368	52
gi|1001019338|gb|CP006916.3|	16368	16369	57
gi|1001019338|gb|CP006916.3|	16369	16370	56
gi|1001019338|gb|CP006916.3|	16370	16371	59
gi|1001019338|gb|CP006916.3|	16371	16372	58
gi|1001019338|gb|CP006916.3|	16372	16373	61
gi|1001019338|gb|CP006916.3|	16373	16374	60
gi|1001019338|gb|CP006916.3|	16374	16375	59
gi|1001019338|gb|CP006916.3|	16375	16376	58
gi|1001019338|gb|CP006916.3|	16376	16377	57
gi|1001019338|gb|CP006916.3|	16377	16379	58
gi|1001019338|gb|CP006916.3|	16379	16380	60
gi|1001019338|gb|CP006916.3|	16380	16381	61
gi|1001019338|gb|CP006916.3|	16381	16382	62
gi|1001019338|gb|CP006916.3|	16382	16383	65
gi|1001019338|gb|CP006916.3|	16383	16385	63
gi|1001019338|gb|CP006916.3|	16385	16386	64
gi|1001019338|gb|CP006916.3|	16386	16387	61
gi|1001019338|gb|CP006916.3|	16387	16388	54
gi|1001019338|gb|CP006916.3|	16388	16389	51
gi|1001019338|gb|CP006916.3|	16389	16392	53
gi|1001019338|gb|CP006916.3|	16392	16393	52
gi|1001019338|gb|CP006916.3|	16393	16394	46
gi|1001019338|gb|CP006916.3|	16394	16395	44
gi|1001019338|gb|CP006916.3|	16395	16396	41
gi|1001019338|gb|CP006916.3|	16396	16397	39
gi|1001019338|gb|CP006916.3|	16397	16398	36
gi|1001019338|gb|CP006916.3|	16398	16399	34
gi|1001019338|gb|CP006916.3|	16399	16400	35
gi|1001019338|gb|CP006916.3|	16400	16401	39
gi|1001019338|gb|CP006916.3|	16401	16402	40
gi|1001019338|gb|CP006916.3|	16402	16404	43
gi|1001019338|gb|CP006916.3|	16404	16406	42
gi|1001019338|gb|CP006916.3|	16406	16407	41
gi|1001019338|gb|CP006916.3|	16407	16408	39
gi|1001019338|gb|CP006916.3|	16408	16409	33
gi|1001019338|gb|CP006916.3|	16409	16410	32
gi|1001019338|gb|CP006916.3|	16410	16411	31
gi|1001019338|gb|CP006916.3|	16411	16412	34
gi|1001019338|gb|CP006916.3|	16412	16414	35
gi|1001019338|gb|CP006916.3|	16414	16415	32
gi|1001019338|gb|CP006916.3|	16415	16416	31
gi|1001019338|gb|CP006916.3|	16416	16424	25
gi|1001019338|gb|CP006916.3|	16424	16425	24
gi|1001019338|gb|CP006916.3|	16425	16427	22
gi|1001019338|gb|CP006916.3|	16427	16428	20
gi|1001019338|gb|CP006916.3|	16428	16429	19
gi|1001019338|gb|CP006916.3|	16429	16430	17
gi|1001019338|gb|CP006916.3|	16430	16433	16
gi|1001019338|gb|CP006916.3|	16433	16434	17
gi|1001019338|gb|CP006916.3|	16434	16436	16
gi|1001019338|gb|CP006916.3|	16436	16437	12
gi|1001019338|gb|CP006916.3|	16437	16440	11
gi|1001019338|gb|CP006916.3|	16440	16441	12
gi|1001019338|gb|CP006916.3|	16441	16443	13
gi|1001019338|gb|CP006916.3|	16443	16444	17
gi|1001019338|gb|CP006916.3|	16444	16446	18
gi|1001019338|gb|CP006916.3|	16446	16449	19
gi|1001019338|gb|CP006916.3|	16449	16450	20
gi|1001019338|gb|CP006916.3|	16450	16453	18
gi|1001019338|gb|CP006916.3|	16453	16454	19
gi|1001019338|gb|CP006916.3|	16454	16455	21
gi|1001019338|gb|CP006916.3|	16455	16456	28
gi|1001019338|gb|CP006916.3|	16456	16458	29
gi|1001019338|gb|CP006916.3|	16458	16459	31
gi|1001019338|gb|CP006916.3|	16459	16460	32
gi|1001019338|gb|CP006916.3|	16460	16461	33
gi|1001019338|gb|CP006916.3|	16461	16462	34
gi|1001019338|gb|CP006916.3|	16462	16465	36
gi|1001019338|gb|CP006916.3|	16465	16466	35
gi|1001019338|gb|CP006916.3|	16466	16468	34
gi|1001019338|gb|CP006916.3|	16468	16469	33
gi|1001019338|gb|CP006916.3|	16469	16470	36
gi|1001019338|gb|CP006916.3|	16470	16471	39
gi|1001019338|gb|CP006916.3|	16471	16473	41
gi|1001019338|gb|CP006916.3|	16473	16475	42
gi|1001019338|gb|CP006916.3|	16475	16476	44
gi|1001019338|gb|CP006916.3|	16476	16477	47
gi|1001019338|gb|CP006916.3|	16477	16478	46
gi|1001019338|gb|CP006916.3|	16478	16479	49
gi|1001019338|gb|CP006916.3|	16479	16480	50
gi|1001019338|gb|CP006916.3|	16480	16481	51
gi|1001019338|gb|CP006916.3|	16481	16482	57
gi|1001019338|gb|CP006916.3|	16482	16483	63
gi|1001019338|gb|CP006916.3|	16483	16484	65
gi|1001019338|gb|CP006916.3|	16484	16485	66
gi|1001019338|gb|CP006916.3|	16485	16486	68
gi|1001019338|gb|CP006916.3|	16486	16487	67
gi|1001019338|gb|CP006916.3|	16487	16489	68
gi|1001019338|gb|CP006916.3|	16489	16490	70
gi|1001019338|gb|CP006916.3|	16490	16491	71
gi|1001019338|gb|CP006916.3|	16491	16492	73
gi|1001019338|gb|CP006916.3|	16492	16493	78
gi|1001019338|gb|CP006916.3|	16493	16495	79
gi|1001019338|gb|CP006916.3|	16495	16496	85
gi|1001019338|gb|CP006916.3|	16496	16497	84
gi|1001019338|gb|CP006916.3|	16497	16498	88
gi|1001019338|gb|CP006916.3|	16498	16499	95
gi|1001019338|gb|CP006916.3|	16499	16501	97
gi|1001019338|gb|CP006916.3|	16501	16502	93
gi|1001019338|gb|CP006916.3|	16502	16503	90
gi|1001019338|gb|CP006916.3|	16503	16504	93
gi|1001019338|gb|CP006916.3|	16504	16505	95
gi|1001019338|gb|CP006916.3|	16505	16506	88
gi|1001019338|gb|CP006916.3|	16506	16507	82
gi|1001019338|gb|CP006916.3|	16507	16508	77
gi|1001019338|gb|CP006916.3|	16508	16509	74
gi|1001019338|gb|CP006916.3|	16509	16511	72
gi|1001019338|gb|CP006916.3|	16511	16512	79
gi|1001019338|gb|CP006916.3|	16512	16513	76
gi|1001019338|gb|CP006916.3|	16513	16514	77
gi|1001019338|gb|CP006916.3|	16514	16515	78
gi|1001019338|gb|CP006916.3|	16515	16516	83
gi|1001019338|gb|CP006916.3|	16516	16517	82
gi|1001019338|gb|CP006916.3|	16517	16518	79
gi|1001019338|gb|CP006916.3|	16518	16520	80
gi|1001019338|gb|CP006916.3|	16520	16522	78
gi|1001019338|gb|CP006916.3|	16522	16523	74
gi|1001019338|gb|CP006916.3|	16523	16524	67
gi|1001019338|gb|CP006916.3|	16524	16525	64
gi|1001019338|gb|CP006916.3|	16525	16527	62
gi|1001019338|gb|CP006916.3|	16527	16528	64
gi|1001019338|gb|CP006916.3|	16528	16529	59
gi|1001019338|gb|CP006916.3|	16529	16530	54
gi|1001019338|gb|CP006916.3|	16530	16531	53
gi|1001019338|gb|CP006916.3|	16531	16532	50
gi|1001019338|gb|CP006916.3|	16532	16533	49
gi|1001019338|gb|CP006916.3|	16533	16534	47
gi|1001019338|gb|CP006916.3|	16534	16535	49
gi|1001019338|gb|CP006916.3|	16535	16536	47
gi|1001019338|gb|CP006916.3|	16536	16538	41
gi|1001019338|gb|CP006916.3|	16538	16539	46
gi|1001019338|gb|CP006916.3|	16539	16540	43
gi|1001019338|gb|CP006916.3|	16540	16541	38
gi|1001019338|gb|CP006916.3|	16541	16543	40
gi|1001019338|gb|CP006916.3|	16543	16544	35
gi|1001019338|gb|CP006916.3|	16544	16545	32
gi|1001019338|gb|CP006916.3|	16545	16546	28
gi|1001019338|gb|CP006916.3|	16546	16547	27
gi|1001019338|gb|CP006916.3|	16547	16548	28
gi|1001019338|gb|CP006916.3|	16548	16550	30
gi|1001019338|gb|CP006916.3|	16550	16552	37
gi|1001019338|gb|CP006916.3|	16552	16554	35
gi|1001019338|gb|CP006916.3|	16554	16555	38
gi|1001019338|gb|CP006916.3|	16555	16556	40
gi|1001019338|gb|CP006916.3|	16556	16557	41
gi|1001019338|gb|CP006916.3|	16557	16559	45
gi|1001019338|gb|CP006916.3|	16559	16560	43
gi|1001019338|gb|CP006916.3|	16560	16562	44
gi|1001019338|gb|CP006916.3|	16562	16563	46
gi|1001019338|gb|CP006916.3|	16563	16565	40
gi|1001019338|gb|CP006916.3|	16565	16566	39
gi|1001019338|gb|CP006916.3|	16566	16568	37
gi|1001019338|gb|CP006916.3|	16568	16569	38
gi|1001019338|gb|CP006916.3|	16569	16571	37
gi|1001019338|gb|CP006916.3|	16571	16572	38
gi|1001019338|gb|CP006916.3|	16572	16573	39
gi|1001019338|gb|CP006916.3|	16573	16575	41
gi|1001019338|gb|CP006916.3|	16575	16577	35
gi|1001019338|gb|CP006916.3|	16577	16578	36
gi|1001019338|gb|CP006916.3|	16578	16579	35
gi|1001019338|gb|CP006916.3|	16579	16580	32
gi|1001019338|gb|CP006916.3|	16580	16581	30
gi|1001019338|gb|CP006916.3|	16581	16582	31
gi|1001019338|gb|CP006916.3|	16582	16583	34
gi|1001019338|gb|CP006916.3|	16583	16585	35
gi|1001019338|gb|CP006916.3|	16585	16586	33
gi|1001019338|gb|CP006916.3|	16586	16587	32
gi|1001019338|gb|CP006916.3|	16587	16591	31
gi|1001019338|gb|CP006916.3|	16591	16592	30
gi|1001019338|gb|CP006916.3|	16592	16593	29
gi|1001019338|gb|CP006916.3|	16593	16594	30
gi|1001019338|gb|CP006916.3|	16594	16595	31
gi|1001019338|gb|CP006916.3|	16595	16596	28
gi|1001019338|gb|CP006916.3|	16596	16597	26
gi|1001019338|gb|CP006916.3|	16597	16598	25
gi|1001019338|gb|CP006916.3|	16598	16599	21
gi|1001019338|gb|CP006916.3|	16599	16600	22
gi|1001019338|gb|CP006916.3|	16600	16601	23
gi|1001019338|gb|CP006916.3|	16601	16602	29
gi|1001019338|gb|CP006916.3|	16602	16603	34
gi|1001019338|gb|CP006916.3|	16603	16605	33
gi|1001019338|gb|CP006916.3|	16605	16606	34
gi|1001019338|gb|CP006916.3|	16606	16607	43
gi|1001019338|gb|CP006916.3|	16607	16608	40
gi|1001019338|gb|CP006916.3|	16608	16609	45
gi|1001019338|gb|CP006916.3|	16609	16610	54
gi|1001019338|gb|CP006916.3|	16610	16611	58
gi|1001019338|gb|CP006916.3|	16611	16614	63
gi|1001019338|gb|CP006916.3|	16614	16615	65
gi|1001019338|gb|CP006916.3|	16615	16617	66
gi|1001019338|gb|CP006916.3|	16617	16618	67
gi|1001019338|gb|CP006916.3|	16618	16619	65
gi|1001019338|gb|CP006916.3|	16619	16621	64
gi|1001019338|gb|CP006916.3|	16621	16622	66
gi|1001019338|gb|CP006916.3|	16622	16623	65
gi|1001019338|gb|CP006916.3|	16623	16624	64
gi|1001019338|gb|CP006916.3|	16624	16625	63
gi|1001019338|gb|CP006916.3|	16625	16626	61
gi|1001019338|gb|CP006916.3|	16626	16627	55
gi|1001019338|gb|CP006916.3|	16627	16630	49
gi|1001019338|gb|CP006916.3|	16630	16631	48
gi|1001019338|gb|CP006916.3|	16631	16632	37
gi|1001019338|gb|CP006916.3|	16632	16633	32
gi|1001019338|gb|CP006916.3|	16633	16634	26
gi|1001019338|gb|CP006916.3|	16634	16635	18
gi|1001019338|gb|CP006916.3|	16635	16636	14
gi|1001019338|gb|CP006916.3|	16636	16637	9
gi|1001019338|gb|CP006916.3|	16637	16638	11
gi|1001019338|gb|CP006916.3|	16638	16639	16
gi|1001019338|gb|CP006916.3|	16639	16642	19
gi|1001019338|gb|CP006916.3|	16642	16643	18
gi|1001019338|gb|CP006916.3|	16643	16644	22
gi|1001019338|gb|CP006916.3|	16644	16645	27
gi|1001019338|gb|CP006916.3|	16645	16646	34
gi|1001019338|gb|CP006916.3|	16646	16647	32
gi|1001019338|gb|CP006916.3|	16647	16648	36
gi|1001019338|gb|CP006916.3|	16648	16650	41
gi|1001019338|gb|CP006916.3|	16650	16652	43
gi|1001019338|gb|CP006916.3|	16652	16655	45
gi|1001019338|gb|CP006916.3|	16655	16656	49
gi|1001019338|gb|CP006916.3|	16656	16659	50
gi|1001019338|gb|CP006916.3|	16659	16660	52
gi|1001019338|gb|CP006916.3|	16660	16662	55
gi|1001019338|gb|CP006916.3|	16662	16663	52
gi|1001019338|gb|CP006916.3|	16663	16664	47
gi|1001019338|gb|CP006916.3|	16664	16665	42
gi|1001019338|gb|CP006916.3|	16665	16666	43
gi|1001019338|gb|CP006916.3|	16666	16667	47
gi|1001019338|gb|CP006916.3|	16667	16668	53
gi|1001019338|gb|CP006916.3|	16668	16669	52
gi|1001019338|gb|CP006916.3|	16669	16670	50
gi|1001019338|gb|CP006916.3|	16670	16671	44
gi|1001019338|gb|CP006916.3|	16671	16672	47
gi|1001019338|gb|CP006916.3|	16672	16673	43
gi|1001019338|gb|CP006916.3|	16673	16674	38
gi|1001019338|gb|CP006916.3|	16674	16675	39
gi|1001019338|gb|CP006916.3|	16675	16676	41
gi|1001019338|gb|CP006916.3|	16676	16677	45
gi|1001019338|gb|CP006916.3|	16677	16678	44
gi|1001019338|gb|CP006916.3|	16678	16679	47
gi|1001019338|gb|CP006916.3|	16679	16680	48
gi|1001019338|gb|CP006916.3|	16680	16681	51
gi|1001019338|gb|CP006916.3|	16681	16683	53
gi|1001019338|gb|CP006916.3|	16683	16684	57
gi|1001019338|gb|CP006916.3|	16684	16685	54
gi|1001019338|gb|CP006916.3|	16685	16687	53
gi|1001019338|gb|CP006916.3|	16687	16688	55
gi|1001019338|gb|CP006916.3|	16688	16689	57
gi|1001019338|gb|CP006916.3|	16689	16690	61
gi|1001019338|gb|CP006916.3|	16690	16691	60
gi|1001019338|gb|CP006916.3|	16691	16692	62
gi|1001019338|gb|CP006916.3|	16692	16693	56
gi|1001019338|gb|CP006916.3|	16693	16694	53
gi|1001019338|gb|CP006916.3|	16694	16695	50
gi|1001019338|gb|CP006916.3|	16695	16696	49
gi|1001019338|gb|CP006916.3|	16696	16697	46
gi|1001019338|gb|CP006916.3|	16697	16699	48
gi|1001019338|gb|CP006916.3|	16699	16700	47
gi|1001019338|gb|CP006916.3|	16700	16701	43
gi|1001019338|gb|CP006916.3|	16701	16702	40
gi|1001019338|gb|CP006916.3|	16702	16703	39
gi|1001019338|gb|CP006916.3|	16703	16704	36
gi|1001019338|gb|CP006916.3|	16704	16705	35
gi|1001019338|gb|CP006916.3|	16705	16706	28
gi|1001019338|gb|CP006916.3|	16706	16708	25
gi|1001019338|gb|CP006916.3|	16708	16710	21
gi|1001019338|gb|CP006916.3|	16710	16711	20
gi|1001019338|gb|CP006916.3|	16711	16712	25
gi|1001019338|gb|CP006916.3|	16712	16713	27
gi|1001019338|gb|CP006916.3|	16713	16714	26
gi|1001019338|gb|CP006916.3|	16714	16715	24
gi|1001019338|gb|CP006916.3|	16715	16716	23
gi|1001019338|gb|CP006916.3|	16716	16718	18
gi|1001019338|gb|CP006916.3|	16718	16719	19
gi|1001019338|gb|CP006916.3|	16719	16721	21
gi|1001019338|gb|CP006916.3|	16721	16722	22
gi|1001019338|gb|CP006916.3|	16722	16725	21
gi|1001019338|gb|CP006916.3|	16725	16726	23
gi|1001019338|gb|CP006916.3|	16726	16727	22
gi|1001019338|gb|CP006916.3|	16727	16729	23
gi|1001019338|gb|CP006916.3|	16729	16732	25
gi|1001019338|gb|CP006916.3|	16732	16734	27
gi|1001019338|gb|CP006916.3|	16734	16736	33
gi|1001019338|gb|CP006916.3|	16736	16737	41
gi|1001019338|gb|CP006916.3|	16737	16738	42
gi|1001019338|gb|CP006916.3|	16738	16739	45
gi|1001019338|gb|CP006916.3|	16739	16740	44
gi|1001019338|gb|CP006916.3|	16740	16741	45
gi|1001019338|gb|CP006916.3|	16741	16742	55
gi|1001019338|gb|CP006916.3|	16742	16743	57
gi|1001019338|gb|CP006916.3|	16743	16744	61
gi|1001019338|gb|CP006916.3|	16744	16745	64
gi|1001019338|gb|CP006916.3|	16745	16746	68
gi|1001019338|gb|CP006916.3|	16746	16747	69
gi|1001019338|gb|CP006916.3|	16747	16748	72
gi|1001019338|gb|CP006916.3|	16748	16750	77
gi|1001019338|gb|CP006916.3|	16750	16753	75
gi|1001019338|gb|CP006916.3|	16753	16754	77
gi|1001019338|gb|CP006916.3|	16754	16755	78
gi|1001019338|gb|CP006916.3|	16755	16756	80
gi|1001019338|gb|CP006916.3|	16756	16757	82
gi|1001019338|gb|CP006916.3|	16757	16759	81
gi|1001019338|gb|CP006916.3|	16759	16760	76
gi|1001019338|gb|CP006916.3|	16760	16761	78
gi|1001019338|gb|CP006916.3|	16761	16762	66
gi|1001019338|gb|CP006916.3|	16762	16763	62
gi|1001019338|gb|CP006916.3|	16763	16764	58
gi|1001019338|gb|CP006916.3|	16764	16765	57
gi|1001019338|gb|CP006916.3|	16765	16766	56
gi|1001019338|gb|CP006916.3|	16766	16767	49
gi|1001019338|gb|CP006916.3|	16767	16768	46
gi|1001019338|gb|CP006916.3|	16768	16769	41
gi|1001019338|gb|CP006916.3|	16769	16770	38
gi|1001019338|gb|CP006916.3|	16770	16771	35
gi|1001019338|gb|CP006916.3|	16771	16772	34
gi|1001019338|gb|CP006916.3|	16772	16773	30
gi|1001019338|gb|CP006916.3|	16773	16774	25
gi|1001019338|gb|CP006916.3|	16774	16775	26
gi|1001019338|gb|CP006916.3|	16775	16777	27
gi|1001019338|gb|CP006916.3|	16777	16778	29
gi|1001019338|gb|CP006916.3|	16778	16779	33
gi|1001019338|gb|CP006916.3|	16779	16780	31
gi|1001019338|gb|CP006916.3|	16780	16782	29
gi|1001019338|gb|CP006916.3|	16782	16784	28
gi|1001019338|gb|CP006916.3|	16784	16785	27
gi|1001019338|gb|CP006916.3|	16785	16787	25
gi|1001019338|gb|CP006916.3|	16787	16788	24
gi|1001019338|gb|CP006916.3|	16788	16790	26
gi|1001019338|gb|CP006916.3|	16790	16791	28
gi|1001019338|gb|CP006916.3|	16791	16792	25
gi|1001019338|gb|CP006916.3|	16792	16794	26
gi|1001019338|gb|CP006916.3|	16794	16796	24
gi|1001019338|gb|CP006916.3|	16796	16797	26
gi|1001019338|gb|CP006916.3|	16797	16798	27
gi|1001019338|gb|CP006916.3|	16798	16799	29
gi|1001019338|gb|CP006916.3|	16799	16800	28
gi|1001019338|gb|CP006916.3|	16800	16802	27
gi|1001019338|gb|CP006916.3|	16802	16803	25
gi|1001019338|gb|CP006916.3|	16803	16804	19
gi|1001019338|gb|CP006916.3|	16804	16806	20
gi|1001019338|gb|CP006916.3|	16806	16808	19
gi|1001019338|gb|CP006916.3|	16808	16810	20
gi|1001019338|gb|CP006916.3|	16810	16812	19
gi|1001019338|gb|CP006916.3|	16812	16813	21
gi|1001019338|gb|CP006916.3|	16813	16816	20
gi|1001019338|gb|CP006916.3|	16816	16818	19
gi|1001019338|gb|CP006916.3|	16818	16821	26
gi|1001019338|gb|CP006916.3|	16821	16822	23
gi|1001019338|gb|CP006916.3|	16822	16823	24
gi|1001019338|gb|CP006916.3|	16823	16824	22
gi|1001019338|gb|CP006916.3|	16824	16826	23
gi|1001019338|gb|CP006916.3|	16826	16827	26
gi|1001019338|gb|CP006916.3|	16827	16829	25
gi|1001019338|gb|CP006916.3|	16829	16831	24
gi|1001019338|gb|CP006916.3|	16831	16833	23
gi|1001019338|gb|CP006916.3|	16833	16834	22
gi|1001019338|gb|CP006916.3|	16834	16836	23
gi|1001019338|gb|CP006916.3|	16836	16837	22
gi|1001019338|gb|CP006916.3|	16837	16838	20
gi|1001019338|gb|CP006916.3|	16838	16839	19
gi|1001019338|gb|CP006916.3|	16839	16840	23
gi|1001019338|gb|CP006916.3|	16840	16841	21
gi|1001019338|gb|CP006916.3|	16841	16842	22
gi|1001019338|gb|CP006916.3|	16842	16843	24
gi|1001019338|gb|CP006916.3|	16843	16847	17
gi|1001019338|gb|CP006916.3|	16847	16850	16
gi|1001019338|gb|CP006916.3|	16850	16851	17
gi|1001019338|gb|CP006916.3|	16851	16853	14
gi|1001019338|gb|CP006916.3|	16853	16854	15
gi|1001019338|gb|CP006916.3|	16854	16858	14
gi|1001019338|gb|CP006916.3|	16858	16860	16
gi|1001019338|gb|CP006916.3|	16860	16862	17
gi|1001019338|gb|CP006916.3|	16862	16864	18
gi|1001019338|gb|CP006916.3|	16864	16865	15
gi|1001019338|gb|CP006916.3|	16865	16867	17
gi|1001019338|gb|CP006916.3|	16867	16869	14
gi|1001019338|gb|CP006916.3|	16869	16870	15
gi|1001019338|gb|CP006916.3|	16870	16871	14
gi|1001019338|gb|CP006916.3|	16871	16873	17
gi|1001019338|gb|CP006916.3|	16873	16874	19
gi|1001019338|gb|CP006916.3|	16874	16877	18
gi|1001019338|gb|CP006916.3|	16877	16878	19
gi|1001019338|gb|CP006916.3|	16878	16879	18
gi|1001019338|gb|CP006916.3|	16879	16882	19
gi|1001019338|gb|CP006916.3|	16882	16883	20
gi|1001019338|gb|CP006916.3|	16883	16884	19
gi|1001019338|gb|CP006916.3|	16884	16886	18
gi|1001019338|gb|CP006916.3|	16886	16887	20
gi|1001019338|gb|CP006916.3|	16887	16889	19
gi|1001019338|gb|CP006916.3|	16889	16890	18
gi|1001019338|gb|CP006916.3|	16890	16894	16
gi|1001019338|gb|CP006916.3|	16894	16896	15
gi|1001019338|gb|CP006916.3|	16896	16897	12
gi|1001019338|gb|CP006916.3|	16897	16898	13
gi|1001019338|gb|CP006916.3|	16898	16899	12
gi|1001019338|gb|CP006916.3|	16899	16900	13
gi|1001019338|gb|CP006916.3|	16900	16902	15
gi|1001019338|gb|CP006916.3|	16902	16903	14
gi|1001019338|gb|CP006916.3|	16903	16904	15
gi|1001019338|gb|CP006916.3|	16904	16905	14
gi|1001019338|gb|CP006916.3|	16905	16906	15
gi|1001019338|gb|CP006916.3|	16906	16908	17
gi|1001019338|gb|CP006916.3|	16908	16910	16
gi|1001019338|gb|CP006916.3|	16910	16911	15
gi|1001019338|gb|CP006916.3|	16911	16912	13
gi|1001019338|gb|CP006916.3|	16912	16913	14
gi|1001019338|gb|CP006916.3|	16913	16914	16
gi|1001019338|gb|CP006916.3|	16914	16915	18
gi|1001019338|gb|CP006916.3|	16915	16916	20
gi|1001019338|gb|CP006916.3|	16916	16922	19
gi|1001019338|gb|CP006916.3|	16922	16923	17
gi|1001019338|gb|CP006916.3|	16923	16924	16
gi|1001019338|gb|CP006916.3|	16924	16925	15
gi|1001019338|gb|CP006916.3|	16925	16927	12
gi|1001019338|gb|CP006916.3|	16927	16928	13
gi|1001019338|gb|CP006916.3|	16928	16929	12
gi|1001019338|gb|CP006916.3|	16929	16931	14
gi|1001019338|gb|CP006916.3|	16931	16932	15
gi|1001019338|gb|CP006916.3|	16932	16934	20
gi|1001019338|gb|CP006916.3|	16934	16936	21
gi|1001019338|gb|CP006916.3|	16936	16937	22
gi|1001019338|gb|CP006916.3|	16937	16938	21
gi|1001019338|gb|CP006916.3|	16938	16939	22
gi|1001019338|gb|CP006916.3|	16939	16941	21
gi|1001019338|gb|CP006916.3|	16941	16942	23
gi|1001019338|gb|CP006916.3|	16942	16943	30
gi|1001019338|gb|CP006916.3|	16943	16944	32
gi|1001019338|gb|CP006916.3|	16944	16945	36
gi|1001019338|gb|CP006916.3|	16945	16950	38
gi|1001019338|gb|CP006916.3|	16950	16951	39
gi|1001019338|gb|CP006916.3|	16951	16953	42
gi|1001019338|gb|CP006916.3|	16953	16954	44
gi|1001019338|gb|CP006916.3|	16954	16955	42
gi|1001019338|gb|CP006916.3|	16955	16956	41
gi|1001019338|gb|CP006916.3|	16956	16957	39
gi|1001019338|gb|CP006916.3|	16957	16961	34
gi|1001019338|gb|CP006916.3|	16961	16963	33
gi|1001019338|gb|CP006916.3|	16963	16965	30
gi|1001019338|gb|CP006916.3|	16965	16966	28
gi|1001019338|gb|CP006916.3|	16966	16967	26
gi|1001019338|gb|CP006916.3|	16967	16968	19
gi|1001019338|gb|CP006916.3|	16968	16969	17
gi|1001019338|gb|CP006916.3|	16969	16972	13
gi|1001019338|gb|CP006916.3|	16972	16976	14
gi|1001019338|gb|CP006916.3|	16976	16977	11
gi|1001019338|gb|CP006916.3|	16977	16978	10
gi|1001019338|gb|CP006916.3|	16978	16979	9
gi|1001019338|gb|CP006916.3|	16979	16980	10
gi|1001019338|gb|CP006916.3|	16980	16981	12
gi|1001019338|gb|CP006916.3|	16981	16982	11
gi|1001019338|gb|CP006916.3|	16982	16983	13
gi|1001019338|gb|CP006916.3|	16983	16984	15
gi|1001019338|gb|CP006916.3|	16984	16985	18
gi|1001019338|gb|CP006916.3|	16985	16987	20
gi|1001019338|gb|CP006916.3|	16987	16988	22
gi|1001019338|gb|CP006916.3|	16988	16989	23
gi|1001019338|gb|CP006916.3|	16989	16990	22
gi|1001019338|gb|CP006916.3|	16990	16991	24
gi|1001019338|gb|CP006916.3|	16991	16992	27
gi|1001019338|gb|CP006916.3|	16992	16993	29
gi|1001019338|gb|CP006916.3|	16993	16994	33
gi|1001019338|gb|CP006916.3|	16994	16995	34
gi|1001019338|gb|CP006916.3|	16995	16996	33
gi|1001019338|gb|CP006916.3|	16996	16997	39
gi|1001019338|gb|CP006916.3|	16997	16998	46
gi|1001019338|gb|CP006916.3|	16998	16999	47
gi|1001019338|gb|CP006916.3|	16999	17000	49
gi|1001019338|gb|CP006916.3|	17000	17001	48
gi|1001019338|gb|CP006916.3|	17001	17002	49
gi|1001019338|gb|CP006916.3|	17002	17004	51
gi|1001019338|gb|CP006916.3|	17004	17005	53
gi|1001019338|gb|CP006916.3|	17005	17007	52
gi|1001019338|gb|CP006916.3|	17007	17008	49
gi|1001019338|gb|CP006916.3|	17008	17009	47
gi|1001019338|gb|CP006916.3|	17009	17010	44
gi|1001019338|gb|CP006916.3|	17010	17011	42
gi|1001019338|gb|CP006916.3|	17011	17012	44
gi|1001019338|gb|CP006916.3|	17012	17015	43
gi|1001019338|gb|CP006916.3|	17015	17016	42
gi|1001019338|gb|CP006916.3|	17016	17017	39
gi|1001019338|gb|CP006916.3|	17017	17018	37
gi|1001019338|gb|CP006916.3|	17018	17019	33
gi|1001019338|gb|CP006916.3|	17019	17020	32
gi|1001019338|gb|CP006916.3|	17020	17021	31
gi|1001019338|gb|CP006916.3|	17021	17022	25
gi|1001019338|gb|CP006916.3|	17022	17023	17
gi|1001019338|gb|CP006916.3|	17023	17024	16
gi|1001019338|gb|CP006916.3|	17024	17026	14
gi|1001019338|gb|CP006916.3|	17026	17027	13
gi|1001019338|gb|CP006916.3|	17027	17028	11
gi|1001019338|gb|CP006916.3|	17028	17029	10
gi|1001019338|gb|CP006916.3|	17029	17030	7
gi|1001019338|gb|CP006916.3|	17030	17034	6
gi|1001019338|gb|CP006916.3|	17034	17035	5
gi|1001019338|gb|CP006916.3|	17035	17036	6
gi|1001019338|gb|CP006916.3|	17036	17038	4
gi|1001019338|gb|CP006916.3|	17038	17039	3
gi|1001019338|gb|CP006916.3|	17039	17040	5
gi|1001019338|gb|CP006916.3|	17040	17041	4
gi|1001019338|gb|CP006916.3|	17041	17045	7
gi|1001019338|gb|CP006916.3|	17045	17046	9
gi|1001019338|gb|CP006916.3|	17046	17047	10
gi|1001019338|gb|CP006916.3|	17047	17048	11
gi|1001019338|gb|CP006916.3|	17048	17049	12
gi|1001019338|gb|CP006916.3|	17049	17050	13
gi|1001019338|gb|CP006916.3|	17050	17051	15
gi|1001019338|gb|CP006916.3|	17051	17052	22
gi|1001019338|gb|CP006916.3|	17052	17055	24
gi|1001019338|gb|CP006916.3|	17055	17056	25
gi|1001019338|gb|CP006916.3|	17056	17057	30
gi|1001019338|gb|CP006916.3|	17057	17064	35
gi|1001019338|gb|CP006916.3|	17064	17066	37
gi|1001019338|gb|CP006916.3|	17066	17068	34
gi|1001019338|gb|CP006916.3|	17068	17069	37
gi|1001019338|gb|CP006916.3|	17069	17070	38
gi|1001019338|gb|CP006916.3|	17070	17071	36
gi|1001019338|gb|CP006916.3|	17071	17074	37
gi|1001019338|gb|CP006916.3|	17074	17075	38
gi|1001019338|gb|CP006916.3|	17075	17076	37
gi|1001019338|gb|CP006916.3|	17076	17077	30
gi|1001019338|gb|CP006916.3|	17077	17079	29
gi|1001019338|gb|CP006916.3|	17079	17081	31
gi|1001019338|gb|CP006916.3|	17081	17082	26
gi|1001019338|gb|CP006916.3|	17082	17085	21
gi|1001019338|gb|CP006916.3|	17085	17086	20
gi|1001019338|gb|CP006916.3|	17086	17089	22
gi|1001019338|gb|CP006916.3|	17089	17093	18
gi|1001019338|gb|CP006916.3|	17093	17094	16
gi|1001019338|gb|CP006916.3|	17094	17095	15
gi|1001019338|gb|CP006916.3|	17095	17096	16
gi|1001019338|gb|CP006916.3|	17096	17097	17
gi|1001019338|gb|CP006916.3|	17097	17099	16
gi|1001019338|gb|CP006916.3|	17099	17100	14
gi|1001019338|gb|CP006916.3|	17100	17101	16
gi|1001019338|gb|CP006916.3|	17101	17104	18
gi|1001019338|gb|CP006916.3|	17104	17105	17
gi|1001019338|gb|CP006916.3|	17105	17106	20
gi|1001019338|gb|CP006916.3|	17106	17107	25
gi|1001019338|gb|CP006916.3|	17107	17108	27
gi|1001019338|gb|CP006916.3|	17108	17110	30
gi|1001019338|gb|CP006916.3|	17110	17112	31
gi|1001019338|gb|CP006916.3|	17112	17114	30
gi|1001019338|gb|CP006916.3|	17114	17115	31
gi|1001019338|gb|CP006916.3|	17115	17117	32
gi|1001019338|gb|CP006916.3|	17117	17118	34
gi|1001019338|gb|CP006916.3|	17118	17121	33
gi|1001019338|gb|CP006916.3|	17121	17122	32
gi|1001019338|gb|CP006916.3|	17122	17123	34
gi|1001019338|gb|CP006916.3|	17123	17125	33
gi|1001019338|gb|CP006916.3|	17125	17127	30
gi|1001019338|gb|CP006916.3|	17127	17129	29
gi|1001019338|gb|CP006916.3|	17129	17130	28
gi|1001019338|gb|CP006916.3|	17130	17131	24
gi|1001019338|gb|CP006916.3|	17131	17132	19
gi|1001019338|gb|CP006916.3|	17132	17133	17
gi|1001019338|gb|CP006916.3|	17133	17135	16
gi|1001019338|gb|CP006916.3|	17135	17137	15
gi|1001019338|gb|CP006916.3|	17137	17140	16
gi|1001019338|gb|CP006916.3|	17140	17142	15
gi|1001019338|gb|CP006916.3|	17142	17144	13
gi|1001019338|gb|CP006916.3|	17144	17145	14
gi|1001019338|gb|CP006916.3|	17145	17147	13
gi|1001019338|gb|CP006916.3|	17147	17148	15
gi|1001019338|gb|CP006916.3|	17148	17149	21
gi|1001019338|gb|CP006916.3|	17149	17150	25
gi|1001019338|gb|CP006916.3|	17150	17151	26
gi|1001019338|gb|CP006916.3|	17151	17152	25
gi|1001019338|gb|CP006916.3|	17152	17153	26
gi|1001019338|gb|CP006916.3|	17153	17154	27
gi|1001019338|gb|CP006916.3|	17154	17155	30
gi|1001019338|gb|CP006916.3|	17155	17158	35
gi|1001019338|gb|CP006916.3|	17158	17160	37
gi|1001019338|gb|CP006916.3|	17160	17164	38
gi|1001019338|gb|CP006916.3|	17164	17166	40
gi|1001019338|gb|CP006916.3|	17166	17167	42
gi|1001019338|gb|CP006916.3|	17167	17168	44
gi|1001019338|gb|CP006916.3|	17168	17169	47
gi|1001019338|gb|CP006916.3|	17169	17170	48
gi|1001019338|gb|CP006916.3|	17170	17171	50
gi|1001019338|gb|CP006916.3|	17171	17172	48
gi|1001019338|gb|CP006916.3|	17172	17173	47
gi|1001019338|gb|CP006916.3|	17173	17174	44
gi|1001019338|gb|CP006916.3|	17174	17176	43
gi|1001019338|gb|CP006916.3|	17176	17177	42
gi|1001019338|gb|CP006916.3|	17177	17178	41
gi|1001019338|gb|CP006916.3|	17178	17179	46
gi|1001019338|gb|CP006916.3|	17179	17182	45
gi|1001019338|gb|CP006916.3|	17182	17183	47
gi|1001019338|gb|CP006916.3|	17183	17184	44
gi|1001019338|gb|CP006916.3|	17184	17185	49
gi|1001019338|gb|CP006916.3|	17185	17186	55
gi|1001019338|gb|CP006916.3|	17186	17187	53
gi|1001019338|gb|CP006916.3|	17187	17188	56
gi|1001019338|gb|CP006916.3|	17188	17189	59
gi|1001019338|gb|CP006916.3|	17189	17190	56
gi|1001019338|gb|CP006916.3|	17190	17191	57
gi|1001019338|gb|CP006916.3|	17191	17192	56
gi|1001019338|gb|CP006916.3|	17192	17193	57
gi|1001019338|gb|CP006916.3|	17193	17194	58
gi|1001019338|gb|CP006916.3|	17194	17195	57
gi|1001019338|gb|CP006916.3|	17195	17196	55
gi|1001019338|gb|CP006916.3|	17196	17198	56
gi|1001019338|gb|CP006916.3|	17198	17199	58
gi|1001019338|gb|CP006916.3|	17199	17200	59
gi|1001019338|gb|CP006916.3|	17200	17201	61
gi|1001019338|gb|CP006916.3|	17201	17203	62
gi|1001019338|gb|CP006916.3|	17203	17204	58
gi|1001019338|gb|CP006916.3|	17204	17205	56
gi|1001019338|gb|CP006916.3|	17205	17206	53
gi|1001019338|gb|CP006916.3|	17206	17207	62
gi|1001019338|gb|CP006916.3|	17207	17208	60
gi|1001019338|gb|CP006916.3|	17208	17209	59
gi|1001019338|gb|CP006916.3|	17209	17210	54
gi|1001019338|gb|CP006916.3|	17210	17212	47
gi|1001019338|gb|CP006916.3|	17212	17213	44
gi|1001019338|gb|CP006916.3|	17213	17215	42
gi|1001019338|gb|CP006916.3|	17215	17216	41
gi|1001019338|gb|CP006916.3|	17216	17217	40
gi|1001019338|gb|CP006916.3|	17217	17218	37
gi|1001019338|gb|CP006916.3|	17218	17219	33
gi|1001019338|gb|CP006916.3|	17219	17221	32
gi|1001019338|gb|CP006916.3|	17221	17222	31
gi|1001019338|gb|CP006916.3|	17222	17223	28
gi|1001019338|gb|CP006916.3|	17223	17224	23
gi|1001019338|gb|CP006916.3|	17224	17225	20
gi|1001019338|gb|CP006916.3|	17225	17226	17
gi|1001019338|gb|CP006916.3|	17226	17228	16
gi|1001019338|gb|CP006916.3|	17228	17231	14
gi|1001019338|gb|CP006916.3|	17231	17233	5
gi|1001019338|gb|CP006916.3|	17233	17234	7
gi|1001019338|gb|CP006916.3|	17234	17235	8
gi|1001019338|gb|CP006916.3|	17235	17236	11
gi|1001019338|gb|CP006916.3|	17236	17237	12
gi|1001019338|gb|CP006916.3|	17237	17238	13
gi|1001019338|gb|CP006916.3|	17238	17243	16
gi|1001019338|gb|CP006916.3|	17243	17247	17
gi|1001019338|gb|CP006916.3|	17247	17248	19
gi|1001019338|gb|CP006916.3|	17248	17250	22
gi|1001019338|gb|CP006916.3|	17250	17251	23
gi|1001019338|gb|CP006916.3|	17251	17255	25
gi|1001019338|gb|CP006916.3|	17255	17258	23
gi|1001019338|gb|CP006916.3|	17258	17259	21
gi|1001019338|gb|CP006916.3|	17259	17260	20
gi|1001019338|gb|CP006916.3|	17260	17261	17
gi|1001019338|gb|CP006916.3|	17261	17262	16
gi|1001019338|gb|CP006916.3|	17262	17263	14
gi|1001019338|gb|CP006916.3|	17263	17269	10
gi|1001019338|gb|CP006916.3|	17269	17270	12
gi|1001019338|gb|CP006916.3|	17270	17271	13
gi|1001019338|gb|CP006916.3|	17271	17272	14
gi|1001019338|gb|CP006916.3|	17272	17273	12
gi|1001019338|gb|CP006916.3|	17273	17274	10
gi|1001019338|gb|CP006916.3|	17274	17276	9
gi|1001019338|gb|CP006916.3|	17276	17278	11
gi|1001019338|gb|CP006916.3|	17278	17279	14
gi|1001019338|gb|CP006916.3|	17279	17280	18
gi|1001019338|gb|CP006916.3|	17280	17282	21
gi|1001019338|gb|CP006916.3|	17282	17283	22
gi|1001019338|gb|CP006916.3|	17283	17286	24
gi|1001019338|gb|CP006916.3|	17286	17289	27
gi|1001019338|gb|CP006916.3|	17289	17291	28
gi|1001019338|gb|CP006916.3|	17291	17293	30
gi|1001019338|gb|CP006916.3|	17293	17294	32
gi|1001019338|gb|CP006916.3|	17294	17295	30
[truncated: 359,938 more rows]
