# Supplementary material for: Data on translatome analysis of Mycoplasma gallisepticum
Source: Data Brief. 2016 Sep 7;9:422–4. doi: 10.1016/j.dib.2016.08.056 (PMC5037205; doi:10.1016/j.dib.2016.08.056)
Supplement: Supplementary material [file mmc1.zip › Supplementary material 1/Myc_Heat_stress1_pos.bedgraph]

gi|1001019338|gb|CP006916.3|	0	659	0
gi|1001019338|gb|CP006916.3|	659	684	1
gi|1001019338|gb|CP006916.3|	684	938	0
gi|1001019338|gb|CP006916.3|	938	963	1
gi|1001019338|gb|CP006916.3|	963	1077	0
gi|1001019338|gb|CP006916.3|	1077	1102	1
gi|1001019338|gb|CP006916.3|	1102	1130	0
gi|1001019338|gb|CP006916.3|	1130	1155	1
gi|1001019338|gb|CP006916.3|	1155	1209	0
gi|1001019338|gb|CP006916.3|	1209	1234	1
gi|1001019338|gb|CP006916.3|	1234	1348	0
gi|1001019338|gb|CP006916.3|	1348	1367	1
gi|1001019338|gb|CP006916.3|	1367	1373	2
gi|1001019338|gb|CP006916.3|	1373	1392	1
gi|1001019338|gb|CP006916.3|	1392	1492	0
gi|1001019338|gb|CP006916.3|	1492	1517	2
gi|1001019338|gb|CP006916.3|	1517	1881	0
gi|1001019338|gb|CP006916.3|	1881	1884	9
gi|1001019338|gb|CP006916.3|	1884	1892	12
gi|1001019338|gb|CP006916.3|	1892	1893	15
gi|1001019338|gb|CP006916.3|	1893	1897	16
gi|1001019338|gb|CP006916.3|	1897	1902	17
gi|1001019338|gb|CP006916.3|	1902	1906	18
gi|1001019338|gb|CP006916.3|	1906	1907	9
gi|1001019338|gb|CP006916.3|	1907	1909	10
gi|1001019338|gb|CP006916.3|	1909	1910	7
gi|1001019338|gb|CP006916.3|	1910	1912	9
gi|1001019338|gb|CP006916.3|	1912	1917	10
gi|1001019338|gb|CP006916.3|	1917	1918	7
gi|1001019338|gb|CP006916.3|	1918	1919	6
gi|1001019338|gb|CP006916.3|	1919	1922	7
gi|1001019338|gb|CP006916.3|	1922	1927	6
gi|1001019338|gb|CP006916.3|	1927	1932	5
gi|1001019338|gb|CP006916.3|	1932	1935	7
gi|1001019338|gb|CP006916.3|	1935	1936	5
gi|1001019338|gb|CP006916.3|	1936	1937	7
gi|1001019338|gb|CP006916.3|	1937	1938	9
gi|1001019338|gb|CP006916.3|	1938	1940	11
gi|1001019338|gb|CP006916.3|	1940	1944	13
gi|1001019338|gb|CP006916.3|	1944	1947	14
gi|1001019338|gb|CP006916.3|	1947	1950	16
gi|1001019338|gb|CP006916.3|	1950	1951	19
gi|1001019338|gb|CP006916.3|	1951	1953	20
gi|1001019338|gb|CP006916.3|	1953	1954	22
gi|1001019338|gb|CP006916.3|	1954	1956	24
gi|1001019338|gb|CP006916.3|	1956	1957	25
gi|1001019338|gb|CP006916.3|	1957	1958	23
gi|1001019338|gb|CP006916.3|	1958	1961	24
gi|1001019338|gb|CP006916.3|	1961	1962	22
gi|1001019338|gb|CP006916.3|	1962	1963	20
gi|1001019338|gb|CP006916.3|	1963	1965	18
gi|1001019338|gb|CP006916.3|	1965	1969	16
gi|1001019338|gb|CP006916.3|	1969	1971	14
gi|1001019338|gb|CP006916.3|	1971	1972	17
gi|1001019338|gb|CP006916.3|	1972	1975	15
gi|1001019338|gb|CP006916.3|	1975	1978	12
gi|1001019338|gb|CP006916.3|	1978	1979	11
gi|1001019338|gb|CP006916.3|	1979	1980	9
gi|1001019338|gb|CP006916.3|	1980	1981	13
gi|1001019338|gb|CP006916.3|	1981	1982	14
gi|1001019338|gb|CP006916.3|	1982	1986	15
gi|1001019338|gb|CP006916.3|	1986	1988	16
gi|1001019338|gb|CP006916.3|	1988	1989	17
gi|1001019338|gb|CP006916.3|	1989	1993	18
gi|1001019338|gb|CP006916.3|	1993	1996	20
gi|1001019338|gb|CP006916.3|	1996	1997	17
gi|1001019338|gb|CP006916.3|	1997	2001	19
gi|1001019338|gb|CP006916.3|	2001	2003	18
gi|1001019338|gb|CP006916.3|	2003	2004	19
gi|1001019338|gb|CP006916.3|	2004	2005	27
gi|1001019338|gb|CP006916.3|	2005	2006	23
gi|1001019338|gb|CP006916.3|	2006	2007	21
gi|1001019338|gb|CP006916.3|	2007	2008	19
gi|1001019338|gb|CP006916.3|	2008	2011	18
gi|1001019338|gb|CP006916.3|	2011	2013	17
gi|1001019338|gb|CP006916.3|	2013	2015	16
gi|1001019338|gb|CP006916.3|	2015	2016	23
gi|1001019338|gb|CP006916.3|	2016	2017	25
gi|1001019338|gb|CP006916.3|	2017	2018	28
gi|1001019338|gb|CP006916.3|	2018	2019	26
gi|1001019338|gb|CP006916.3|	2019	2022	27
gi|1001019338|gb|CP006916.3|	2022	2023	26
gi|1001019338|gb|CP006916.3|	2023	2025	28
gi|1001019338|gb|CP006916.3|	2025	2026	29
gi|1001019338|gb|CP006916.3|	2026	2028	31
gi|1001019338|gb|CP006916.3|	2028	2029	32
gi|1001019338|gb|CP006916.3|	2029	2030	25
gi|1001019338|gb|CP006916.3|	2030	2031	26
gi|1001019338|gb|CP006916.3|	2031	2032	27
gi|1001019338|gb|CP006916.3|	2032	2034	30
gi|1001019338|gb|CP006916.3|	2034	2035	31
gi|1001019338|gb|CP006916.3|	2035	2036	32
gi|1001019338|gb|CP006916.3|	2036	2037	33
gi|1001019338|gb|CP006916.3|	2037	2039	32
gi|1001019338|gb|CP006916.3|	2039	2040	33
gi|1001019338|gb|CP006916.3|	2040	2041	26
gi|1001019338|gb|CP006916.3|	2041	2042	24
gi|1001019338|gb|CP006916.3|	2042	2043	23
gi|1001019338|gb|CP006916.3|	2043	2044	25
gi|1001019338|gb|CP006916.3|	2044	2045	24
gi|1001019338|gb|CP006916.3|	2045	2047	26
gi|1001019338|gb|CP006916.3|	2047	2048	25
gi|1001019338|gb|CP006916.3|	2048	2049	26
gi|1001019338|gb|CP006916.3|	2049	2050	31
gi|1001019338|gb|CP006916.3|	2050	2051	30
gi|1001019338|gb|CP006916.3|	2051	2052	29
gi|1001019338|gb|CP006916.3|	2052	2053	30
gi|1001019338|gb|CP006916.3|	2053	2056	28
gi|1001019338|gb|CP006916.3|	2056	2057	27
gi|1001019338|gb|CP006916.3|	2057	2059	24
gi|1001019338|gb|CP006916.3|	2059	2060	27
gi|1001019338|gb|CP006916.3|	2060	2061	26
gi|1001019338|gb|CP006916.3|	2061	2064	25
gi|1001019338|gb|CP006916.3|	2064	2067	23
gi|1001019338|gb|CP006916.3|	2067	2068	21
gi|1001019338|gb|CP006916.3|	2068	2070	19
gi|1001019338|gb|CP006916.3|	2070	2073	17
gi|1001019338|gb|CP006916.3|	2073	2074	14
gi|1001019338|gb|CP006916.3|	2074	2076	9
gi|1001019338|gb|CP006916.3|	2076	2077	8
gi|1001019338|gb|CP006916.3|	2077	2078	7
gi|1001019338|gb|CP006916.3|	2078	2079	6
gi|1001019338|gb|CP006916.3|	2079	2080	7
gi|1001019338|gb|CP006916.3|	2080	2081	10
gi|1001019338|gb|CP006916.3|	2081	2084	11
gi|1001019338|gb|CP006916.3|	2084	2085	9
gi|1001019338|gb|CP006916.3|	2085	2086	10
gi|1001019338|gb|CP006916.3|	2086	2087	13
gi|1001019338|gb|CP006916.3|	2087	2089	14
gi|1001019338|gb|CP006916.3|	2089	2092	17
gi|1001019338|gb|CP006916.3|	2092	2093	18
gi|1001019338|gb|CP006916.3|	2093	2094	19
gi|1001019338|gb|CP006916.3|	2094	2095	20
gi|1001019338|gb|CP006916.3|	2095	2096	23
gi|1001019338|gb|CP006916.3|	2096	2097	26
gi|1001019338|gb|CP006916.3|	2097	2102	27
gi|1001019338|gb|CP006916.3|	2102	2103	31
gi|1001019338|gb|CP006916.3|	2103	2104	32
gi|1001019338|gb|CP006916.3|	2104	2105	30
gi|1001019338|gb|CP006916.3|	2105	2108	26
gi|1001019338|gb|CP006916.3|	2108	2110	27
gi|1001019338|gb|CP006916.3|	2110	2111	29
gi|1001019338|gb|CP006916.3|	2111	2112	28
gi|1001019338|gb|CP006916.3|	2112	2113	27
gi|1001019338|gb|CP006916.3|	2113	2114	28
gi|1001019338|gb|CP006916.3|	2114	2116	29
gi|1001019338|gb|CP006916.3|	2116	2118	31
gi|1001019338|gb|CP006916.3|	2118	2119	32
gi|1001019338|gb|CP006916.3|	2119	2120	31
gi|1001019338|gb|CP006916.3|	2120	2121	28
gi|1001019338|gb|CP006916.3|	2121	2122	25
gi|1001019338|gb|CP006916.3|	2122	2127	24
gi|1001019338|gb|CP006916.3|	2127	2128	20
gi|1001019338|gb|CP006916.3|	2128	2130	19
gi|1001019338|gb|CP006916.3|	2130	2131	21
gi|1001019338|gb|CP006916.3|	2131	2133	20
gi|1001019338|gb|CP006916.3|	2133	2134	19
gi|1001019338|gb|CP006916.3|	2134	2135	18
gi|1001019338|gb|CP006916.3|	2135	2136	16
gi|1001019338|gb|CP006916.3|	2136	2138	14
gi|1001019338|gb|CP006916.3|	2138	2139	13
gi|1001019338|gb|CP006916.3|	2139	2141	9
gi|1001019338|gb|CP006916.3|	2141	2142	7
gi|1001019338|gb|CP006916.3|	2142	2143	6
gi|1001019338|gb|CP006916.3|	2143	2147	4
gi|1001019338|gb|CP006916.3|	2147	2148	5
gi|1001019338|gb|CP006916.3|	2148	2152	8
gi|1001019338|gb|CP006916.3|	2152	2154	11
gi|1001019338|gb|CP006916.3|	2154	2155	13
gi|1001019338|gb|CP006916.3|	2155	2156	11
gi|1001019338|gb|CP006916.3|	2156	2157	23
gi|1001019338|gb|CP006916.3|	2157	2158	26
gi|1001019338|gb|CP006916.3|	2158	2160	30
gi|1001019338|gb|CP006916.3|	2160	2162	29
gi|1001019338|gb|CP006916.3|	2162	2163	30
gi|1001019338|gb|CP006916.3|	2163	2164	41
gi|1001019338|gb|CP006916.3|	2164	2166	43
gi|1001019338|gb|CP006916.3|	2166	2168	44
gi|1001019338|gb|CP006916.3|	2168	2171	46
gi|1001019338|gb|CP006916.3|	2171	2172	47
gi|1001019338|gb|CP006916.3|	2172	2173	46
gi|1001019338|gb|CP006916.3|	2173	2176	43
gi|1001019338|gb|CP006916.3|	2176	2177	45
gi|1001019338|gb|CP006916.3|	2177	2179	47
gi|1001019338|gb|CP006916.3|	2179	2180	45
gi|1001019338|gb|CP006916.3|	2180	2181	48
gi|1001019338|gb|CP006916.3|	2181	2182	37
gi|1001019338|gb|CP006916.3|	2182	2183	34
gi|1001019338|gb|CP006916.3|	2183	2187	32
gi|1001019338|gb|CP006916.3|	2187	2188	31
gi|1001019338|gb|CP006916.3|	2188	2189	20
gi|1001019338|gb|CP006916.3|	2189	2191	18
gi|1001019338|gb|CP006916.3|	2191	2192	17
gi|1001019338|gb|CP006916.3|	2192	2193	18
gi|1001019338|gb|CP006916.3|	2193	2194	16
gi|1001019338|gb|CP006916.3|	2194	2196	17
gi|1001019338|gb|CP006916.3|	2196	2197	16
gi|1001019338|gb|CP006916.3|	2197	2201	18
gi|1001019338|gb|CP006916.3|	2201	2202	17
gi|1001019338|gb|CP006916.3|	2202	2203	14
gi|1001019338|gb|CP006916.3|	2203	2204	15
gi|1001019338|gb|CP006916.3|	2204	2205	18
gi|1001019338|gb|CP006916.3|	2205	2207	16
gi|1001019338|gb|CP006916.3|	2207	2208	17
gi|1001019338|gb|CP006916.3|	2208	2209	15
gi|1001019338|gb|CP006916.3|	2209	2210	14
gi|1001019338|gb|CP006916.3|	2210	2217	15
gi|1001019338|gb|CP006916.3|	2217	2219	14
gi|1001019338|gb|CP006916.3|	2219	2222	13
gi|1001019338|gb|CP006916.3|	2222	2225	11
gi|1001019338|gb|CP006916.3|	2225	2226	12
gi|1001019338|gb|CP006916.3|	2226	2227	11
gi|1001019338|gb|CP006916.3|	2227	2228	9
gi|1001019338|gb|CP006916.3|	2228	2229	8
gi|1001019338|gb|CP006916.3|	2229	2230	5
gi|1001019338|gb|CP006916.3|	2230	2231	4
gi|1001019338|gb|CP006916.3|	2231	2233	3
gi|1001019338|gb|CP006916.3|	2233	2234	6
gi|1001019338|gb|CP006916.3|	2234	2236	10
gi|1001019338|gb|CP006916.3|	2236	2237	12
gi|1001019338|gb|CP006916.3|	2237	2238	15
gi|1001019338|gb|CP006916.3|	2238	2239	16
gi|1001019338|gb|CP006916.3|	2239	2240	17
gi|1001019338|gb|CP006916.3|	2240	2241	19
gi|1001019338|gb|CP006916.3|	2241	2249	22
gi|1001019338|gb|CP006916.3|	2249	2250	23
gi|1001019338|gb|CP006916.3|	2250	2251	22
gi|1001019338|gb|CP006916.3|	2251	2253	24
gi|1001019338|gb|CP006916.3|	2253	2258	27
gi|1001019338|gb|CP006916.3|	2258	2259	24
gi|1001019338|gb|CP006916.3|	2259	2260	21
gi|1001019338|gb|CP006916.3|	2260	2261	20
gi|1001019338|gb|CP006916.3|	2261	2263	21
gi|1001019338|gb|CP006916.3|	2263	2264	20
gi|1001019338|gb|CP006916.3|	2264	2265	19
gi|1001019338|gb|CP006916.3|	2265	2266	18
gi|1001019338|gb|CP006916.3|	2266	2267	15
gi|1001019338|gb|CP006916.3|	2267	2268	16
gi|1001019338|gb|CP006916.3|	2268	2269	17
gi|1001019338|gb|CP006916.3|	2269	2270	19
gi|1001019338|gb|CP006916.3|	2270	2271	21
gi|1001019338|gb|CP006916.3|	2271	2272	22
gi|1001019338|gb|CP006916.3|	2272	2274	23
gi|1001019338|gb|CP006916.3|	2274	2275	22
gi|1001019338|gb|CP006916.3|	2275	2276	24
gi|1001019338|gb|CP006916.3|	2276	2278	25
gi|1001019338|gb|CP006916.3|	2278	2279	27
gi|1001019338|gb|CP006916.3|	2279	2281	30
gi|1001019338|gb|CP006916.3|	2281	2282	31
gi|1001019338|gb|CP006916.3|	2282	2283	32
gi|1001019338|gb|CP006916.3|	2283	2285	33
gi|1001019338|gb|CP006916.3|	2285	2286	35
gi|1001019338|gb|CP006916.3|	2286	2287	32
gi|1001019338|gb|CP006916.3|	2287	2288	29
gi|1001019338|gb|CP006916.3|	2288	2290	30
gi|1001019338|gb|CP006916.3|	2290	2292	29
gi|1001019338|gb|CP006916.3|	2292	2294	28
gi|1001019338|gb|CP006916.3|	2294	2295	26
gi|1001019338|gb|CP006916.3|	2295	2296	24
gi|1001019338|gb|CP006916.3|	2296	2297	23
gi|1001019338|gb|CP006916.3|	2297	2300	22
gi|1001019338|gb|CP006916.3|	2300	2301	23
gi|1001019338|gb|CP006916.3|	2301	2303	20
gi|1001019338|gb|CP006916.3|	2303	2304	15
gi|1001019338|gb|CP006916.3|	2304	2305	12
gi|1001019338|gb|CP006916.3|	2305	2306	13
gi|1001019338|gb|CP006916.3|	2306	2307	12
gi|1001019338|gb|CP006916.3|	2307	2308	10
gi|1001019338|gb|CP006916.3|	2308	2309	9
gi|1001019338|gb|CP006916.3|	2309	2310	8
gi|1001019338|gb|CP006916.3|	2310	2311	6
gi|1001019338|gb|CP006916.3|	2311	2312	7
gi|1001019338|gb|CP006916.3|	2312	2313	9
gi|1001019338|gb|CP006916.3|	2313	2315	8
gi|1001019338|gb|CP006916.3|	2315	2317	9
gi|1001019338|gb|CP006916.3|	2317	2318	10
gi|1001019338|gb|CP006916.3|	2318	2319	9
gi|1001019338|gb|CP006916.3|	2319	2324	10
gi|1001019338|gb|CP006916.3|	2324	2325	13
gi|1001019338|gb|CP006916.3|	2325	2327	10
gi|1001019338|gb|CP006916.3|	2327	2328	11
gi|1001019338|gb|CP006916.3|	2328	2330	13
gi|1001019338|gb|CP006916.3|	2330	2331	12
gi|1001019338|gb|CP006916.3|	2331	2332	16
gi|1001019338|gb|CP006916.3|	2332	2333	19
gi|1001019338|gb|CP006916.3|	2333	2335	22
gi|1001019338|gb|CP006916.3|	2335	2336	26
gi|1001019338|gb|CP006916.3|	2336	2337	25
gi|1001019338|gb|CP006916.3|	2337	2338	23
gi|1001019338|gb|CP006916.3|	2338	2340	24
gi|1001019338|gb|CP006916.3|	2340	2344	23
gi|1001019338|gb|CP006916.3|	2344	2347	22
gi|1001019338|gb|CP006916.3|	2347	2348	23
gi|1001019338|gb|CP006916.3|	2348	2349	24
gi|1001019338|gb|CP006916.3|	2349	2352	21
gi|1001019338|gb|CP006916.3|	2352	2353	20
gi|1001019338|gb|CP006916.3|	2353	2355	18
gi|1001019338|gb|CP006916.3|	2355	2357	21
gi|1001019338|gb|CP006916.3|	2357	2359	18
gi|1001019338|gb|CP006916.3|	2359	2360	19
gi|1001019338|gb|CP006916.3|	2360	2363	15
gi|1001019338|gb|CP006916.3|	2363	2365	14
gi|1001019338|gb|CP006916.3|	2365	2366	15
gi|1001019338|gb|CP006916.3|	2366	2367	17
gi|1001019338|gb|CP006916.3|	2367	2380	19
gi|1001019338|gb|CP006916.3|	2380	2381	16
gi|1001019338|gb|CP006916.3|	2381	2383	12
gi|1001019338|gb|CP006916.3|	2383	2384	9
gi|1001019338|gb|CP006916.3|	2384	2386	8
gi|1001019338|gb|CP006916.3|	2386	2390	9
gi|1001019338|gb|CP006916.3|	2390	2391	8
gi|1001019338|gb|CP006916.3|	2391	2392	6
gi|1001019338|gb|CP006916.3|	2392	2393	5
gi|1001019338|gb|CP006916.3|	2393	2394	8
gi|1001019338|gb|CP006916.3|	2394	2395	9
gi|1001019338|gb|CP006916.3|	2395	2396	10
gi|1001019338|gb|CP006916.3|	2396	2397	11
gi|1001019338|gb|CP006916.3|	2397	2401	10
gi|1001019338|gb|CP006916.3|	2401	2403	12
gi|1001019338|gb|CP006916.3|	2403	2405	13
gi|1001019338|gb|CP006916.3|	2405	2406	14
gi|1001019338|gb|CP006916.3|	2406	2407	18
gi|1001019338|gb|CP006916.3|	2407	2411	22
gi|1001019338|gb|CP006916.3|	2411	2414	21
gi|1001019338|gb|CP006916.3|	2414	2416	22
gi|1001019338|gb|CP006916.3|	2416	2417	23
gi|1001019338|gb|CP006916.3|	2417	2418	21
gi|1001019338|gb|CP006916.3|	2418	2419	18
gi|1001019338|gb|CP006916.3|	2419	2420	17
gi|1001019338|gb|CP006916.3|	2420	2421	16
gi|1001019338|gb|CP006916.3|	2421	2422	17
gi|1001019338|gb|CP006916.3|	2422	2423	20
gi|1001019338|gb|CP006916.3|	2423	2425	19
gi|1001019338|gb|CP006916.3|	2425	2430	20
gi|1001019338|gb|CP006916.3|	2430	2431	19
gi|1001019338|gb|CP006916.3|	2431	2432	15
gi|1001019338|gb|CP006916.3|	2432	2433	12
gi|1001019338|gb|CP006916.3|	2433	2434	14
gi|1001019338|gb|CP006916.3|	2434	2435	17
gi|1001019338|gb|CP006916.3|	2435	2436	18
gi|1001019338|gb|CP006916.3|	2436	2437	20
gi|1001019338|gb|CP006916.3|	2437	2439	23
gi|1001019338|gb|CP006916.3|	2439	2440	24
gi|1001019338|gb|CP006916.3|	2440	2441	26
gi|1001019338|gb|CP006916.3|	2441	2442	25
gi|1001019338|gb|CP006916.3|	2442	2444	27
gi|1001019338|gb|CP006916.3|	2444	2446	30
gi|1001019338|gb|CP006916.3|	2446	2447	28
gi|1001019338|gb|CP006916.3|	2447	2448	30
gi|1001019338|gb|CP006916.3|	2448	2449	33
gi|1001019338|gb|CP006916.3|	2449	2450	37
gi|1001019338|gb|CP006916.3|	2450	2451	36
gi|1001019338|gb|CP006916.3|	2451	2454	35
gi|1001019338|gb|CP006916.3|	2454	2455	36
gi|1001019338|gb|CP006916.3|	2455	2457	37
gi|1001019338|gb|CP006916.3|	2457	2458	36
gi|1001019338|gb|CP006916.3|	2458	2459	35
gi|1001019338|gb|CP006916.3|	2459	2460	32
gi|1001019338|gb|CP006916.3|	2460	2461	33
gi|1001019338|gb|CP006916.3|	2461	2462	31
gi|1001019338|gb|CP006916.3|	2462	2464	29
gi|1001019338|gb|CP006916.3|	2464	2465	27
gi|1001019338|gb|CP006916.3|	2465	2467	26
gi|1001019338|gb|CP006916.3|	2467	2469	24
gi|1001019338|gb|CP006916.3|	2469	2472	21
gi|1001019338|gb|CP006916.3|	2472	2473	16
gi|1001019338|gb|CP006916.3|	2473	2474	15
gi|1001019338|gb|CP006916.3|	2474	2475	11
gi|1001019338|gb|CP006916.3|	2475	2476	13
gi|1001019338|gb|CP006916.3|	2476	2483	14
gi|1001019338|gb|CP006916.3|	2483	2484	18
gi|1001019338|gb|CP006916.3|	2484	2485	21
gi|1001019338|gb|CP006916.3|	2485	2486	19
gi|1001019338|gb|CP006916.3|	2486	2487	20
gi|1001019338|gb|CP006916.3|	2487	2490	19
gi|1001019338|gb|CP006916.3|	2490	2494	18
gi|1001019338|gb|CP006916.3|	2494	2496	19
gi|1001019338|gb|CP006916.3|	2496	2498	20
gi|1001019338|gb|CP006916.3|	2498	2500	18
gi|1001019338|gb|CP006916.3|	2500	2501	17
gi|1001019338|gb|CP006916.3|	2501	2504	15
gi|1001019338|gb|CP006916.3|	2504	2505	14
gi|1001019338|gb|CP006916.3|	2505	2508	13
gi|1001019338|gb|CP006916.3|	2508	2509	8
gi|1001019338|gb|CP006916.3|	2509	2510	5
gi|1001019338|gb|CP006916.3|	2510	2511	6
gi|1001019338|gb|CP006916.3|	2511	2514	5
gi|1001019338|gb|CP006916.3|	2514	2516	6
gi|1001019338|gb|CP006916.3|	2516	2517	8
gi|1001019338|gb|CP006916.3|	2517	2518	9
gi|1001019338|gb|CP006916.3|	2518	2519	11
gi|1001019338|gb|CP006916.3|	2519	2521	10
gi|1001019338|gb|CP006916.3|	2521	2525	9
gi|1001019338|gb|CP006916.3|	2525	2528	12
gi|1001019338|gb|CP006916.3|	2528	2535	11
gi|1001019338|gb|CP006916.3|	2535	2537	10
gi|1001019338|gb|CP006916.3|	2537	2538	11
gi|1001019338|gb|CP006916.3|	2538	2539	12
gi|1001019338|gb|CP006916.3|	2539	2541	13
gi|1001019338|gb|CP006916.3|	2541	2542	12
gi|1001019338|gb|CP006916.3|	2542	2543	11
gi|1001019338|gb|CP006916.3|	2543	2545	9
gi|1001019338|gb|CP006916.3|	2545	2546	11
gi|1001019338|gb|CP006916.3|	2546	2548	15
gi|1001019338|gb|CP006916.3|	2548	2550	17
gi|1001019338|gb|CP006916.3|	2550	2551	14
gi|1001019338|gb|CP006916.3|	2551	2552	17
gi|1001019338|gb|CP006916.3|	2552	2553	18
gi|1001019338|gb|CP006916.3|	2553	2554	19
gi|1001019338|gb|CP006916.3|	2554	2558	20
gi|1001019338|gb|CP006916.3|	2558	2560	22
gi|1001019338|gb|CP006916.3|	2560	2561	23
gi|1001019338|gb|CP006916.3|	2561	2562	24
gi|1001019338|gb|CP006916.3|	2562	2563	23
gi|1001019338|gb|CP006916.3|	2563	2564	22
gi|1001019338|gb|CP006916.3|	2564	2566	20
gi|1001019338|gb|CP006916.3|	2566	2569	19
gi|1001019338|gb|CP006916.3|	2569	2570	22
gi|1001019338|gb|CP006916.3|	2570	2571	20
gi|1001019338|gb|CP006916.3|	2571	2573	18
gi|1001019338|gb|CP006916.3|	2573	2576	16
gi|1001019338|gb|CP006916.3|	2576	2577	13
gi|1001019338|gb|CP006916.3|	2577	2578	12
gi|1001019338|gb|CP006916.3|	2578	2582	11
gi|1001019338|gb|CP006916.3|	2582	2583	12
gi|1001019338|gb|CP006916.3|	2583	2585	10
gi|1001019338|gb|CP006916.3|	2585	2586	9
gi|1001019338|gb|CP006916.3|	2586	2587	8
gi|1001019338|gb|CP006916.3|	2587	2589	10
gi|1001019338|gb|CP006916.3|	2589	2590	11
gi|1001019338|gb|CP006916.3|	2590	2591	12
gi|1001019338|gb|CP006916.3|	2591	2592	14
gi|1001019338|gb|CP006916.3|	2592	2594	25
gi|1001019338|gb|CP006916.3|	2594	2595	22
gi|1001019338|gb|CP006916.3|	2595	2596	27
gi|1001019338|gb|CP006916.3|	2596	2598	26
gi|1001019338|gb|CP006916.3|	2598	2600	28
gi|1001019338|gb|CP006916.3|	2600	2602	29
gi|1001019338|gb|CP006916.3|	2602	2604	31
gi|1001019338|gb|CP006916.3|	2604	2605	30
gi|1001019338|gb|CP006916.3|	2605	2607	32
gi|1001019338|gb|CP006916.3|	2607	2611	33
gi|1001019338|gb|CP006916.3|	2611	2612	34
gi|1001019338|gb|CP006916.3|	2612	2613	35
gi|1001019338|gb|CP006916.3|	2613	2614	37
gi|1001019338|gb|CP006916.3|	2614	2615	38
gi|1001019338|gb|CP006916.3|	2615	2616	41
gi|1001019338|gb|CP006916.3|	2616	2617	39
gi|1001019338|gb|CP006916.3|	2617	2620	29
gi|1001019338|gb|CP006916.3|	2620	2621	24
gi|1001019338|gb|CP006916.3|	2621	2624	26
gi|1001019338|gb|CP006916.3|	2624	2625	30
gi|1001019338|gb|CP006916.3|	2625	2626	29
gi|1001019338|gb|CP006916.3|	2626	2627	30
gi|1001019338|gb|CP006916.3|	2627	2628	28
gi|1001019338|gb|CP006916.3|	2628	2629	29
gi|1001019338|gb|CP006916.3|	2629	2630	31
gi|1001019338|gb|CP006916.3|	2630	2631	29
gi|1001019338|gb|CP006916.3|	2631	2632	32
gi|1001019338|gb|CP006916.3|	2632	2633	30
gi|1001019338|gb|CP006916.3|	2633	2634	33
gi|1001019338|gb|CP006916.3|	2634	2637	34
gi|1001019338|gb|CP006916.3|	2637	2638	31
gi|1001019338|gb|CP006916.3|	2638	2639	30
gi|1001019338|gb|CP006916.3|	2639	2640	29
gi|1001019338|gb|CP006916.3|	2640	2641	26
gi|1001019338|gb|CP006916.3|	2641	2646	27
gi|1001019338|gb|CP006916.3|	2646	2647	25
gi|1001019338|gb|CP006916.3|	2647	2648	27
gi|1001019338|gb|CP006916.3|	2648	2649	25
gi|1001019338|gb|CP006916.3|	2649	2650	21
gi|1001019338|gb|CP006916.3|	2650	2651	27
gi|1001019338|gb|CP006916.3|	2651	2652	26
gi|1001019338|gb|CP006916.3|	2652	2653	29
gi|1001019338|gb|CP006916.3|	2653	2654	38
gi|1001019338|gb|CP006916.3|	2654	2655	61
gi|1001019338|gb|CP006916.3|	2655	2656	68
gi|1001019338|gb|CP006916.3|	2656	2657	78
gi|1001019338|gb|CP006916.3|	2657	2658	80
gi|1001019338|gb|CP006916.3|	2658	2659	83
gi|1001019338|gb|CP006916.3|	2659	2660	85
gi|1001019338|gb|CP006916.3|	2660	2661	88
gi|1001019338|gb|CP006916.3|	2661	2662	93
gi|1001019338|gb|CP006916.3|	2662	2664	99
gi|1001019338|gb|CP006916.3|	2664	2667	103
gi|1001019338|gb|CP006916.3|	2667	2668	102
gi|1001019338|gb|CP006916.3|	2668	2669	103
gi|1001019338|gb|CP006916.3|	2669	2671	106
gi|1001019338|gb|CP006916.3|	2671	2672	105
gi|1001019338|gb|CP006916.3|	2672	2675	103
gi|1001019338|gb|CP006916.3|	2675	2677	96
gi|1001019338|gb|CP006916.3|	2677	2678	93
gi|1001019338|gb|CP006916.3|	2678	2679	83
gi|1001019338|gb|CP006916.3|	2679	2680	58
gi|1001019338|gb|CP006916.3|	2680	2681	51
gi|1001019338|gb|CP006916.3|	2681	2682	38
gi|1001019338|gb|CP006916.3|	2682	2683	36
gi|1001019338|gb|CP006916.3|	2683	2684	30
gi|1001019338|gb|CP006916.3|	2684	2685	27
gi|1001019338|gb|CP006916.3|	2685	2686	24
gi|1001019338|gb|CP006916.3|	2686	2687	18
gi|1001019338|gb|CP006916.3|	2687	2688	12
gi|1001019338|gb|CP006916.3|	2688	2689	11
gi|1001019338|gb|CP006916.3|	2689	2690	7
gi|1001019338|gb|CP006916.3|	2690	2692	8
gi|1001019338|gb|CP006916.3|	2692	2693	9
gi|1001019338|gb|CP006916.3|	2693	2694	10
gi|1001019338|gb|CP006916.3|	2694	2695	8
gi|1001019338|gb|CP006916.3|	2695	2696	12
gi|1001019338|gb|CP006916.3|	2696	2697	14
gi|1001019338|gb|CP006916.3|	2697	2698	21
gi|1001019338|gb|CP006916.3|	2698	2700	24
gi|1001019338|gb|CP006916.3|	2700	2701	25
gi|1001019338|gb|CP006916.3|	2701	2702	26
gi|1001019338|gb|CP006916.3|	2702	2703	27
gi|1001019338|gb|CP006916.3|	2703	2704	28
gi|1001019338|gb|CP006916.3|	2704	2707	30
gi|1001019338|gb|CP006916.3|	2707	2708	31
gi|1001019338|gb|CP006916.3|	2708	2709	35
gi|1001019338|gb|CP006916.3|	2709	2710	38
gi|1001019338|gb|CP006916.3|	2710	2715	40
gi|1001019338|gb|CP006916.3|	2715	2716	38
gi|1001019338|gb|CP006916.3|	2716	2717	41
gi|1001019338|gb|CP006916.3|	2717	2720	47
gi|1001019338|gb|CP006916.3|	2720	2721	45
gi|1001019338|gb|CP006916.3|	2721	2722	44
gi|1001019338|gb|CP006916.3|	2722	2723	37
gi|1001019338|gb|CP006916.3|	2723	2724	35
gi|1001019338|gb|CP006916.3|	2724	2725	36
gi|1001019338|gb|CP006916.3|	2725	2726	35
gi|1001019338|gb|CP006916.3|	2726	2728	34
gi|1001019338|gb|CP006916.3|	2728	2729	38
gi|1001019338|gb|CP006916.3|	2729	2730	45
gi|1001019338|gb|CP006916.3|	2730	2731	47
gi|1001019338|gb|CP006916.3|	2731	2732	52
gi|1001019338|gb|CP006916.3|	2732	2733	53
gi|1001019338|gb|CP006916.3|	2733	2734	49
gi|1001019338|gb|CP006916.3|	2734	2735	52
gi|1001019338|gb|CP006916.3|	2735	2736	51
gi|1001019338|gb|CP006916.3|	2736	2737	54
gi|1001019338|gb|CP006916.3|	2737	2738	57
gi|1001019338|gb|CP006916.3|	2738	2739	59
gi|1001019338|gb|CP006916.3|	2739	2740	60
gi|1001019338|gb|CP006916.3|	2740	2741	61
gi|1001019338|gb|CP006916.3|	2741	2742	58
gi|1001019338|gb|CP006916.3|	2742	2743	51
gi|1001019338|gb|CP006916.3|	2743	2745	49
gi|1001019338|gb|CP006916.3|	2745	2748	47
gi|1001019338|gb|CP006916.3|	2748	2749	46
gi|1001019338|gb|CP006916.3|	2749	2750	45
gi|1001019338|gb|CP006916.3|	2750	2752	46
gi|1001019338|gb|CP006916.3|	2752	2753	45
gi|1001019338|gb|CP006916.3|	2753	2754	41
gi|1001019338|gb|CP006916.3|	2754	2755	32
gi|1001019338|gb|CP006916.3|	2755	2756	31
gi|1001019338|gb|CP006916.3|	2756	2758	28
gi|1001019338|gb|CP006916.3|	2758	2759	30
gi|1001019338|gb|CP006916.3|	2759	2760	24
gi|1001019338|gb|CP006916.3|	2760	2761	23
gi|1001019338|gb|CP006916.3|	2761	2762	22
gi|1001019338|gb|CP006916.3|	2762	2763	20
gi|1001019338|gb|CP006916.3|	2763	2764	19
gi|1001019338|gb|CP006916.3|	2764	2765	18
gi|1001019338|gb|CP006916.3|	2765	2766	17
gi|1001019338|gb|CP006916.3|	2766	2772	16
gi|1001019338|gb|CP006916.3|	2772	2773	18
gi|1001019338|gb|CP006916.3|	2773	2778	19
gi|1001019338|gb|CP006916.3|	2778	2779	18
gi|1001019338|gb|CP006916.3|	2779	2780	19
gi|1001019338|gb|CP006916.3|	2780	2783	22
gi|1001019338|gb|CP006916.3|	2783	2784	20
gi|1001019338|gb|CP006916.3|	2784	2785	21
gi|1001019338|gb|CP006916.3|	2785	2786	22
gi|1001019338|gb|CP006916.3|	2786	2788	23
gi|1001019338|gb|CP006916.3|	2788	2790	22
gi|1001019338|gb|CP006916.3|	2790	2791	25
gi|1001019338|gb|CP006916.3|	2791	2794	28
gi|1001019338|gb|CP006916.3|	2794	2795	30
gi|1001019338|gb|CP006916.3|	2795	2796	31
gi|1001019338|gb|CP006916.3|	2796	2797	32
gi|1001019338|gb|CP006916.3|	2797	2798	33
gi|1001019338|gb|CP006916.3|	2798	2799	34
gi|1001019338|gb|CP006916.3|	2799	2800	35
gi|1001019338|gb|CP006916.3|	2800	2801	34
gi|1001019338|gb|CP006916.3|	2801	2804	37
gi|1001019338|gb|CP006916.3|	2804	2805	38
gi|1001019338|gb|CP006916.3|	2805	2807	39
gi|1001019338|gb|CP006916.3|	2807	2808	40
gi|1001019338|gb|CP006916.3|	2808	2809	41
gi|1001019338|gb|CP006916.3|	2809	2810	40
gi|1001019338|gb|CP006916.3|	2810	2811	41
gi|1001019338|gb|CP006916.3|	2811	2812	40
gi|1001019338|gb|CP006916.3|	2812	2813	39
gi|1001019338|gb|CP006916.3|	2813	2814	40
gi|1001019338|gb|CP006916.3|	2814	2815	39
gi|1001019338|gb|CP006916.3|	2815	2816	36
gi|1001019338|gb|CP006916.3|	2816	2817	33
gi|1001019338|gb|CP006916.3|	2817	2818	35
gi|1001019338|gb|CP006916.3|	2818	2819	36
gi|1001019338|gb|CP006916.3|	2819	2820	34
gi|1001019338|gb|CP006916.3|	2820	2821	36
gi|1001019338|gb|CP006916.3|	2821	2822	34
gi|1001019338|gb|CP006916.3|	2822	2823	32
gi|1001019338|gb|CP006916.3|	2823	2825	34
gi|1001019338|gb|CP006916.3|	2825	2826	36
gi|1001019338|gb|CP006916.3|	2826	2829	37
gi|1001019338|gb|CP006916.3|	2829	2830	35
gi|1001019338|gb|CP006916.3|	2830	2831	30
gi|1001019338|gb|CP006916.3|	2831	2832	28
gi|1001019338|gb|CP006916.3|	2832	2833	25
gi|1001019338|gb|CP006916.3|	2833	2835	24
gi|1001019338|gb|CP006916.3|	2835	2836	22
gi|1001019338|gb|CP006916.3|	2836	2837	20
gi|1001019338|gb|CP006916.3|	2837	2840	21
gi|1001019338|gb|CP006916.3|	2840	2841	25
gi|1001019338|gb|CP006916.3|	2841	2842	26
gi|1001019338|gb|CP006916.3|	2842	2843	24
gi|1001019338|gb|CP006916.3|	2843	2844	23
gi|1001019338|gb|CP006916.3|	2844	2845	24
gi|1001019338|gb|CP006916.3|	2845	2847	21
gi|1001019338|gb|CP006916.3|	2847	2848	20
gi|1001019338|gb|CP006916.3|	2848	2849	19
gi|1001019338|gb|CP006916.3|	2849	2851	21
gi|1001019338|gb|CP006916.3|	2851	2852	27
gi|1001019338|gb|CP006916.3|	2852	2853	35
gi|1001019338|gb|CP006916.3|	2853	2854	40
gi|1001019338|gb|CP006916.3|	2854	2855	43
gi|1001019338|gb|CP006916.3|	2855	2856	45
gi|1001019338|gb|CP006916.3|	2856	2857	47
gi|1001019338|gb|CP006916.3|	2857	2858	48
gi|1001019338|gb|CP006916.3|	2858	2859	50
gi|1001019338|gb|CP006916.3|	2859	2863	53
gi|1001019338|gb|CP006916.3|	2863	2865	52
gi|1001019338|gb|CP006916.3|	2865	2866	49
gi|1001019338|gb|CP006916.3|	2866	2869	48
gi|1001019338|gb|CP006916.3|	2869	2873	46
gi|1001019338|gb|CP006916.3|	2873	2874	43
gi|1001019338|gb|CP006916.3|	2874	2875	41
gi|1001019338|gb|CP006916.3|	2875	2876	42
gi|1001019338|gb|CP006916.3|	2876	2877	33
gi|1001019338|gb|CP006916.3|	2877	2878	26
gi|1001019338|gb|CP006916.3|	2878	2879	21
gi|1001019338|gb|CP006916.3|	2879	2880	19
gi|1001019338|gb|CP006916.3|	2880	2882	17
gi|1001019338|gb|CP006916.3|	2882	2883	20
gi|1001019338|gb|CP006916.3|	2883	2885	23
gi|1001019338|gb|CP006916.3|	2885	2886	24
gi|1001019338|gb|CP006916.3|	2886	2887	25
gi|1001019338|gb|CP006916.3|	2887	2888	27
gi|1001019338|gb|CP006916.3|	2888	2889	31
gi|1001019338|gb|CP006916.3|	2889	2890	33
gi|1001019338|gb|CP006916.3|	2890	2893	32
gi|1001019338|gb|CP006916.3|	2893	2894	35
gi|1001019338|gb|CP006916.3|	2894	2895	36
gi|1001019338|gb|CP006916.3|	2895	2896	38
gi|1001019338|gb|CP006916.3|	2896	2898	39
gi|1001019338|gb|CP006916.3|	2898	2900	40
gi|1001019338|gb|CP006916.3|	2900	2904	38
gi|1001019338|gb|CP006916.3|	2904	2905	37
gi|1001019338|gb|CP006916.3|	2905	2906	39
gi|1001019338|gb|CP006916.3|	2906	2907	38
gi|1001019338|gb|CP006916.3|	2907	2909	36
gi|1001019338|gb|CP006916.3|	2909	2910	43
gi|1001019338|gb|CP006916.3|	2910	2911	48
gi|1001019338|gb|CP006916.3|	2911	2912	50
gi|1001019338|gb|CP006916.3|	2912	2913	49
gi|1001019338|gb|CP006916.3|	2913	2914	45
gi|1001019338|gb|CP006916.3|	2914	2915	44
gi|1001019338|gb|CP006916.3|	2915	2916	45
gi|1001019338|gb|CP006916.3|	2916	2917	46
gi|1001019338|gb|CP006916.3|	2917	2918	48
gi|1001019338|gb|CP006916.3|	2918	2919	51
gi|1001019338|gb|CP006916.3|	2919	2921	52
gi|1001019338|gb|CP006916.3|	2921	2922	55
gi|1001019338|gb|CP006916.3|	2922	2923	59
gi|1001019338|gb|CP006916.3|	2923	2924	60
gi|1001019338|gb|CP006916.3|	2924	2925	62
gi|1001019338|gb|CP006916.3|	2925	2927	61
gi|1001019338|gb|CP006916.3|	2927	2928	60
gi|1001019338|gb|CP006916.3|	2928	2930	61
gi|1001019338|gb|CP006916.3|	2930	2931	59
gi|1001019338|gb|CP006916.3|	2931	2932	58
gi|1001019338|gb|CP006916.3|	2932	2933	59
gi|1001019338|gb|CP006916.3|	2933	2934	54
gi|1001019338|gb|CP006916.3|	2934	2935	44
gi|1001019338|gb|CP006916.3|	2935	2936	38
gi|1001019338|gb|CP006916.3|	2936	2937	35
gi|1001019338|gb|CP006916.3|	2937	2938	36
gi|1001019338|gb|CP006916.3|	2938	2941	38
gi|1001019338|gb|CP006916.3|	2941	2942	37
gi|1001019338|gb|CP006916.3|	2942	2943	35
gi|1001019338|gb|CP006916.3|	2943	2944	31
gi|1001019338|gb|CP006916.3|	2944	2946	33
gi|1001019338|gb|CP006916.3|	2946	2947	31
gi|1001019338|gb|CP006916.3|	2947	2948	29
gi|1001019338|gb|CP006916.3|	2948	2949	28
gi|1001019338|gb|CP006916.3|	2949	2951	25
gi|1001019338|gb|CP006916.3|	2951	2952	24
gi|1001019338|gb|CP006916.3|	2952	2954	25
gi|1001019338|gb|CP006916.3|	2954	2955	29
gi|1001019338|gb|CP006916.3|	2955	2956	32
gi|1001019338|gb|CP006916.3|	2956	2957	41
gi|1001019338|gb|CP006916.3|	2957	2958	38
gi|1001019338|gb|CP006916.3|	2958	2959	40
gi|1001019338|gb|CP006916.3|	2959	2960	45
gi|1001019338|gb|CP006916.3|	2960	2961	50
gi|1001019338|gb|CP006916.3|	2961	2963	52
gi|1001019338|gb|CP006916.3|	2963	2965	53
gi|1001019338|gb|CP006916.3|	2965	2966	57
gi|1001019338|gb|CP006916.3|	2966	2967	58
gi|1001019338|gb|CP006916.3|	2967	2968	61
gi|1001019338|gb|CP006916.3|	2968	2969	63
gi|1001019338|gb|CP006916.3|	2969	2970	65
gi|1001019338|gb|CP006916.3|	2970	2971	67
gi|1001019338|gb|CP006916.3|	2971	2972	65
gi|1001019338|gb|CP006916.3|	2972	2973	63
gi|1001019338|gb|CP006916.3|	2973	2974	62
gi|1001019338|gb|CP006916.3|	2974	2975	64
gi|1001019338|gb|CP006916.3|	2975	2976	68
gi|1001019338|gb|CP006916.3|	2976	2978	70
gi|1001019338|gb|CP006916.3|	2978	2979	73
gi|1001019338|gb|CP006916.3|	2979	2981	70
gi|1001019338|gb|CP006916.3|	2981	2982	73
gi|1001019338|gb|CP006916.3|	2982	2983	82
gi|1001019338|gb|CP006916.3|	2983	2984	89
gi|1001019338|gb|CP006916.3|	2984	2985	92
gi|1001019338|gb|CP006916.3|	2985	2986	90
gi|1001019338|gb|CP006916.3|	2986	2987	92
gi|1001019338|gb|CP006916.3|	2987	2990	90
gi|1001019338|gb|CP006916.3|	2990	2991	85
gi|1001019338|gb|CP006916.3|	2991	2992	84
gi|1001019338|gb|CP006916.3|	2992	2994	83
gi|1001019338|gb|CP006916.3|	2994	2995	86
gi|1001019338|gb|CP006916.3|	2995	2996	89
gi|1001019338|gb|CP006916.3|	2996	2998	93
gi|1001019338|gb|CP006916.3|	2998	2999	94
gi|1001019338|gb|CP006916.3|	2999	3000	92
gi|1001019338|gb|CP006916.3|	3000	3001	90
gi|1001019338|gb|CP006916.3|	3001	3002	93
gi|1001019338|gb|CP006916.3|	3002	3003	95
gi|1001019338|gb|CP006916.3|	3003	3004	91
gi|1001019338|gb|CP006916.3|	3004	3005	90
gi|1001019338|gb|CP006916.3|	3005	3006	91
gi|1001019338|gb|CP006916.3|	3006	3007	80
gi|1001019338|gb|CP006916.3|	3007	3008	74
gi|1001019338|gb|CP006916.3|	3008	3009	67
gi|1001019338|gb|CP006916.3|	3009	3010	60
gi|1001019338|gb|CP006916.3|	3010	3011	61
gi|1001019338|gb|CP006916.3|	3011	3012	58
gi|1001019338|gb|CP006916.3|	3012	3013	59
gi|1001019338|gb|CP006916.3|	3013	3014	56
gi|1001019338|gb|CP006916.3|	3014	3015	55
gi|1001019338|gb|CP006916.3|	3015	3016	60
gi|1001019338|gb|CP006916.3|	3016	3017	68
gi|1001019338|gb|CP006916.3|	3017	3018	67
gi|1001019338|gb|CP006916.3|	3018	3019	63
gi|1001019338|gb|CP006916.3|	3019	3020	58
gi|1001019338|gb|CP006916.3|	3020	3021	54
gi|1001019338|gb|CP006916.3|	3021	3022	53
gi|1001019338|gb|CP006916.3|	3022	3023	59
gi|1001019338|gb|CP006916.3|	3023	3024	64
gi|1001019338|gb|CP006916.3|	3024	3025	68
gi|1001019338|gb|CP006916.3|	3025	3026	70
gi|1001019338|gb|CP006916.3|	3026	3027	67
gi|1001019338|gb|CP006916.3|	3027	3030	65
gi|1001019338|gb|CP006916.3|	3030	3031	63
gi|1001019338|gb|CP006916.3|	3031	3032	62
gi|1001019338|gb|CP006916.3|	3032	3035	59
gi|1001019338|gb|CP006916.3|	3035	3036	56
gi|1001019338|gb|CP006916.3|	3036	3037	60
gi|1001019338|gb|CP006916.3|	3037	3038	62
gi|1001019338|gb|CP006916.3|	3038	3039	64
gi|1001019338|gb|CP006916.3|	3039	3041	68
gi|1001019338|gb|CP006916.3|	3041	3042	69
gi|1001019338|gb|CP006916.3|	3042	3043	71
gi|1001019338|gb|CP006916.3|	3043	3044	72
gi|1001019338|gb|CP006916.3|	3044	3045	68
gi|1001019338|gb|CP006916.3|	3045	3046	71
gi|1001019338|gb|CP006916.3|	3046	3047	69
gi|1001019338|gb|CP006916.3|	3047	3048	65
gi|1001019338|gb|CP006916.3|	3048	3049	59
gi|1001019338|gb|CP006916.3|	3049	3050	55
gi|1001019338|gb|CP006916.3|	3050	3051	52
gi|1001019338|gb|CP006916.3|	3051	3052	50
gi|1001019338|gb|CP006916.3|	3052	3053	49
gi|1001019338|gb|CP006916.3|	3053	3054	50
gi|1001019338|gb|CP006916.3|	3054	3055	52
gi|1001019338|gb|CP006916.3|	3055	3056	51
gi|1001019338|gb|CP006916.3|	3056	3057	53
gi|1001019338|gb|CP006916.3|	3057	3058	54
gi|1001019338|gb|CP006916.3|	3058	3059	53
gi|1001019338|gb|CP006916.3|	3059	3060	59
gi|1001019338|gb|CP006916.3|	3060	3061	60
gi|1001019338|gb|CP006916.3|	3061	3062	58
gi|1001019338|gb|CP006916.3|	3062	3064	57
gi|1001019338|gb|CP006916.3|	3064	3065	59
gi|1001019338|gb|CP006916.3|	3065	3066	61
gi|1001019338|gb|CP006916.3|	3066	3067	59
gi|1001019338|gb|CP006916.3|	3067	3068	65
gi|1001019338|gb|CP006916.3|	3068	3069	67
gi|1001019338|gb|CP006916.3|	3069	3070	69
gi|1001019338|gb|CP006916.3|	3070	3072	67
gi|1001019338|gb|CP006916.3|	3072	3075	66
gi|1001019338|gb|CP006916.3|	3075	3078	65
gi|1001019338|gb|CP006916.3|	3078	3080	64
gi|1001019338|gb|CP006916.3|	3080	3081	63
gi|1001019338|gb|CP006916.3|	3081	3082	61
gi|1001019338|gb|CP006916.3|	3082	3083	62
gi|1001019338|gb|CP006916.3|	3083	3084	69
gi|1001019338|gb|CP006916.3|	3084	3086	67
gi|1001019338|gb|CP006916.3|	3086	3087	68
gi|1001019338|gb|CP006916.3|	3087	3088	66
gi|1001019338|gb|CP006916.3|	3088	3089	64
gi|1001019338|gb|CP006916.3|	3089	3090	58
gi|1001019338|gb|CP006916.3|	3090	3091	51
gi|1001019338|gb|CP006916.3|	3091	3092	45
gi|1001019338|gb|CP006916.3|	3092	3093	40
gi|1001019338|gb|CP006916.3|	3093	3094	37
gi|1001019338|gb|CP006916.3|	3094	3095	35
gi|1001019338|gb|CP006916.3|	3095	3096	31
gi|1001019338|gb|CP006916.3|	3096	3097	30
gi|1001019338|gb|CP006916.3|	3097	3099	29
gi|1001019338|gb|CP006916.3|	3099	3100	31
gi|1001019338|gb|CP006916.3|	3100	3101	32
gi|1001019338|gb|CP006916.3|	3101	3102	33
gi|1001019338|gb|CP006916.3|	3102	3103	36
gi|1001019338|gb|CP006916.3|	3103	3104	37
gi|1001019338|gb|CP006916.3|	3104	3106	35
gi|1001019338|gb|CP006916.3|	3106	3107	38
gi|1001019338|gb|CP006916.3|	3107	3108	42
gi|1001019338|gb|CP006916.3|	3108	3109	37
gi|1001019338|gb|CP006916.3|	3109	3111	34
gi|1001019338|gb|CP006916.3|	3111	3112	31
gi|1001019338|gb|CP006916.3|	3112	3113	33
gi|1001019338|gb|CP006916.3|	3113	3115	34
gi|1001019338|gb|CP006916.3|	3115	3117	39
gi|1001019338|gb|CP006916.3|	3117	3118	35
gi|1001019338|gb|CP006916.3|	3118	3121	36
gi|1001019338|gb|CP006916.3|	3121	3122	37
gi|1001019338|gb|CP006916.3|	3122	3123	41
gi|1001019338|gb|CP006916.3|	3123	3124	45
gi|1001019338|gb|CP006916.3|	3124	3125	43
gi|1001019338|gb|CP006916.3|	3125	3126	44
gi|1001019338|gb|CP006916.3|	3126	3127	49
gi|1001019338|gb|CP006916.3|	3127	3128	50
gi|1001019338|gb|CP006916.3|	3128	3129	54
gi|1001019338|gb|CP006916.3|	3129	3132	55
gi|1001019338|gb|CP006916.3|	3132	3133	49
gi|1001019338|gb|CP006916.3|	3133	3134	48
gi|1001019338|gb|CP006916.3|	3134	3135	54
gi|1001019338|gb|CP006916.3|	3135	3136	61
gi|1001019338|gb|CP006916.3|	3136	3137	76
gi|1001019338|gb|CP006916.3|	3137	3138	81
gi|1001019338|gb|CP006916.3|	3138	3139	84
gi|1001019338|gb|CP006916.3|	3139	3140	86
gi|1001019338|gb|CP006916.3|	3140	3142	83
gi|1001019338|gb|CP006916.3|	3142	3143	84
gi|1001019338|gb|CP006916.3|	3143	3144	83
gi|1001019338|gb|CP006916.3|	3144	3145	84
gi|1001019338|gb|CP006916.3|	3145	3146	87
gi|1001019338|gb|CP006916.3|	3146	3147	88
gi|1001019338|gb|CP006916.3|	3147	3148	89
gi|1001019338|gb|CP006916.3|	3148	3149	91
gi|1001019338|gb|CP006916.3|	3149	3150	93
gi|1001019338|gb|CP006916.3|	3150	3151	91
gi|1001019338|gb|CP006916.3|	3151	3152	86
gi|1001019338|gb|CP006916.3|	3152	3153	82
gi|1001019338|gb|CP006916.3|	3153	3156	78
gi|1001019338|gb|CP006916.3|	3156	3158	75
gi|1001019338|gb|CP006916.3|	3158	3159	73
gi|1001019338|gb|CP006916.3|	3159	3160	65
gi|1001019338|gb|CP006916.3|	3160	3161	56
gi|1001019338|gb|CP006916.3|	3161	3162	40
gi|1001019338|gb|CP006916.3|	3162	3163	32
gi|1001019338|gb|CP006916.3|	3163	3164	29
gi|1001019338|gb|CP006916.3|	3164	3165	30
gi|1001019338|gb|CP006916.3|	3165	3166	29
gi|1001019338|gb|CP006916.3|	3166	3170	30
gi|1001019338|gb|CP006916.3|	3170	3171	27
gi|1001019338|gb|CP006916.3|	3171	3172	25
gi|1001019338|gb|CP006916.3|	3172	3173	20
gi|1001019338|gb|CP006916.3|	3173	3174	14
gi|1001019338|gb|CP006916.3|	3174	3176	12
gi|1001019338|gb|CP006916.3|	3176	3178	11
gi|1001019338|gb|CP006916.3|	3178	3179	10
gi|1001019338|gb|CP006916.3|	3179	3187	13
gi|1001019338|gb|CP006916.3|	3187	3188	16
gi|1001019338|gb|CP006916.3|	3188	3189	18
gi|1001019338|gb|CP006916.3|	3189	3190	16
gi|1001019338|gb|CP006916.3|	3190	3191	17
gi|1001019338|gb|CP006916.3|	3191	3192	15
gi|1001019338|gb|CP006916.3|	3192	3194	14
gi|1001019338|gb|CP006916.3|	3194	3197	13
gi|1001019338|gb|CP006916.3|	3197	3198	15
gi|1001019338|gb|CP006916.3|	3198	3199	16
gi|1001019338|gb|CP006916.3|	3199	3202	17
gi|1001019338|gb|CP006916.3|	3202	3203	18
gi|1001019338|gb|CP006916.3|	3203	3204	19
gi|1001019338|gb|CP006916.3|	3204	3209	15
gi|1001019338|gb|CP006916.3|	3209	3210	16
gi|1001019338|gb|CP006916.3|	3210	3211	18
gi|1001019338|gb|CP006916.3|	3211	3212	26
gi|1001019338|gb|CP006916.3|	3212	3213	25
gi|1001019338|gb|CP006916.3|	3213	3215	22
gi|1001019338|gb|CP006916.3|	3215	3217	20
gi|1001019338|gb|CP006916.3|	3217	3218	21
gi|1001019338|gb|CP006916.3|	3218	3219	22
gi|1001019338|gb|CP006916.3|	3219	3220	23
gi|1001019338|gb|CP006916.3|	3220	3222	28
gi|1001019338|gb|CP006916.3|	3222	3223	26
gi|1001019338|gb|CP006916.3|	3223	3224	29
gi|1001019338|gb|CP006916.3|	3224	3225	30
gi|1001019338|gb|CP006916.3|	3225	3229	32
gi|1001019338|gb|CP006916.3|	3229	3232	38
gi|1001019338|gb|CP006916.3|	3232	3233	39
gi|1001019338|gb|CP006916.3|	3233	3234	42
gi|1001019338|gb|CP006916.3|	3234	3235	44
gi|1001019338|gb|CP006916.3|	3235	3236	42
gi|1001019338|gb|CP006916.3|	3236	3239	37
gi|1001019338|gb|CP006916.3|	3239	3242	36
gi|1001019338|gb|CP006916.3|	3242	3243	35
gi|1001019338|gb|CP006916.3|	3243	3244	34
gi|1001019338|gb|CP006916.3|	3244	3245	33
gi|1001019338|gb|CP006916.3|	3245	3248	28
gi|1001019338|gb|CP006916.3|	3248	3249	24
gi|1001019338|gb|CP006916.3|	3249	3250	22
gi|1001019338|gb|CP006916.3|	3250	3252	20
gi|1001019338|gb|CP006916.3|	3252	3253	19
gi|1001019338|gb|CP006916.3|	3253	3254	18
gi|1001019338|gb|CP006916.3|	3254	3257	12
gi|1001019338|gb|CP006916.3|	3257	3258	11
gi|1001019338|gb|CP006916.3|	3258	3259	8
gi|1001019338|gb|CP006916.3|	3259	3261	5
gi|1001019338|gb|CP006916.3|	3261	3262	2
gi|1001019338|gb|CP006916.3|	3262	3263	0
gi|1001019338|gb|CP006916.3|	3263	3265	1
gi|1001019338|gb|CP006916.3|	3265	3266	2
gi|1001019338|gb|CP006916.3|	3266	3270	5
gi|1001019338|gb|CP006916.3|	3270	3271	9
gi|1001019338|gb|CP006916.3|	3271	3272	15
gi|1001019338|gb|CP006916.3|	3272	3275	17
gi|1001019338|gb|CP006916.3|	3275	3277	18
gi|1001019338|gb|CP006916.3|	3277	3278	19
gi|1001019338|gb|CP006916.3|	3278	3280	20
gi|1001019338|gb|CP006916.3|	3280	3286	21
gi|1001019338|gb|CP006916.3|	3286	3288	24
gi|1001019338|gb|CP006916.3|	3288	3289	23
gi|1001019338|gb|CP006916.3|	3289	3290	25
gi|1001019338|gb|CP006916.3|	3290	3291	24
gi|1001019338|gb|CP006916.3|	3291	3293	22
gi|1001019338|gb|CP006916.3|	3293	3294	23
gi|1001019338|gb|CP006916.3|	3294	3295	25
gi|1001019338|gb|CP006916.3|	3295	3296	21
gi|1001019338|gb|CP006916.3|	3296	3297	15
gi|1001019338|gb|CP006916.3|	3297	3299	14
gi|1001019338|gb|CP006916.3|	3299	3300	18
gi|1001019338|gb|CP006916.3|	3300	3302	17
gi|1001019338|gb|CP006916.3|	3302	3303	16
gi|1001019338|gb|CP006916.3|	3303	3305	15
gi|1001019338|gb|CP006916.3|	3305	3311	14
gi|1001019338|gb|CP006916.3|	3311	3314	11
gi|1001019338|gb|CP006916.3|	3314	3316	10
gi|1001019338|gb|CP006916.3|	3316	3317	9
gi|1001019338|gb|CP006916.3|	3317	3318	10
gi|1001019338|gb|CP006916.3|	3318	3319	9
gi|1001019338|gb|CP006916.3|	3319	3322	7
gi|1001019338|gb|CP006916.3|	3322	3324	6
gi|1001019338|gb|CP006916.3|	3324	3327	2
gi|1001019338|gb|CP006916.3|	3327	3329	4
gi|1001019338|gb|CP006916.3|	3329	3330	5
gi|1001019338|gb|CP006916.3|	3330	3334	8
gi|1001019338|gb|CP006916.3|	3334	3335	9
gi|1001019338|gb|CP006916.3|	3335	3336	14
gi|1001019338|gb|CP006916.3|	3336	3337	17
gi|1001019338|gb|CP006916.3|	3337	3338	18
gi|1001019338|gb|CP006916.3|	3338	3339	20
gi|1001019338|gb|CP006916.3|	3339	3343	19
gi|1001019338|gb|CP006916.3|	3343	3346	20
gi|1001019338|gb|CP006916.3|	3346	3350	21
gi|1001019338|gb|CP006916.3|	3350	3352	22
gi|1001019338|gb|CP006916.3|	3352	3354	20
gi|1001019338|gb|CP006916.3|	3354	3355	19
gi|1001019338|gb|CP006916.3|	3355	3356	17
gi|1001019338|gb|CP006916.3|	3356	3359	18
gi|1001019338|gb|CP006916.3|	3359	3360	17
gi|1001019338|gb|CP006916.3|	3360	3361	12
gi|1001019338|gb|CP006916.3|	3361	3362	9
gi|1001019338|gb|CP006916.3|	3362	3363	8
gi|1001019338|gb|CP006916.3|	3363	3364	6
gi|1001019338|gb|CP006916.3|	3364	3367	8
gi|1001019338|gb|CP006916.3|	3367	3368	7
gi|1001019338|gb|CP006916.3|	3368	3370	6
gi|1001019338|gb|CP006916.3|	3370	3375	8
gi|1001019338|gb|CP006916.3|	3375	3380	7
gi|1001019338|gb|CP006916.3|	3380	3381	6
gi|1001019338|gb|CP006916.3|	3381	3382	5
gi|1001019338|gb|CP006916.3|	3382	3394	6
gi|1001019338|gb|CP006916.3|	3394	3395	7
gi|1001019338|gb|CP006916.3|	3395	3396	5
gi|1001019338|gb|CP006916.3|	3396	3397	4
gi|1001019338|gb|CP006916.3|	3397	3398	5
gi|1001019338|gb|CP006916.3|	3398	3399	6
gi|1001019338|gb|CP006916.3|	3399	3401	9
gi|1001019338|gb|CP006916.3|	3401	3403	11
gi|1001019338|gb|CP006916.3|	3403	3407	12
gi|1001019338|gb|CP006916.3|	3407	3409	11
gi|1001019338|gb|CP006916.3|	3409	3413	12
gi|1001019338|gb|CP006916.3|	3413	3414	14
gi|1001019338|gb|CP006916.3|	3414	3416	15
gi|1001019338|gb|CP006916.3|	3416	3417	19
gi|1001019338|gb|CP006916.3|	3417	3420	21
gi|1001019338|gb|CP006916.3|	3420	3422	22
gi|1001019338|gb|CP006916.3|	3422	3423	23
gi|1001019338|gb|CP006916.3|	3423	3424	24
gi|1001019338|gb|CP006916.3|	3424	3425	21
gi|1001019338|gb|CP006916.3|	3425	3426	22
gi|1001019338|gb|CP006916.3|	3426	3428	21
gi|1001019338|gb|CP006916.3|	3428	3432	20
gi|1001019338|gb|CP006916.3|	3432	3433	21
gi|1001019338|gb|CP006916.3|	3433	3434	22
gi|1001019338|gb|CP006916.3|	3434	3435	23
gi|1001019338|gb|CP006916.3|	3435	3436	24
gi|1001019338|gb|CP006916.3|	3436	3437	25
gi|1001019338|gb|CP006916.3|	3437	3438	26
gi|1001019338|gb|CP006916.3|	3438	3439	24
gi|1001019338|gb|CP006916.3|	3439	3441	22
gi|1001019338|gb|CP006916.3|	3441	3442	19
gi|1001019338|gb|CP006916.3|	3442	3443	18
gi|1001019338|gb|CP006916.3|	3443	3444	20
gi|1001019338|gb|CP006916.3|	3444	3445	19
gi|1001019338|gb|CP006916.3|	3445	3447	18
gi|1001019338|gb|CP006916.3|	3447	3448	16
gi|1001019338|gb|CP006916.3|	3448	3449	17
gi|1001019338|gb|CP006916.3|	3449	3450	18
gi|1001019338|gb|CP006916.3|	3450	3451	17
gi|1001019338|gb|CP006916.3|	3451	3457	16
gi|1001019338|gb|CP006916.3|	3457	3458	15
gi|1001019338|gb|CP006916.3|	3458	3459	14
gi|1001019338|gb|CP006916.3|	3459	3460	12
gi|1001019338|gb|CP006916.3|	3460	3461	11
gi|1001019338|gb|CP006916.3|	3461	3462	10
gi|1001019338|gb|CP006916.3|	3462	3463	9
gi|1001019338|gb|CP006916.3|	3463	3464	11
gi|1001019338|gb|CP006916.3|	3464	3465	12
gi|1001019338|gb|CP006916.3|	3465	3467	13
gi|1001019338|gb|CP006916.3|	3467	3468	12
gi|1001019338|gb|CP006916.3|	3468	3469	10
gi|1001019338|gb|CP006916.3|	3469	3470	12
gi|1001019338|gb|CP006916.3|	3470	3472	16
gi|1001019338|gb|CP006916.3|	3472	3473	18
gi|1001019338|gb|CP006916.3|	3473	3474	15
gi|1001019338|gb|CP006916.3|	3474	3476	14
gi|1001019338|gb|CP006916.3|	3476	3477	16
gi|1001019338|gb|CP006916.3|	3477	3479	17
gi|1001019338|gb|CP006916.3|	3479	3480	22
gi|1001019338|gb|CP006916.3|	3480	3481	29
gi|1001019338|gb|CP006916.3|	3481	3482	31
gi|1001019338|gb|CP006916.3|	3482	3483	34
gi|1001019338|gb|CP006916.3|	3483	3485	40
gi|1001019338|gb|CP006916.3|	3485	3487	42
gi|1001019338|gb|CP006916.3|	3487	3488	43
gi|1001019338|gb|CP006916.3|	3488	3489	41
gi|1001019338|gb|CP006916.3|	3489	3490	39
gi|1001019338|gb|CP006916.3|	3490	3491	38
gi|1001019338|gb|CP006916.3|	3491	3494	39
gi|1001019338|gb|CP006916.3|	3494	3495	37
gi|1001019338|gb|CP006916.3|	3495	3497	34
gi|1001019338|gb|CP006916.3|	3497	3498	33
gi|1001019338|gb|CP006916.3|	3498	3499	37
gi|1001019338|gb|CP006916.3|	3499	3500	39
gi|1001019338|gb|CP006916.3|	3500	3501	40
gi|1001019338|gb|CP006916.3|	3501	3502	38
gi|1001019338|gb|CP006916.3|	3502	3503	39
gi|1001019338|gb|CP006916.3|	3503	3504	43
gi|1001019338|gb|CP006916.3|	3504	3505	45
gi|1001019338|gb|CP006916.3|	3505	3506	38
gi|1001019338|gb|CP006916.3|	3506	3507	37
gi|1001019338|gb|CP006916.3|	3507	3508	36
gi|1001019338|gb|CP006916.3|	3508	3510	30
gi|1001019338|gb|CP006916.3|	3510	3512	28
gi|1001019338|gb|CP006916.3|	3512	3516	29
gi|1001019338|gb|CP006916.3|	3516	3520	27
gi|1001019338|gb|CP006916.3|	3520	3522	26
gi|1001019338|gb|CP006916.3|	3522	3523	25
gi|1001019338|gb|CP006916.3|	3523	3524	24
gi|1001019338|gb|CP006916.3|	3524	3525	23
gi|1001019338|gb|CP006916.3|	3525	3527	28
gi|1001019338|gb|CP006916.3|	3527	3528	26
gi|1001019338|gb|CP006916.3|	3528	3529	22
gi|1001019338|gb|CP006916.3|	3529	3531	15
gi|1001019338|gb|CP006916.3|	3531	3532	14
gi|1001019338|gb|CP006916.3|	3532	3537	12
gi|1001019338|gb|CP006916.3|	3537	3542	10
gi|1001019338|gb|CP006916.3|	3542	3543	11
gi|1001019338|gb|CP006916.3|	3543	3545	13
gi|1001019338|gb|CP006916.3|	3545	3548	16
gi|1001019338|gb|CP006916.3|	3548	3549	14
gi|1001019338|gb|CP006916.3|	3549	3550	15
gi|1001019338|gb|CP006916.3|	3550	3553	9
gi|1001019338|gb|CP006916.3|	3553	3559	10
gi|1001019338|gb|CP006916.3|	3559	3561	11
gi|1001019338|gb|CP006916.3|	3561	3564	12
gi|1001019338|gb|CP006916.3|	3564	3566	16
gi|1001019338|gb|CP006916.3|	3566	3567	17
gi|1001019338|gb|CP006916.3|	3567	3568	16
gi|1001019338|gb|CP006916.3|	3568	3570	14
gi|1001019338|gb|CP006916.3|	3570	3571	16
gi|1001019338|gb|CP006916.3|	3571	3572	18
gi|1001019338|gb|CP006916.3|	3572	3575	21
gi|1001019338|gb|CP006916.3|	3575	3578	24
gi|1001019338|gb|CP006916.3|	3578	3584	23
gi|1001019338|gb|CP006916.3|	3584	3585	22
gi|1001019338|gb|CP006916.3|	3585	3586	24
gi|1001019338|gb|CP006916.3|	3586	3587	30
gi|1001019338|gb|CP006916.3|	3587	3589	34
gi|1001019338|gb|CP006916.3|	3589	3590	32
gi|1001019338|gb|CP006916.3|	3590	3592	34
gi|1001019338|gb|CP006916.3|	3592	3594	37
gi|1001019338|gb|CP006916.3|	3594	3595	38
gi|1001019338|gb|CP006916.3|	3595	3597	35
gi|1001019338|gb|CP006916.3|	3597	3598	32
gi|1001019338|gb|CP006916.3|	3598	3599	31
gi|1001019338|gb|CP006916.3|	3599	3600	30
gi|1001019338|gb|CP006916.3|	3600	3601	32
gi|1001019338|gb|CP006916.3|	3601	3603	35
gi|1001019338|gb|CP006916.3|	3603	3605	39
gi|1001019338|gb|CP006916.3|	3605	3606	44
gi|1001019338|gb|CP006916.3|	3606	3607	56
gi|1001019338|gb|CP006916.3|	3607	3608	59
gi|1001019338|gb|CP006916.3|	3608	3609	61
gi|1001019338|gb|CP006916.3|	3609	3610	63
gi|1001019338|gb|CP006916.3|	3610	3611	61
gi|1001019338|gb|CP006916.3|	3611	3612	58
gi|1001019338|gb|CP006916.3|	3612	3614	54
gi|1001019338|gb|CP006916.3|	3614	3615	52
gi|1001019338|gb|CP006916.3|	3615	3616	51
gi|1001019338|gb|CP006916.3|	3616	3617	50
gi|1001019338|gb|CP006916.3|	3617	3619	47
gi|1001019338|gb|CP006916.3|	3619	3620	51
gi|1001019338|gb|CP006916.3|	3620	3621	49
gi|1001019338|gb|CP006916.3|	3621	3622	48
gi|1001019338|gb|CP006916.3|	3622	3623	49
gi|1001019338|gb|CP006916.3|	3623	3624	50
gi|1001019338|gb|CP006916.3|	3624	3625	52
gi|1001019338|gb|CP006916.3|	3625	3626	49
gi|1001019338|gb|CP006916.3|	3626	3627	50
gi|1001019338|gb|CP006916.3|	3627	3628	54
gi|1001019338|gb|CP006916.3|	3628	3630	50
gi|1001019338|gb|CP006916.3|	3630	3631	48
gi|1001019338|gb|CP006916.3|	3631	3632	36
gi|1001019338|gb|CP006916.3|	3632	3633	33
gi|1001019338|gb|CP006916.3|	3633	3634	31
gi|1001019338|gb|CP006916.3|	3634	3635	29
gi|1001019338|gb|CP006916.3|	3635	3636	32
gi|1001019338|gb|CP006916.3|	3636	3638	28
gi|1001019338|gb|CP006916.3|	3638	3639	29
gi|1001019338|gb|CP006916.3|	3639	3641	30
gi|1001019338|gb|CP006916.3|	3641	3642	35
gi|1001019338|gb|CP006916.3|	3642	3643	39
gi|1001019338|gb|CP006916.3|	3643	3645	41
gi|1001019338|gb|CP006916.3|	3645	3648	47
gi|1001019338|gb|CP006916.3|	3648	3649	49
gi|1001019338|gb|CP006916.3|	3649	3650	48
gi|1001019338|gb|CP006916.3|	3650	3651	49
gi|1001019338|gb|CP006916.3|	3651	3652	48
gi|1001019338|gb|CP006916.3|	3652	3653	45
gi|1001019338|gb|CP006916.3|	3653	3655	46
gi|1001019338|gb|CP006916.3|	3655	3656	43
gi|1001019338|gb|CP006916.3|	3656	3657	45
gi|1001019338|gb|CP006916.3|	3657	3658	46
gi|1001019338|gb|CP006916.3|	3658	3660	47
gi|1001019338|gb|CP006916.3|	3660	3661	45
gi|1001019338|gb|CP006916.3|	3661	3663	46
gi|1001019338|gb|CP006916.3|	3663	3664	47
gi|1001019338|gb|CP006916.3|	3664	3666	50
gi|1001019338|gb|CP006916.3|	3666	3667	45
gi|1001019338|gb|CP006916.3|	3667	3668	41
gi|1001019338|gb|CP006916.3|	3668	3669	39
gi|1001019338|gb|CP006916.3|	3669	3670	35
gi|1001019338|gb|CP006916.3|	3670	3673	29
gi|1001019338|gb|CP006916.3|	3673	3674	27
gi|1001019338|gb|CP006916.3|	3674	3675	26
gi|1001019338|gb|CP006916.3|	3675	3676	23
gi|1001019338|gb|CP006916.3|	3676	3677	21
gi|1001019338|gb|CP006916.3|	3677	3678	22
gi|1001019338|gb|CP006916.3|	3678	3679	23
gi|1001019338|gb|CP006916.3|	3679	3681	25
gi|1001019338|gb|CP006916.3|	3681	3683	23
gi|1001019338|gb|CP006916.3|	3683	3685	25
gi|1001019338|gb|CP006916.3|	3685	3686	26
gi|1001019338|gb|CP006916.3|	3686	3687	25
gi|1001019338|gb|CP006916.3|	3687	3689	26
gi|1001019338|gb|CP006916.3|	3689	3691	23
gi|1001019338|gb|CP006916.3|	3691	3692	26
gi|1001019338|gb|CP006916.3|	3692	3693	27
gi|1001019338|gb|CP006916.3|	3693	3694	28
gi|1001019338|gb|CP006916.3|	3694	3696	27
gi|1001019338|gb|CP006916.3|	3696	3697	29
gi|1001019338|gb|CP006916.3|	3697	3698	28
gi|1001019338|gb|CP006916.3|	3698	3699	27
gi|1001019338|gb|CP006916.3|	3699	3701	26
gi|1001019338|gb|CP006916.3|	3701	3702	25
gi|1001019338|gb|CP006916.3|	3702	3703	23
gi|1001019338|gb|CP006916.3|	3703	3704	21
gi|1001019338|gb|CP006916.3|	3704	3706	19
gi|1001019338|gb|CP006916.3|	3706	3707	22
gi|1001019338|gb|CP006916.3|	3707	3708	21
gi|1001019338|gb|CP006916.3|	3708	3710	18
gi|1001019338|gb|CP006916.3|	3710	3711	16
gi|1001019338|gb|CP006916.3|	3711	3712	17
gi|1001019338|gb|CP006916.3|	3712	3713	16
gi|1001019338|gb|CP006916.3|	3713	3714	14
gi|1001019338|gb|CP006916.3|	3714	3715	13
gi|1001019338|gb|CP006916.3|	3715	3716	12
gi|1001019338|gb|CP006916.3|	3716	3717	9
gi|1001019338|gb|CP006916.3|	3717	3718	8
gi|1001019338|gb|CP006916.3|	3718	3719	10
gi|1001019338|gb|CP006916.3|	3719	3720	12
gi|1001019338|gb|CP006916.3|	3720	3721	13
gi|1001019338|gb|CP006916.3|	3721	3725	10
gi|1001019338|gb|CP006916.3|	3725	3726	11
gi|1001019338|gb|CP006916.3|	3726	3727	12
gi|1001019338|gb|CP006916.3|	3727	3728	13
gi|1001019338|gb|CP006916.3|	3728	3729	15
gi|1001019338|gb|CP006916.3|	3729	3730	17
gi|1001019338|gb|CP006916.3|	3730	3731	18
gi|1001019338|gb|CP006916.3|	3731	3733	15
gi|1001019338|gb|CP006916.3|	3733	3735	16
gi|1001019338|gb|CP006916.3|	3735	3736	17
gi|1001019338|gb|CP006916.3|	3736	3738	16
gi|1001019338|gb|CP006916.3|	3738	3739	18
gi|1001019338|gb|CP006916.3|	3739	3743	20
gi|1001019338|gb|CP006916.3|	3743	3744	18
gi|1001019338|gb|CP006916.3|	3744	3745	16
gi|1001019338|gb|CP006916.3|	3745	3748	15
gi|1001019338|gb|CP006916.3|	3748	3749	16
gi|1001019338|gb|CP006916.3|	3749	3750	19
gi|1001019338|gb|CP006916.3|	3750	3751	18
gi|1001019338|gb|CP006916.3|	3751	3753	17
gi|1001019338|gb|CP006916.3|	3753	3754	16
gi|1001019338|gb|CP006916.3|	3754	3756	17
gi|1001019338|gb|CP006916.3|	3756	3758	18
gi|1001019338|gb|CP006916.3|	3758	3760	17
gi|1001019338|gb|CP006916.3|	3760	3763	16
gi|1001019338|gb|CP006916.3|	3763	3765	14
gi|1001019338|gb|CP006916.3|	3765	3766	15
gi|1001019338|gb|CP006916.3|	3766	3767	16
gi|1001019338|gb|CP006916.3|	3767	3768	17
gi|1001019338|gb|CP006916.3|	3768	3769	16
gi|1001019338|gb|CP006916.3|	3769	3770	17
gi|1001019338|gb|CP006916.3|	3770	3773	18
gi|1001019338|gb|CP006916.3|	3773	3774	17
gi|1001019338|gb|CP006916.3|	3774	3778	14
gi|1001019338|gb|CP006916.3|	3778	3779	13
gi|1001019338|gb|CP006916.3|	3779	3780	10
gi|1001019338|gb|CP006916.3|	3780	3781	12
gi|1001019338|gb|CP006916.3|	3781	3782	11
gi|1001019338|gb|CP006916.3|	3782	3785	12
gi|1001019338|gb|CP006916.3|	3785	3787	14
gi|1001019338|gb|CP006916.3|	3787	3788	16
gi|1001019338|gb|CP006916.3|	3788	3789	17
gi|1001019338|gb|CP006916.3|	3789	3790	16
gi|1001019338|gb|CP006916.3|	3790	3793	15
gi|1001019338|gb|CP006916.3|	3793	3794	17
gi|1001019338|gb|CP006916.3|	3794	3796	18
gi|1001019338|gb|CP006916.3|	3796	3797	20
gi|1001019338|gb|CP006916.3|	3797	3798	27
gi|1001019338|gb|CP006916.3|	3798	3799	29
gi|1001019338|gb|CP006916.3|	3799	3800	30
gi|1001019338|gb|CP006916.3|	3800	3801	32
gi|1001019338|gb|CP006916.3|	3801	3802	33
gi|1001019338|gb|CP006916.3|	3802	3805	32
gi|1001019338|gb|CP006916.3|	3805	3806	30
gi|1001019338|gb|CP006916.3|	3806	3810	31
gi|1001019338|gb|CP006916.3|	3810	3812	29
gi|1001019338|gb|CP006916.3|	3812	3813	28
gi|1001019338|gb|CP006916.3|	3813	3814	29
gi|1001019338|gb|CP006916.3|	3814	3815	31
gi|1001019338|gb|CP006916.3|	3815	3816	32
gi|1001019338|gb|CP006916.3|	3816	3817	33
gi|1001019338|gb|CP006916.3|	3817	3819	32
gi|1001019338|gb|CP006916.3|	3819	3822	31
gi|1001019338|gb|CP006916.3|	3822	3823	24
gi|1001019338|gb|CP006916.3|	3823	3824	22
gi|1001019338|gb|CP006916.3|	3824	3825	21
gi|1001019338|gb|CP006916.3|	3825	3826	20
gi|1001019338|gb|CP006916.3|	3826	3827	19
gi|1001019338|gb|CP006916.3|	3827	3828	20
gi|1001019338|gb|CP006916.3|	3828	3829	21
gi|1001019338|gb|CP006916.3|	3829	3830	22
gi|1001019338|gb|CP006916.3|	3830	3831	21
gi|1001019338|gb|CP006916.3|	3831	3832	20
gi|1001019338|gb|CP006916.3|	3832	3834	21
gi|1001019338|gb|CP006916.3|	3834	3837	22
gi|1001019338|gb|CP006916.3|	3837	3838	21
gi|1001019338|gb|CP006916.3|	3838	3839	19
gi|1001019338|gb|CP006916.3|	3839	3841	16
gi|1001019338|gb|CP006916.3|	3841	3842	15
gi|1001019338|gb|CP006916.3|	3842	3843	18
gi|1001019338|gb|CP006916.3|	3843	3849	19
gi|1001019338|gb|CP006916.3|	3849	3850	21
gi|1001019338|gb|CP006916.3|	3850	3851	20
gi|1001019338|gb|CP006916.3|	3851	3852	23
gi|1001019338|gb|CP006916.3|	3852	3853	25
gi|1001019338|gb|CP006916.3|	3853	3854	24
gi|1001019338|gb|CP006916.3|	3854	3857	23
gi|1001019338|gb|CP006916.3|	3857	3859	21
gi|1001019338|gb|CP006916.3|	3859	3861	20
gi|1001019338|gb|CP006916.3|	3861	3862	25
gi|1001019338|gb|CP006916.3|	3862	3863	26
gi|1001019338|gb|CP006916.3|	3863	3864	30
gi|1001019338|gb|CP006916.3|	3864	3865	34
gi|1001019338|gb|CP006916.3|	3865	3866	36
gi|1001019338|gb|CP006916.3|	3866	3867	37
gi|1001019338|gb|CP006916.3|	3867	3868	34
gi|1001019338|gb|CP006916.3|	3868	3869	33
gi|1001019338|gb|CP006916.3|	3869	3870	32
gi|1001019338|gb|CP006916.3|	3870	3871	31
gi|1001019338|gb|CP006916.3|	3871	3872	29
gi|1001019338|gb|CP006916.3|	3872	3873	30
gi|1001019338|gb|CP006916.3|	3873	3874	34
gi|1001019338|gb|CP006916.3|	3874	3875	36
gi|1001019338|gb|CP006916.3|	3875	3876	37
gi|1001019338|gb|CP006916.3|	3876	3877	34
gi|1001019338|gb|CP006916.3|	3877	3880	31
gi|1001019338|gb|CP006916.3|	3880	3883	32
gi|1001019338|gb|CP006916.3|	3883	3886	33
gi|1001019338|gb|CP006916.3|	3886	3887	28
gi|1001019338|gb|CP006916.3|	3887	3888	27
gi|1001019338|gb|CP006916.3|	3888	3889	23
gi|1001019338|gb|CP006916.3|	3889	3890	19
gi|1001019338|gb|CP006916.3|	3890	3891	16
gi|1001019338|gb|CP006916.3|	3891	3892	14
gi|1001019338|gb|CP006916.3|	3892	3893	15
gi|1001019338|gb|CP006916.3|	3893	3894	17
gi|1001019338|gb|CP006916.3|	3894	3895	19
gi|1001019338|gb|CP006916.3|	3895	3896	20
gi|1001019338|gb|CP006916.3|	3896	3897	21
gi|1001019338|gb|CP006916.3|	3897	3898	20
gi|1001019338|gb|CP006916.3|	3898	3899	16
gi|1001019338|gb|CP006916.3|	3899	3900	12
gi|1001019338|gb|CP006916.3|	3900	3902	11
gi|1001019338|gb|CP006916.3|	3902	3903	14
gi|1001019338|gb|CP006916.3|	3903	3906	15
gi|1001019338|gb|CP006916.3|	3906	3907	17
gi|1001019338|gb|CP006916.3|	3907	3908	20
gi|1001019338|gb|CP006916.3|	3908	3910	19
gi|1001019338|gb|CP006916.3|	3910	3914	20
gi|1001019338|gb|CP006916.3|	3914	3917	21
gi|1001019338|gb|CP006916.3|	3917	3918	25
gi|1001019338|gb|CP006916.3|	3918	3919	22
gi|1001019338|gb|CP006916.3|	3919	3921	20
gi|1001019338|gb|CP006916.3|	3921	3924	19
gi|1001019338|gb|CP006916.3|	3924	3926	23
gi|1001019338|gb|CP006916.3|	3926	3927	24
gi|1001019338|gb|CP006916.3|	3927	3928	21
gi|1001019338|gb|CP006916.3|	3928	3930	20
gi|1001019338|gb|CP006916.3|	3930	3931	19
gi|1001019338|gb|CP006916.3|	3931	3932	17
gi|1001019338|gb|CP006916.3|	3932	3942	14
gi|1001019338|gb|CP006916.3|	3942	3943	9
gi|1001019338|gb|CP006916.3|	3943	3945	8
gi|1001019338|gb|CP006916.3|	3945	3949	7
gi|1001019338|gb|CP006916.3|	3949	3951	4
gi|1001019338|gb|CP006916.3|	3951	3957	3
gi|1001019338|gb|CP006916.3|	3957	3959	6
gi|1001019338|gb|CP006916.3|	3959	3961	7
gi|1001019338|gb|CP006916.3|	3961	3963	8
gi|1001019338|gb|CP006916.3|	3963	3964	9
gi|1001019338|gb|CP006916.3|	3964	3966	8
gi|1001019338|gb|CP006916.3|	3966	3967	9
gi|1001019338|gb|CP006916.3|	3967	3968	10
gi|1001019338|gb|CP006916.3|	3968	3969	11
gi|1001019338|gb|CP006916.3|	3969	3974	12
gi|1001019338|gb|CP006916.3|	3974	3975	11
gi|1001019338|gb|CP006916.3|	3975	3976	13
gi|1001019338|gb|CP006916.3|	3976	3979	17
gi|1001019338|gb|CP006916.3|	3979	3981	18
gi|1001019338|gb|CP006916.3|	3981	3982	20
gi|1001019338|gb|CP006916.3|	3982	3984	17
gi|1001019338|gb|CP006916.3|	3984	3985	16
gi|1001019338|gb|CP006916.3|	3985	3986	15
gi|1001019338|gb|CP006916.3|	3986	3988	14
gi|1001019338|gb|CP006916.3|	3988	3991	13
gi|1001019338|gb|CP006916.3|	3991	3992	12
gi|1001019338|gb|CP006916.3|	3992	3993	11
gi|1001019338|gb|CP006916.3|	3993	3994	10
gi|1001019338|gb|CP006916.3|	3994	3995	9
gi|1001019338|gb|CP006916.3|	3995	4000	10
gi|1001019338|gb|CP006916.3|	4000	4001	9
gi|1001019338|gb|CP006916.3|	4001	4004	5
gi|1001019338|gb|CP006916.3|	4004	4005	6
gi|1001019338|gb|CP006916.3|	4005	4013	8
gi|1001019338|gb|CP006916.3|	4013	4019	12
gi|1001019338|gb|CP006916.3|	4019	4023	15
gi|1001019338|gb|CP006916.3|	4023	4025	16
gi|1001019338|gb|CP006916.3|	4025	4026	15
gi|1001019338|gb|CP006916.3|	4026	4029	17
gi|1001019338|gb|CP006916.3|	4029	4030	15
gi|1001019338|gb|CP006916.3|	4030	4031	14
gi|1001019338|gb|CP006916.3|	4031	4033	13
gi|1001019338|gb|CP006916.3|	4033	4034	14
gi|1001019338|gb|CP006916.3|	4034	4035	15
gi|1001019338|gb|CP006916.3|	4035	4038	18
gi|1001019338|gb|CP006916.3|	4038	4044	16
gi|1001019338|gb|CP006916.3|	4044	4045	13
gi|1001019338|gb|CP006916.3|	4045	4048	12
gi|1001019338|gb|CP006916.3|	4048	4051	11
gi|1001019338|gb|CP006916.3|	4051	4055	9
gi|1001019338|gb|CP006916.3|	4055	4056	8
gi|1001019338|gb|CP006916.3|	4056	4058	7
gi|1001019338|gb|CP006916.3|	4058	4059	6
gi|1001019338|gb|CP006916.3|	4059	4060	5
gi|1001019338|gb|CP006916.3|	4060	4061	2
gi|1001019338|gb|CP006916.3|	4061	4063	5
gi|1001019338|gb|CP006916.3|	4063	4072	3
gi|1001019338|gb|CP006916.3|	4072	4074	4
gi|1001019338|gb|CP006916.3|	4074	4075	5
gi|1001019338|gb|CP006916.3|	4075	4078	6
gi|1001019338|gb|CP006916.3|	4078	4086	7
gi|1001019338|gb|CP006916.3|	4086	4097	4
gi|1001019338|gb|CP006916.3|	4097	4098	5
gi|1001019338|gb|CP006916.3|	4098	4099	7
gi|1001019338|gb|CP006916.3|	4099	4101	8
gi|1001019338|gb|CP006916.3|	4101	4102	10
gi|1001019338|gb|CP006916.3|	4102	4103	11
gi|1001019338|gb|CP006916.3|	4103	4104	10
gi|1001019338|gb|CP006916.3|	4104	4107	12
gi|1001019338|gb|CP006916.3|	4107	4109	15
gi|1001019338|gb|CP006916.3|	4109	4111	17
gi|1001019338|gb|CP006916.3|	4111	4112	18
gi|1001019338|gb|CP006916.3|	4112	4114	20
gi|1001019338|gb|CP006916.3|	4114	4115	23
gi|1001019338|gb|CP006916.3|	4115	4122	24
gi|1001019338|gb|CP006916.3|	4122	4123	22
gi|1001019338|gb|CP006916.3|	4123	4124	20
gi|1001019338|gb|CP006916.3|	4124	4125	19
gi|1001019338|gb|CP006916.3|	4125	4126	18
gi|1001019338|gb|CP006916.3|	4126	4129	17
gi|1001019338|gb|CP006916.3|	4129	4132	15
gi|1001019338|gb|CP006916.3|	4132	4133	12
gi|1001019338|gb|CP006916.3|	4133	4134	14
gi|1001019338|gb|CP006916.3|	4134	4137	12
gi|1001019338|gb|CP006916.3|	4137	4138	10
gi|1001019338|gb|CP006916.3|	4138	4139	14
gi|1001019338|gb|CP006916.3|	4139	4141	12
gi|1001019338|gb|CP006916.3|	4141	4143	13
gi|1001019338|gb|CP006916.3|	4143	4148	16
gi|1001019338|gb|CP006916.3|	4148	4152	17
gi|1001019338|gb|CP006916.3|	4152	4153	19
gi|1001019338|gb|CP006916.3|	4153	4155	24
gi|1001019338|gb|CP006916.3|	4155	4156	25
gi|1001019338|gb|CP006916.3|	4156	4157	27
gi|1001019338|gb|CP006916.3|	4157	4158	30
gi|1001019338|gb|CP006916.3|	4158	4159	28
gi|1001019338|gb|CP006916.3|	4159	4160	30
gi|1001019338|gb|CP006916.3|	4160	4161	32
gi|1001019338|gb|CP006916.3|	4161	4162	31
gi|1001019338|gb|CP006916.3|	4162	4163	32
gi|1001019338|gb|CP006916.3|	4163	4164	28
gi|1001019338|gb|CP006916.3|	4164	4165	27
gi|1001019338|gb|CP006916.3|	4165	4166	26
gi|1001019338|gb|CP006916.3|	4166	4168	25
gi|1001019338|gb|CP006916.3|	4168	4170	24
gi|1001019338|gb|CP006916.3|	4170	4172	26
gi|1001019338|gb|CP006916.3|	4172	4173	27
gi|1001019338|gb|CP006916.3|	4173	4174	26
gi|1001019338|gb|CP006916.3|	4174	4176	25
gi|1001019338|gb|CP006916.3|	4176	4177	24
gi|1001019338|gb|CP006916.3|	4177	4178	21
gi|1001019338|gb|CP006916.3|	4178	4180	16
gi|1001019338|gb|CP006916.3|	4180	4181	15
gi|1001019338|gb|CP006916.3|	4181	4182	13
gi|1001019338|gb|CP006916.3|	4182	4184	10
gi|1001019338|gb|CP006916.3|	4184	4185	8
gi|1001019338|gb|CP006916.3|	4185	4187	6
gi|1001019338|gb|CP006916.3|	4187	4188	8
gi|1001019338|gb|CP006916.3|	4188	4189	14
gi|1001019338|gb|CP006916.3|	4189	4190	16
gi|1001019338|gb|CP006916.3|	4190	4191	24
gi|1001019338|gb|CP006916.3|	4191	4192	29
gi|1001019338|gb|CP006916.3|	4192	4193	32
gi|1001019338|gb|CP006916.3|	4193	4195	30
gi|1001019338|gb|CP006916.3|	4195	4197	29
gi|1001019338|gb|CP006916.3|	4197	4199	31
gi|1001019338|gb|CP006916.3|	4199	4203	32
gi|1001019338|gb|CP006916.3|	4203	4204	35
gi|1001019338|gb|CP006916.3|	4204	4206	36
gi|1001019338|gb|CP006916.3|	4206	4209	37
gi|1001019338|gb|CP006916.3|	4209	4210	38
gi|1001019338|gb|CP006916.3|	4210	4211	42
gi|1001019338|gb|CP006916.3|	4211	4212	43
gi|1001019338|gb|CP006916.3|	4212	4213	40
gi|1001019338|gb|CP006916.3|	4213	4214	34
gi|1001019338|gb|CP006916.3|	4214	4215	32
gi|1001019338|gb|CP006916.3|	4215	4216	24
gi|1001019338|gb|CP006916.3|	4216	4217	20
gi|1001019338|gb|CP006916.3|	4217	4220	17
gi|1001019338|gb|CP006916.3|	4220	4222	16
gi|1001019338|gb|CP006916.3|	4222	4224	15
gi|1001019338|gb|CP006916.3|	4224	4227	14
gi|1001019338|gb|CP006916.3|	4227	4228	15
gi|1001019338|gb|CP006916.3|	4228	4229	12
gi|1001019338|gb|CP006916.3|	4229	4231	11
gi|1001019338|gb|CP006916.3|	4231	4234	10
gi|1001019338|gb|CP006916.3|	4234	4235	9
gi|1001019338|gb|CP006916.3|	4235	4236	5
gi|1001019338|gb|CP006916.3|	4236	4238	4
gi|1001019338|gb|CP006916.3|	4238	4241	5
gi|1001019338|gb|CP006916.3|	4241	4244	4
gi|1001019338|gb|CP006916.3|	4244	4247	5
gi|1001019338|gb|CP006916.3|	4247	4252	4
gi|1001019338|gb|CP006916.3|	4252	4253	3
gi|1001019338|gb|CP006916.3|	4253	4259	4
gi|1001019338|gb|CP006916.3|	4259	4263	6
gi|1001019338|gb|CP006916.3|	4263	4269	5
gi|1001019338|gb|CP006916.3|	4269	4271	4
gi|1001019338|gb|CP006916.3|	4271	4272	5
gi|1001019338|gb|CP006916.3|	4272	4275	4
gi|1001019338|gb|CP006916.3|	4275	4278	7
gi|1001019338|gb|CP006916.3|	4278	4280	6
gi|1001019338|gb|CP006916.3|	4280	4281	9
gi|1001019338|gb|CP006916.3|	4281	4283	10
gi|1001019338|gb|CP006916.3|	4283	4284	12
gi|1001019338|gb|CP006916.3|	4284	4290	10
gi|1001019338|gb|CP006916.3|	4290	4296	11
gi|1001019338|gb|CP006916.3|	4296	4297	10
gi|1001019338|gb|CP006916.3|	4297	4301	11
gi|1001019338|gb|CP006916.3|	4301	4305	12
gi|1001019338|gb|CP006916.3|	4305	4306	9
gi|1001019338|gb|CP006916.3|	4306	4307	8
gi|1001019338|gb|CP006916.3|	4307	4308	9
gi|1001019338|gb|CP006916.3|	4308	4312	7
gi|1001019338|gb|CP006916.3|	4312	4314	9
gi|1001019338|gb|CP006916.3|	4314	4315	10
gi|1001019338|gb|CP006916.3|	4315	4318	9
gi|1001019338|gb|CP006916.3|	4318	4320	11
gi|1001019338|gb|CP006916.3|	4320	4322	12
gi|1001019338|gb|CP006916.3|	4322	4325	11
gi|1001019338|gb|CP006916.3|	4325	4326	9
gi|1001019338|gb|CP006916.3|	4326	4330	8
gi|1001019338|gb|CP006916.3|	4330	4331	9
gi|1001019338|gb|CP006916.3|	4331	4335	10
gi|1001019338|gb|CP006916.3|	4335	4337	13
gi|1001019338|gb|CP006916.3|	4337	4339	11
gi|1001019338|gb|CP006916.3|	4339	4343	10
gi|1001019338|gb|CP006916.3|	4343	4345	8
gi|1001019338|gb|CP006916.3|	4345	4350	7
gi|1001019338|gb|CP006916.3|	4350	4354	6
gi|1001019338|gb|CP006916.3|	4354	4355	7
gi|1001019338|gb|CP006916.3|	4355	4356	6
gi|1001019338|gb|CP006916.3|	4356	4357	5
gi|1001019338|gb|CP006916.3|	4357	4360	4
gi|1001019338|gb|CP006916.3|	4360	4364	1
gi|1001019338|gb|CP006916.3|	4364	4368	2
gi|1001019338|gb|CP006916.3|	4368	4370	3
gi|1001019338|gb|CP006916.3|	4370	4371	5
gi|1001019338|gb|CP006916.3|	4371	4372	6
gi|1001019338|gb|CP006916.3|	4372	4374	9
gi|1001019338|gb|CP006916.3|	4374	4377	14
gi|1001019338|gb|CP006916.3|	4377	4393	16
gi|1001019338|gb|CP006916.3|	4393	4394	15
gi|1001019338|gb|CP006916.3|	4394	4395	16
gi|1001019338|gb|CP006916.3|	4395	4396	14
gi|1001019338|gb|CP006916.3|	4396	4397	13
gi|1001019338|gb|CP006916.3|	4397	4399	10
gi|1001019338|gb|CP006916.3|	4399	4401	5
gi|1001019338|gb|CP006916.3|	4401	4402	6
gi|1001019338|gb|CP006916.3|	4402	4404	4
gi|1001019338|gb|CP006916.3|	4404	4409	3
gi|1001019338|gb|CP006916.3|	4409	4411	4
gi|1001019338|gb|CP006916.3|	4411	4413	6
gi|1001019338|gb|CP006916.3|	4413	4414	7
gi|1001019338|gb|CP006916.3|	4414	4417	6
gi|1001019338|gb|CP006916.3|	4417	4418	9
gi|1001019338|gb|CP006916.3|	4418	4419	11
gi|1001019338|gb|CP006916.3|	4419	4423	13
gi|1001019338|gb|CP006916.3|	4423	4424	16
gi|1001019338|gb|CP006916.3|	4424	4426	17
gi|1001019338|gb|CP006916.3|	4426	4429	16
gi|1001019338|gb|CP006916.3|	4429	4433	17
gi|1001019338|gb|CP006916.3|	4433	4434	18
gi|1001019338|gb|CP006916.3|	4434	4436	17
gi|1001019338|gb|CP006916.3|	4436	4437	15
gi|1001019338|gb|CP006916.3|	4437	4438	16
gi|1001019338|gb|CP006916.3|	4438	4442	15
gi|1001019338|gb|CP006916.3|	4442	4443	12
gi|1001019338|gb|CP006916.3|	4443	4444	10
gi|1001019338|gb|CP006916.3|	4444	4445	7
gi|1001019338|gb|CP006916.3|	4445	4446	8
gi|1001019338|gb|CP006916.3|	4446	4448	10
gi|1001019338|gb|CP006916.3|	4448	4449	9
gi|1001019338|gb|CP006916.3|	4449	4450	15
gi|1001019338|gb|CP006916.3|	4450	4451	19
gi|1001019338|gb|CP006916.3|	4451	4452	22
gi|1001019338|gb|CP006916.3|	4452	4453	23
gi|1001019338|gb|CP006916.3|	4453	4456	24
gi|1001019338|gb|CP006916.3|	4456	4458	25
gi|1001019338|gb|CP006916.3|	4458	4463	24
gi|1001019338|gb|CP006916.3|	4463	4465	25
gi|1001019338|gb|CP006916.3|	4465	4466	27
gi|1001019338|gb|CP006916.3|	4466	4470	28
gi|1001019338|gb|CP006916.3|	4470	4472	30
gi|1001019338|gb|CP006916.3|	4472	4473	32
gi|1001019338|gb|CP006916.3|	4473	4474	31
gi|1001019338|gb|CP006916.3|	4474	4475	25
gi|1001019338|gb|CP006916.3|	4475	4476	21
gi|1001019338|gb|CP006916.3|	4476	4479	18
gi|1001019338|gb|CP006916.3|	4479	4481	19
gi|1001019338|gb|CP006916.3|	4481	4482	18
gi|1001019338|gb|CP006916.3|	4482	4486	21
gi|1001019338|gb|CP006916.3|	4486	4487	22
gi|1001019338|gb|CP006916.3|	4487	4489	21
gi|1001019338|gb|CP006916.3|	4489	4490	23
gi|1001019338|gb|CP006916.3|	4490	4491	21
gi|1001019338|gb|CP006916.3|	4491	4492	20
gi|1001019338|gb|CP006916.3|	4492	4493	21
gi|1001019338|gb|CP006916.3|	4493	4495	22
gi|1001019338|gb|CP006916.3|	4495	4496	19
gi|1001019338|gb|CP006916.3|	4496	4497	17
gi|1001019338|gb|CP006916.3|	4497	4500	16
gi|1001019338|gb|CP006916.3|	4500	4501	19
gi|1001019338|gb|CP006916.3|	4501	4502	22
gi|1001019338|gb|CP006916.3|	4502	4506	23
gi|1001019338|gb|CP006916.3|	4506	4507	24
gi|1001019338|gb|CP006916.3|	4507	4510	22
gi|1001019338|gb|CP006916.3|	4510	4511	24
gi|1001019338|gb|CP006916.3|	4511	4513	23
gi|1001019338|gb|CP006916.3|	4513	4514	22
gi|1001019338|gb|CP006916.3|	4514	4516	20
gi|1001019338|gb|CP006916.3|	4516	4517	21
gi|1001019338|gb|CP006916.3|	4517	4522	20
gi|1001019338|gb|CP006916.3|	4522	4523	19
gi|1001019338|gb|CP006916.3|	4523	4524	18
gi|1001019338|gb|CP006916.3|	4524	4525	17
gi|1001019338|gb|CP006916.3|	4525	4526	14
gi|1001019338|gb|CP006916.3|	4526	4527	11
gi|1001019338|gb|CP006916.3|	4527	4529	9
gi|1001019338|gb|CP006916.3|	4529	4531	8
gi|1001019338|gb|CP006916.3|	4531	4532	7
gi|1001019338|gb|CP006916.3|	4532	4535	6
gi|1001019338|gb|CP006916.3|	4535	4537	5
gi|1001019338|gb|CP006916.3|	4537	4539	6
gi|1001019338|gb|CP006916.3|	4539	4540	7
gi|1001019338|gb|CP006916.3|	4540	4541	8
gi|1001019338|gb|CP006916.3|	4541	4542	7
gi|1001019338|gb|CP006916.3|	4542	4543	8
gi|1001019338|gb|CP006916.3|	4543	4545	7
gi|1001019338|gb|CP006916.3|	4545	4549	9
gi|1001019338|gb|CP006916.3|	4549	4553	11
gi|1001019338|gb|CP006916.3|	4553	4554	10
gi|1001019338|gb|CP006916.3|	4554	4560	9
gi|1001019338|gb|CP006916.3|	4560	4562	8
gi|1001019338|gb|CP006916.3|	4562	4564	7
gi|1001019338|gb|CP006916.3|	4564	4565	6
gi|1001019338|gb|CP006916.3|	4565	4567	5
gi|1001019338|gb|CP006916.3|	4567	4570	4
gi|1001019338|gb|CP006916.3|	4570	4574	2
gi|1001019338|gb|CP006916.3|	4574	4578	0
gi|1001019338|gb|CP006916.3|	4578	4583	1
gi|1001019338|gb|CP006916.3|	4583	4603	2
gi|1001019338|gb|CP006916.3|	4603	4608	1
gi|1001019338|gb|CP006916.3|	4608	4613	0
gi|1001019338|gb|CP006916.3|	4613	4616	1
gi|1001019338|gb|CP006916.3|	4616	4631	2
gi|1001019338|gb|CP006916.3|	4631	4639	3
gi|1001019338|gb|CP006916.3|	4639	4651	4
gi|1001019338|gb|CP006916.3|	4651	4652	5
gi|1001019338|gb|CP006916.3|	4652	4656	6
gi|1001019338|gb|CP006916.3|	4656	4658	5
gi|1001019338|gb|CP006916.3|	4658	4663	6
gi|1001019338|gb|CP006916.3|	4663	4664	5
gi|1001019338|gb|CP006916.3|	4664	4669	4
gi|1001019338|gb|CP006916.3|	4669	4672	5
gi|1001019338|gb|CP006916.3|	4672	4676	6
gi|1001019338|gb|CP006916.3|	4676	4677	5
gi|1001019338|gb|CP006916.3|	4677	4683	4
gi|1001019338|gb|CP006916.3|	4683	4689	3
gi|1001019338|gb|CP006916.3|	4689	4691	6
gi|1001019338|gb|CP006916.3|	4691	4692	5
gi|1001019338|gb|CP006916.3|	4692	4694	6
gi|1001019338|gb|CP006916.3|	4694	4697	7
gi|1001019338|gb|CP006916.3|	4697	4704	6
gi|1001019338|gb|CP006916.3|	4704	4710	7
gi|1001019338|gb|CP006916.3|	4710	4714	9
gi|1001019338|gb|CP006916.3|	4714	4717	6
gi|1001019338|gb|CP006916.3|	4717	4719	5
gi|1001019338|gb|CP006916.3|	4719	4729	3
gi|1001019338|gb|CP006916.3|	4729	4735	2
gi|1001019338|gb|CP006916.3|	4735	4749	0
gi|1001019338|gb|CP006916.3|	4749	4752	3
gi|1001019338|gb|CP006916.3|	4752	4756	5
gi|1001019338|gb|CP006916.3|	4756	4759	6
gi|1001019338|gb|CP006916.3|	4759	4764	7
gi|1001019338|gb|CP006916.3|	4764	4768	8
gi|1001019338|gb|CP006916.3|	4768	4773	10
gi|1001019338|gb|CP006916.3|	4773	4774	11
gi|1001019338|gb|CP006916.3|	4774	4777	8
gi|1001019338|gb|CP006916.3|	4777	4781	6
gi|1001019338|gb|CP006916.3|	4781	4784	5
gi|1001019338|gb|CP006916.3|	4784	4785	6
gi|1001019338|gb|CP006916.3|	4785	4789	7
gi|1001019338|gb|CP006916.3|	4789	4792	6
gi|1001019338|gb|CP006916.3|	4792	4793	7
gi|1001019338|gb|CP006916.3|	4793	4794	5
gi|1001019338|gb|CP006916.3|	4794	4795	6
gi|1001019338|gb|CP006916.3|	4795	4798	8
gi|1001019338|gb|CP006916.3|	4798	4803	7
gi|1001019338|gb|CP006916.3|	4803	4806	8
gi|1001019338|gb|CP006916.3|	4806	4809	9
gi|1001019338|gb|CP006916.3|	4809	4811	8
gi|1001019338|gb|CP006916.3|	4811	4815	12
gi|1001019338|gb|CP006916.3|	4815	4817	13
gi|1001019338|gb|CP006916.3|	4817	4819	12
gi|1001019338|gb|CP006916.3|	4819	4820	11
gi|1001019338|gb|CP006916.3|	4820	4821	10
gi|1001019338|gb|CP006916.3|	4821	4822	11
gi|1001019338|gb|CP006916.3|	4822	4823	12
gi|1001019338|gb|CP006916.3|	4823	4827	16
gi|1001019338|gb|CP006916.3|	4827	4828	17
gi|1001019338|gb|CP006916.3|	4828	4829	16
gi|1001019338|gb|CP006916.3|	4829	4830	17
gi|1001019338|gb|CP006916.3|	4830	4831	18
gi|1001019338|gb|CP006916.3|	4831	4834	17
gi|1001019338|gb|CP006916.3|	4834	4835	19
gi|1001019338|gb|CP006916.3|	4835	4836	18
gi|1001019338|gb|CP006916.3|	4836	4840	14
gi|1001019338|gb|CP006916.3|	4840	4845	13
gi|1001019338|gb|CP006916.3|	4845	4846	12
gi|1001019338|gb|CP006916.3|	4846	4847	11
gi|1001019338|gb|CP006916.3|	4847	4848	10
gi|1001019338|gb|CP006916.3|	4848	4849	6
gi|1001019338|gb|CP006916.3|	4849	4857	7
gi|1001019338|gb|CP006916.3|	4857	4859	9
gi|1001019338|gb|CP006916.3|	4859	4860	6
gi|1001019338|gb|CP006916.3|	4860	4863	7
gi|1001019338|gb|CP006916.3|	4863	4868	10
gi|1001019338|gb|CP006916.3|	4868	4870	11
gi|1001019338|gb|CP006916.3|	4870	4873	14
gi|1001019338|gb|CP006916.3|	4873	4874	17
gi|1001019338|gb|CP006916.3|	4874	4880	16
gi|1001019338|gb|CP006916.3|	4880	4882	15
gi|1001019338|gb|CP006916.3|	4882	4884	13
gi|1001019338|gb|CP006916.3|	4884	4885	14
gi|1001019338|gb|CP006916.3|	4885	4888	13
gi|1001019338|gb|CP006916.3|	4888	4891	10
gi|1001019338|gb|CP006916.3|	4891	4893	13
gi|1001019338|gb|CP006916.3|	4893	4894	12
gi|1001019338|gb|CP006916.3|	4894	4895	15
gi|1001019338|gb|CP006916.3|	4895	4898	14
gi|1001019338|gb|CP006916.3|	4898	4901	11
gi|1001019338|gb|CP006916.3|	4901	4902	12
gi|1001019338|gb|CP006916.3|	4902	4904	11
gi|1001019338|gb|CP006916.3|	4904	4906	10
gi|1001019338|gb|CP006916.3|	4906	4908	11
gi|1001019338|gb|CP006916.3|	4908	4909	13
gi|1001019338|gb|CP006916.3|	4909	4910	14
gi|1001019338|gb|CP006916.3|	4910	4911	15
gi|1001019338|gb|CP006916.3|	4911	4913	16
gi|1001019338|gb|CP006916.3|	4913	4916	18
gi|1001019338|gb|CP006916.3|	4916	4919	15
gi|1001019338|gb|CP006916.3|	4919	4920	12
gi|1001019338|gb|CP006916.3|	4920	4921	14
gi|1001019338|gb|CP006916.3|	4921	4922	15
gi|1001019338|gb|CP006916.3|	4922	4926	16
gi|1001019338|gb|CP006916.3|	4926	4929	15
gi|1001019338|gb|CP006916.3|	4929	4930	16
gi|1001019338|gb|CP006916.3|	4930	4931	18
gi|1001019338|gb|CP006916.3|	4931	4932	19
gi|1001019338|gb|CP006916.3|	4932	4933	21
gi|1001019338|gb|CP006916.3|	4933	4934	19
gi|1001019338|gb|CP006916.3|	4934	4936	18
gi|1001019338|gb|CP006916.3|	4936	4938	17
gi|1001019338|gb|CP006916.3|	4938	4939	15
gi|1001019338|gb|CP006916.3|	4939	4943	16
gi|1001019338|gb|CP006916.3|	4943	4944	17
gi|1001019338|gb|CP006916.3|	4944	4945	18
gi|1001019338|gb|CP006916.3|	4945	4946	14
gi|1001019338|gb|CP006916.3|	4946	4947	15
gi|1001019338|gb|CP006916.3|	4947	4952	14
gi|1001019338|gb|CP006916.3|	4952	4954	15
gi|1001019338|gb|CP006916.3|	4954	4955	14
gi|1001019338|gb|CP006916.3|	4955	4956	13
gi|1001019338|gb|CP006916.3|	4956	4958	15
gi|1001019338|gb|CP006916.3|	4958	4959	17
gi|1001019338|gb|CP006916.3|	4959	4960	16
gi|1001019338|gb|CP006916.3|	4960	4961	15
gi|1001019338|gb|CP006916.3|	4961	4965	16
gi|1001019338|gb|CP006916.3|	4965	4967	18
gi|1001019338|gb|CP006916.3|	4967	4968	19
gi|1001019338|gb|CP006916.3|	4968	4969	18
gi|1001019338|gb|CP006916.3|	4969	4970	17
gi|1001019338|gb|CP006916.3|	4970	4971	18
gi|1001019338|gb|CP006916.3|	4971	4974	16
gi|1001019338|gb|CP006916.3|	4974	4977	17
gi|1001019338|gb|CP006916.3|	4977	4980	18
gi|1001019338|gb|CP006916.3|	4980	4981	21
gi|1001019338|gb|CP006916.3|	4981	4982	18
gi|1001019338|gb|CP006916.3|	4982	4983	16
gi|1001019338|gb|CP006916.3|	4983	4984	14
gi|1001019338|gb|CP006916.3|	4984	4986	15
gi|1001019338|gb|CP006916.3|	4986	4987	14
gi|1001019338|gb|CP006916.3|	4987	4989	15
gi|1001019338|gb|CP006916.3|	4989	4990	14
gi|1001019338|gb|CP006916.3|	4990	4991	12
gi|1001019338|gb|CP006916.3|	4991	4992	13
gi|1001019338|gb|CP006916.3|	4992	4995	12
gi|1001019338|gb|CP006916.3|	4995	4996	11
gi|1001019338|gb|CP006916.3|	4996	4997	14
gi|1001019338|gb|CP006916.3|	4997	4999	15
gi|1001019338|gb|CP006916.3|	4999	5000	14
gi|1001019338|gb|CP006916.3|	5000	5001	17
gi|1001019338|gb|CP006916.3|	5001	5002	18
gi|1001019338|gb|CP006916.3|	5002	5004	16
gi|1001019338|gb|CP006916.3|	5004	5005	17
gi|1001019338|gb|CP006916.3|	5005	5006	13
gi|1001019338|gb|CP006916.3|	5006	5009	12
gi|1001019338|gb|CP006916.3|	5009	5012	11
gi|1001019338|gb|CP006916.3|	5012	5016	10
gi|1001019338|gb|CP006916.3|	5016	5019	9
gi|1001019338|gb|CP006916.3|	5019	5021	12
gi|1001019338|gb|CP006916.3|	5021	5022	9
gi|1001019338|gb|CP006916.3|	5022	5025	8
gi|1001019338|gb|CP006916.3|	5025	5026	5
gi|1001019338|gb|CP006916.3|	5026	5027	4
gi|1001019338|gb|CP006916.3|	5027	5030	6
gi|1001019338|gb|CP006916.3|	5030	5031	7
gi|1001019338|gb|CP006916.3|	5031	5036	9
gi|1001019338|gb|CP006916.3|	5036	5041	10
gi|1001019338|gb|CP006916.3|	5041	5042	14
gi|1001019338|gb|CP006916.3|	5042	5044	15
gi|1001019338|gb|CP006916.3|	5044	5049	12
gi|1001019338|gb|CP006916.3|	5049	5050	13
gi|1001019338|gb|CP006916.3|	5050	5052	14
gi|1001019338|gb|CP006916.3|	5052	5054	12
gi|1001019338|gb|CP006916.3|	5054	5055	11
gi|1001019338|gb|CP006916.3|	5055	5056	10
gi|1001019338|gb|CP006916.3|	5056	5066	8
gi|1001019338|gb|CP006916.3|	5066	5067	4
gi|1001019338|gb|CP006916.3|	5067	5068	3
gi|1001019338|gb|CP006916.3|	5068	5074	7
gi|1001019338|gb|CP006916.3|	5074	5075	6
gi|1001019338|gb|CP006916.3|	5075	5079	5
gi|1001019338|gb|CP006916.3|	5079	5086	6
gi|1001019338|gb|CP006916.3|	5086	5093	5
gi|1001019338|gb|CP006916.3|	5093	5104	1
gi|1001019338|gb|CP006916.3|	5104	5110	0
gi|1001019338|gb|CP006916.3|	5110	5112	1
gi|1001019338|gb|CP006916.3|	5112	5131	4
gi|1001019338|gb|CP006916.3|	5131	5135	5
gi|1001019338|gb|CP006916.3|	5135	5136	4
gi|1001019338|gb|CP006916.3|	5136	5137	6
gi|1001019338|gb|CP006916.3|	5137	5156	3
gi|1001019338|gb|CP006916.3|	5156	5161	2
gi|1001019338|gb|CP006916.3|	5161	5177	0
gi|1001019338|gb|CP006916.3|	5177	5192	1
gi|1001019338|gb|CP006916.3|	5192	5194	4
gi|1001019338|gb|CP006916.3|	5194	5197	6
gi|1001019338|gb|CP006916.3|	5197	5202	9
gi|1001019338|gb|CP006916.3|	5202	5206	8
gi|1001019338|gb|CP006916.3|	5206	5217	10
gi|1001019338|gb|CP006916.3|	5217	5222	7
gi|1001019338|gb|CP006916.3|	5222	5228	4
gi|1001019338|gb|CP006916.3|	5228	5229	5
gi|1001019338|gb|CP006916.3|	5229	5231	9
gi|1001019338|gb|CP006916.3|	5231	5244	7
gi|1001019338|gb|CP006916.3|	5244	5253	5
gi|1001019338|gb|CP006916.3|	5253	5254	4
gi|1001019338|gb|CP006916.3|	5254	5287	0
gi|1001019338|gb|CP006916.3|	5287	5288	1
gi|1001019338|gb|CP006916.3|	5288	5310	2
gi|1001019338|gb|CP006916.3|	5310	5312	5
gi|1001019338|gb|CP006916.3|	5312	5313	4
gi|1001019338|gb|CP006916.3|	5313	5335	3
gi|1001019338|gb|CP006916.3|	5335	5379	0
gi|1001019338|gb|CP006916.3|	5379	5404	1
gi|1001019338|gb|CP006916.3|	5404	5438	0
gi|1001019338|gb|CP006916.3|	5438	5463	2
gi|1001019338|gb|CP006916.3|	5463	5499	0
gi|1001019338|gb|CP006916.3|	5499	5523	1
gi|1001019338|gb|CP006916.3|	5523	5524	2
gi|1001019338|gb|CP006916.3|	5524	5548	1
gi|1001019338|gb|CP006916.3|	5548	5580	0
gi|1001019338|gb|CP006916.3|	5580	5605	1
gi|1001019338|gb|CP006916.3|	5605	5632	0
gi|1001019338|gb|CP006916.3|	5632	5657	1
gi|1001019338|gb|CP006916.3|	5657	5723	0
gi|1001019338|gb|CP006916.3|	5723	5745	1
gi|1001019338|gb|CP006916.3|	5745	5748	2
gi|1001019338|gb|CP006916.3|	5748	5770	1
gi|1001019338|gb|CP006916.3|	5770	5787	0
gi|1001019338|gb|CP006916.3|	5787	5800	1
gi|1001019338|gb|CP006916.3|	5800	5825	3
gi|1001019338|gb|CP006916.3|	5825	5831	1
gi|1001019338|gb|CP006916.3|	5831	5833	2
gi|1001019338|gb|CP006916.3|	5833	5837	4
gi|1001019338|gb|CP006916.3|	5837	5856	3
gi|1001019338|gb|CP006916.3|	5856	5858	2
gi|1001019338|gb|CP006916.3|	5858	5882	0
gi|1001019338|gb|CP006916.3|	5882	5907	1
gi|1001019338|gb|CP006916.3|	5907	5938	0
gi|1001019338|gb|CP006916.3|	5938	5962	1
gi|1001019338|gb|CP006916.3|	5962	5963	2
gi|1001019338|gb|CP006916.3|	5963	5974	1
gi|1001019338|gb|CP006916.3|	5974	5978	2
gi|1001019338|gb|CP006916.3|	5978	5988	3
gi|1001019338|gb|CP006916.3|	5988	5999	4
gi|1001019338|gb|CP006916.3|	5999	6003	3
gi|1001019338|gb|CP006916.3|	6003	6006	2
gi|1001019338|gb|CP006916.3|	6006	6009	3
gi|1001019338|gb|CP006916.3|	6009	6012	4
gi|1001019338|gb|CP006916.3|	6012	6013	3
gi|1001019338|gb|CP006916.3|	6013	6014	2
gi|1001019338|gb|CP006916.3|	6014	6015	3
gi|1001019338|gb|CP006916.3|	6015	6031	4
gi|1001019338|gb|CP006916.3|	6031	6034	3
gi|1001019338|gb|CP006916.3|	6034	6039	2
gi|1001019338|gb|CP006916.3|	6039	6040	1
gi|1001019338|gb|CP006916.3|	6040	6052	0
gi|1001019338|gb|CP006916.3|	6052	6055	2
gi|1001019338|gb|CP006916.3|	6055	6057	3
gi|1001019338|gb|CP006916.3|	6057	6063	4
gi|1001019338|gb|CP006916.3|	6063	6077	5
gi|1001019338|gb|CP006916.3|	6077	6080	3
gi|1001019338|gb|CP006916.3|	6080	6082	2
gi|1001019338|gb|CP006916.3|	6082	6088	1
gi|1001019338|gb|CP006916.3|	6088	6133	0
gi|1001019338|gb|CP006916.3|	6133	6158	2
gi|1001019338|gb|CP006916.3|	6158	6194	0
gi|1001019338|gb|CP006916.3|	6194	6219	1
gi|1001019338|gb|CP006916.3|	6219	6226	0
gi|1001019338|gb|CP006916.3|	6226	6238	1
gi|1001019338|gb|CP006916.3|	6238	6251	2
gi|1001019338|gb|CP006916.3|	6251	6263	1
gi|1001019338|gb|CP006916.3|	6263	6279	0
gi|1001019338|gb|CP006916.3|	6279	6299	2
gi|1001019338|gb|CP006916.3|	6299	6304	3
gi|1001019338|gb|CP006916.3|	6304	6324	1
gi|1001019338|gb|CP006916.3|	6324	6356	0
gi|1001019338|gb|CP006916.3|	6356	6372	1
gi|1001019338|gb|CP006916.3|	6372	6381	2
gi|1001019338|gb|CP006916.3|	6381	6391	1
gi|1001019338|gb|CP006916.3|	6391	6397	2
gi|1001019338|gb|CP006916.3|	6397	6414	1
gi|1001019338|gb|CP006916.3|	6414	6416	2
gi|1001019338|gb|CP006916.3|	6416	6438	1
gi|1001019338|gb|CP006916.3|	6438	6439	2
gi|1001019338|gb|CP006916.3|	6439	6463	1
gi|1001019338|gb|CP006916.3|	6463	6496	0
gi|1001019338|gb|CP006916.3|	6496	6512	1
gi|1001019338|gb|CP006916.3|	6512	6513	2
gi|1001019338|gb|CP006916.3|	6513	6533	3
gi|1001019338|gb|CP006916.3|	6533	6537	4
gi|1001019338|gb|CP006916.3|	6537	6538	3
gi|1001019338|gb|CP006916.3|	6538	6544	2
gi|1001019338|gb|CP006916.3|	6544	6546	4
gi|1001019338|gb|CP006916.3|	6546	6558	3
gi|1001019338|gb|CP006916.3|	6558	6569	2
gi|1001019338|gb|CP006916.3|	6569	6584	0
gi|1001019338|gb|CP006916.3|	6584	6586	1
gi|1001019338|gb|CP006916.3|	6586	6587	2
gi|1001019338|gb|CP006916.3|	6587	6588	3
gi|1001019338|gb|CP006916.3|	6588	6589	4
gi|1001019338|gb|CP006916.3|	6589	6590	5
gi|1001019338|gb|CP006916.3|	6590	6602	6
gi|1001019338|gb|CP006916.3|	6602	6607	8
gi|1001019338|gb|CP006916.3|	6607	6609	9
gi|1001019338|gb|CP006916.3|	6609	6612	8
gi|1001019338|gb|CP006916.3|	6612	6613	7
gi|1001019338|gb|CP006916.3|	6613	6615	6
gi|1001019338|gb|CP006916.3|	6615	6627	5
gi|1001019338|gb|CP006916.3|	6627	6632	3
gi|1001019338|gb|CP006916.3|	6632	6636	2
gi|1001019338|gb|CP006916.3|	6636	6638	1
gi|1001019338|gb|CP006916.3|	6638	6660	6
gi|1001019338|gb|CP006916.3|	6660	6663	7
gi|1001019338|gb|CP006916.3|	6663	6664	2
gi|1001019338|gb|CP006916.3|	6664	6679	1
gi|1001019338|gb|CP006916.3|	6679	6683	2
gi|1001019338|gb|CP006916.3|	6683	6685	3
gi|1001019338|gb|CP006916.3|	6685	6691	2
gi|1001019338|gb|CP006916.3|	6691	6694	3
gi|1001019338|gb|CP006916.3|	6694	6696	4
gi|1001019338|gb|CP006916.3|	6696	6698	5
gi|1001019338|gb|CP006916.3|	6698	6704	8
gi|1001019338|gb|CP006916.3|	6704	6708	7
gi|1001019338|gb|CP006916.3|	6708	6716	6
gi|1001019338|gb|CP006916.3|	6716	6719	5
gi|1001019338|gb|CP006916.3|	6719	6721	4
gi|1001019338|gb|CP006916.3|	6721	6723	3
gi|1001019338|gb|CP006916.3|	6723	6773	0
gi|1001019338|gb|CP006916.3|	6773	6782	1
gi|1001019338|gb|CP006916.3|	6782	6783	3
gi|1001019338|gb|CP006916.3|	6783	6797	4
gi|1001019338|gb|CP006916.3|	6797	6798	5
gi|1001019338|gb|CP006916.3|	6798	6807	4
gi|1001019338|gb|CP006916.3|	6807	6808	2
gi|1001019338|gb|CP006916.3|	6808	6819	1
gi|1001019338|gb|CP006916.3|	6819	6822	2
gi|1001019338|gb|CP006916.3|	6822	6844	1
[truncated: 387,786 more rows]
