# Supplementary material for: Data on translatome analysis of Mycoplasma gallisepticum
Source: Data Brief. 2016 Sep 7;9:422–4. doi: 10.1016/j.dib.2016.08.056 (PMC5037205; doi:10.1016/j.dib.2016.08.056)
Supplement: Supplementary material [file mmc1.zip › Supplementary material 1/Myc_Heat_stress2_neg.bedgraph]

gi|1001019338|gb|CP006916.3|	0	5	0
gi|1001019338|gb|CP006916.3|	5	21	8
gi|1001019338|gb|CP006916.3|	21	23	12
gi|1001019338|gb|CP006916.3|	23	30	13
gi|1001019338|gb|CP006916.3|	30	33	5
gi|1001019338|gb|CP006916.3|	33	34	9
gi|1001019338|gb|CP006916.3|	34	46	10
gi|1001019338|gb|CP006916.3|	46	48	6
gi|1001019338|gb|CP006916.3|	48	58	5
gi|1001019338|gb|CP006916.3|	58	59	1
gi|1001019338|gb|CP006916.3|	59	363	0
gi|1001019338|gb|CP006916.3|	363	388	1
gi|1001019338|gb|CP006916.3|	388	482	0
gi|1001019338|gb|CP006916.3|	482	507	1
gi|1001019338|gb|CP006916.3|	507	538	0
gi|1001019338|gb|CP006916.3|	538	563	1
gi|1001019338|gb|CP006916.3|	563	600	0
gi|1001019338|gb|CP006916.3|	600	625	1
gi|1001019338|gb|CP006916.3|	625	631	0
gi|1001019338|gb|CP006916.3|	631	656	2
gi|1001019338|gb|CP006916.3|	656	663	0
gi|1001019338|gb|CP006916.3|	663	688	2
gi|1001019338|gb|CP006916.3|	688	812	0
gi|1001019338|gb|CP006916.3|	812	835	1
gi|1001019338|gb|CP006916.3|	835	837	5
gi|1001019338|gb|CP006916.3|	837	860	4
gi|1001019338|gb|CP006916.3|	860	1115	0
gi|1001019338|gb|CP006916.3|	1115	1140	1
gi|1001019338|gb|CP006916.3|	1140	1492	0
gi|1001019338|gb|CP006916.3|	1492	1493	1
gi|1001019338|gb|CP006916.3|	1493	1517	3
gi|1001019338|gb|CP006916.3|	1517	1518	2
gi|1001019338|gb|CP006916.3|	1518	1539	0
gi|1001019338|gb|CP006916.3|	1539	1589	2
gi|1001019338|gb|CP006916.3|	1589	1621	0
gi|1001019338|gb|CP006916.3|	1621	1646	1
gi|1001019338|gb|CP006916.3|	1646	1690	0
gi|1001019338|gb|CP006916.3|	1690	1702	3
gi|1001019338|gb|CP006916.3|	1702	1715	6
gi|1001019338|gb|CP006916.3|	1715	1719	3
gi|1001019338|gb|CP006916.3|	1719	1727	5
gi|1001019338|gb|CP006916.3|	1727	1733	2
gi|1001019338|gb|CP006916.3|	1733	1744	3
gi|1001019338|gb|CP006916.3|	1744	1758	1
gi|1001019338|gb|CP006916.3|	1758	1765	0
gi|1001019338|gb|CP006916.3|	1765	1790	1
gi|1001019338|gb|CP006916.3|	1790	2084	0
gi|1001019338|gb|CP006916.3|	2084	2109	1
gi|1001019338|gb|CP006916.3|	2109	2121	0
gi|1001019338|gb|CP006916.3|	2121	2146	1
gi|1001019338|gb|CP006916.3|	2146	2293	0
gi|1001019338|gb|CP006916.3|	2293	2318	1
gi|1001019338|gb|CP006916.3|	2318	2917	0
gi|1001019338|gb|CP006916.3|	2917	2942	1
gi|1001019338|gb|CP006916.3|	2942	3065	0
gi|1001019338|gb|CP006916.3|	3065	3090	1
gi|1001019338|gb|CP006916.3|	3090	3458	0
gi|1001019338|gb|CP006916.3|	3458	3483	1
gi|1001019338|gb|CP006916.3|	3483	3907	0
gi|1001019338|gb|CP006916.3|	3907	3932	5
gi|1001019338|gb|CP006916.3|	3932	4062	0
gi|1001019338|gb|CP006916.3|	4062	4087	5
gi|1001019338|gb|CP006916.3|	4087	4155	0
gi|1001019338|gb|CP006916.3|	4155	4174	8
gi|1001019338|gb|CP006916.3|	4174	4180	12
gi|1001019338|gb|CP006916.3|	4180	4199	4
gi|1001019338|gb|CP006916.3|	4199	4275	0
gi|1001019338|gb|CP006916.3|	4275	4300	1
gi|1001019338|gb|CP006916.3|	4300	4322	0
gi|1001019338|gb|CP006916.3|	4322	4344	1
gi|1001019338|gb|CP006916.3|	4344	4347	2
gi|1001019338|gb|CP006916.3|	4347	4352	1
gi|1001019338|gb|CP006916.3|	4352	4369	4
gi|1001019338|gb|CP006916.3|	4369	4377	3
gi|1001019338|gb|CP006916.3|	4377	4400	0
gi|1001019338|gb|CP006916.3|	4400	4425	1
gi|1001019338|gb|CP006916.3|	4425	4450	0
gi|1001019338|gb|CP006916.3|	4450	4475	4
gi|1001019338|gb|CP006916.3|	4475	4480	0
gi|1001019338|gb|CP006916.3|	4480	4505	1
gi|1001019338|gb|CP006916.3|	4505	4620	0
gi|1001019338|gb|CP006916.3|	4620	4645	1
gi|1001019338|gb|CP006916.3|	4645	5026	0
gi|1001019338|gb|CP006916.3|	5026	5051	4
gi|1001019338|gb|CP006916.3|	5051	5397	0
gi|1001019338|gb|CP006916.3|	5397	5422	1
gi|1001019338|gb|CP006916.3|	5422	5493	0
gi|1001019338|gb|CP006916.3|	5493	5518	1
gi|1001019338|gb|CP006916.3|	5518	5654	0
gi|1001019338|gb|CP006916.3|	5654	5679	5
gi|1001019338|gb|CP006916.3|	5679	5756	0
gi|1001019338|gb|CP006916.3|	5756	5758	2
gi|1001019338|gb|CP006916.3|	5758	5781	4
gi|1001019338|gb|CP006916.3|	5781	5783	2
gi|1001019338|gb|CP006916.3|	5783	6261	0
gi|1001019338|gb|CP006916.3|	6261	6286	1
gi|1001019338|gb|CP006916.3|	6286	6356	0
gi|1001019338|gb|CP006916.3|	6356	6381	1
gi|1001019338|gb|CP006916.3|	6381	6617	0
gi|1001019338|gb|CP006916.3|	6617	6626	1
gi|1001019338|gb|CP006916.3|	6626	6642	2
gi|1001019338|gb|CP006916.3|	6642	6651	1
gi|1001019338|gb|CP006916.3|	6651	6727	0
gi|1001019338|gb|CP006916.3|	6727	6752	1
gi|1001019338|gb|CP006916.3|	6752	7170	0
gi|1001019338|gb|CP006916.3|	7170	7195	2
gi|1001019338|gb|CP006916.3|	7195	7293	0
gi|1001019338|gb|CP006916.3|	7293	7318	2
gi|1001019338|gb|CP006916.3|	7318	7702	0
gi|1001019338|gb|CP006916.3|	7702	7727	3
gi|1001019338|gb|CP006916.3|	7727	8018	0
gi|1001019338|gb|CP006916.3|	8018	8043	2
gi|1001019338|gb|CP006916.3|	8043	8280	0
gi|1001019338|gb|CP006916.3|	8280	8305	1
gi|1001019338|gb|CP006916.3|	8305	8360	0
gi|1001019338|gb|CP006916.3|	8360	8385	4
gi|1001019338|gb|CP006916.3|	8385	8792	0
gi|1001019338|gb|CP006916.3|	8792	8817	3
gi|1001019338|gb|CP006916.3|	8817	9114	0
gi|1001019338|gb|CP006916.3|	9114	9132	2
gi|1001019338|gb|CP006916.3|	9132	9139	3
gi|1001019338|gb|CP006916.3|	9139	9157	1
gi|1001019338|gb|CP006916.3|	9157	9602	0
gi|1001019338|gb|CP006916.3|	9602	9627	1
gi|1001019338|gb|CP006916.3|	9627	9664	0
gi|1001019338|gb|CP006916.3|	9664	9665	1
gi|1001019338|gb|CP006916.3|	9665	9689	2
gi|1001019338|gb|CP006916.3|	9689	9690	1
gi|1001019338|gb|CP006916.3|	9690	10354	0
gi|1001019338|gb|CP006916.3|	10354	10379	1
gi|1001019338|gb|CP006916.3|	10379	10694	0
gi|1001019338|gb|CP006916.3|	10694	10719	1
gi|1001019338|gb|CP006916.3|	10719	10759	0
gi|1001019338|gb|CP006916.3|	10759	10784	2
gi|1001019338|gb|CP006916.3|	10784	10795	0
gi|1001019338|gb|CP006916.3|	10795	10806	4
gi|1001019338|gb|CP006916.3|	10806	10820	6
gi|1001019338|gb|CP006916.3|	10820	10831	2
gi|1001019338|gb|CP006916.3|	10831	11013	0
gi|1001019338|gb|CP006916.3|	11013	11038	2
gi|1001019338|gb|CP006916.3|	11038	11145	0
gi|1001019338|gb|CP006916.3|	11145	11165	1
gi|1001019338|gb|CP006916.3|	11165	11170	3
gi|1001019338|gb|CP006916.3|	11170	11185	2
gi|1001019338|gb|CP006916.3|	11185	11190	4
gi|1001019338|gb|CP006916.3|	11190	11210	2
gi|1001019338|gb|CP006916.3|	11210	11230	0
gi|1001019338|gb|CP006916.3|	11230	11255	4
gi|1001019338|gb|CP006916.3|	11255	11496	0
gi|1001019338|gb|CP006916.3|	11496	11521	2
gi|1001019338|gb|CP006916.3|	11521	12230	0
gi|1001019338|gb|CP006916.3|	12230	12255	2
gi|1001019338|gb|CP006916.3|	12255	12571	0
gi|1001019338|gb|CP006916.3|	12571	12596	1
gi|1001019338|gb|CP006916.3|	12596	12743	0
gi|1001019338|gb|CP006916.3|	12743	12768	1
gi|1001019338|gb|CP006916.3|	12768	12952	0
gi|1001019338|gb|CP006916.3|	12952	12965	1
gi|1001019338|gb|CP006916.3|	12965	12977	2
gi|1001019338|gb|CP006916.3|	12977	12990	1
gi|1001019338|gb|CP006916.3|	12990	13070	0
gi|1001019338|gb|CP006916.3|	13070	13095	1
gi|1001019338|gb|CP006916.3|	13095	13169	0
gi|1001019338|gb|CP006916.3|	13169	13176	2
gi|1001019338|gb|CP006916.3|	13176	13194	3
gi|1001019338|gb|CP006916.3|	13194	13201	1
gi|1001019338|gb|CP006916.3|	13201	13250	0
gi|1001019338|gb|CP006916.3|	13250	13273	1
gi|1001019338|gb|CP006916.3|	13273	13275	5
gi|1001019338|gb|CP006916.3|	13275	13298	4
gi|1001019338|gb|CP006916.3|	13298	13315	0
gi|1001019338|gb|CP006916.3|	13315	13340	2
gi|1001019338|gb|CP006916.3|	13340	13355	0
gi|1001019338|gb|CP006916.3|	13355	13369	1
gi|1001019338|gb|CP006916.3|	13369	13380	2
gi|1001019338|gb|CP006916.3|	13380	13394	1
gi|1001019338|gb|CP006916.3|	13394	13439	0
gi|1001019338|gb|CP006916.3|	13439	13451	2
gi|1001019338|gb|CP006916.3|	13451	13464	3
gi|1001019338|gb|CP006916.3|	13464	13476	1
gi|1001019338|gb|CP006916.3|	13476	13510	0
gi|1001019338|gb|CP006916.3|	13510	13535	3
gi|1001019338|gb|CP006916.3|	13535	13587	0
gi|1001019338|gb|CP006916.3|	13587	13612	3
gi|1001019338|gb|CP006916.3|	13612	13637	6
gi|1001019338|gb|CP006916.3|	13637	13645	0
gi|1001019338|gb|CP006916.3|	13645	13654	5
gi|1001019338|gb|CP006916.3|	13654	13670	10
gi|1001019338|gb|CP006916.3|	13670	13679	5
gi|1001019338|gb|CP006916.3|	13679	13724	0
gi|1001019338|gb|CP006916.3|	13724	13749	3
gi|1001019338|gb|CP006916.3|	13749	13754	0
gi|1001019338|gb|CP006916.3|	13754	13779	7
gi|1001019338|gb|CP006916.3|	13779	13799	0
gi|1001019338|gb|CP006916.3|	13799	13824	1
gi|1001019338|gb|CP006916.3|	13824	14147	0
gi|1001019338|gb|CP006916.3|	14147	14172	1
gi|1001019338|gb|CP006916.3|	14172	14261	0
gi|1001019338|gb|CP006916.3|	14261	14286	1
gi|1001019338|gb|CP006916.3|	14286	14416	0
gi|1001019338|gb|CP006916.3|	14416	14417	2
gi|1001019338|gb|CP006916.3|	14417	14418	4
gi|1001019338|gb|CP006916.3|	14418	14419	5
gi|1001019338|gb|CP006916.3|	14419	14424	6
gi|1001019338|gb|CP006916.3|	14424	14425	8
gi|1001019338|gb|CP006916.3|	14425	14429	12
gi|1001019338|gb|CP006916.3|	14429	14441	16
gi|1001019338|gb|CP006916.3|	14441	14442	14
gi|1001019338|gb|CP006916.3|	14442	14443	12
gi|1001019338|gb|CP006916.3|	14443	14444	11
gi|1001019338|gb|CP006916.3|	14444	14449	10
gi|1001019338|gb|CP006916.3|	14449	14450	8
gi|1001019338|gb|CP006916.3|	14450	14453	4
gi|1001019338|gb|CP006916.3|	14453	14454	5
gi|1001019338|gb|CP006916.3|	14454	14455	1
gi|1001019338|gb|CP006916.3|	14455	14457	2
gi|1001019338|gb|CP006916.3|	14457	14459	4
gi|1001019338|gb|CP006916.3|	14459	14467	5
gi|1001019338|gb|CP006916.3|	14467	14472	6
gi|1001019338|gb|CP006916.3|	14472	14478	7
gi|1001019338|gb|CP006916.3|	14478	14480	6
gi|1001019338|gb|CP006916.3|	14480	14481	5
gi|1001019338|gb|CP006916.3|	14481	14482	11
gi|1001019338|gb|CP006916.3|	14482	14484	9
gi|1001019338|gb|CP006916.3|	14484	14492	8
gi|1001019338|gb|CP006916.3|	14492	14497	7
gi|1001019338|gb|CP006916.3|	14497	14498	6
gi|1001019338|gb|CP006916.3|	14498	14503	8
gi|1001019338|gb|CP006916.3|	14503	14506	9
gi|1001019338|gb|CP006916.3|	14506	14510	3
gi|1001019338|gb|CP006916.3|	14510	14516	5
gi|1001019338|gb|CP006916.3|	14516	14520	7
gi|1001019338|gb|CP006916.3|	14520	14523	8
gi|1001019338|gb|CP006916.3|	14523	14526	6
gi|1001019338|gb|CP006916.3|	14526	14528	11
gi|1001019338|gb|CP006916.3|	14528	14529	10
gi|1001019338|gb|CP006916.3|	14529	14531	12
gi|1001019338|gb|CP006916.3|	14531	14532	13
gi|1001019338|gb|CP006916.3|	14532	14533	15
gi|1001019338|gb|CP006916.3|	14533	14535	16
gi|1001019338|gb|CP006916.3|	14535	14541	14
gi|1001019338|gb|CP006916.3|	14541	14545	12
gi|1001019338|gb|CP006916.3|	14545	14547	11
gi|1001019338|gb|CP006916.3|	14547	14551	14
gi|1001019338|gb|CP006916.3|	14551	14554	12
gi|1001019338|gb|CP006916.3|	14554	14559	10
gi|1001019338|gb|CP006916.3|	14559	14561	12
gi|1001019338|gb|CP006916.3|	14561	14562	13
gi|1001019338|gb|CP006916.3|	14562	14563	15
gi|1001019338|gb|CP006916.3|	14563	14567	19
gi|1001019338|gb|CP006916.3|	14567	14569	21
gi|1001019338|gb|CP006916.3|	14569	14571	24
gi|1001019338|gb|CP006916.3|	14571	14572	26
gi|1001019338|gb|CP006916.3|	14572	14573	23
gi|1001019338|gb|CP006916.3|	14573	14574	27
gi|1001019338|gb|CP006916.3|	14574	14575	28
gi|1001019338|gb|CP006916.3|	14575	14576	33
gi|1001019338|gb|CP006916.3|	14576	14578	32
gi|1001019338|gb|CP006916.3|	14578	14580	34
gi|1001019338|gb|CP006916.3|	14580	14581	36
gi|1001019338|gb|CP006916.3|	14581	14582	35
gi|1001019338|gb|CP006916.3|	14582	14583	33
gi|1001019338|gb|CP006916.3|	14583	14584	32
gi|1001019338|gb|CP006916.3|	14584	14587	33
gi|1001019338|gb|CP006916.3|	14587	14588	34
gi|1001019338|gb|CP006916.3|	14588	14590	33
gi|1001019338|gb|CP006916.3|	14590	14592	35
gi|1001019338|gb|CP006916.3|	14592	14594	33
gi|1001019338|gb|CP006916.3|	14594	14597	30
gi|1001019338|gb|CP006916.3|	14597	14598	39
gi|1001019338|gb|CP006916.3|	14598	14600	35
gi|1001019338|gb|CP006916.3|	14600	14601	30
gi|1001019338|gb|CP006916.3|	14601	14605	28
gi|1001019338|gb|CP006916.3|	14605	14607	27
gi|1001019338|gb|CP006916.3|	14607	14608	28
gi|1001019338|gb|CP006916.3|	14608	14609	32
gi|1001019338|gb|CP006916.3|	14609	14610	29
gi|1001019338|gb|CP006916.3|	14610	14611	30
gi|1001019338|gb|CP006916.3|	14611	14612	29
gi|1001019338|gb|CP006916.3|	14612	14613	26
gi|1001019338|gb|CP006916.3|	14613	14615	25
gi|1001019338|gb|CP006916.3|	14615	14617	23
gi|1001019338|gb|CP006916.3|	14617	14621	25
gi|1001019338|gb|CP006916.3|	14621	14622	23
gi|1001019338|gb|CP006916.3|	14622	14624	15
gi|1001019338|gb|CP006916.3|	14624	14630	14
gi|1001019338|gb|CP006916.3|	14630	14632	16
gi|1001019338|gb|CP006916.3|	14632	14633	15
gi|1001019338|gb|CP006916.3|	14633	14634	11
gi|1001019338|gb|CP006916.3|	14634	14635	12
gi|1001019338|gb|CP006916.3|	14635	14638	11
gi|1001019338|gb|CP006916.3|	14638	14640	9
gi|1001019338|gb|CP006916.3|	14640	14646	10
gi|1001019338|gb|CP006916.3|	14646	14647	11
gi|1001019338|gb|CP006916.3|	14647	14653	10
gi|1001019338|gb|CP006916.3|	14653	14655	9
gi|1001019338|gb|CP006916.3|	14655	14656	6
gi|1001019338|gb|CP006916.3|	14656	14657	8
gi|1001019338|gb|CP006916.3|	14657	14658	10
gi|1001019338|gb|CP006916.3|	14658	14662	11
gi|1001019338|gb|CP006916.3|	14662	14663	14
gi|1001019338|gb|CP006916.3|	14663	14664	18
gi|1001019338|gb|CP006916.3|	14664	14665	22
gi|1001019338|gb|CP006916.3|	14665	14666	23
gi|1001019338|gb|CP006916.3|	14666	14667	25
gi|1001019338|gb|CP006916.3|	14667	14668	23
gi|1001019338|gb|CP006916.3|	14668	14670	24
gi|1001019338|gb|CP006916.3|	14670	14671	27
gi|1001019338|gb|CP006916.3|	14671	14673	34
gi|1001019338|gb|CP006916.3|	14673	14674	39
gi|1001019338|gb|CP006916.3|	14674	14675	40
gi|1001019338|gb|CP006916.3|	14675	14676	45
gi|1001019338|gb|CP006916.3|	14676	14677	48
gi|1001019338|gb|CP006916.3|	14677	14681	52
gi|1001019338|gb|CP006916.3|	14681	14682	50
gi|1001019338|gb|CP006916.3|	14682	14683	52
gi|1001019338|gb|CP006916.3|	14683	14684	54
gi|1001019338|gb|CP006916.3|	14684	14685	59
gi|1001019338|gb|CP006916.3|	14685	14687	60
gi|1001019338|gb|CP006916.3|	14687	14688	65
gi|1001019338|gb|CP006916.3|	14688	14690	61
gi|1001019338|gb|CP006916.3|	14690	14691	60
gi|1001019338|gb|CP006916.3|	14691	14693	58
gi|1001019338|gb|CP006916.3|	14693	14694	57
gi|1001019338|gb|CP006916.3|	14694	14696	61
gi|1001019338|gb|CP006916.3|	14696	14698	53
gi|1001019338|gb|CP006916.3|	14698	14699	48
gi|1001019338|gb|CP006916.3|	14699	14700	47
gi|1001019338|gb|CP006916.3|	14700	14701	42
gi|1001019338|gb|CP006916.3|	14701	14702	39
gi|1001019338|gb|CP006916.3|	14702	14703	35
gi|1001019338|gb|CP006916.3|	14703	14707	34
gi|1001019338|gb|CP006916.3|	14707	14708	30
gi|1001019338|gb|CP006916.3|	14708	14709	27
gi|1001019338|gb|CP006916.3|	14709	14711	21
gi|1001019338|gb|CP006916.3|	14711	14712	22
gi|1001019338|gb|CP006916.3|	14712	14714	16
gi|1001019338|gb|CP006916.3|	14714	14715	14
gi|1001019338|gb|CP006916.3|	14715	14718	13
gi|1001019338|gb|CP006916.3|	14718	14719	16
gi|1001019338|gb|CP006916.3|	14719	14720	12
gi|1001019338|gb|CP006916.3|	14720	14724	9
gi|1001019338|gb|CP006916.3|	14724	14726	12
gi|1001019338|gb|CP006916.3|	14726	14735	13
gi|1001019338|gb|CP006916.3|	14735	14736	12
gi|1001019338|gb|CP006916.3|	14736	14737	11
gi|1001019338|gb|CP006916.3|	14737	14739	9
gi|1001019338|gb|CP006916.3|	14739	14743	7
gi|1001019338|gb|CP006916.3|	14743	14749	4
gi|1001019338|gb|CP006916.3|	14749	14751	1
gi|1001019338|gb|CP006916.3|	14751	14752	0
gi|1001019338|gb|CP006916.3|	14752	14755	2
gi|1001019338|gb|CP006916.3|	14755	14762	3
gi|1001019338|gb|CP006916.3|	14762	14763	9
gi|1001019338|gb|CP006916.3|	14763	14764	11
gi|1001019338|gb|CP006916.3|	14764	14765	12
gi|1001019338|gb|CP006916.3|	14765	14766	13
gi|1001019338|gb|CP006916.3|	14766	14767	15
gi|1001019338|gb|CP006916.3|	14767	14768	16
gi|1001019338|gb|CP006916.3|	14768	14770	22
gi|1001019338|gb|CP006916.3|	14770	14773	23
gi|1001019338|gb|CP006916.3|	14773	14777	24
gi|1001019338|gb|CP006916.3|	14777	14780	22
gi|1001019338|gb|CP006916.3|	14780	14781	21
gi|1001019338|gb|CP006916.3|	14781	14787	22
gi|1001019338|gb|CP006916.3|	14787	14788	17
gi|1001019338|gb|CP006916.3|	14788	14789	15
gi|1001019338|gb|CP006916.3|	14789	14790	14
gi|1001019338|gb|CP006916.3|	14790	14791	13
gi|1001019338|gb|CP006916.3|	14791	14792	12
gi|1001019338|gb|CP006916.3|	14792	14793	11
gi|1001019338|gb|CP006916.3|	14793	14794	5
gi|1001019338|gb|CP006916.3|	14794	14795	7
gi|1001019338|gb|CP006916.3|	14795	14797	6
gi|1001019338|gb|CP006916.3|	14797	14799	8
gi|1001019338|gb|CP006916.3|	14799	14801	9
gi|1001019338|gb|CP006916.3|	14801	14806	10
gi|1001019338|gb|CP006916.3|	14806	14807	9
gi|1001019338|gb|CP006916.3|	14807	14812	10
gi|1001019338|gb|CP006916.3|	14812	14816	9
gi|1001019338|gb|CP006916.3|	14816	14818	8
gi|1001019338|gb|CP006916.3|	14818	14819	10
gi|1001019338|gb|CP006916.3|	14819	14822	8
gi|1001019338|gb|CP006916.3|	14822	14823	6
gi|1001019338|gb|CP006916.3|	14823	14824	5
gi|1001019338|gb|CP006916.3|	14824	14825	10
gi|1001019338|gb|CP006916.3|	14825	14826	15
gi|1001019338|gb|CP006916.3|	14826	14827	14
gi|1001019338|gb|CP006916.3|	14827	14829	18
gi|1001019338|gb|CP006916.3|	14829	14832	20
gi|1001019338|gb|CP006916.3|	14832	14835	19
gi|1001019338|gb|CP006916.3|	14835	14838	27
gi|1001019338|gb|CP006916.3|	14838	14840	33
gi|1001019338|gb|CP006916.3|	14840	14842	39
gi|1001019338|gb|CP006916.3|	14842	14843	41
gi|1001019338|gb|CP006916.3|	14843	14844	43
gi|1001019338|gb|CP006916.3|	14844	14845	56
gi|1001019338|gb|CP006916.3|	14845	14846	57
gi|1001019338|gb|CP006916.3|	14846	14847	62
gi|1001019338|gb|CP006916.3|	14847	14849	63
gi|1001019338|gb|CP006916.3|	14849	14850	57
gi|1001019338|gb|CP006916.3|	14850	14851	52
gi|1001019338|gb|CP006916.3|	14851	14852	53
gi|1001019338|gb|CP006916.3|	14852	14854	49
gi|1001019338|gb|CP006916.3|	14854	14855	48
gi|1001019338|gb|CP006916.3|	14855	14856	53
gi|1001019338|gb|CP006916.3|	14856	14857	58
gi|1001019338|gb|CP006916.3|	14857	14859	60
gi|1001019338|gb|CP006916.3|	14859	14860	62
gi|1001019338|gb|CP006916.3|	14860	14862	54
gi|1001019338|gb|CP006916.3|	14862	14863	55
gi|1001019338|gb|CP006916.3|	14863	14865	50
gi|1001019338|gb|CP006916.3|	14865	14867	46
gi|1001019338|gb|CP006916.3|	14867	14868	45
gi|1001019338|gb|CP006916.3|	14868	14869	43
gi|1001019338|gb|CP006916.3|	14869	14870	31
gi|1001019338|gb|CP006916.3|	14870	14871	30
gi|1001019338|gb|CP006916.3|	14871	14872	25
gi|1001019338|gb|CP006916.3|	14872	14875	24
gi|1001019338|gb|CP006916.3|	14875	14876	26
gi|1001019338|gb|CP006916.3|	14876	14877	25
gi|1001019338|gb|CP006916.3|	14877	14879	26
gi|1001019338|gb|CP006916.3|	14879	14881	27
gi|1001019338|gb|CP006916.3|	14881	14882	22
gi|1001019338|gb|CP006916.3|	14882	14883	20
gi|1001019338|gb|CP006916.3|	14883	14884	21
gi|1001019338|gb|CP006916.3|	14884	14887	19
gi|1001019338|gb|CP006916.3|	14887	14888	18
gi|1001019338|gb|CP006916.3|	14888	14890	17
gi|1001019338|gb|CP006916.3|	14890	14891	15
gi|1001019338|gb|CP006916.3|	14891	14892	16
gi|1001019338|gb|CP006916.3|	14892	14893	15
gi|1001019338|gb|CP006916.3|	14893	14894	13
gi|1001019338|gb|CP006916.3|	14894	14895	15
gi|1001019338|gb|CP006916.3|	14895	14899	16
gi|1001019338|gb|CP006916.3|	14899	14900	17
gi|1001019338|gb|CP006916.3|	14900	14902	16
gi|1001019338|gb|CP006916.3|	14902	14903	15
gi|1001019338|gb|CP006916.3|	14903	14904	20
gi|1001019338|gb|CP006916.3|	14904	14905	19
gi|1001019338|gb|CP006916.3|	14905	14906	14
gi|1001019338|gb|CP006916.3|	14906	14907	19
gi|1001019338|gb|CP006916.3|	14907	14914	23
gi|1001019338|gb|CP006916.3|	14914	14915	24
gi|1001019338|gb|CP006916.3|	14915	14916	25
gi|1001019338|gb|CP006916.3|	14916	14919	24
gi|1001019338|gb|CP006916.3|	14919	14920	25
gi|1001019338|gb|CP006916.3|	14920	14924	27
gi|1001019338|gb|CP006916.3|	14924	14928	28
gi|1001019338|gb|CP006916.3|	14928	14929	23
gi|1001019338|gb|CP006916.3|	14929	14930	27
gi|1001019338|gb|CP006916.3|	14930	14931	28
gi|1001019338|gb|CP006916.3|	14931	14933	23
gi|1001019338|gb|CP006916.3|	14933	14934	22
gi|1001019338|gb|CP006916.3|	14934	14935	23
gi|1001019338|gb|CP006916.3|	14935	14937	28
gi|1001019338|gb|CP006916.3|	14937	14938	32
gi|1001019338|gb|CP006916.3|	14938	14940	37
gi|1001019338|gb|CP006916.3|	14940	14941	38
gi|1001019338|gb|CP006916.3|	14941	14942	39
gi|1001019338|gb|CP006916.3|	14942	14944	40
gi|1001019338|gb|CP006916.3|	14944	14945	45
gi|1001019338|gb|CP006916.3|	14945	14947	42
gi|1001019338|gb|CP006916.3|	14947	14949	45
gi|1001019338|gb|CP006916.3|	14949	14950	48
gi|1001019338|gb|CP006916.3|	14950	14951	47
gi|1001019338|gb|CP006916.3|	14951	14952	48
gi|1001019338|gb|CP006916.3|	14952	14953	64
gi|1001019338|gb|CP006916.3|	14953	14954	68
gi|1001019338|gb|CP006916.3|	14954	14955	70
gi|1001019338|gb|CP006916.3|	14955	14956	69
gi|1001019338|gb|CP006916.3|	14956	14957	78
gi|1001019338|gb|CP006916.3|	14957	14958	82
gi|1001019338|gb|CP006916.3|	14958	14959	95
gi|1001019338|gb|CP006916.3|	14959	14960	98
gi|1001019338|gb|CP006916.3|	14960	14961	95
gi|1001019338|gb|CP006916.3|	14961	14962	110
gi|1001019338|gb|CP006916.3|	14962	14963	106
gi|1001019338|gb|CP006916.3|	14963	14964	104
gi|1001019338|gb|CP006916.3|	14964	14965	103
gi|1001019338|gb|CP006916.3|	14965	14966	101
gi|1001019338|gb|CP006916.3|	14966	14967	100
gi|1001019338|gb|CP006916.3|	14967	14969	99
gi|1001019338|gb|CP006916.3|	14969	14970	90
gi|1001019338|gb|CP006916.3|	14970	14971	91
gi|1001019338|gb|CP006916.3|	14971	14972	93
gi|1001019338|gb|CP006916.3|	14972	14974	91
gi|1001019338|gb|CP006916.3|	14974	14976	89
gi|1001019338|gb|CP006916.3|	14976	14977	88
gi|1001019338|gb|CP006916.3|	14977	14978	75
gi|1001019338|gb|CP006916.3|	14978	14979	71
gi|1001019338|gb|CP006916.3|	14979	14980	64
gi|1001019338|gb|CP006916.3|	14980	14981	65
gi|1001019338|gb|CP006916.3|	14981	14982	56
gi|1001019338|gb|CP006916.3|	14982	14983	50
gi|1001019338|gb|CP006916.3|	14983	14984	37
gi|1001019338|gb|CP006916.3|	14984	14985	38
gi|1001019338|gb|CP006916.3|	14985	14986	36
gi|1001019338|gb|CP006916.3|	14986	14987	21
gi|1001019338|gb|CP006916.3|	14987	14990	25
gi|1001019338|gb|CP006916.3|	14990	14991	33
gi|1001019338|gb|CP006916.3|	14991	14992	35
gi|1001019338|gb|CP006916.3|	14992	14994	36
gi|1001019338|gb|CP006916.3|	14994	14995	40
gi|1001019338|gb|CP006916.3|	14995	14996	39
gi|1001019338|gb|CP006916.3|	14996	14997	40
gi|1001019338|gb|CP006916.3|	14997	15005	44
gi|1001019338|gb|CP006916.3|	15005	15006	43
gi|1001019338|gb|CP006916.3|	15006	15007	45
gi|1001019338|gb|CP006916.3|	15007	15008	47
gi|1001019338|gb|CP006916.3|	15008	15009	48
gi|1001019338|gb|CP006916.3|	15009	15011	44
gi|1001019338|gb|CP006916.3|	15011	15012	46
gi|1001019338|gb|CP006916.3|	15012	15013	45
gi|1001019338|gb|CP006916.3|	15013	15014	44
gi|1001019338|gb|CP006916.3|	15014	15015	47
gi|1001019338|gb|CP006916.3|	15015	15016	39
gi|1001019338|gb|CP006916.3|	15016	15018	37
gi|1001019338|gb|CP006916.3|	15018	15019	38
gi|1001019338|gb|CP006916.3|	15019	15020	35
gi|1001019338|gb|CP006916.3|	15020	15021	36
gi|1001019338|gb|CP006916.3|	15021	15022	35
gi|1001019338|gb|CP006916.3|	15022	15024	31
gi|1001019338|gb|CP006916.3|	15024	15027	28
gi|1001019338|gb|CP006916.3|	15027	15028	25
gi|1001019338|gb|CP006916.3|	15028	15030	30
gi|1001019338|gb|CP006916.3|	15030	15031	36
gi|1001019338|gb|CP006916.3|	15031	15032	35
gi|1001019338|gb|CP006916.3|	15032	15033	32
gi|1001019338|gb|CP006916.3|	15033	15034	31
gi|1001019338|gb|CP006916.3|	15034	15035	32
gi|1001019338|gb|CP006916.3|	15035	15036	36
gi|1001019338|gb|CP006916.3|	15036	15037	37
gi|1001019338|gb|CP006916.3|	15037	15038	36
gi|1001019338|gb|CP006916.3|	15038	15039	38
gi|1001019338|gb|CP006916.3|	15039	15042	36
gi|1001019338|gb|CP006916.3|	15042	15043	35
gi|1001019338|gb|CP006916.3|	15043	15045	34
gi|1001019338|gb|CP006916.3|	15045	15046	33
gi|1001019338|gb|CP006916.3|	15046	15047	35
gi|1001019338|gb|CP006916.3|	15047	15049	34
gi|1001019338|gb|CP006916.3|	15049	15050	37
gi|1001019338|gb|CP006916.3|	15050	15051	41
gi|1001019338|gb|CP006916.3|	15051	15053	42
gi|1001019338|gb|CP006916.3|	15053	15054	37
gi|1001019338|gb|CP006916.3|	15054	15055	40
gi|1001019338|gb|CP006916.3|	15055	15057	36
gi|1001019338|gb|CP006916.3|	15057	15058	35
gi|1001019338|gb|CP006916.3|	15058	15059	36
gi|1001019338|gb|CP006916.3|	15059	15060	35
gi|1001019338|gb|CP006916.3|	15060	15062	31
gi|1001019338|gb|CP006916.3|	15062	15063	30
gi|1001019338|gb|CP006916.3|	15063	15064	27
gi|1001019338|gb|CP006916.3|	15064	15066	28
gi|1001019338|gb|CP006916.3|	15066	15067	32
gi|1001019338|gb|CP006916.3|	15067	15069	43
gi|1001019338|gb|CP006916.3|	15069	15071	42
gi|1001019338|gb|CP006916.3|	15071	15073	44
gi|1001019338|gb|CP006916.3|	15073	15074	48
gi|1001019338|gb|CP006916.3|	15074	15075	45
gi|1001019338|gb|CP006916.3|	15075	15076	41
gi|1001019338|gb|CP006916.3|	15076	15077	40
gi|1001019338|gb|CP006916.3|	15077	15078	45
gi|1001019338|gb|CP006916.3|	15078	15079	50
gi|1001019338|gb|CP006916.3|	15079	15080	53
gi|1001019338|gb|CP006916.3|	15080	15081	51
gi|1001019338|gb|CP006916.3|	15081	15082	52
gi|1001019338|gb|CP006916.3|	15082	15083	60
gi|1001019338|gb|CP006916.3|	15083	15086	62
gi|1001019338|gb|CP006916.3|	15086	15087	65
gi|1001019338|gb|CP006916.3|	15087	15088	67
gi|1001019338|gb|CP006916.3|	15088	15090	66
gi|1001019338|gb|CP006916.3|	15090	15091	68
gi|1001019338|gb|CP006916.3|	15091	15092	66
gi|1001019338|gb|CP006916.3|	15092	15093	59
gi|1001019338|gb|CP006916.3|	15093	15094	63
gi|1001019338|gb|CP006916.3|	15094	15095	65
gi|1001019338|gb|CP006916.3|	15095	15096	67
gi|1001019338|gb|CP006916.3|	15096	15098	61
gi|1001019338|gb|CP006916.3|	15098	15102	57
gi|1001019338|gb|CP006916.3|	15102	15103	55
gi|1001019338|gb|CP006916.3|	15103	15104	53
gi|1001019338|gb|CP006916.3|	15104	15106	47
gi|1001019338|gb|CP006916.3|	15106	15107	45
gi|1001019338|gb|CP006916.3|	15107	15108	37
gi|1001019338|gb|CP006916.3|	15108	15109	34
gi|1001019338|gb|CP006916.3|	15109	15110	33
gi|1001019338|gb|CP006916.3|	15110	15111	37
gi|1001019338|gb|CP006916.3|	15111	15112	31
gi|1001019338|gb|CP006916.3|	15112	15113	28
gi|1001019338|gb|CP006916.3|	15113	15116	33
gi|1001019338|gb|CP006916.3|	15116	15117	37
gi|1001019338|gb|CP006916.3|	15117	15118	33
gi|1001019338|gb|CP006916.3|	15118	15119	29
gi|1001019338|gb|CP006916.3|	15119	15120	31
gi|1001019338|gb|CP006916.3|	15120	15125	29
gi|1001019338|gb|CP006916.3|	15125	15126	30
gi|1001019338|gb|CP006916.3|	15126	15127	31
gi|1001019338|gb|CP006916.3|	15127	15128	28
gi|1001019338|gb|CP006916.3|	15128	15129	26
gi|1001019338|gb|CP006916.3|	15129	15131	27
gi|1001019338|gb|CP006916.3|	15131	15133	28
gi|1001019338|gb|CP006916.3|	15133	15134	30
gi|1001019338|gb|CP006916.3|	15134	15135	32
gi|1001019338|gb|CP006916.3|	15135	15136	28
gi|1001019338|gb|CP006916.3|	15136	15138	29
gi|1001019338|gb|CP006916.3|	15138	15139	24
gi|1001019338|gb|CP006916.3|	15139	15140	22
gi|1001019338|gb|CP006916.3|	15140	15141	20
gi|1001019338|gb|CP006916.3|	15141	15144	14
gi|1001019338|gb|CP006916.3|	15144	15145	12
gi|1001019338|gb|CP006916.3|	15145	15146	14
gi|1001019338|gb|CP006916.3|	15146	15148	16
gi|1001019338|gb|CP006916.3|	15148	15149	42
gi|1001019338|gb|CP006916.3|	15149	15150	47
gi|1001019338|gb|CP006916.3|	15150	15151	46
gi|1001019338|gb|CP006916.3|	15151	15152	45
gi|1001019338|gb|CP006916.3|	15152	15153	47
gi|1001019338|gb|CP006916.3|	15153	15154	48
gi|1001019338|gb|CP006916.3|	15154	15155	49
gi|1001019338|gb|CP006916.3|	15155	15157	50
gi|1001019338|gb|CP006916.3|	15157	15158	53
gi|1001019338|gb|CP006916.3|	15158	15159	59
gi|1001019338|gb|CP006916.3|	15159	15161	61
gi|1001019338|gb|CP006916.3|	15161	15165	60
gi|1001019338|gb|CP006916.3|	15165	15166	65
gi|1001019338|gb|CP006916.3|	15166	15167	67
gi|1001019338|gb|CP006916.3|	15167	15168	69
gi|1001019338|gb|CP006916.3|	15168	15169	78
gi|1001019338|gb|CP006916.3|	15169	15170	76
gi|1001019338|gb|CP006916.3|	15170	15171	82
gi|1001019338|gb|CP006916.3|	15171	15172	83
gi|1001019338|gb|CP006916.3|	15172	15173	84
gi|1001019338|gb|CP006916.3|	15173	15174	61
gi|1001019338|gb|CP006916.3|	15174	15176	57
gi|1001019338|gb|CP006916.3|	15176	15177	58
gi|1001019338|gb|CP006916.3|	15177	15178	56
gi|1001019338|gb|CP006916.3|	15178	15179	55
gi|1001019338|gb|CP006916.3|	15179	15180	62
gi|1001019338|gb|CP006916.3|	15180	15181	65
gi|1001019338|gb|CP006916.3|	15181	15182	64
gi|1001019338|gb|CP006916.3|	15182	15183	61
gi|1001019338|gb|CP006916.3|	15183	15184	57
gi|1001019338|gb|CP006916.3|	15184	15185	53
gi|1001019338|gb|CP006916.3|	15185	15190	59
gi|1001019338|gb|CP006916.3|	15190	15191	54
gi|1001019338|gb|CP006916.3|	15191	15192	55
gi|1001019338|gb|CP006916.3|	15192	15193	53
gi|1001019338|gb|CP006916.3|	15193	15194	55
gi|1001019338|gb|CP006916.3|	15194	15195	57
gi|1001019338|gb|CP006916.3|	15195	15196	51
gi|1001019338|gb|CP006916.3|	15196	15197	48
gi|1001019338|gb|CP006916.3|	15197	15198	49
gi|1001019338|gb|CP006916.3|	15198	15201	46
gi|1001019338|gb|CP006916.3|	15201	15203	55
gi|1001019338|gb|CP006916.3|	15203	15204	59
gi|1001019338|gb|CP006916.3|	15204	15205	50
gi|1001019338|gb|CP006916.3|	15205	15207	46
gi|1001019338|gb|CP006916.3|	15207	15208	48
gi|1001019338|gb|CP006916.3|	15208	15210	44
gi|1001019338|gb|CP006916.3|	15210	15211	38
gi|1001019338|gb|CP006916.3|	15211	15212	39
gi|1001019338|gb|CP006916.3|	15212	15213	40
gi|1001019338|gb|CP006916.3|	15213	15215	45
gi|1001019338|gb|CP006916.3|	15215	15216	46
gi|1001019338|gb|CP006916.3|	15216	15217	48
gi|1001019338|gb|CP006916.3|	15217	15218	51
gi|1001019338|gb|CP006916.3|	15218	15219	40
gi|1001019338|gb|CP006916.3|	15219	15220	38
gi|1001019338|gb|CP006916.3|	15220	15221	36
gi|1001019338|gb|CP006916.3|	15221	15222	40
gi|1001019338|gb|CP006916.3|	15222	15223	38
gi|1001019338|gb|CP006916.3|	15223	15224	41
gi|1001019338|gb|CP006916.3|	15224	15226	40
gi|1001019338|gb|CP006916.3|	15226	15228	30
gi|1001019338|gb|CP006916.3|	15228	15229	25
gi|1001019338|gb|CP006916.3|	15229	15230	26
gi|1001019338|gb|CP006916.3|	15230	15232	27
gi|1001019338|gb|CP006916.3|	15232	15233	25
gi|1001019338|gb|CP006916.3|	15233	15234	26
gi|1001019338|gb|CP006916.3|	15234	15235	32
gi|1001019338|gb|CP006916.3|	15235	15236	38
gi|1001019338|gb|CP006916.3|	15236	15237	37
gi|1001019338|gb|CP006916.3|	15237	15238	36
gi|1001019338|gb|CP006916.3|	15238	15240	31
gi|1001019338|gb|CP006916.3|	15240	15241	30
gi|1001019338|gb|CP006916.3|	15241	15242	25
gi|1001019338|gb|CP006916.3|	15242	15244	22
gi|1001019338|gb|CP006916.3|	15244	15245	23
gi|1001019338|gb|CP006916.3|	15245	15246	24
gi|1001019338|gb|CP006916.3|	15246	15248	20
gi|1001019338|gb|CP006916.3|	15248	15249	19
gi|1001019338|gb|CP006916.3|	15249	15252	24
gi|1001019338|gb|CP006916.3|	15252	15253	26
gi|1001019338|gb|CP006916.3|	15253	15254	27
gi|1001019338|gb|CP006916.3|	15254	15255	28
gi|1001019338|gb|CP006916.3|	15255	15256	35
gi|1001019338|gb|CP006916.3|	15256	15257	41
gi|1001019338|gb|CP006916.3|	15257	15258	46
gi|1001019338|gb|CP006916.3|	15258	15259	45
gi|1001019338|gb|CP006916.3|	15259	15260	39
gi|1001019338|gb|CP006916.3|	15260	15261	33
gi|1001019338|gb|CP006916.3|	15261	15262	38
gi|1001019338|gb|CP006916.3|	15262	15263	39
gi|1001019338|gb|CP006916.3|	15263	15264	41
gi|1001019338|gb|CP006916.3|	15264	15265	42
gi|1001019338|gb|CP006916.3|	15265	15266	45
gi|1001019338|gb|CP006916.3|	15266	15268	47
gi|1001019338|gb|CP006916.3|	15268	15269	49
gi|1001019338|gb|CP006916.3|	15269	15270	51
gi|1001019338|gb|CP006916.3|	15270	15271	50
gi|1001019338|gb|CP006916.3|	15271	15272	53
gi|1001019338|gb|CP006916.3|	15272	15273	57
gi|1001019338|gb|CP006916.3|	15273	15274	56
gi|1001019338|gb|CP006916.3|	15274	15275	53
gi|1001019338|gb|CP006916.3|	15275	15277	55
gi|1001019338|gb|CP006916.3|	15277	15278	53
gi|1001019338|gb|CP006916.3|	15278	15279	54
gi|1001019338|gb|CP006916.3|	15279	15280	52
gi|1001019338|gb|CP006916.3|	15280	15281	44
gi|1001019338|gb|CP006916.3|	15281	15282	40
gi|1001019338|gb|CP006916.3|	15282	15286	35
gi|1001019338|gb|CP006916.3|	15286	15287	30
gi|1001019338|gb|CP006916.3|	15287	15288	29
gi|1001019338|gb|CP006916.3|	15288	15289	27
gi|1001019338|gb|CP006916.3|	15289	15290	26
gi|1001019338|gb|CP006916.3|	15290	15292	24
gi|1001019338|gb|CP006916.3|	15292	15293	32
gi|1001019338|gb|CP006916.3|	15293	15294	33
gi|1001019338|gb|CP006916.3|	15294	15295	31
gi|1001019338|gb|CP006916.3|	15295	15296	35
gi|1001019338|gb|CP006916.3|	15296	15297	34
gi|1001019338|gb|CP006916.3|	15297	15298	32
gi|1001019338|gb|CP006916.3|	15298	15299	37
gi|1001019338|gb|CP006916.3|	15299	15300	36
gi|1001019338|gb|CP006916.3|	15300	15301	34
gi|1001019338|gb|CP006916.3|	15301	15302	35
gi|1001019338|gb|CP006916.3|	15302	15303	49
gi|1001019338|gb|CP006916.3|	15303	15304	48
gi|1001019338|gb|CP006916.3|	15304	15306	50
gi|1001019338|gb|CP006916.3|	15306	15313	48
gi|1001019338|gb|CP006916.3|	15313	15315	51
gi|1001019338|gb|CP006916.3|	15315	15317	50
gi|1001019338|gb|CP006916.3|	15317	15318	42
gi|1001019338|gb|CP006916.3|	15318	15320	39
gi|1001019338|gb|CP006916.3|	15320	15321	37
gi|1001019338|gb|CP006916.3|	15321	15322	36
gi|1001019338|gb|CP006916.3|	15322	15323	34
gi|1001019338|gb|CP006916.3|	15323	15324	28
gi|1001019338|gb|CP006916.3|	15324	15325	27
gi|1001019338|gb|CP006916.3|	15325	15326	30
gi|1001019338|gb|CP006916.3|	15326	15327	29
gi|1001019338|gb|CP006916.3|	15327	15328	17
gi|1001019338|gb|CP006916.3|	15328	15329	18
gi|1001019338|gb|CP006916.3|	15329	15330	16
gi|1001019338|gb|CP006916.3|	15330	15332	17
gi|1001019338|gb|CP006916.3|	15332	15338	19
gi|1001019338|gb|CP006916.3|	15338	15340	16
gi|1001019338|gb|CP006916.3|	15340	15341	18
gi|1001019338|gb|CP006916.3|	15341	15342	16
gi|1001019338|gb|CP006916.3|	15342	15344	19
gi|1001019338|gb|CP006916.3|	15344	15345	23
gi|1001019338|gb|CP006916.3|	15345	15346	22
gi|1001019338|gb|CP006916.3|	15346	15347	21
gi|1001019338|gb|CP006916.3|	15347	15348	26
gi|1001019338|gb|CP006916.3|	15348	15349	31
gi|1001019338|gb|CP006916.3|	15349	15350	33
gi|1001019338|gb|CP006916.3|	15350	15352	31
gi|1001019338|gb|CP006916.3|	15352	15353	29
gi|1001019338|gb|CP006916.3|	15353	15354	28
gi|1001019338|gb|CP006916.3|	15354	15355	29
gi|1001019338|gb|CP006916.3|	15355	15356	28
gi|1001019338|gb|CP006916.3|	15356	15357	29
gi|1001019338|gb|CP006916.3|	15357	15358	27
gi|1001019338|gb|CP006916.3|	15358	15359	28
gi|1001019338|gb|CP006916.3|	15359	15361	30
gi|1001019338|gb|CP006916.3|	15361	15363	33
gi|1001019338|gb|CP006916.3|	15363	15364	34
gi|1001019338|gb|CP006916.3|	15364	15365	37
gi|1001019338|gb|CP006916.3|	15365	15367	38
gi|1001019338|gb|CP006916.3|	15367	15368	45
gi|1001019338|gb|CP006916.3|	15368	15369	48
gi|1001019338|gb|CP006916.3|	15369	15370	44
gi|1001019338|gb|CP006916.3|	15370	15371	46
gi|1001019338|gb|CP006916.3|	15371	15372	49
gi|1001019338|gb|CP006916.3|	15372	15373	52
gi|1001019338|gb|CP006916.3|	15373	15374	51
gi|1001019338|gb|CP006916.3|	15374	15376	49
gi|1001019338|gb|CP006916.3|	15376	15378	52
gi|1001019338|gb|CP006916.3|	15378	15379	51
gi|1001019338|gb|CP006916.3|	15379	15381	54
gi|1001019338|gb|CP006916.3|	15381	15382	61
gi|1001019338|gb|CP006916.3|	15382	15383	66
gi|1001019338|gb|CP006916.3|	15383	15384	69
gi|1001019338|gb|CP006916.3|	15384	15385	67
gi|1001019338|gb|CP006916.3|	15385	15386	68
gi|1001019338|gb|CP006916.3|	15386	15387	65
gi|1001019338|gb|CP006916.3|	15387	15389	68
gi|1001019338|gb|CP006916.3|	15389	15391	67
gi|1001019338|gb|CP006916.3|	15391	15392	69
gi|1001019338|gb|CP006916.3|	15392	15393	61
gi|1001019338|gb|CP006916.3|	15393	15394	58
gi|1001019338|gb|CP006916.3|	15394	15396	57
gi|1001019338|gb|CP006916.3|	15396	15397	55
gi|1001019338|gb|CP006916.3|	15397	15398	47
gi|1001019338|gb|CP006916.3|	15398	15399	43
gi|1001019338|gb|CP006916.3|	15399	15400	44
gi|1001019338|gb|CP006916.3|	15400	15401	43
gi|1001019338|gb|CP006916.3|	15401	15402	40
gi|1001019338|gb|CP006916.3|	15402	15403	42
gi|1001019338|gb|CP006916.3|	15403	15404	43
gi|1001019338|gb|CP006916.3|	15404	15405	39
gi|1001019338|gb|CP006916.3|	15405	15406	40
gi|1001019338|gb|CP006916.3|	15406	15407	32
gi|1001019338|gb|CP006916.3|	15407	15408	29
gi|1001019338|gb|CP006916.3|	15408	15411	26
gi|1001019338|gb|CP006916.3|	15411	15412	42
gi|1001019338|gb|CP006916.3|	15412	15414	48
gi|1001019338|gb|CP006916.3|	15414	15415	49
gi|1001019338|gb|CP006916.3|	15415	15416	48
gi|1001019338|gb|CP006916.3|	15416	15419	54
gi|1001019338|gb|CP006916.3|	15419	15420	58
gi|1001019338|gb|CP006916.3|	15420	15421	67
gi|1001019338|gb|CP006916.3|	15421	15422	69
gi|1001019338|gb|CP006916.3|	15422	15423	71
gi|1001019338|gb|CP006916.3|	15423	15424	74
gi|1001019338|gb|CP006916.3|	15424	15425	73
gi|1001019338|gb|CP006916.3|	15425	15426	78
gi|1001019338|gb|CP006916.3|	15426	15427	86
gi|1001019338|gb|CP006916.3|	15427	15428	84
gi|1001019338|gb|CP006916.3|	15428	15429	83
gi|1001019338|gb|CP006916.3|	15429	15430	85
gi|1001019338|gb|CP006916.3|	15430	15431	84
gi|1001019338|gb|CP006916.3|	15431	15432	85
gi|1001019338|gb|CP006916.3|	15432	15433	86
gi|1001019338|gb|CP006916.3|	15433	15435	93
gi|1001019338|gb|CP006916.3|	15435	15436	98
gi|1001019338|gb|CP006916.3|	15436	15437	89
gi|1001019338|gb|CP006916.3|	15437	15438	84
gi|1001019338|gb|CP006916.3|	15438	15439	83
gi|1001019338|gb|CP006916.3|	15439	15440	80
gi|1001019338|gb|CP006916.3|	15440	15441	78
gi|1001019338|gb|CP006916.3|	15441	15442	70
gi|1001019338|gb|CP006916.3|	15442	15444	68
gi|1001019338|gb|CP006916.3|	15444	15445	65
gi|1001019338|gb|CP006916.3|	15445	15446	53
gi|1001019338|gb|CP006916.3|	15446	15448	50
gi|1001019338|gb|CP006916.3|	15448	15450	55
gi|1001019338|gb|CP006916.3|	15450	15451	50
gi|1001019338|gb|CP006916.3|	15451	15452	42
gi|1001019338|gb|CP006916.3|	15452	15454	45
gi|1001019338|gb|CP006916.3|	15454	15455	44
gi|1001019338|gb|CP006916.3|	15455	15458	46
gi|1001019338|gb|CP006916.3|	15458	15460	38
gi|1001019338|gb|CP006916.3|	15460	15461	34
gi|1001019338|gb|CP006916.3|	15461	15462	28
gi|1001019338|gb|CP006916.3|	15462	15465	24
gi|1001019338|gb|CP006916.3|	15465	15466	27
gi|1001019338|gb|CP006916.3|	15466	15469	30
gi|1001019338|gb|CP006916.3|	15469	15472	32
gi|1001019338|gb|CP006916.3|	15472	15473	30
gi|1001019338|gb|CP006916.3|	15473	15475	24
gi|1001019338|gb|CP006916.3|	15475	15476	26
gi|1001019338|gb|CP006916.3|	15476	15477	28
gi|1001019338|gb|CP006916.3|	15477	15478	25
gi|1001019338|gb|CP006916.3|	15478	15479	31
gi|1001019338|gb|CP006916.3|	15479	15480	30
gi|1001019338|gb|CP006916.3|	15480	15481	34
gi|1001019338|gb|CP006916.3|	15481	15482	33
gi|1001019338|gb|CP006916.3|	15482	15483	31
gi|1001019338|gb|CP006916.3|	15483	15484	35
gi|1001019338|gb|CP006916.3|	15484	15485	45
gi|1001019338|gb|CP006916.3|	15485	15486	43
gi|1001019338|gb|CP006916.3|	15486	15487	42
gi|1001019338|gb|CP006916.3|	15487	15488	45
gi|1001019338|gb|CP006916.3|	15488	15489	49
gi|1001019338|gb|CP006916.3|	15489	15490	67
gi|1001019338|gb|CP006916.3|	15490	15491	81
gi|1001019338|gb|CP006916.3|	15491	15492	80
gi|1001019338|gb|CP006916.3|	15492	15493	82
gi|1001019338|gb|CP006916.3|	15493	15494	84
gi|1001019338|gb|CP006916.3|	15494	15495	81
gi|1001019338|gb|CP006916.3|	15495	15496	82
gi|1001019338|gb|CP006916.3|	15496	15497	84
gi|1001019338|gb|CP006916.3|	15497	15498	85
gi|1001019338|gb|CP006916.3|	15498	15499	83
gi|1001019338|gb|CP006916.3|	15499	15501	87
gi|1001019338|gb|CP006916.3|	15501	15502	86
gi|1001019338|gb|CP006916.3|	15502	15503	91
gi|1001019338|gb|CP006916.3|	15503	15504	85
gi|1001019338|gb|CP006916.3|	15504	15505	86
gi|1001019338|gb|CP006916.3|	15505	15506	80
gi|1001019338|gb|CP006916.3|	15506	15507	81
gi|1001019338|gb|CP006916.3|	15507	15508	85
gi|1001019338|gb|CP006916.3|	15508	15509	83
gi|1001019338|gb|CP006916.3|	15509	15510	74
gi|1001019338|gb|CP006916.3|	15510	15511	82
gi|1001019338|gb|CP006916.3|	15511	15512	85
gi|1001019338|gb|CP006916.3|	15512	15513	91
gi|1001019338|gb|CP006916.3|	15513	15514	87
gi|1001019338|gb|CP006916.3|	15514	15515	70
gi|1001019338|gb|CP006916.3|	15515	15516	59
gi|1001019338|gb|CP006916.3|	15516	15517	58
gi|1001019338|gb|CP006916.3|	15517	15520	59
gi|1001019338|gb|CP006916.3|	15520	15524	58
gi|1001019338|gb|CP006916.3|	15524	15525	57
gi|1001019338|gb|CP006916.3|	15525	15526	55
gi|1001019338|gb|CP006916.3|	15526	15527	54
gi|1001019338|gb|CP006916.3|	15527	15528	49
gi|1001019338|gb|CP006916.3|	15528	15529	52
gi|1001019338|gb|CP006916.3|	15529	15530	53
gi|1001019338|gb|CP006916.3|	15530	15531	58
gi|1001019338|gb|CP006916.3|	15531	15532	61
gi|1001019338|gb|CP006916.3|	15532	15533	57
gi|1001019338|gb|CP006916.3|	15533	15534	64
gi|1001019338|gb|CP006916.3|	15534	15535	69
gi|1001019338|gb|CP006916.3|	15535	15536	65
gi|1001019338|gb|CP006916.3|	15536	15537	62
gi|1001019338|gb|CP006916.3|	15537	15538	53
gi|1001019338|gb|CP006916.3|	15538	15539	56
gi|1001019338|gb|CP006916.3|	15539	15540	58
gi|1001019338|gb|CP006916.3|	15540	15541	52
gi|1001019338|gb|CP006916.3|	15541	15542	53
gi|1001019338|gb|CP006916.3|	15542	15543	51
gi|1001019338|gb|CP006916.3|	15543	15545	49
gi|1001019338|gb|CP006916.3|	15545	15546	50
gi|1001019338|gb|CP006916.3|	15546	15547	57
gi|1001019338|gb|CP006916.3|	15547	15548	58
gi|1001019338|gb|CP006916.3|	15548	15549	81
gi|1001019338|gb|CP006916.3|	15549	15550	84
gi|1001019338|gb|CP006916.3|	15550	15553	92
gi|1001019338|gb|CP006916.3|	15553	15554	89
gi|1001019338|gb|CP006916.3|	15554	15555	87
gi|1001019338|gb|CP006916.3|	15555	15557	82
gi|1001019338|gb|CP006916.3|	15557	15558	84
gi|1001019338|gb|CP006916.3|	15558	15559	85
gi|1001019338|gb|CP006916.3|	15559	15560	100
gi|1001019338|gb|CP006916.3|	15560	15561	104
gi|1001019338|gb|CP006916.3|	15561	15562	108
gi|1001019338|gb|CP006916.3|	15562	15563	125
gi|1001019338|gb|CP006916.3|	15563	15564	136
gi|1001019338|gb|CP006916.3|	15564	15565	144
gi|1001019338|gb|CP006916.3|	15565	15566	154
gi|1001019338|gb|CP006916.3|	15566	15569	162
gi|1001019338|gb|CP006916.3|	15569	15570	164
gi|1001019338|gb|CP006916.3|	15570	15571	174
gi|1001019338|gb|CP006916.3|	15571	15572	165
gi|1001019338|gb|CP006916.3|	15572	15573	166
gi|1001019338|gb|CP006916.3|	15573	15574	145
gi|1001019338|gb|CP006916.3|	15574	15575	139
gi|1001019338|gb|CP006916.3|	15575	15577	140
gi|1001019338|gb|CP006916.3|	15577	15579	141
gi|1001019338|gb|CP006916.3|	15579	15580	146
gi|1001019338|gb|CP006916.3|	15580	15581	147
gi|1001019338|gb|CP006916.3|	15581	15582	148
gi|1001019338|gb|CP006916.3|	15582	15583	155
gi|1001019338|gb|CP006916.3|	15583	15584	146
gi|1001019338|gb|CP006916.3|	15584	15585	130
gi|1001019338|gb|CP006916.3|	15585	15586	124
gi|1001019338|gb|CP006916.3|	15586	15587	127
gi|1001019338|gb|CP006916.3|	15587	15588	112
gi|1001019338|gb|CP006916.3|	15588	15589	98
gi|1001019338|gb|CP006916.3|	15589	15590	88
gi|1001019338|gb|CP006916.3|	15590	15591	78
gi|1001019338|gb|CP006916.3|	15591	15594	68
gi|1001019338|gb|CP006916.3|	15594	15595	66
gi|1001019338|gb|CP006916.3|	15595	15597	55
gi|1001019338|gb|CP006916.3|	15597	15598	57
gi|1001019338|gb|CP006916.3|	15598	15599	56
gi|1001019338|gb|CP006916.3|	15599	15600	57
gi|1001019338|gb|CP006916.3|	15600	15601	49
gi|1001019338|gb|CP006916.3|	15601	15602	52
gi|1001019338|gb|CP006916.3|	15602	15603	51
gi|1001019338|gb|CP006916.3|	15603	15604	55
gi|1001019338|gb|CP006916.3|	15604	15605	50
gi|1001019338|gb|CP006916.3|	15605	15606	49
gi|1001019338|gb|CP006916.3|	15606	15607	45
gi|1001019338|gb|CP006916.3|	15607	15609	37
gi|1001019338|gb|CP006916.3|	15609	15610	32
gi|1001019338|gb|CP006916.3|	15610	15611	30
gi|1001019338|gb|CP006916.3|	15611	15612	23
gi|1001019338|gb|CP006916.3|	15612	15613	21
gi|1001019338|gb|CP006916.3|	15613	15614	30
gi|1001019338|gb|CP006916.3|	15614	15617	33
gi|1001019338|gb|CP006916.3|	15617	15618	35
gi|1001019338|gb|CP006916.3|	15618	15619	39
gi|1001019338|gb|CP006916.3|	15619	15620	47
gi|1001019338|gb|CP006916.3|	15620	15621	49
gi|1001019338|gb|CP006916.3|	15621	15623	52
gi|1001019338|gb|CP006916.3|	15623	15624	51
gi|1001019338|gb|CP006916.3|	15624	15626	50
gi|1001019338|gb|CP006916.3|	15626	15627	47
gi|1001019338|gb|CP006916.3|	15627	15628	50
gi|1001019338|gb|CP006916.3|	15628	15630	47
gi|1001019338|gb|CP006916.3|	15630	15631	48
gi|1001019338|gb|CP006916.3|	15631	15632	47
gi|1001019338|gb|CP006916.3|	15632	15633	45
gi|1001019338|gb|CP006916.3|	15633	15636	46
gi|1001019338|gb|CP006916.3|	15636	15638	53
gi|1001019338|gb|CP006916.3|	15638	15639	45
gi|1001019338|gb|CP006916.3|	15639	15640	41
gi|1001019338|gb|CP006916.3|	15640	15642	43
gi|1001019338|gb|CP006916.3|	15642	15643	40
gi|1001019338|gb|CP006916.3|	15643	15644	38
gi|1001019338|gb|CP006916.3|	15644	15645	32
gi|1001019338|gb|CP006916.3|	15645	15646	30
gi|1001019338|gb|CP006916.3|	15646	15647	28
gi|1001019338|gb|CP006916.3|	15647	15648	24
gi|1001019338|gb|CP006916.3|	15648	15649	27
gi|1001019338|gb|CP006916.3|	15649	15650	30
gi|1001019338|gb|CP006916.3|	15650	15651	35
gi|1001019338|gb|CP006916.3|	15651	15652	42
gi|1001019338|gb|CP006916.3|	15652	15653	43
gi|1001019338|gb|CP006916.3|	15653	15655	42
gi|1001019338|gb|CP006916.3|	15655	15657	45
gi|1001019338|gb|CP006916.3|	15657	15658	54
gi|1001019338|gb|CP006916.3|	15658	15660	56
gi|1001019338|gb|CP006916.3|	15660	15661	69
gi|1001019338|gb|CP006916.3|	15661	15663	64
gi|1001019338|gb|CP006916.3|	15663	15664	73
gi|1001019338|gb|CP006916.3|	15664	15665	77
gi|1001019338|gb|CP006916.3|	15665	15667	75
gi|1001019338|gb|CP006916.3|	15667	15668	77
gi|1001019338|gb|CP006916.3|	15668	15669	76
gi|1001019338|gb|CP006916.3|	15669	15671	74
gi|1001019338|gb|CP006916.3|	15671	15672	73
gi|1001019338|gb|CP006916.3|	15672	15673	74
gi|1001019338|gb|CP006916.3|	15673	15674	73
gi|1001019338|gb|CP006916.3|	15674	15675	70
gi|1001019338|gb|CP006916.3|	15675	15676	66
gi|1001019338|gb|CP006916.3|	15676	15677	60
gi|1001019338|gb|CP006916.3|	15677	15679	61
gi|1001019338|gb|CP006916.3|	15679	15680	62
gi|1001019338|gb|CP006916.3|	15680	15682	59
gi|1001019338|gb|CP006916.3|	15682	15683	50
gi|1001019338|gb|CP006916.3|	15683	15684	46
gi|1001019338|gb|CP006916.3|	15684	15685	48
gi|1001019338|gb|CP006916.3|	15685	15686	35
gi|1001019338|gb|CP006916.3|	15686	15688	34
gi|1001019338|gb|CP006916.3|	15688	15689	26
gi|1001019338|gb|CP006916.3|	15689	15691	22
gi|1001019338|gb|CP006916.3|	15691	15692	23
gi|1001019338|gb|CP006916.3|	15692	15694	22
gi|1001019338|gb|CP006916.3|	15694	15696	27
gi|1001019338|gb|CP006916.3|	15696	15698	29
gi|1001019338|gb|CP006916.3|	15698	15699	30
gi|1001019338|gb|CP006916.3|	15699	15701	33
gi|1001019338|gb|CP006916.3|	15701	15702	32
gi|1001019338|gb|CP006916.3|	15702	15704	29
gi|1001019338|gb|CP006916.3|	15704	15705	28
gi|1001019338|gb|CP006916.3|	15705	15709	27
gi|1001019338|gb|CP006916.3|	15709	15711	25
gi|1001019338|gb|CP006916.3|	15711	15712	24
gi|1001019338|gb|CP006916.3|	15712	15716	26
gi|1001019338|gb|CP006916.3|	15716	15717	25
gi|1001019338|gb|CP006916.3|	15717	15718	28
gi|1001019338|gb|CP006916.3|	15718	15719	31
gi|1001019338|gb|CP006916.3|	15719	15722	30
gi|1001019338|gb|CP006916.3|	15722	15725	29
gi|1001019338|gb|CP006916.3|	15725	15726	30
gi|1001019338|gb|CP006916.3|	15726	15727	35
gi|1001019338|gb|CP006916.3|	15727	15729	49
gi|1001019338|gb|CP006916.3|	15729	15730	54
gi|1001019338|gb|CP006916.3|	15730	15731	61
gi|1001019338|gb|CP006916.3|	15731	15732	62
gi|1001019338|gb|CP006916.3|	15732	15733	72
gi|1001019338|gb|CP006916.3|	15733	15735	73
gi|1001019338|gb|CP006916.3|	15735	15737	75
gi|1001019338|gb|CP006916.3|	15737	15738	74
gi|1001019338|gb|CP006916.3|	15738	15739	72
gi|1001019338|gb|CP006916.3|	15739	15740	73
gi|1001019338|gb|CP006916.3|	15740	15741	76
gi|1001019338|gb|CP006916.3|	15741	15742	77
gi|1001019338|gb|CP006916.3|	15742	15743	73
gi|1001019338|gb|CP006916.3|	15743	15744	79
gi|1001019338|gb|CP006916.3|	15744	15745	81
gi|1001019338|gb|CP006916.3|	15745	15746	87
gi|1001019338|gb|CP006916.3|	15746	15747	89
gi|1001019338|gb|CP006916.3|	15747	15748	90
gi|1001019338|gb|CP006916.3|	15748	15750	92
gi|1001019338|gb|CP006916.3|	15750	15751	91
gi|1001019338|gb|CP006916.3|	15751	15752	92
gi|1001019338|gb|CP006916.3|	15752	15754	86
gi|1001019338|gb|CP006916.3|	15754	15755	81
gi|1001019338|gb|CP006916.3|	15755	15757	74
gi|1001019338|gb|CP006916.3|	15757	15758	65
gi|1001019338|gb|CP006916.3|	15758	15759	68
gi|1001019338|gb|CP006916.3|	15759	15760	69
gi|1001019338|gb|CP006916.3|	15760	15762	67
gi|1001019338|gb|CP006916.3|	15762	15763	66
gi|1001019338|gb|CP006916.3|	15763	15764	67
gi|1001019338|gb|CP006916.3|	15764	15765	78
gi|1001019338|gb|CP006916.3|	15765	15766	83
gi|1001019338|gb|CP006916.3|	15766	15767	94
gi|1001019338|gb|CP006916.3|	15767	15768	95
gi|1001019338|gb|CP006916.3|	15768	15769	86
gi|1001019338|gb|CP006916.3|	15769	15770	85
gi|1001019338|gb|CP006916.3|	15770	15771	81
gi|1001019338|gb|CP006916.3|	15771	15772	77
gi|1001019338|gb|CP006916.3|	15772	15773	78
gi|1001019338|gb|CP006916.3|	15773	15774	76
gi|1001019338|gb|CP006916.3|	15774	15775	79
gi|1001019338|gb|CP006916.3|	15775	15776	78
gi|1001019338|gb|CP006916.3|	15776	15777	74
gi|1001019338|gb|CP006916.3|	15777	15778	64
gi|1001019338|gb|CP006916.3|	15778	15779	73
gi|1001019338|gb|CP006916.3|	15779	15780	75
gi|1001019338|gb|CP006916.3|	15780	15781	77
gi|1001019338|gb|CP006916.3|	15781	15782	76
gi|1001019338|gb|CP006916.3|	15782	15783	79
gi|1001019338|gb|CP006916.3|	15783	15784	78
gi|1001019338|gb|CP006916.3|	15784	15786	80
gi|1001019338|gb|CP006916.3|	15786	15789	81
gi|1001019338|gb|CP006916.3|	15789	15790	70
gi|1001019338|gb|CP006916.3|	15790	15791	63
gi|1001019338|gb|CP006916.3|	15791	15792	52
gi|1001019338|gb|CP006916.3|	15792	15793	51
gi|1001019338|gb|CP006916.3|	15793	15794	56
gi|1001019338|gb|CP006916.3|	15794	15795	59
gi|1001019338|gb|CP006916.3|	15795	15796	57
gi|1001019338|gb|CP006916.3|	15796	15797	60
gi|1001019338|gb|CP006916.3|	15797	15798	66
gi|1001019338|gb|CP006916.3|	15798	15799	63
gi|1001019338|gb|CP006916.3|	15799	15801	59
gi|1001019338|gb|CP006916.3|	15801	15803	58
gi|1001019338|gb|CP006916.3|	15803	15805	49
gi|1001019338|gb|CP006916.3|	15805	15806	47
gi|1001019338|gb|CP006916.3|	15806	15807	48
gi|1001019338|gb|CP006916.3|	15807	15808	44
gi|1001019338|gb|CP006916.3|	15808	15809	43
gi|1001019338|gb|CP006916.3|	15809	15810	50
gi|1001019338|gb|CP006916.3|	15810	15811	52
gi|1001019338|gb|CP006916.3|	15811	15812	53
gi|1001019338|gb|CP006916.3|	15812	15813	57
gi|1001019338|gb|CP006916.3|	15813	15814	59
gi|1001019338|gb|CP006916.3|	15814	15815	61
gi|1001019338|gb|CP006916.3|	15815	15816	63
gi|1001019338|gb|CP006916.3|	15816	15819	67
gi|1001019338|gb|CP006916.3|	15819	15821	59
gi|1001019338|gb|CP006916.3|	15821	15822	56
gi|1001019338|gb|CP006916.3|	15822	15824	50
gi|1001019338|gb|CP006916.3|	15824	15825	48
gi|1001019338|gb|CP006916.3|	15825	15826	50
gi|1001019338|gb|CP006916.3|	15826	15827	52
gi|1001019338|gb|CP006916.3|	15827	15828	54
gi|1001019338|gb|CP006916.3|	15828	15831	66
gi|1001019338|gb|CP006916.3|	15831	15832	65
gi|1001019338|gb|CP006916.3|	15832	15833	66
gi|1001019338|gb|CP006916.3|	15833	15834	67
gi|1001019338|gb|CP006916.3|	15834	15835	58
gi|1001019338|gb|CP006916.3|	15835	15836	72
gi|1001019338|gb|CP006916.3|	15836	15837	70
gi|1001019338|gb|CP006916.3|	15837	15838	66
gi|1001019338|gb|CP006916.3|	15838	15839	64
gi|1001019338|gb|CP006916.3|	15839	15840	61
gi|1001019338|gb|CP006916.3|	15840	15841	58
gi|1001019338|gb|CP006916.3|	15841	15842	56
gi|1001019338|gb|CP006916.3|	15842	15843	57
gi|1001019338|gb|CP006916.3|	15843	15844	74
gi|1001019338|gb|CP006916.3|	15844	15845	81
gi|1001019338|gb|CP006916.3|	15845	15846	91
gi|1001019338|gb|CP006916.3|	15846	15849	94
gi|1001019338|gb|CP006916.3|	15849	15850	96
gi|1001019338|gb|CP006916.3|	15850	15851	93
gi|1001019338|gb|CP006916.3|	15851	15852	90
gi|1001019338|gb|CP006916.3|	15852	15853	88
gi|1001019338|gb|CP006916.3|	15853	15854	76
gi|1001019338|gb|CP006916.3|	15854	15855	74
gi|1001019338|gb|CP006916.3|	15855	15856	86
gi|1001019338|gb|CP006916.3|	15856	15857	88
gi|1001019338|gb|CP006916.3|	15857	15858	92
gi|1001019338|gb|CP006916.3|	15858	15859	94
gi|1001019338|gb|CP006916.3|	15859	15860	103
gi|1001019338|gb|CP006916.3|	15860	15863	97
gi|1001019338|gb|CP006916.3|	15863	15864	98
gi|1001019338|gb|CP006916.3|	15864	15865	117
gi|1001019338|gb|CP006916.3|	15865	15866	122
gi|1001019338|gb|CP006916.3|	15866	15868	121
gi|1001019338|gb|CP006916.3|	15868	15869	101
gi|1001019338|gb|CP006916.3|	15869	15870	94
gi|1001019338|gb|CP006916.3|	15870	15871	86
gi|1001019338|gb|CP006916.3|	15871	15872	83
gi|1001019338|gb|CP006916.3|	15872	15874	80
gi|1001019338|gb|CP006916.3|	15874	15877	78
gi|1001019338|gb|CP006916.3|	15877	15879	83
gi|1001019338|gb|CP006916.3|	15879	15880	85
gi|1001019338|gb|CP006916.3|	15880	15881	76
gi|1001019338|gb|CP006916.3|	15881	15882	75
gi|1001019338|gb|CP006916.3|	15882	15883	73
gi|1001019338|gb|CP006916.3|	15883	15884	70
gi|1001019338|gb|CP006916.3|	15884	15885	61
gi|1001019338|gb|CP006916.3|	15885	15886	53
gi|1001019338|gb|CP006916.3|	15886	15888	56
gi|1001019338|gb|CP006916.3|	15888	15889	54
gi|1001019338|gb|CP006916.3|	15889	15890	45
gi|1001019338|gb|CP006916.3|	15890	15891	44
gi|1001019338|gb|CP006916.3|	15891	15892	48
gi|1001019338|gb|CP006916.3|	15892	15893	49
gi|1001019338|gb|CP006916.3|	15893	15897	46
gi|1001019338|gb|CP006916.3|	15897	15899	48
gi|1001019338|gb|CP006916.3|	15899	15900	51
gi|1001019338|gb|CP006916.3|	15900	15901	54
gi|1001019338|gb|CP006916.3|	15901	15902	66
gi|1001019338|gb|CP006916.3|	15902	15904	62
gi|1001019338|gb|CP006916.3|	15904	15905	63
gi|1001019338|gb|CP006916.3|	15905	15906	60
gi|1001019338|gb|CP006916.3|	15906	15907	63
gi|1001019338|gb|CP006916.3|	15907	15908	60
gi|1001019338|gb|CP006916.3|	15908	15909	63
gi|1001019338|gb|CP006916.3|	15909	15910	62
gi|1001019338|gb|CP006916.3|	15910	15911	63
gi|1001019338|gb|CP006916.3|	15911	15912	60
gi|1001019338|gb|CP006916.3|	15912	15913	71
gi|1001019338|gb|CP006916.3|	15913	15914	78
gi|1001019338|gb|CP006916.3|	15914	15915	72
gi|1001019338|gb|CP006916.3|	15915	15916	75
gi|1001019338|gb|CP006916.3|	15916	15917	69
gi|1001019338|gb|CP006916.3|	15917	15918	70
gi|1001019338|gb|CP006916.3|	15918	15919	81
gi|1001019338|gb|CP006916.3|	15919	15920	84
gi|1001019338|gb|CP006916.3|	15920	15921	86
gi|1001019338|gb|CP006916.3|	15921	15922	89
gi|1001019338|gb|CP006916.3|	15922	15923	93
gi|1001019338|gb|CP006916.3|	15923	15924	107
gi|1001019338|gb|CP006916.3|	15924	15925	105
gi|1001019338|gb|CP006916.3|	15925	15926	102
gi|1001019338|gb|CP006916.3|	15926	15928	94
gi|1001019338|gb|CP006916.3|	15928	15929	97
gi|1001019338|gb|CP006916.3|	15929	15933	94
gi|1001019338|gb|CP006916.3|	15933	15934	93
gi|1001019338|gb|CP006916.3|	15934	15935	105
gi|1001019338|gb|CP006916.3|	15935	15936	103
gi|1001019338|gb|CP006916.3|	15936	15937	106
gi|1001019338|gb|CP006916.3|	15937	15938	102
gi|1001019338|gb|CP006916.3|	15938	15940	95
gi|1001019338|gb|CP006916.3|	15940	15941	88
gi|1001019338|gb|CP006916.3|	15941	15942	93
gi|1001019338|gb|CP006916.3|	15942	15943	95
gi|1001019338|gb|CP006916.3|	15943	15944	89
gi|1001019338|gb|CP006916.3|	15944	15945	92
gi|1001019338|gb|CP006916.3|	15945	15946	88
gi|1001019338|gb|CP006916.3|	15946	15947	86
gi|1001019338|gb|CP006916.3|	15947	15948	80
gi|1001019338|gb|CP006916.3|	15948	15949	70
gi|1001019338|gb|CP006916.3|	15949	15950	73
gi|1001019338|gb|CP006916.3|	15950	15951	79
gi|1001019338|gb|CP006916.3|	15951	15952	76
gi|1001019338|gb|CP006916.3|	15952	15953	81
gi|1001019338|gb|CP006916.3|	15953	15955	78
gi|1001019338|gb|CP006916.3|	15955	15956	86
gi|1001019338|gb|CP006916.3|	15956	15957	85
gi|1001019338|gb|CP006916.3|	15957	15958	89
gi|1001019338|gb|CP006916.3|	15958	15959	86
gi|1001019338|gb|CP006916.3|	15959	15960	75
gi|1001019338|gb|CP006916.3|	15960	15961	74
gi|1001019338|gb|CP006916.3|	15961	15962	73
gi|1001019338|gb|CP006916.3|	15962	15963	72
gi|1001019338|gb|CP006916.3|	15963	15964	77
gi|1001019338|gb|CP006916.3|	15964	15965	78
gi|1001019338|gb|CP006916.3|	15965	15966	79
gi|1001019338|gb|CP006916.3|	15966	15967	74
gi|1001019338|gb|CP006916.3|	15967	15968	71
gi|1001019338|gb|CP006916.3|	15968	15969	74
gi|1001019338|gb|CP006916.3|	15969	15970	70
gi|1001019338|gb|CP006916.3|	15970	15971	72
gi|1001019338|gb|CP006916.3|	15971	15973	71
gi|1001019338|gb|CP006916.3|	15973	15974	72
gi|1001019338|gb|CP006916.3|	15974	15975	69
gi|1001019338|gb|CP006916.3|	15975	15976	64
gi|1001019338|gb|CP006916.3|	15976	15977	65
gi|1001019338|gb|CP006916.3|	15977	15978	63
gi|1001019338|gb|CP006916.3|	15978	15980	64
gi|1001019338|gb|CP006916.3|	15980	15981	60
gi|1001019338|gb|CP006916.3|	15981	15982	57
gi|1001019338|gb|CP006916.3|	15982	15983	58
gi|1001019338|gb|CP006916.3|	15983	15984	65
gi|1001019338|gb|CP006916.3|	15984	15987	72
gi|1001019338|gb|CP006916.3|	15987	15988	68
gi|1001019338|gb|CP006916.3|	15988	15989	63
gi|1001019338|gb|CP006916.3|	15989	15990	58
gi|1001019338|gb|CP006916.3|	15990	15993	60
gi|1001019338|gb|CP006916.3|	15993	15994	52
gi|1001019338|gb|CP006916.3|	15994	15995	50
gi|1001019338|gb|CP006916.3|	15995	15997	49
gi|1001019338|gb|CP006916.3|	15997	15998	53
gi|1001019338|gb|CP006916.3|	15998	15999	48
gi|1001019338|gb|CP006916.3|	15999	16000	47
gi|1001019338|gb|CP006916.3|	16000	16001	56
gi|1001019338|gb|CP006916.3|	16001	16002	62
gi|1001019338|gb|CP006916.3|	16002	16003	63
gi|1001019338|gb|CP006916.3|	16003	16004	69
gi|1001019338|gb|CP006916.3|	16004	16005	85
gi|1001019338|gb|CP006916.3|	16005	16006	82
gi|1001019338|gb|CP006916.3|	16006	16007	86
gi|1001019338|gb|CP006916.3|	16007	16008	85
gi|1001019338|gb|CP006916.3|	16008	16009	84
gi|1001019338|gb|CP006916.3|	16009	16010	76
gi|1001019338|gb|CP006916.3|	16010	16011	78
gi|1001019338|gb|CP006916.3|	16011	16012	76
gi|1001019338|gb|CP006916.3|	16012	16014	74
gi|1001019338|gb|CP006916.3|	16014	16015	77
gi|1001019338|gb|CP006916.3|	16015	16017	78
gi|1001019338|gb|CP006916.3|	16017	16020	76
gi|1001019338|gb|CP006916.3|	16020	16021	83
gi|1001019338|gb|CP006916.3|	16021	16022	84
gi|1001019338|gb|CP006916.3|	16022	16023	83
gi|1001019338|gb|CP006916.3|	16023	16025	86
gi|1001019338|gb|CP006916.3|	16025	16026	78
gi|1001019338|gb|CP006916.3|	16026	16027	70
gi|1001019338|gb|CP006916.3|	16027	16028	66
gi|1001019338|gb|CP006916.3|	16028	16029	59
gi|1001019338|gb|CP006916.3|	16029	16030	43
gi|1001019338|gb|CP006916.3|	16030	16031	42
gi|1001019338|gb|CP006916.3|	16031	16032	38
gi|1001019338|gb|CP006916.3|	16032	16033	34
gi|1001019338|gb|CP006916.3|	16033	16035	30
gi|1001019338|gb|CP006916.3|	16035	16037	28
gi|1001019338|gb|CP006916.3|	16037	16038	34
gi|1001019338|gb|CP006916.3|	16038	16039	40
gi|1001019338|gb|CP006916.3|	16039	16040	37
gi|1001019338|gb|CP006916.3|	16040	16045	33
gi|1001019338|gb|CP006916.3|	16045	16046	25
gi|1001019338|gb|CP006916.3|	16046	16047	26
gi|1001019338|gb|CP006916.3|	16047	16048	23
gi|1001019338|gb|CP006916.3|	16048	16052	29
gi|1001019338|gb|CP006916.3|	16052	16053	31
gi|1001019338|gb|CP006916.3|	16053	16054	35
gi|1001019338|gb|CP006916.3|	16054	16055	36
gi|1001019338|gb|CP006916.3|	16055	16056	39
gi|1001019338|gb|CP006916.3|	16056	16057	41
gi|1001019338|gb|CP006916.3|	16057	16058	43
gi|1001019338|gb|CP006916.3|	16058	16059	44
gi|1001019338|gb|CP006916.3|	16059	16060	45
gi|1001019338|gb|CP006916.3|	16060	16061	47
gi|1001019338|gb|CP006916.3|	16061	16062	48
gi|1001019338|gb|CP006916.3|	16062	16063	44
gi|1001019338|gb|CP006916.3|	16063	16064	39
gi|1001019338|gb|CP006916.3|	16064	16066	40
gi|1001019338|gb|CP006916.3|	16066	16067	41
gi|1001019338|gb|CP006916.3|	16067	16073	42
gi|1001019338|gb|CP006916.3|	16073	16075	40
gi|1001019338|gb|CP006916.3|	16075	16076	38
gi|1001019338|gb|CP006916.3|	16076	16077	40
gi|1001019338|gb|CP006916.3|	16077	16078	43
gi|1001019338|gb|CP006916.3|	16078	16079	39
gi|1001019338|gb|CP006916.3|	16079	16080	38
gi|1001019338|gb|CP006916.3|	16080	16081	39
gi|1001019338|gb|CP006916.3|	16081	16082	38
gi|1001019338|gb|CP006916.3|	16082	16083	36
gi|1001019338|gb|CP006916.3|	16083	16084	33
gi|1001019338|gb|CP006916.3|	16084	16085	37
gi|1001019338|gb|CP006916.3|	16085	16087	39
gi|1001019338|gb|CP006916.3|	16087	16089	37
gi|1001019338|gb|CP006916.3|	16089	16090	36
gi|1001019338|gb|CP006916.3|	16090	16091	44
gi|1001019338|gb|CP006916.3|	16091	16092	43
gi|1001019338|gb|CP006916.3|	16092	16093	42
gi|1001019338|gb|CP006916.3|	16093	16094	48
gi|1001019338|gb|CP006916.3|	16094	16095	51
gi|1001019338|gb|CP006916.3|	16095	16096	52
gi|1001019338|gb|CP006916.3|	16096	16097	54
gi|1001019338|gb|CP006916.3|	16097	16098	59
gi|1001019338|gb|CP006916.3|	16098	16099	52
gi|1001019338|gb|CP006916.3|	16099	16101	57
gi|1001019338|gb|CP006916.3|	16101	16102	56
gi|1001019338|gb|CP006916.3|	16102	16104	58
gi|1001019338|gb|CP006916.3|	16104	16106	60
gi|1001019338|gb|CP006916.3|	16106	16107	63
gi|1001019338|gb|CP006916.3|	16107	16109	64
gi|1001019338|gb|CP006916.3|	16109	16110	60
gi|1001019338|gb|CP006916.3|	16110	16111	58
gi|1001019338|gb|CP006916.3|	16111	16112	57
gi|1001019338|gb|CP006916.3|	16112	16113	60
gi|1001019338|gb|CP006916.3|	16113	16115	62
gi|1001019338|gb|CP006916.3|	16115	16118	54
gi|1001019338|gb|CP006916.3|	16118	16120	48
gi|1001019338|gb|CP006916.3|	16120	16121	54
gi|1001019338|gb|CP006916.3|	16121	16122	51
gi|1001019338|gb|CP006916.3|	16122	16123	53
gi|1001019338|gb|CP006916.3|	16123	16124	62
gi|1001019338|gb|CP006916.3|	16124	16125	63
gi|1001019338|gb|CP006916.3|	16125	16126	66
gi|1001019338|gb|CP006916.3|	16126	16127	67
gi|1001019338|gb|CP006916.3|	16127	16129	59
gi|1001019338|gb|CP006916.3|	16129	16130	57
gi|1001019338|gb|CP006916.3|	16130	16131	58
gi|1001019338|gb|CP006916.3|	16131	16132	61
gi|1001019338|gb|CP006916.3|	16132	16133	67
gi|1001019338|gb|CP006916.3|	16133	16134	75
gi|1001019338|gb|CP006916.3|	16134	16136	79
gi|1001019338|gb|CP006916.3|	16136	16137	83
gi|1001019338|gb|CP006916.3|	16137	16138	80
gi|1001019338|gb|CP006916.3|	16138	16140	77
gi|1001019338|gb|CP006916.3|	16140	16145	82
gi|1001019338|gb|CP006916.3|	16145	16146	75
gi|1001019338|gb|CP006916.3|	16146	16147	74
gi|1001019338|gb|CP006916.3|	16147	16149	68
gi|1001019338|gb|CP006916.3|	16149	16150	73
gi|1001019338|gb|CP006916.3|	16150	16151	70
gi|1001019338|gb|CP006916.3|	16151	16152	85
gi|1001019338|gb|CP006916.3|	16152	16153	86
gi|1001019338|gb|CP006916.3|	16153	16154	90
gi|1001019338|gb|CP006916.3|	16154	16155	97
gi|1001019338|gb|CP006916.3|	16155	16156	101
gi|1001019338|gb|CP006916.3|	16156	16157	98
gi|1001019338|gb|CP006916.3|	16157	16158	95
gi|1001019338|gb|CP006916.3|	16158	16159	86
gi|1001019338|gb|CP006916.3|	16159	16161	82
gi|1001019338|gb|CP006916.3|	16161	16164	81
gi|1001019338|gb|CP006916.3|	16164	16165	86
gi|1001019338|gb|CP006916.3|	16165	16166	90
gi|1001019338|gb|CP006916.3|	16166	16167	99
gi|1001019338|gb|CP006916.3|	16167	16168	104
gi|1001019338|gb|CP006916.3|	16168	16170	106
gi|1001019338|gb|CP006916.3|	16170	16171	110
gi|1001019338|gb|CP006916.3|	16171	16172	111
gi|1001019338|gb|CP006916.3|	16172	16173	113
gi|1001019338|gb|CP006916.3|	16173	16174	107
gi|1001019338|gb|CP006916.3|	16174	16176	99
gi|1001019338|gb|CP006916.3|	16176	16177	86
gi|1001019338|gb|CP006916.3|	16177	16179	88
gi|1001019338|gb|CP006916.3|	16179	16180	90
gi|1001019338|gb|CP006916.3|	16180	16181	82
gi|1001019338|gb|CP006916.3|	16181	16182	78
gi|1001019338|gb|CP006916.3|	16182	16183	76
gi|1001019338|gb|CP006916.3|	16183	16185	78
gi|1001019338|gb|CP006916.3|	16185	16186	80
gi|1001019338|gb|CP006916.3|	16186	16188	81
gi|1001019338|gb|CP006916.3|	16188	16190	82
gi|1001019338|gb|CP006916.3|	16190	16191	75
gi|1001019338|gb|CP006916.3|	16191	16192	66
gi|1001019338|gb|CP006916.3|	16192	16193	61
gi|1001019338|gb|CP006916.3|	16193	16195	59
gi|1001019338|gb|CP006916.3|	16195	16196	57
gi|1001019338|gb|CP006916.3|	16196	16198	58
gi|1001019338|gb|CP006916.3|	16198	16199	57
gi|1001019338|gb|CP006916.3|	16199	16200	58
gi|1001019338|gb|CP006916.3|	16200	16201	59
gi|1001019338|gb|CP006916.3|	16201	16202	56
gi|1001019338|gb|CP006916.3|	16202	16203	66
gi|1001019338|gb|CP006916.3|	16203	16204	62
gi|1001019338|gb|CP006916.3|	16204	16205	60
gi|1001019338|gb|CP006916.3|	16205	16207	64
gi|1001019338|gb|CP006916.3|	16207	16208	62
gi|1001019338|gb|CP006916.3|	16208	16209	61
gi|1001019338|gb|CP006916.3|	16209	16210	63
gi|1001019338|gb|CP006916.3|	16210	16211	64
gi|1001019338|gb|CP006916.3|	16211	16212	61
gi|1001019338|gb|CP006916.3|	16212	16213	65
gi|1001019338|gb|CP006916.3|	16213	16214	66
gi|1001019338|gb|CP006916.3|	16214	16216	64
gi|1001019338|gb|CP006916.3|	16216	16217	73
gi|1001019338|gb|CP006916.3|	16217	16218	80
gi|1001019338|gb|CP006916.3|	16218	16219	84
gi|1001019338|gb|CP006916.3|	16219	16220	93
gi|1001019338|gb|CP006916.3|	16220	16222	100
gi|1001019338|gb|CP006916.3|	16222	16223	97
gi|1001019338|gb|CP006916.3|	16223	16224	95
gi|1001019338|gb|CP006916.3|	16224	16225	94
gi|1001019338|gb|CP006916.3|	16225	16226	99
gi|1001019338|gb|CP006916.3|	16226	16227	100
gi|1001019338|gb|CP006916.3|	16227	16228	91
gi|1001019338|gb|CP006916.3|	16228	16229	98
gi|1001019338|gb|CP006916.3|	16229	16230	94
gi|1001019338|gb|CP006916.3|	16230	16231	89
gi|1001019338|gb|CP006916.3|	16231	16232	93
gi|1001019338|gb|CP006916.3|	16232	16233	96
gi|1001019338|gb|CP006916.3|	16233	16234	98
gi|1001019338|gb|CP006916.3|	16234	16236	106
gi|1001019338|gb|CP006916.3|	16236	16237	108
gi|1001019338|gb|CP006916.3|	16237	16238	104
gi|1001019338|gb|CP006916.3|	16238	16239	102
gi|1001019338|gb|CP006916.3|	16239	16240	99
gi|1001019338|gb|CP006916.3|	16240	16241	98
gi|1001019338|gb|CP006916.3|	16241	16242	89
gi|1001019338|gb|CP006916.3|	16242	16243	82
gi|1001019338|gb|CP006916.3|	16243	16244	78
gi|1001019338|gb|CP006916.3|	16244	16245	68
gi|1001019338|gb|CP006916.3|	16245	16246	59
gi|1001019338|gb|CP006916.3|	16246	16248	57
gi|1001019338|gb|CP006916.3|	16248	16249	66
gi|1001019338|gb|CP006916.3|	16249	16250	67
gi|1001019338|gb|CP006916.3|	16250	16251	63
gi|1001019338|gb|CP006916.3|	16251	16252	61
gi|1001019338|gb|CP006916.3|	16252	16253	57
gi|1001019338|gb|CP006916.3|	16253	16254	50
gi|1001019338|gb|CP006916.3|	16254	16255	47
gi|1001019338|gb|CP006916.3|	16255	16256	48
gi|1001019338|gb|CP006916.3|	16256	16257	44
gi|1001019338|gb|CP006916.3|	16257	16258	45
gi|1001019338|gb|CP006916.3|	16258	16259	44
gi|1001019338|gb|CP006916.3|	16259	16260	33
gi|1001019338|gb|CP006916.3|	16260	16261	30
gi|1001019338|gb|CP006916.3|	16261	16264	31
gi|1001019338|gb|CP006916.3|	16264	16265	32
gi|1001019338|gb|CP006916.3|	16265	16266	31
gi|1001019338|gb|CP006916.3|	16266	16267	35
gi|1001019338|gb|CP006916.3|	16267	16269	36
gi|1001019338|gb|CP006916.3|	16269	16271	35
gi|1001019338|gb|CP006916.3|	16271	16272	36
gi|1001019338|gb|CP006916.3|	16272	16273	39
gi|1001019338|gb|CP006916.3|	16273	16274	30
gi|1001019338|gb|CP006916.3|	16274	16275	28
gi|1001019338|gb|CP006916.3|	16275	16277	26
gi|1001019338|gb|CP006916.3|	16277	16278	30
gi|1001019338|gb|CP006916.3|	16278	16280	31
gi|1001019338|gb|CP006916.3|	16280	16282	30
gi|1001019338|gb|CP006916.3|	16282	16283	27
gi|1001019338|gb|CP006916.3|	16283	16285	28
gi|1001019338|gb|CP006916.3|	16285	16286	26
gi|1001019338|gb|CP006916.3|	16286	16287	23
gi|1001019338|gb|CP006916.3|	16287	16291	24
gi|1001019338|gb|CP006916.3|	16291	16292	20
gi|1001019338|gb|CP006916.3|	16292	16293	19
gi|1001019338|gb|CP006916.3|	16293	16294	29
gi|1001019338|gb|CP006916.3|	16294	16295	32
gi|1001019338|gb|CP006916.3|	16295	16296	34
gi|1001019338|gb|CP006916.3|	16296	16297	33
gi|1001019338|gb|CP006916.3|	16297	16299	30
gi|1001019338|gb|CP006916.3|	16299	16300	31
gi|1001019338|gb|CP006916.3|	16300	16301	37
gi|1001019338|gb|CP006916.3|	16301	16302	39
gi|1001019338|gb|CP006916.3|	16302	16303	49
gi|1001019338|gb|CP006916.3|	16303	16304	54
gi|1001019338|gb|CP006916.3|	16304	16307	58
gi|1001019338|gb|CP006916.3|	16307	16308	57
gi|1001019338|gb|CP006916.3|	16308	16309	55
gi|1001019338|gb|CP006916.3|	16309	16310	57
gi|1001019338|gb|CP006916.3|	16310	16311	58
gi|1001019338|gb|CP006916.3|	16311	16312	60
gi|1001019338|gb|CP006916.3|	16312	16314	61
gi|1001019338|gb|CP006916.3|	16314	16315	65
gi|1001019338|gb|CP006916.3|	16315	16316	77
gi|1001019338|gb|CP006916.3|	16316	16317	84
gi|1001019338|gb|CP006916.3|	16317	16318	91
gi|1001019338|gb|CP006916.3|	16318	16320	83
gi|1001019338|gb|CP006916.3|	16320	16321	89
gi|1001019338|gb|CP006916.3|	16321	16322	94
gi|1001019338|gb|CP006916.3|	16322	16324	97
gi|1001019338|gb|CP006916.3|	16324	16325	103
gi|1001019338|gb|CP006916.3|	16325	16327	98
gi|1001019338|gb|CP006916.3|	16327	16329	86
gi|1001019338|gb|CP006916.3|	16329	16330	94
gi|1001019338|gb|CP006916.3|	16330	16331	101
gi|1001019338|gb|CP006916.3|	16331	16332	105
gi|1001019338|gb|CP006916.3|	16332	16333	109
gi|1001019338|gb|CP006916.3|	16333	16334	118
gi|1001019338|gb|CP006916.3|	16334	16335	119
gi|1001019338|gb|CP006916.3|	16335	16336	122
gi|1001019338|gb|CP006916.3|	16336	16337	123
gi|1001019338|gb|CP006916.3|	16337	16338	130
gi|1001019338|gb|CP006916.3|	16338	16339	131
gi|1001019338|gb|CP006916.3|	16339	16340	138
gi|1001019338|gb|CP006916.3|	16340	16341	127
gi|1001019338|gb|CP006916.3|	16341	16342	120
gi|1001019338|gb|CP006916.3|	16342	16344	113
gi|1001019338|gb|CP006916.3|	16344	16345	111
gi|1001019338|gb|CP006916.3|	16345	16346	105
gi|1001019338|gb|CP006916.3|	16346	16347	106
gi|1001019338|gb|CP006916.3|	16347	16348	111
gi|1001019338|gb|CP006916.3|	16348	16349	117
gi|1001019338|gb|CP006916.3|	16349	16350	115
gi|1001019338|gb|CP006916.3|	16350	16351	114
gi|1001019338|gb|CP006916.3|	16351	16352	113
gi|1001019338|gb|CP006916.3|	16352	16353	117
gi|1001019338|gb|CP006916.3|	16353	16354	115
gi|1001019338|gb|CP006916.3|	16354	16355	112
gi|1001019338|gb|CP006916.3|	16355	16357	106
gi|1001019338|gb|CP006916.3|	16357	16358	105
gi|1001019338|gb|CP006916.3|	16358	16359	103
gi|1001019338|gb|CP006916.3|	16359	16360	100
gi|1001019338|gb|CP006916.3|	16360	16361	96
gi|1001019338|gb|CP006916.3|	16361	16362	95
gi|1001019338|gb|CP006916.3|	16362	16363	90
gi|1001019338|gb|CP006916.3|	16363	16364	89
gi|1001019338|gb|CP006916.3|	16364	16365	77
gi|1001019338|gb|CP006916.3|	16365	16366	79
gi|1001019338|gb|CP006916.3|	16366	16370	85
gi|1001019338|gb|CP006916.3|	16370	16372	88
gi|1001019338|gb|CP006916.3|	16372	16373	82
gi|1001019338|gb|CP006916.3|	16373	16374	81
gi|1001019338|gb|CP006916.3|	16374	16376	89
gi|1001019338|gb|CP006916.3|	16376	16377	88
gi|1001019338|gb|CP006916.3|	16377	16378	87
gi|1001019338|gb|CP006916.3|	16378	16379	83
gi|1001019338|gb|CP006916.3|	16379	16380	78
gi|1001019338|gb|CP006916.3|	16380	16381	82
gi|1001019338|gb|CP006916.3|	16381	16382	81
gi|1001019338|gb|CP006916.3|	16382	16383	78
gi|1001019338|gb|CP006916.3|	16383	16385	72
gi|1001019338|gb|CP006916.3|	16385	16386	73
gi|1001019338|gb|CP006916.3|	16386	16387	71
gi|1001019338|gb|CP006916.3|	16387	16389	67
gi|1001019338|gb|CP006916.3|	16389	16390	68
gi|1001019338|gb|CP006916.3|	16390	16391	66
gi|1001019338|gb|CP006916.3|	16391	16392	61
gi|1001019338|gb|CP006916.3|	16392	16393	65
gi|1001019338|gb|CP006916.3|	16393	16394	67
gi|1001019338|gb|CP006916.3|	16394	16395	65
gi|1001019338|gb|CP006916.3|	16395	16396	60
gi|1001019338|gb|CP006916.3|	16396	16397	57
gi|1001019338|gb|CP006916.3|	16397	16398	55
gi|1001019338|gb|CP006916.3|	16398	16399	50
gi|1001019338|gb|CP006916.3|	16399	16400	36
gi|1001019338|gb|CP006916.3|	16400	16402	46
gi|1001019338|gb|CP006916.3|	16402	16404	43
gi|1001019338|gb|CP006916.3|	16404	16405	41
gi|1001019338|gb|CP006916.3|	16405	16406	36
gi|1001019338|gb|CP006916.3|	16406	16407	33
gi|1001019338|gb|CP006916.3|	16407	16411	38
gi|1001019338|gb|CP006916.3|	16411	16414	40
gi|1001019338|gb|CP006916.3|	16414	16415	39
gi|1001019338|gb|CP006916.3|	16415	16416	38
gi|1001019338|gb|CP006916.3|	16416	16417	37
gi|1001019338|gb|CP006916.3|	16417	16418	33
gi|1001019338|gb|CP006916.3|	16418	16419	29
gi|1001019338|gb|CP006916.3|	16419	16421	31
gi|1001019338|gb|CP006916.3|	16421	16422	28
gi|1001019338|gb|CP006916.3|	16422	16425	29
gi|1001019338|gb|CP006916.3|	16425	16426	20
gi|1001019338|gb|CP006916.3|	16426	16429	22
gi|1001019338|gb|CP006916.3|	16429	16432	20
gi|1001019338|gb|CP006916.3|	16432	16435	16
gi|1001019338|gb|CP006916.3|	16435	16436	15
gi|1001019338|gb|CP006916.3|	16436	16439	12
gi|1001019338|gb|CP006916.3|	16439	16440	18
gi|1001019338|gb|CP006916.3|	16440	16443	19
gi|1001019338|gb|CP006916.3|	16443	16444	21
gi|1001019338|gb|CP006916.3|	16444	16445	20
gi|1001019338|gb|CP006916.3|	16445	16446	23
gi|1001019338|gb|CP006916.3|	16446	16447	29
gi|1001019338|gb|CP006916.3|	16447	16448	35
gi|1001019338|gb|CP006916.3|	16448	16450	36
gi|1001019338|gb|CP006916.3|	16450	16451	35
gi|1001019338|gb|CP006916.3|	16451	16452	40
gi|1001019338|gb|CP006916.3|	16452	16453	39
gi|1001019338|gb|CP006916.3|	16453	16454	41
gi|1001019338|gb|CP006916.3|	16454	16455	49
gi|1001019338|gb|CP006916.3|	16455	16456	53
gi|1001019338|gb|CP006916.3|	16456	16457	54
gi|1001019338|gb|CP006916.3|	16457	16458	53
gi|1001019338|gb|CP006916.3|	16458	16459	51
gi|1001019338|gb|CP006916.3|	16459	16462	55
gi|1001019338|gb|CP006916.3|	16462	16464	56
gi|1001019338|gb|CP006916.3|	16464	16465	50
gi|1001019338|gb|CP006916.3|	16465	16466	49
gi|1001019338|gb|CP006916.3|	16466	16468	52
gi|1001019338|gb|CP006916.3|	16468	16469	50
gi|1001019338|gb|CP006916.3|	16469	16470	53
gi|1001019338|gb|CP006916.3|	16470	16471	51
gi|1001019338|gb|CP006916.3|	16471	16472	45
gi|1001019338|gb|CP006916.3|	16472	16473	39
gi|1001019338|gb|CP006916.3|	16473	16474	41
gi|1001019338|gb|CP006916.3|	16474	16475	43
gi|1001019338|gb|CP006916.3|	16475	16476	44
gi|1001019338|gb|CP006916.3|	16476	16477	39
gi|1001019338|gb|CP006916.3|	16477	16478	38
gi|1001019338|gb|CP006916.3|	16478	16479	40
gi|1001019338|gb|CP006916.3|	16479	16480	32
gi|1001019338|gb|CP006916.3|	16480	16481	33
gi|1001019338|gb|CP006916.3|	16481	16482	35
gi|1001019338|gb|CP006916.3|	16482	16483	40
gi|1001019338|gb|CP006916.3|	16483	16484	52
gi|1001019338|gb|CP006916.3|	16484	16485	48
gi|1001019338|gb|CP006916.3|	16485	16486	52
gi|1001019338|gb|CP006916.3|	16486	16487	58
gi|1001019338|gb|CP006916.3|	16487	16488	57
gi|1001019338|gb|CP006916.3|	16488	16491	58
gi|1001019338|gb|CP006916.3|	16491	16492	56
gi|1001019338|gb|CP006916.3|	16492	16493	64
gi|1001019338|gb|CP006916.3|	16493	16494	72
gi|1001019338|gb|CP006916.3|	16494	16495	69
gi|1001019338|gb|CP006916.3|	16495	16496	90
gi|1001019338|gb|CP006916.3|	16496	16497	98
gi|1001019338|gb|CP006916.3|	16497	16499	100
gi|1001019338|gb|CP006916.3|	16499	16500	97
gi|1001019338|gb|CP006916.3|	16500	16501	96
gi|1001019338|gb|CP006916.3|	16501	16503	102
gi|1001019338|gb|CP006916.3|	16503	16505	110
gi|1001019338|gb|CP006916.3|	16505	16506	109
gi|1001019338|gb|CP006916.3|	16506	16507	107
gi|1001019338|gb|CP006916.3|	16507	16508	111
gi|1001019338|gb|CP006916.3|	16508	16509	102
gi|1001019338|gb|CP006916.3|	16509	16510	111
gi|1001019338|gb|CP006916.3|	16510	16511	114
gi|1001019338|gb|CP006916.3|	16511	16512	109
gi|1001019338|gb|CP006916.3|	16512	16513	117
gi|1001019338|gb|CP006916.3|	16513	16514	120
gi|1001019338|gb|CP006916.3|	16514	16515	127
gi|1001019338|gb|CP006916.3|	16515	16516	128
gi|1001019338|gb|CP006916.3|	16516	16517	129
gi|1001019338|gb|CP006916.3|	16517	16518	126
gi|1001019338|gb|CP006916.3|	16518	16519	119
gi|1001019338|gb|CP006916.3|	16519	16520	121
gi|1001019338|gb|CP006916.3|	16520	16521	111
gi|1001019338|gb|CP006916.3|	16521	16522	105
gi|1001019338|gb|CP006916.3|	16522	16523	102
gi|1001019338|gb|CP006916.3|	16523	16525	99
gi|1001019338|gb|CP006916.3|	16525	16526	103
gi|1001019338|gb|CP006916.3|	16526	16527	97
gi|1001019338|gb|CP006916.3|	16527	16528	99
gi|1001019338|gb|CP006916.3|	16528	16530	90
gi|1001019338|gb|CP006916.3|	16530	16532	86
gi|1001019338|gb|CP006916.3|	16532	16533	78
gi|1001019338|gb|CP006916.3|	16533	16534	75
gi|1001019338|gb|CP006916.3|	16534	16535	66
gi|1001019338|gb|CP006916.3|	16535	16537	59
gi|1001019338|gb|CP006916.3|	16537	16538	51
gi|1001019338|gb|CP006916.3|	16538	16539	47
gi|1001019338|gb|CP006916.3|	16539	16540	44
gi|1001019338|gb|CP006916.3|	16540	16541	48
gi|1001019338|gb|CP006916.3|	16541	16542	49
gi|1001019338|gb|CP006916.3|	16542	16543	44
gi|1001019338|gb|CP006916.3|	16543	16545	43
gi|1001019338|gb|CP006916.3|	16545	16546	37
gi|1001019338|gb|CP006916.3|	16546	16547	44
gi|1001019338|gb|CP006916.3|	16547	16548	47
gi|1001019338|gb|CP006916.3|	16548	16549	48
gi|1001019338|gb|CP006916.3|	16549	16550	53
gi|1001019338|gb|CP006916.3|	16550	16551	55
gi|1001019338|gb|CP006916.3|	16551	16552	61
gi|1001019338|gb|CP006916.3|	16552	16553	60
gi|1001019338|gb|CP006916.3|	16553	16554	57
gi|1001019338|gb|CP006916.3|	16554	16556	61
gi|1001019338|gb|CP006916.3|	16556	16558	60
gi|1001019338|gb|CP006916.3|	16558	16561	64
gi|1001019338|gb|CP006916.3|	16561	16563	63
gi|1001019338|gb|CP006916.3|	16563	16564	65
gi|1001019338|gb|CP006916.3|	16564	16565	61
gi|1001019338|gb|CP006916.3|	16565	16566	56
gi|1001019338|gb|CP006916.3|	16566	16567	55
gi|1001019338|gb|CP006916.3|	16567	16568	57
gi|1001019338|gb|CP006916.3|	16568	16569	58
gi|1001019338|gb|CP006916.3|	16569	16570	55
gi|1001019338|gb|CP006916.3|	16570	16571	49
gi|1001019338|gb|CP006916.3|	16571	16572	46
gi|1001019338|gb|CP006916.3|	16572	16573	60
gi|1001019338|gb|CP006916.3|	16573	16574	59
gi|1001019338|gb|CP006916.3|	16574	16575	54
gi|1001019338|gb|CP006916.3|	16575	16576	48
gi|1001019338|gb|CP006916.3|	16576	16577	47
gi|1001019338|gb|CP006916.3|	16577	16579	48
gi|1001019338|gb|CP006916.3|	16579	16580	44
gi|1001019338|gb|CP006916.3|	16580	16581	46
gi|1001019338|gb|CP006916.3|	16581	16582	51
gi|1001019338|gb|CP006916.3|	16582	16583	52
gi|1001019338|gb|CP006916.3|	16583	16584	55
gi|1001019338|gb|CP006916.3|	16584	16585	57
gi|1001019338|gb|CP006916.3|	16585	16587	58
gi|1001019338|gb|CP006916.3|	16587	16588	60
gi|1001019338|gb|CP006916.3|	16588	16590	58
gi|1001019338|gb|CP006916.3|	16590	16591	61
gi|1001019338|gb|CP006916.3|	16591	16592	59
gi|1001019338|gb|CP006916.3|	16592	16593	57
gi|1001019338|gb|CP006916.3|	16593	16594	58
gi|1001019338|gb|CP006916.3|	16594	16596	59
gi|1001019338|gb|CP006916.3|	16596	16597	53
gi|1001019338|gb|CP006916.3|	16597	16599	38
gi|1001019338|gb|CP006916.3|	16599	16601	41
gi|1001019338|gb|CP006916.3|	16601	16602	42
gi|1001019338|gb|CP006916.3|	16602	16607	44
gi|1001019338|gb|CP006916.3|	16607	16608	49
gi|1001019338|gb|CP006916.3|	16608	16609	50
gi|1001019338|gb|CP006916.3|	16609	16610	54
gi|1001019338|gb|CP006916.3|	16610	16611	56
gi|1001019338|gb|CP006916.3|	16611	16612	61
gi|1001019338|gb|CP006916.3|	16612	16613	60
gi|1001019338|gb|CP006916.3|	16613	16614	63
gi|1001019338|gb|CP006916.3|	16614	16615	66
gi|1001019338|gb|CP006916.3|	16615	16617	69
gi|1001019338|gb|CP006916.3|	16617	16618	71
gi|1001019338|gb|CP006916.3|	16618	16619	69
gi|1001019338|gb|CP006916.3|	16619	16621	68
gi|1001019338|gb|CP006916.3|	16621	16622	70
gi|1001019338|gb|CP006916.3|	16622	16624	68
gi|1001019338|gb|CP006916.3|	16624	16626	65
gi|1001019338|gb|CP006916.3|	16626	16627	57
gi|1001019338|gb|CP006916.3|	16627	16628	53
gi|1001019338|gb|CP006916.3|	16628	16630	54
gi|1001019338|gb|CP006916.3|	16630	16631	52
gi|1001019338|gb|CP006916.3|	16631	16632	58
gi|1001019338|gb|CP006916.3|	16632	16633	52
gi|1001019338|gb|CP006916.3|	16633	16634	44
gi|1001019338|gb|CP006916.3|	16634	16635	39
gi|1001019338|gb|CP006916.3|	16635	16636	36
gi|1001019338|gb|CP006916.3|	16636	16638	32
gi|1001019338|gb|CP006916.3|	16638	16639	31
gi|1001019338|gb|CP006916.3|	16639	16640	30
gi|1001019338|gb|CP006916.3|	16640	16642	27
gi|1001019338|gb|CP006916.3|	16642	16643	30
gi|1001019338|gb|CP006916.3|	16643	16644	35
gi|1001019338|gb|CP006916.3|	16644	16645	48
gi|1001019338|gb|CP006916.3|	16645	16646	53
gi|1001019338|gb|CP006916.3|	16646	16647	55
gi|1001019338|gb|CP006916.3|	16647	16649	64
gi|1001019338|gb|CP006916.3|	16649	16650	71
gi|1001019338|gb|CP006916.3|	16650	16651	74
gi|1001019338|gb|CP006916.3|	16651	16653	75
gi|1001019338|gb|CP006916.3|	16653	16655	74
gi|1001019338|gb|CP006916.3|	16655	16656	77
gi|1001019338|gb|CP006916.3|	16656	16657	75
gi|1001019338|gb|CP006916.3|	16657	16658	76
gi|1001019338|gb|CP006916.3|	16658	16659	79
gi|1001019338|gb|CP006916.3|	16659	16660	78
gi|1001019338|gb|CP006916.3|	16660	16661	79
gi|1001019338|gb|CP006916.3|	16661	16662	78
gi|1001019338|gb|CP006916.3|	16662	16664	82
gi|1001019338|gb|CP006916.3|	16664	16665	80
gi|1001019338|gb|CP006916.3|	16665	16666	79
gi|1001019338|gb|CP006916.3|	16666	16667	84
gi|1001019338|gb|CP006916.3|	16667	16668	82
gi|1001019338|gb|CP006916.3|	16668	16669	77
gi|1001019338|gb|CP006916.3|	16669	16671	67
gi|1001019338|gb|CP006916.3|	16671	16672	64
gi|1001019338|gb|CP006916.3|	16672	16674	57
gi|1001019338|gb|CP006916.3|	16674	16675	50
gi|1001019338|gb|CP006916.3|	16675	16677	47
gi|1001019338|gb|CP006916.3|	16677	16678	53
gi|1001019338|gb|CP006916.3|	16678	16680	65
gi|1001019338|gb|CP006916.3|	16680	16681	77
gi|1001019338|gb|CP006916.3|	16681	16682	69
gi|1001019338|gb|CP006916.3|	16682	16683	67
gi|1001019338|gb|CP006916.3|	16683	16684	64
gi|1001019338|gb|CP006916.3|	16684	16685	66
gi|1001019338|gb|CP006916.3|	16685	16687	65
gi|1001019338|gb|CP006916.3|	16687	16688	62
gi|1001019338|gb|CP006916.3|	16688	16689	60
gi|1001019338|gb|CP006916.3|	16689	16690	65
gi|1001019338|gb|CP006916.3|	16690	16691	67
gi|1001019338|gb|CP006916.3|	16691	16692	64
gi|1001019338|gb|CP006916.3|	16692	16693	74
gi|1001019338|gb|CP006916.3|	16693	16694	78
gi|1001019338|gb|CP006916.3|	16694	16695	75
gi|1001019338|gb|CP006916.3|	16695	16696	70
gi|1001019338|gb|CP006916.3|	16696	16697	69
gi|1001019338|gb|CP006916.3|	16697	16699	67
gi|1001019338|gb|CP006916.3|	16699	16701	68
gi|1001019338|gb|CP006916.3|	16701	16702	67
gi|1001019338|gb|CP006916.3|	16702	16703	63
gi|1001019338|gb|CP006916.3|	16703	16705	51
gi|1001019338|gb|CP006916.3|	16705	16706	36
gi|1001019338|gb|CP006916.3|	16706	16710	35
gi|1001019338|gb|CP006916.3|	16710	16711	36
gi|1001019338|gb|CP006916.3|	16711	16712	37
gi|1001019338|gb|CP006916.3|	16712	16713	40
gi|1001019338|gb|CP006916.3|	16713	16714	41
gi|1001019338|gb|CP006916.3|	16714	16715	38
gi|1001019338|gb|CP006916.3|	16715	16716	34
gi|1001019338|gb|CP006916.3|	16716	16717	48
gi|1001019338|gb|CP006916.3|	16717	16719	37
gi|1001019338|gb|CP006916.3|	16719	16721	46
gi|1001019338|gb|CP006916.3|	16721	16727	50
gi|1001019338|gb|CP006916.3|	16727	16733	52
gi|1001019338|gb|CP006916.3|	16733	16734	58
gi|1001019338|gb|CP006916.3|	16734	16735	61
gi|1001019338|gb|CP006916.3|	16735	16736	64
gi|1001019338|gb|CP006916.3|	16736	16737	83
gi|1001019338|gb|CP006916.3|	16737	16738	79
gi|1001019338|gb|CP006916.3|	16738	16739	86
gi|1001019338|gb|CP006916.3|	16739	16740	85
gi|1001019338|gb|CP006916.3|	16740	16741	87
gi|1001019338|gb|CP006916.3|	16741	16742	71
gi|1001019338|gb|CP006916.3|	16742	16743	69
gi|1001019338|gb|CP006916.3|	16743	16744	65
gi|1001019338|gb|CP006916.3|	16744	16745	57
gi|1001019338|gb|CP006916.3|	16745	16746	61
gi|1001019338|gb|CP006916.3|	16746	16747	63
gi|1001019338|gb|CP006916.3|	16747	16748	82
gi|1001019338|gb|CP006916.3|	16748	16749	86
gi|1001019338|gb|CP006916.3|	16749	16750	85
gi|1001019338|gb|CP006916.3|	16750	16751	88
gi|1001019338|gb|CP006916.3|	16751	16752	92
gi|1001019338|gb|CP006916.3|	16752	16753	94
gi|1001019338|gb|CP006916.3|	16753	16754	97
gi|1001019338|gb|CP006916.3|	16754	16755	117
gi|1001019338|gb|CP006916.3|	16755	16756	118
gi|1001019338|gb|CP006916.3|	16756	16758	122
gi|1001019338|gb|CP006916.3|	16758	16759	116
gi|1001019338|gb|CP006916.3|	16759	16760	114
gi|1001019338|gb|CP006916.3|	16760	16761	115
gi|1001019338|gb|CP006916.3|	16761	16762	104
gi|1001019338|gb|CP006916.3|	16762	16763	108
gi|1001019338|gb|CP006916.3|	16763	16764	100
gi|1001019338|gb|CP006916.3|	16764	16766	99
gi|1001019338|gb|CP006916.3|	16766	16770	102
gi|1001019338|gb|CP006916.3|	16770	16771	98
gi|1001019338|gb|CP006916.3|	16771	16772	93
gi|1001019338|gb|CP006916.3|	16772	16773	74
gi|1001019338|gb|CP006916.3|	16773	16774	70
gi|1001019338|gb|CP006916.3|	16774	16775	72
gi|1001019338|gb|CP006916.3|	16775	16776	70
gi|1001019338|gb|CP006916.3|	16776	16777	71
gi|1001019338|gb|CP006916.3|	16777	16778	67
gi|1001019338|gb|CP006916.3|	16778	16779	77
gi|1001019338|gb|CP006916.3|	16779	16780	57
gi|1001019338|gb|CP006916.3|	16780	16781	56
gi|1001019338|gb|CP006916.3|	16781	16784	53
gi|1001019338|gb|CP006916.3|	16784	16785	51
gi|1001019338|gb|CP006916.3|	16785	16786	46
gi|1001019338|gb|CP006916.3|	16786	16787	39
gi|1001019338|gb|CP006916.3|	16787	16789	34
gi|1001019338|gb|CP006916.3|	16789	16790	37
gi|1001019338|gb|CP006916.3|	16790	16791	35
gi|1001019338|gb|CP006916.3|	16791	16792	32
gi|1001019338|gb|CP006916.3|	16792	16794	40
gi|1001019338|gb|CP006916.3|	16794	16796	41
gi|1001019338|gb|CP006916.3|	16796	16799	40
gi|1001019338|gb|CP006916.3|	16799	16800	39
gi|1001019338|gb|CP006916.3|	16800	16801	46
gi|1001019338|gb|CP006916.3|	16801	16802	41
gi|1001019338|gb|CP006916.3|	16802	16803	40
gi|1001019338|gb|CP006916.3|	16803	16804	27
gi|1001019338|gb|CP006916.3|	16804	16805	34
gi|1001019338|gb|CP006916.3|	16805	16806	37
gi|1001019338|gb|CP006916.3|	16806	16810	36
gi|1001019338|gb|CP006916.3|	16810	16811	38
gi|1001019338|gb|CP006916.3|	16811	16812	36
gi|1001019338|gb|CP006916.3|	16812	16814	37
gi|1001019338|gb|CP006916.3|	16814	16817	41
gi|1001019338|gb|CP006916.3|	16817	16819	42
gi|1001019338|gb|CP006916.3|	16819	16821	40
gi|1001019338|gb|CP006916.3|	16821	16824	42
gi|1001019338|gb|CP006916.3|	16824	16825	41
gi|1001019338|gb|CP006916.3|	16825	16827	33
gi|1001019338|gb|CP006916.3|	16827	16829	32
gi|1001019338|gb|CP006916.3|	16829	16830	25
gi|1001019338|gb|CP006916.3|	16830	16833	24
gi|1001019338|gb|CP006916.3|	16833	16835	33
gi|1001019338|gb|CP006916.3|	16835	16837	31
gi|1001019338|gb|CP006916.3|	16837	16838	30
gi|1001019338|gb|CP006916.3|	16838	16839	31
gi|1001019338|gb|CP006916.3|	16839	16841	24
gi|1001019338|gb|CP006916.3|	16841	16842	25
gi|1001019338|gb|CP006916.3|	16842	16844	18
gi|1001019338|gb|CP006916.3|	16844	16845	22
gi|1001019338|gb|CP006916.3|	16845	16847	23
gi|1001019338|gb|CP006916.3|	16847	16848	26
gi|1001019338|gb|CP006916.3|	16848	16849	27
gi|1001019338|gb|CP006916.3|	16849	16851	29
gi|1001019338|gb|CP006916.3|	16851	16853	30
gi|1001019338|gb|CP006916.3|	16853	16855	31
gi|1001019338|gb|CP006916.3|	16855	16858	29
gi|1001019338|gb|CP006916.3|	16858	16859	25
gi|1001019338|gb|CP006916.3|	16859	16863	27
gi|1001019338|gb|CP006916.3|	16863	16864	29
gi|1001019338|gb|CP006916.3|	16864	16867	30
gi|1001019338|gb|CP006916.3|	16867	16868	29
gi|1001019338|gb|CP006916.3|	16868	16869	30
gi|1001019338|gb|CP006916.3|	16869	16870	31
gi|1001019338|gb|CP006916.3|	16870	16871	32
gi|1001019338|gb|CP006916.3|	16871	16872	33
gi|1001019338|gb|CP006916.3|	16872	16873	30
gi|1001019338|gb|CP006916.3|	16873	16874	33
gi|1001019338|gb|CP006916.3|	16874	16876	35
gi|1001019338|gb|CP006916.3|	16876	16877	34
gi|1001019338|gb|CP006916.3|	16877	16878	35
gi|1001019338|gb|CP006916.3|	16878	16880	34
gi|1001019338|gb|CP006916.3|	16880	16883	37
gi|1001019338|gb|CP006916.3|	16883	16884	33
gi|1001019338|gb|CP006916.3|	16884	16886	32
gi|1001019338|gb|CP006916.3|	16886	16887	33
gi|1001019338|gb|CP006916.3|	16887	16888	36
gi|1001019338|gb|CP006916.3|	16888	16890	33
gi|1001019338|gb|CP006916.3|	16890	16891	35
gi|1001019338|gb|CP006916.3|	16891	16893	34
gi|1001019338|gb|CP006916.3|	16893	16894	33
gi|1001019338|gb|CP006916.3|	16894	16895	28
gi|1001019338|gb|CP006916.3|	16895	16897	29
gi|1001019338|gb|CP006916.3|	16897	16898	31
gi|1001019338|gb|CP006916.3|	16898	16899	30
gi|1001019338|gb|CP006916.3|	16899	16900	27
gi|1001019338|gb|CP006916.3|	16900	16901	28
gi|1001019338|gb|CP006916.3|	16901	16902	31
gi|1001019338|gb|CP006916.3|	16902	16903	30
gi|1001019338|gb|CP006916.3|	16903	16904	31
gi|1001019338|gb|CP006916.3|	16904	16905	34
gi|1001019338|gb|CP006916.3|	16905	16906	31
gi|1001019338|gb|CP006916.3|	16906	16907	34
gi|1001019338|gb|CP006916.3|	16907	16908	35
gi|1001019338|gb|CP006916.3|	16908	16909	34
gi|1001019338|gb|CP006916.3|	16909	16911	32
gi|1001019338|gb|CP006916.3|	16911	16912	31
gi|1001019338|gb|CP006916.3|	16912	16913	29
gi|1001019338|gb|CP006916.3|	16913	16914	31
gi|1001019338|gb|CP006916.3|	16914	16916	32
gi|1001019338|gb|CP006916.3|	16916	16917	42
gi|1001019338|gb|CP006916.3|	16917	16920	41
gi|1001019338|gb|CP006916.3|	16920	16921	38
gi|1001019338|gb|CP006916.3|	16921	16923	37
gi|1001019338|gb|CP006916.3|	16923	16926	34
gi|1001019338|gb|CP006916.3|	16926	16928	31
gi|1001019338|gb|CP006916.3|	16928	16929	32
gi|1001019338|gb|CP006916.3|	16929	16930	29
gi|1001019338|gb|CP006916.3|	16930	16932	33
gi|1001019338|gb|CP006916.3|	16932	16933	37
gi|1001019338|gb|CP006916.3|	16933	16936	39
gi|1001019338|gb|CP006916.3|	16936	16937	43
gi|1001019338|gb|CP006916.3|	16937	16939	42
gi|1001019338|gb|CP006916.3|	16939	16940	44
gi|1001019338|gb|CP006916.3|	16940	16942	49
[truncated: 383,107 more rows]
