# Supplementary material for: Data on translatome analysis of Mycoplasma gallisepticum
Source: Data Brief. 2016 Sep 7;9:422–4. doi: 10.1016/j.dib.2016.08.056 (PMC5037205; doi:10.1016/j.dib.2016.08.056)
Supplement: Supplementary material [file mmc1.zip › Supplementary material 1/Myc_Heat_stress2_pos.bedgraph]

gi|1001019338|gb|CP006916.3|	0	18	0
gi|1001019338|gb|CP006916.3|	18	43	3
gi|1001019338|gb|CP006916.3|	43	109	0
gi|1001019338|gb|CP006916.3|	109	134	1
gi|1001019338|gb|CP006916.3|	134	200	0
gi|1001019338|gb|CP006916.3|	200	225	2
gi|1001019338|gb|CP006916.3|	225	289	0
gi|1001019338|gb|CP006916.3|	289	294	5
gi|1001019338|gb|CP006916.3|	294	298	10
gi|1001019338|gb|CP006916.3|	298	313	11
gi|1001019338|gb|CP006916.3|	313	314	12
gi|1001019338|gb|CP006916.3|	314	319	7
gi|1001019338|gb|CP006916.3|	319	323	2
gi|1001019338|gb|CP006916.3|	323	331	1
gi|1001019338|gb|CP006916.3|	331	338	7
gi|1001019338|gb|CP006916.3|	338	356	6
gi|1001019338|gb|CP006916.3|	356	620	0
gi|1001019338|gb|CP006916.3|	620	645	2
gi|1001019338|gb|CP006916.3|	645	939	0
gi|1001019338|gb|CP006916.3|	939	964	1
gi|1001019338|gb|CP006916.3|	964	979	0
gi|1001019338|gb|CP006916.3|	979	1004	2
gi|1001019338|gb|CP006916.3|	1004	1035	0
gi|1001019338|gb|CP006916.3|	1035	1060	4
gi|1001019338|gb|CP006916.3|	1060	1196	0
gi|1001019338|gb|CP006916.3|	1196	1213	1
gi|1001019338|gb|CP006916.3|	1213	1215	2
gi|1001019338|gb|CP006916.3|	1215	1221	3
gi|1001019338|gb|CP006916.3|	1221	1238	2
gi|1001019338|gb|CP006916.3|	1238	1240	1
gi|1001019338|gb|CP006916.3|	1240	1275	0
gi|1001019338|gb|CP006916.3|	1275	1288	1
gi|1001019338|gb|CP006916.3|	1288	1300	2
gi|1001019338|gb|CP006916.3|	1300	1313	1
gi|1001019338|gb|CP006916.3|	1313	1516	0
gi|1001019338|gb|CP006916.3|	1516	1525	2
gi|1001019338|gb|CP006916.3|	1525	1541	5
gi|1001019338|gb|CP006916.3|	1541	1550	3
gi|1001019338|gb|CP006916.3|	1550	1562	0
gi|1001019338|gb|CP006916.3|	1562	1573	2
gi|1001019338|gb|CP006916.3|	1573	1587	3
gi|1001019338|gb|CP006916.3|	1587	1598	1
gi|1001019338|gb|CP006916.3|	1598	1607	0
gi|1001019338|gb|CP006916.3|	1607	1625	2
gi|1001019338|gb|CP006916.3|	1625	1632	3
gi|1001019338|gb|CP006916.3|	1632	1643	1
gi|1001019338|gb|CP006916.3|	1643	1650	6
gi|1001019338|gb|CP006916.3|	1650	1668	5
gi|1001019338|gb|CP006916.3|	1668	1678	0
gi|1001019338|gb|CP006916.3|	1678	1703	2
gi|1001019338|gb|CP006916.3|	1703	1741	0
gi|1001019338|gb|CP006916.3|	1741	1766	2
gi|1001019338|gb|CP006916.3|	1766	1879	0
gi|1001019338|gb|CP006916.3|	1879	1881	1
gi|1001019338|gb|CP006916.3|	1881	1882	3
gi|1001019338|gb|CP006916.3|	1882	1883	6
gi|1001019338|gb|CP006916.3|	1883	1888	8
gi|1001019338|gb|CP006916.3|	1888	1892	10
gi|1001019338|gb|CP006916.3|	1892	1893	11
gi|1001019338|gb|CP006916.3|	1893	1895	12
gi|1001019338|gb|CP006916.3|	1895	1896	13
gi|1001019338|gb|CP006916.3|	1896	1897	15
gi|1001019338|gb|CP006916.3|	1897	1899	19
gi|1001019338|gb|CP006916.3|	1899	1902	20
gi|1001019338|gb|CP006916.3|	1902	1904	21
gi|1001019338|gb|CP006916.3|	1904	1905	20
gi|1001019338|gb|CP006916.3|	1905	1906	21
gi|1001019338|gb|CP006916.3|	1906	1907	19
gi|1001019338|gb|CP006916.3|	1907	1908	16
gi|1001019338|gb|CP006916.3|	1908	1913	14
gi|1001019338|gb|CP006916.3|	1913	1917	12
gi|1001019338|gb|CP006916.3|	1917	1918	11
gi|1001019338|gb|CP006916.3|	1918	1919	10
gi|1001019338|gb|CP006916.3|	1919	1920	11
gi|1001019338|gb|CP006916.3|	1920	1921	10
gi|1001019338|gb|CP006916.3|	1921	1922	8
gi|1001019338|gb|CP006916.3|	1922	1924	5
gi|1001019338|gb|CP006916.3|	1924	1927	4
gi|1001019338|gb|CP006916.3|	1927	1930	3
gi|1001019338|gb|CP006916.3|	1930	1931	2
gi|1001019338|gb|CP006916.3|	1931	1933	8
gi|1001019338|gb|CP006916.3|	1933	1937	9
gi|1001019338|gb|CP006916.3|	1937	1939	10
gi|1001019338|gb|CP006916.3|	1939	1940	13
gi|1001019338|gb|CP006916.3|	1940	1941	15
gi|1001019338|gb|CP006916.3|	1941	1944	16
gi|1001019338|gb|CP006916.3|	1944	1946	15
gi|1001019338|gb|CP006916.3|	1946	1947	17
gi|1001019338|gb|CP006916.3|	1947	1948	16
gi|1001019338|gb|CP006916.3|	1948	1949	19
gi|1001019338|gb|CP006916.3|	1949	1950	20
gi|1001019338|gb|CP006916.3|	1950	1954	21
gi|1001019338|gb|CP006916.3|	1954	1955	23
gi|1001019338|gb|CP006916.3|	1955	1956	25
gi|1001019338|gb|CP006916.3|	1956	1957	19
gi|1001019338|gb|CP006916.3|	1957	1958	21
gi|1001019338|gb|CP006916.3|	1958	1960	23
gi|1001019338|gb|CP006916.3|	1960	1964	25
gi|1001019338|gb|CP006916.3|	1964	1965	22
gi|1001019338|gb|CP006916.3|	1965	1966	20
gi|1001019338|gb|CP006916.3|	1966	1968	19
gi|1001019338|gb|CP006916.3|	1968	1970	20
gi|1001019338|gb|CP006916.3|	1970	1971	21
gi|1001019338|gb|CP006916.3|	1971	1973	20
gi|1001019338|gb|CP006916.3|	1973	1974	17
gi|1001019338|gb|CP006916.3|	1974	1975	16
gi|1001019338|gb|CP006916.3|	1975	1979	15
gi|1001019338|gb|CP006916.3|	1979	1980	13
gi|1001019338|gb|CP006916.3|	1980	1981	11
gi|1001019338|gb|CP006916.3|	1981	1982	12
gi|1001019338|gb|CP006916.3|	1982	1983	13
gi|1001019338|gb|CP006916.3|	1983	1985	12
gi|1001019338|gb|CP006916.3|	1985	1986	13
gi|1001019338|gb|CP006916.3|	1986	1987	14
gi|1001019338|gb|CP006916.3|	1987	1988	13
gi|1001019338|gb|CP006916.3|	1988	1989	16
gi|1001019338|gb|CP006916.3|	1989	1992	19
gi|1001019338|gb|CP006916.3|	1992	1995	20
gi|1001019338|gb|CP006916.3|	1995	1997	19
gi|1001019338|gb|CP006916.3|	1997	2000	22
gi|1001019338|gb|CP006916.3|	2000	2004	24
gi|1001019338|gb|CP006916.3|	2004	2006	28
gi|1001019338|gb|CP006916.3|	2006	2007	29
gi|1001019338|gb|CP006916.3|	2007	2008	26
gi|1001019338|gb|CP006916.3|	2008	2010	25
gi|1001019338|gb|CP006916.3|	2010	2011	22
gi|1001019338|gb|CP006916.3|	2011	2013	26
gi|1001019338|gb|CP006916.3|	2013	2016	25
gi|1001019338|gb|CP006916.3|	2016	2017	28
gi|1001019338|gb|CP006916.3|	2017	2018	34
gi|1001019338|gb|CP006916.3|	2018	2019	33
gi|1001019338|gb|CP006916.3|	2019	2021	35
gi|1001019338|gb|CP006916.3|	2021	2022	34
gi|1001019338|gb|CP006916.3|	2022	2024	32
gi|1001019338|gb|CP006916.3|	2024	2025	36
gi|1001019338|gb|CP006916.3|	2025	2026	34
gi|1001019338|gb|CP006916.3|	2026	2029	37
gi|1001019338|gb|CP006916.3|	2029	2031	33
gi|1001019338|gb|CP006916.3|	2031	2032	31
gi|1001019338|gb|CP006916.3|	2032	2033	38
gi|1001019338|gb|CP006916.3|	2033	2036	39
gi|1001019338|gb|CP006916.3|	2036	2038	34
gi|1001019338|gb|CP006916.3|	2038	2039	32
gi|1001019338|gb|CP006916.3|	2039	2041	31
gi|1001019338|gb|CP006916.3|	2041	2042	28
gi|1001019338|gb|CP006916.3|	2042	2044	22
gi|1001019338|gb|CP006916.3|	2044	2046	20
gi|1001019338|gb|CP006916.3|	2046	2047	22
gi|1001019338|gb|CP006916.3|	2047	2048	23
gi|1001019338|gb|CP006916.3|	2048	2050	24
gi|1001019338|gb|CP006916.3|	2050	2051	30
gi|1001019338|gb|CP006916.3|	2051	2052	28
gi|1001019338|gb|CP006916.3|	2052	2053	30
gi|1001019338|gb|CP006916.3|	2053	2057	31
gi|1001019338|gb|CP006916.3|	2057	2058	24
gi|1001019338|gb|CP006916.3|	2058	2064	22
gi|1001019338|gb|CP006916.3|	2064	2067	20
gi|1001019338|gb|CP006916.3|	2067	2071	19
gi|1001019338|gb|CP006916.3|	2071	2072	17
gi|1001019338|gb|CP006916.3|	2072	2073	15
gi|1001019338|gb|CP006916.3|	2073	2074	14
gi|1001019338|gb|CP006916.3|	2074	2075	10
gi|1001019338|gb|CP006916.3|	2075	2076	6
gi|1001019338|gb|CP006916.3|	2076	2077	5
gi|1001019338|gb|CP006916.3|	2077	2078	3
gi|1001019338|gb|CP006916.3|	2078	2080	2
gi|1001019338|gb|CP006916.3|	2080	2085	5
gi|1001019338|gb|CP006916.3|	2085	2086	9
gi|1001019338|gb|CP006916.3|	2086	2087	12
gi|1001019338|gb|CP006916.3|	2087	2093	19
gi|1001019338|gb|CP006916.3|	2093	2094	20
gi|1001019338|gb|CP006916.3|	2094	2095	25
gi|1001019338|gb|CP006916.3|	2095	2096	31
gi|1001019338|gb|CP006916.3|	2096	2099	36
gi|1001019338|gb|CP006916.3|	2099	2100	39
gi|1001019338|gb|CP006916.3|	2100	2102	37
gi|1001019338|gb|CP006916.3|	2102	2103	48
gi|1001019338|gb|CP006916.3|	2103	2105	51
gi|1001019338|gb|CP006916.3|	2105	2108	48
gi|1001019338|gb|CP006916.3|	2108	2111	52
gi|1001019338|gb|CP006916.3|	2111	2112	49
gi|1001019338|gb|CP006916.3|	2112	2117	46
gi|1001019338|gb|CP006916.3|	2117	2118	54
gi|1001019338|gb|CP006916.3|	2118	2119	53
gi|1001019338|gb|CP006916.3|	2119	2120	49
gi|1001019338|gb|CP006916.3|	2120	2121	44
gi|1001019338|gb|CP006916.3|	2121	2124	39
gi|1001019338|gb|CP006916.3|	2124	2126	36
gi|1001019338|gb|CP006916.3|	2126	2127	37
gi|1001019338|gb|CP006916.3|	2127	2128	27
gi|1001019338|gb|CP006916.3|	2128	2129	24
gi|1001019338|gb|CP006916.3|	2129	2130	28
gi|1001019338|gb|CP006916.3|	2130	2133	31
gi|1001019338|gb|CP006916.3|	2133	2135	27
gi|1001019338|gb|CP006916.3|	2135	2136	24
gi|1001019338|gb|CP006916.3|	2136	2137	25
gi|1001019338|gb|CP006916.3|	2137	2138	21
gi|1001019338|gb|CP006916.3|	2138	2141	24
gi|1001019338|gb|CP006916.3|	2141	2142	27
gi|1001019338|gb|CP006916.3|	2142	2143	19
gi|1001019338|gb|CP006916.3|	2143	2144	22
gi|1001019338|gb|CP006916.3|	2144	2145	21
gi|1001019338|gb|CP006916.3|	2145	2147	20
gi|1001019338|gb|CP006916.3|	2147	2148	21
gi|1001019338|gb|CP006916.3|	2148	2150	24
gi|1001019338|gb|CP006916.3|	2150	2151	28
gi|1001019338|gb|CP006916.3|	2151	2152	27
gi|1001019338|gb|CP006916.3|	2152	2153	26
gi|1001019338|gb|CP006916.3|	2153	2154	29
gi|1001019338|gb|CP006916.3|	2154	2155	27
gi|1001019338|gb|CP006916.3|	2155	2156	28
gi|1001019338|gb|CP006916.3|	2156	2157	46
gi|1001019338|gb|CP006916.3|	2157	2158	52
gi|1001019338|gb|CP006916.3|	2158	2160	53
gi|1001019338|gb|CP006916.3|	2160	2162	52
gi|1001019338|gb|CP006916.3|	2162	2163	55
gi|1001019338|gb|CP006916.3|	2163	2164	57
gi|1001019338|gb|CP006916.3|	2164	2166	59
gi|1001019338|gb|CP006916.3|	2166	2167	56
gi|1001019338|gb|CP006916.3|	2167	2168	57
gi|1001019338|gb|CP006916.3|	2168	2171	55
gi|1001019338|gb|CP006916.3|	2171	2172	56
gi|1001019338|gb|CP006916.3|	2172	2173	55
gi|1001019338|gb|CP006916.3|	2173	2175	52
gi|1001019338|gb|CP006916.3|	2175	2176	48
gi|1001019338|gb|CP006916.3|	2176	2177	52
gi|1001019338|gb|CP006916.3|	2177	2178	61
gi|1001019338|gb|CP006916.3|	2178	2179	58
gi|1001019338|gb|CP006916.3|	2179	2180	56
gi|1001019338|gb|CP006916.3|	2180	2181	52
gi|1001019338|gb|CP006916.3|	2181	2183	37
gi|1001019338|gb|CP006916.3|	2183	2184	42
gi|1001019338|gb|CP006916.3|	2184	2186	44
gi|1001019338|gb|CP006916.3|	2186	2187	46
gi|1001019338|gb|CP006916.3|	2187	2188	43
gi|1001019338|gb|CP006916.3|	2188	2189	38
gi|1001019338|gb|CP006916.3|	2189	2190	40
gi|1001019338|gb|CP006916.3|	2190	2191	42
gi|1001019338|gb|CP006916.3|	2191	2192	45
gi|1001019338|gb|CP006916.3|	2192	2193	44
gi|1001019338|gb|CP006916.3|	2193	2194	43
gi|1001019338|gb|CP006916.3|	2194	2196	45
gi|1001019338|gb|CP006916.3|	2196	2201	46
gi|1001019338|gb|CP006916.3|	2201	2202	42
gi|1001019338|gb|CP006916.3|	2202	2204	41
gi|1001019338|gb|CP006916.3|	2204	2205	43
gi|1001019338|gb|CP006916.3|	2205	2206	46
gi|1001019338|gb|CP006916.3|	2206	2207	43
gi|1001019338|gb|CP006916.3|	2207	2208	37
gi|1001019338|gb|CP006916.3|	2208	2209	31
gi|1001019338|gb|CP006916.3|	2209	2211	29
gi|1001019338|gb|CP006916.3|	2211	2214	26
gi|1001019338|gb|CP006916.3|	2214	2215	22
gi|1001019338|gb|CP006916.3|	2215	2216	20
gi|1001019338|gb|CP006916.3|	2216	2217	19
gi|1001019338|gb|CP006916.3|	2217	2219	20
gi|1001019338|gb|CP006916.3|	2219	2221	18
gi|1001019338|gb|CP006916.3|	2221	2222	16
gi|1001019338|gb|CP006916.3|	2222	2227	18
gi|1001019338|gb|CP006916.3|	2227	2228	10
gi|1001019338|gb|CP006916.3|	2228	2229	11
gi|1001019338|gb|CP006916.3|	2229	2230	9
gi|1001019338|gb|CP006916.3|	2230	2234	6
gi|1001019338|gb|CP006916.3|	2234	2235	9
gi|1001019338|gb|CP006916.3|	2235	2241	12
gi|1001019338|gb|CP006916.3|	2241	2242	10
gi|1001019338|gb|CP006916.3|	2242	2244	9
gi|1001019338|gb|CP006916.3|	2244	2247	12
gi|1001019338|gb|CP006916.3|	2247	2252	13
gi|1001019338|gb|CP006916.3|	2252	2254	14
gi|1001019338|gb|CP006916.3|	2254	2259	17
gi|1001019338|gb|CP006916.3|	2259	2260	14
gi|1001019338|gb|CP006916.3|	2260	2262	11
gi|1001019338|gb|CP006916.3|	2262	2267	13
gi|1001019338|gb|CP006916.3|	2267	2269	17
gi|1001019338|gb|CP006916.3|	2269	2273	16
gi|1001019338|gb|CP006916.3|	2273	2275	18
gi|1001019338|gb|CP006916.3|	2275	2276	23
gi|1001019338|gb|CP006916.3|	2276	2277	26
gi|1001019338|gb|CP006916.3|	2277	2278	29
gi|1001019338|gb|CP006916.3|	2278	2279	28
gi|1001019338|gb|CP006916.3|	2279	2280	25
gi|1001019338|gb|CP006916.3|	2280	2282	27
gi|1001019338|gb|CP006916.3|	2282	2286	32
gi|1001019338|gb|CP006916.3|	2286	2287	33
gi|1001019338|gb|CP006916.3|	2287	2288	31
gi|1001019338|gb|CP006916.3|	2288	2292	32
gi|1001019338|gb|CP006916.3|	2292	2294	28
gi|1001019338|gb|CP006916.3|	2294	2295	27
gi|1001019338|gb|CP006916.3|	2295	2297	28
gi|1001019338|gb|CP006916.3|	2297	2298	27
gi|1001019338|gb|CP006916.3|	2298	2300	25
gi|1001019338|gb|CP006916.3|	2300	2301	20
gi|1001019338|gb|CP006916.3|	2301	2302	17
gi|1001019338|gb|CP006916.3|	2302	2303	13
gi|1001019338|gb|CP006916.3|	2303	2305	15
gi|1001019338|gb|CP006916.3|	2305	2307	13
gi|1001019338|gb|CP006916.3|	2307	2311	8
gi|1001019338|gb|CP006916.3|	2311	2312	9
gi|1001019338|gb|CP006916.3|	2312	2313	13
gi|1001019338|gb|CP006916.3|	2313	2314	12
gi|1001019338|gb|CP006916.3|	2314	2318	14
gi|1001019338|gb|CP006916.3|	2318	2319	16
gi|1001019338|gb|CP006916.3|	2319	2320	20
gi|1001019338|gb|CP006916.3|	2320	2322	19
gi|1001019338|gb|CP006916.3|	2322	2325	17
gi|1001019338|gb|CP006916.3|	2325	2326	21
gi|1001019338|gb|CP006916.3|	2326	2327	25
gi|1001019338|gb|CP006916.3|	2327	2328	26
gi|1001019338|gb|CP006916.3|	2328	2331	24
gi|1001019338|gb|CP006916.3|	2331	2332	26
gi|1001019338|gb|CP006916.3|	2332	2333	36
gi|1001019338|gb|CP006916.3|	2333	2334	42
gi|1001019338|gb|CP006916.3|	2334	2335	45
gi|1001019338|gb|CP006916.3|	2335	2336	49
gi|1001019338|gb|CP006916.3|	2336	2337	55
gi|1001019338|gb|CP006916.3|	2337	2338	56
gi|1001019338|gb|CP006916.3|	2338	2339	60
gi|1001019338|gb|CP006916.3|	2339	2342	58
gi|1001019338|gb|CP006916.3|	2342	2343	61
gi|1001019338|gb|CP006916.3|	2343	2344	59
gi|1001019338|gb|CP006916.3|	2344	2346	54
gi|1001019338|gb|CP006916.3|	2346	2350	55
gi|1001019338|gb|CP006916.3|	2350	2351	51
gi|1001019338|gb|CP006916.3|	2351	2352	48
gi|1001019338|gb|CP006916.3|	2352	2355	47
gi|1001019338|gb|CP006916.3|	2355	2356	51
gi|1001019338|gb|CP006916.3|	2356	2357	49
gi|1001019338|gb|CP006916.3|	2357	2358	39
gi|1001019338|gb|CP006916.3|	2358	2359	34
gi|1001019338|gb|CP006916.3|	2359	2360	31
gi|1001019338|gb|CP006916.3|	2360	2361	27
gi|1001019338|gb|CP006916.3|	2361	2362	19
gi|1001019338|gb|CP006916.3|	2362	2363	16
gi|1001019338|gb|CP006916.3|	2363	2366	12
gi|1001019338|gb|CP006916.3|	2366	2367	14
gi|1001019338|gb|CP006916.3|	2367	2368	13
gi|1001019338|gb|CP006916.3|	2368	2371	14
gi|1001019338|gb|CP006916.3|	2371	2376	13
gi|1001019338|gb|CP006916.3|	2376	2379	12
gi|1001019338|gb|CP006916.3|	2379	2380	13
gi|1001019338|gb|CP006916.3|	2380	2383	9
gi|1001019338|gb|CP006916.3|	2383	2387	8
gi|1001019338|gb|CP006916.3|	2387	2391	6
gi|1001019338|gb|CP006916.3|	2391	2392	4
gi|1001019338|gb|CP006916.3|	2392	2393	3
gi|1001019338|gb|CP006916.3|	2393	2394	9
gi|1001019338|gb|CP006916.3|	2394	2395	12
gi|1001019338|gb|CP006916.3|	2395	2397	16
gi|1001019338|gb|CP006916.3|	2397	2399	17
gi|1001019338|gb|CP006916.3|	2399	2400	21
gi|1001019338|gb|CP006916.3|	2400	2404	28
gi|1001019338|gb|CP006916.3|	2404	2407	27
gi|1001019338|gb|CP006916.3|	2407	2409	28
gi|1001019338|gb|CP006916.3|	2409	2414	32
gi|1001019338|gb|CP006916.3|	2414	2415	33
gi|1001019338|gb|CP006916.3|	2415	2416	35
gi|1001019338|gb|CP006916.3|	2416	2418	38
gi|1001019338|gb|CP006916.3|	2418	2419	31
gi|1001019338|gb|CP006916.3|	2419	2420	28
gi|1001019338|gb|CP006916.3|	2420	2422	24
gi|1001019338|gb|CP006916.3|	2422	2423	23
gi|1001019338|gb|CP006916.3|	2423	2424	27
gi|1001019338|gb|CP006916.3|	2424	2430	23
gi|1001019338|gb|CP006916.3|	2430	2431	28
gi|1001019338|gb|CP006916.3|	2431	2432	29
gi|1001019338|gb|CP006916.3|	2432	2434	30
gi|1001019338|gb|CP006916.3|	2434	2436	26
gi|1001019338|gb|CP006916.3|	2436	2437	29
gi|1001019338|gb|CP006916.3|	2437	2440	36
gi|1001019338|gb|CP006916.3|	2440	2441	39
gi|1001019338|gb|CP006916.3|	2441	2442	42
gi|1001019338|gb|CP006916.3|	2442	2444	45
gi|1001019338|gb|CP006916.3|	2444	2447	48
gi|1001019338|gb|CP006916.3|	2447	2448	50
gi|1001019338|gb|CP006916.3|	2448	2449	53
gi|1001019338|gb|CP006916.3|	2449	2450	65
gi|1001019338|gb|CP006916.3|	2450	2451	58
gi|1001019338|gb|CP006916.3|	2451	2455	65
gi|1001019338|gb|CP006916.3|	2455	2456	60
gi|1001019338|gb|CP006916.3|	2456	2457	59
gi|1001019338|gb|CP006916.3|	2457	2458	57
gi|1001019338|gb|CP006916.3|	2458	2461	68
gi|1001019338|gb|CP006916.3|	2461	2462	65
gi|1001019338|gb|CP006916.3|	2462	2464	58
gi|1001019338|gb|CP006916.3|	2464	2465	57
gi|1001019338|gb|CP006916.3|	2465	2466	52
gi|1001019338|gb|CP006916.3|	2466	2467	46
gi|1001019338|gb|CP006916.3|	2467	2469	42
gi|1001019338|gb|CP006916.3|	2469	2471	39
gi|1001019338|gb|CP006916.3|	2471	2472	44
gi|1001019338|gb|CP006916.3|	2472	2473	42
gi|1001019338|gb|CP006916.3|	2473	2474	37
gi|1001019338|gb|CP006916.3|	2474	2475	25
gi|1001019338|gb|CP006916.3|	2475	2476	28
gi|1001019338|gb|CP006916.3|	2476	2482	21
gi|1001019338|gb|CP006916.3|	2482	2483	26
gi|1001019338|gb|CP006916.3|	2483	2484	24
gi|1001019338|gb|CP006916.3|	2484	2485	29
gi|1001019338|gb|CP006916.3|	2485	2486	30
gi|1001019338|gb|CP006916.3|	2486	2496	32
gi|1001019338|gb|CP006916.3|	2496	2498	27
gi|1001019338|gb|CP006916.3|	2498	2500	25
gi|1001019338|gb|CP006916.3|	2500	2507	22
gi|1001019338|gb|CP006916.3|	2507	2508	17
gi|1001019338|gb|CP006916.3|	2508	2509	8
gi|1001019338|gb|CP006916.3|	2509	2510	3
gi|1001019338|gb|CP006916.3|	2510	2511	2
gi|1001019338|gb|CP006916.3|	2511	2521	0
gi|1001019338|gb|CP006916.3|	2521	2526	11
gi|1001019338|gb|CP006916.3|	2526	2528	12
gi|1001019338|gb|CP006916.3|	2528	2531	13
gi|1001019338|gb|CP006916.3|	2531	2537	14
gi|1001019338|gb|CP006916.3|	2537	2538	16
gi|1001019338|gb|CP006916.3|	2538	2546	23
gi|1001019338|gb|CP006916.3|	2546	2548	12
gi|1001019338|gb|CP006916.3|	2548	2549	15
gi|1001019338|gb|CP006916.3|	2549	2550	16
gi|1001019338|gb|CP006916.3|	2550	2551	22
gi|1001019338|gb|CP006916.3|	2551	2553	23
gi|1001019338|gb|CP006916.3|	2553	2554	24
gi|1001019338|gb|CP006916.3|	2554	2555	27
gi|1001019338|gb|CP006916.3|	2555	2556	28
gi|1001019338|gb|CP006916.3|	2556	2557	27
gi|1001019338|gb|CP006916.3|	2557	2558	31
gi|1001019338|gb|CP006916.3|	2558	2562	35
gi|1001019338|gb|CP006916.3|	2562	2563	33
gi|1001019338|gb|CP006916.3|	2563	2566	26
gi|1001019338|gb|CP006916.3|	2566	2570	27
gi|1001019338|gb|CP006916.3|	2570	2571	32
gi|1001019338|gb|CP006916.3|	2571	2573	33
gi|1001019338|gb|CP006916.3|	2573	2574	30
gi|1001019338|gb|CP006916.3|	2574	2575	29
gi|1001019338|gb|CP006916.3|	2575	2576	24
gi|1001019338|gb|CP006916.3|	2576	2578	22
gi|1001019338|gb|CP006916.3|	2578	2579	21
gi|1001019338|gb|CP006916.3|	2579	2580	18
gi|1001019338|gb|CP006916.3|	2580	2581	17
gi|1001019338|gb|CP006916.3|	2581	2582	19
gi|1001019338|gb|CP006916.3|	2582	2583	20
gi|1001019338|gb|CP006916.3|	2583	2587	16
gi|1001019338|gb|CP006916.3|	2587	2588	19
gi|1001019338|gb|CP006916.3|	2588	2590	20
gi|1001019338|gb|CP006916.3|	2590	2591	26
gi|1001019338|gb|CP006916.3|	2591	2592	25
gi|1001019338|gb|CP006916.3|	2592	2594	30
gi|1001019338|gb|CP006916.3|	2594	2595	31
gi|1001019338|gb|CP006916.3|	2595	2596	26
gi|1001019338|gb|CP006916.3|	2596	2599	32
gi|1001019338|gb|CP006916.3|	2599	2600	35
gi|1001019338|gb|CP006916.3|	2600	2603	34
gi|1001019338|gb|CP006916.3|	2603	2604	33
gi|1001019338|gb|CP006916.3|	2604	2605	40
gi|1001019338|gb|CP006916.3|	2605	2606	44
gi|1001019338|gb|CP006916.3|	2606	2607	42
gi|1001019338|gb|CP006916.3|	2607	2609	38
gi|1001019338|gb|CP006916.3|	2609	2610	48
gi|1001019338|gb|CP006916.3|	2610	2611	52
gi|1001019338|gb|CP006916.3|	2611	2613	61
gi|1001019338|gb|CP006916.3|	2613	2614	60
gi|1001019338|gb|CP006916.3|	2614	2615	61
gi|1001019338|gb|CP006916.3|	2615	2617	55
gi|1001019338|gb|CP006916.3|	2617	2618	50
gi|1001019338|gb|CP006916.3|	2618	2619	52
gi|1001019338|gb|CP006916.3|	2619	2621	54
gi|1001019338|gb|CP006916.3|	2621	2623	60
gi|1001019338|gb|CP006916.3|	2623	2624	63
gi|1001019338|gb|CP006916.3|	2624	2627	61
gi|1001019338|gb|CP006916.3|	2627	2628	66
gi|1001019338|gb|CP006916.3|	2628	2629	67
gi|1001019338|gb|CP006916.3|	2629	2630	64
gi|1001019338|gb|CP006916.3|	2630	2634	66
gi|1001019338|gb|CP006916.3|	2634	2635	56
gi|1001019338|gb|CP006916.3|	2635	2636	52
gi|1001019338|gb|CP006916.3|	2636	2637	43
gi|1001019338|gb|CP006916.3|	2637	2638	41
gi|1001019338|gb|CP006916.3|	2638	2639	46
gi|1001019338|gb|CP006916.3|	2639	2640	47
gi|1001019338|gb|CP006916.3|	2640	2642	48
gi|1001019338|gb|CP006916.3|	2642	2643	50
gi|1001019338|gb|CP006916.3|	2643	2644	48
gi|1001019338|gb|CP006916.3|	2644	2645	45
gi|1001019338|gb|CP006916.3|	2645	2646	50
gi|1001019338|gb|CP006916.3|	2646	2648	39
gi|1001019338|gb|CP006916.3|	2648	2649	37
gi|1001019338|gb|CP006916.3|	2649	2650	40
gi|1001019338|gb|CP006916.3|	2650	2652	51
gi|1001019338|gb|CP006916.3|	2652	2653	50
gi|1001019338|gb|CP006916.3|	2653	2654	56
gi|1001019338|gb|CP006916.3|	2654	2655	61
gi|1001019338|gb|CP006916.3|	2655	2656	66
gi|1001019338|gb|CP006916.3|	2656	2657	100
gi|1001019338|gb|CP006916.3|	2657	2658	109
gi|1001019338|gb|CP006916.3|	2658	2660	114
gi|1001019338|gb|CP006916.3|	2660	2661	119
gi|1001019338|gb|CP006916.3|	2661	2662	126
gi|1001019338|gb|CP006916.3|	2662	2663	130
gi|1001019338|gb|CP006916.3|	2663	2664	129
gi|1001019338|gb|CP006916.3|	2664	2665	138
gi|1001019338|gb|CP006916.3|	2665	2666	145
gi|1001019338|gb|CP006916.3|	2666	2667	146
gi|1001019338|gb|CP006916.3|	2667	2668	144
gi|1001019338|gb|CP006916.3|	2668	2669	146
gi|1001019338|gb|CP006916.3|	2669	2670	150
gi|1001019338|gb|CP006916.3|	2670	2671	145
gi|1001019338|gb|CP006916.3|	2671	2673	144
gi|1001019338|gb|CP006916.3|	2673	2674	143
gi|1001019338|gb|CP006916.3|	2674	2675	139
gi|1001019338|gb|CP006916.3|	2675	2677	128
gi|1001019338|gb|CP006916.3|	2677	2678	124
gi|1001019338|gb|CP006916.3|	2678	2679	117
gi|1001019338|gb|CP006916.3|	2679	2680	108
gi|1001019338|gb|CP006916.3|	2680	2681	97
gi|1001019338|gb|CP006916.3|	2681	2682	64
gi|1001019338|gb|CP006916.3|	2682	2683	54
gi|1001019338|gb|CP006916.3|	2683	2685	49
gi|1001019338|gb|CP006916.3|	2685	2686	44
gi|1001019338|gb|CP006916.3|	2686	2687	37
gi|1001019338|gb|CP006916.3|	2687	2688	32
gi|1001019338|gb|CP006916.3|	2688	2689	29
gi|1001019338|gb|CP006916.3|	2689	2690	18
gi|1001019338|gb|CP006916.3|	2690	2691	10
gi|1001019338|gb|CP006916.3|	2691	2692	9
gi|1001019338|gb|CP006916.3|	2692	2693	10
gi|1001019338|gb|CP006916.3|	2693	2694	9
gi|1001019338|gb|CP006916.3|	2694	2695	7
gi|1001019338|gb|CP006916.3|	2695	2697	16
gi|1001019338|gb|CP006916.3|	2697	2698	25
gi|1001019338|gb|CP006916.3|	2698	2699	27
gi|1001019338|gb|CP006916.3|	2699	2700	31
gi|1001019338|gb|CP006916.3|	2700	2701	33
gi|1001019338|gb|CP006916.3|	2701	2702	34
gi|1001019338|gb|CP006916.3|	2702	2706	39
gi|1001019338|gb|CP006916.3|	2706	2707	38
gi|1001019338|gb|CP006916.3|	2707	2708	41
gi|1001019338|gb|CP006916.3|	2708	2709	46
gi|1001019338|gb|CP006916.3|	2709	2710	57
gi|1001019338|gb|CP006916.3|	2710	2711	60
gi|1001019338|gb|CP006916.3|	2711	2713	62
gi|1001019338|gb|CP006916.3|	2713	2716	61
gi|1001019338|gb|CP006916.3|	2716	2717	65
gi|1001019338|gb|CP006916.3|	2717	2718	68
gi|1001019338|gb|CP006916.3|	2718	2719	72
gi|1001019338|gb|CP006916.3|	2719	2720	75
gi|1001019338|gb|CP006916.3|	2720	2721	67
gi|1001019338|gb|CP006916.3|	2721	2722	68
gi|1001019338|gb|CP006916.3|	2722	2723	61
gi|1001019338|gb|CP006916.3|	2723	2724	59
gi|1001019338|gb|CP006916.3|	2724	2725	55
gi|1001019338|gb|CP006916.3|	2725	2726	53
gi|1001019338|gb|CP006916.3|	2726	2727	52
gi|1001019338|gb|CP006916.3|	2727	2728	50
gi|1001019338|gb|CP006916.3|	2728	2729	57
gi|1001019338|gb|CP006916.3|	2729	2730	69
gi|1001019338|gb|CP006916.3|	2730	2731	72
gi|1001019338|gb|CP006916.3|	2731	2732	74
gi|1001019338|gb|CP006916.3|	2732	2733	71
gi|1001019338|gb|CP006916.3|	2733	2734	68
gi|1001019338|gb|CP006916.3|	2734	2735	65
gi|1001019338|gb|CP006916.3|	2735	2738	71
gi|1001019338|gb|CP006916.3|	2738	2740	73
gi|1001019338|gb|CP006916.3|	2740	2741	77
gi|1001019338|gb|CP006916.3|	2741	2742	73
gi|1001019338|gb|CP006916.3|	2742	2743	69
gi|1001019338|gb|CP006916.3|	2743	2744	64
gi|1001019338|gb|CP006916.3|	2744	2745	59
gi|1001019338|gb|CP006916.3|	2745	2746	65
gi|1001019338|gb|CP006916.3|	2746	2747	63
gi|1001019338|gb|CP006916.3|	2747	2749	62
gi|1001019338|gb|CP006916.3|	2749	2751	64
gi|1001019338|gb|CP006916.3|	2751	2752	69
gi|1001019338|gb|CP006916.3|	2752	2753	66
gi|1001019338|gb|CP006916.3|	2753	2754	59
gi|1001019338|gb|CP006916.3|	2754	2755	47
gi|1001019338|gb|CP006916.3|	2755	2756	46
gi|1001019338|gb|CP006916.3|	2756	2757	47
gi|1001019338|gb|CP006916.3|	2757	2758	53
gi|1001019338|gb|CP006916.3|	2758	2759	57
gi|1001019338|gb|CP006916.3|	2759	2760	51
gi|1001019338|gb|CP006916.3|	2760	2761	45
gi|1001019338|gb|CP006916.3|	2761	2763	48
gi|1001019338|gb|CP006916.3|	2763	2764	50
gi|1001019338|gb|CP006916.3|	2764	2765	51
gi|1001019338|gb|CP006916.3|	2765	2768	47
gi|1001019338|gb|CP006916.3|	2768	2770	48
gi|1001019338|gb|CP006916.3|	2770	2771	41
gi|1001019338|gb|CP006916.3|	2771	2772	43
gi|1001019338|gb|CP006916.3|	2772	2773	44
gi|1001019338|gb|CP006916.3|	2773	2774	46
gi|1001019338|gb|CP006916.3|	2774	2775	44
gi|1001019338|gb|CP006916.3|	2775	2776	45
gi|1001019338|gb|CP006916.3|	2776	2777	41
gi|1001019338|gb|CP006916.3|	2777	2779	43
gi|1001019338|gb|CP006916.3|	2779	2780	46
gi|1001019338|gb|CP006916.3|	2780	2783	45
gi|1001019338|gb|CP006916.3|	2783	2784	39
gi|1001019338|gb|CP006916.3|	2784	2786	38
gi|1001019338|gb|CP006916.3|	2786	2787	40
gi|1001019338|gb|CP006916.3|	2787	2788	41
gi|1001019338|gb|CP006916.3|	2788	2795	40
gi|1001019338|gb|CP006916.3|	2795	2796	43
gi|1001019338|gb|CP006916.3|	2796	2797	45
gi|1001019338|gb|CP006916.3|	2797	2798	46
gi|1001019338|gb|CP006916.3|	2798	2800	49
gi|1001019338|gb|CP006916.3|	2800	2801	52
gi|1001019338|gb|CP006916.3|	2801	2802	53
gi|1001019338|gb|CP006916.3|	2802	2803	52
gi|1001019338|gb|CP006916.3|	2803	2804	55
gi|1001019338|gb|CP006916.3|	2804	2805	60
gi|1001019338|gb|CP006916.3|	2805	2806	72
gi|1001019338|gb|CP006916.3|	2806	2807	75
gi|1001019338|gb|CP006916.3|	2807	2809	69
gi|1001019338|gb|CP006916.3|	2809	2810	72
gi|1001019338|gb|CP006916.3|	2810	2811	76
gi|1001019338|gb|CP006916.3|	2811	2812	72
gi|1001019338|gb|CP006916.3|	2812	2813	71
gi|1001019338|gb|CP006916.3|	2813	2814	68
gi|1001019338|gb|CP006916.3|	2814	2816	67
gi|1001019338|gb|CP006916.3|	2816	2818	70
gi|1001019338|gb|CP006916.3|	2818	2819	71
gi|1001019338|gb|CP006916.3|	2819	2820	76
gi|1001019338|gb|CP006916.3|	2820	2821	79
gi|1001019338|gb|CP006916.3|	2821	2823	82
gi|1001019338|gb|CP006916.3|	2823	2824	89
gi|1001019338|gb|CP006916.3|	2824	2825	91
gi|1001019338|gb|CP006916.3|	2825	2827	90
gi|1001019338|gb|CP006916.3|	2827	2828	89
gi|1001019338|gb|CP006916.3|	2828	2829	86
gi|1001019338|gb|CP006916.3|	2829	2830	78
gi|1001019338|gb|CP006916.3|	2830	2831	66
gi|1001019338|gb|CP006916.3|	2831	2834	60
gi|1001019338|gb|CP006916.3|	2834	2835	57
gi|1001019338|gb|CP006916.3|	2835	2836	50
gi|1001019338|gb|CP006916.3|	2836	2837	47
gi|1001019338|gb|CP006916.3|	2837	2838	49
gi|1001019338|gb|CP006916.3|	2838	2840	55
gi|1001019338|gb|CP006916.3|	2840	2841	58
gi|1001019338|gb|CP006916.3|	2841	2842	55
gi|1001019338|gb|CP006916.3|	2842	2843	56
gi|1001019338|gb|CP006916.3|	2843	2844	54
gi|1001019338|gb|CP006916.3|	2844	2845	49
gi|1001019338|gb|CP006916.3|	2845	2846	43
gi|1001019338|gb|CP006916.3|	2846	2847	36
gi|1001019338|gb|CP006916.3|	2847	2848	33
gi|1001019338|gb|CP006916.3|	2848	2850	24
gi|1001019338|gb|CP006916.3|	2850	2851	23
gi|1001019338|gb|CP006916.3|	2851	2852	25
gi|1001019338|gb|CP006916.3|	2852	2853	26
gi|1001019338|gb|CP006916.3|	2853	2854	31
gi|1001019338|gb|CP006916.3|	2854	2856	47
gi|1001019338|gb|CP006916.3|	2856	2857	50
gi|1001019338|gb|CP006916.3|	2857	2858	51
gi|1001019338|gb|CP006916.3|	2858	2859	53
gi|1001019338|gb|CP006916.3|	2859	2861	52
gi|1001019338|gb|CP006916.3|	2861	2862	53
gi|1001019338|gb|CP006916.3|	2862	2863	51
gi|1001019338|gb|CP006916.3|	2863	2864	45
gi|1001019338|gb|CP006916.3|	2864	2865	48
gi|1001019338|gb|CP006916.3|	2865	2866	50
gi|1001019338|gb|CP006916.3|	2866	2867	51
gi|1001019338|gb|CP006916.3|	2867	2872	50
gi|1001019338|gb|CP006916.3|	2872	2873	51
gi|1001019338|gb|CP006916.3|	2873	2874	48
gi|1001019338|gb|CP006916.3|	2874	2875	51
gi|1001019338|gb|CP006916.3|	2875	2876	50
gi|1001019338|gb|CP006916.3|	2876	2878	47
gi|1001019338|gb|CP006916.3|	2878	2879	43
gi|1001019338|gb|CP006916.3|	2879	2880	27
gi|1001019338|gb|CP006916.3|	2880	2881	26
gi|1001019338|gb|CP006916.3|	2881	2882	23
gi|1001019338|gb|CP006916.3|	2882	2885	24
gi|1001019338|gb|CP006916.3|	2885	2886	28
gi|1001019338|gb|CP006916.3|	2886	2887	27
gi|1001019338|gb|CP006916.3|	2887	2888	32
gi|1001019338|gb|CP006916.3|	2888	2889	43
gi|1001019338|gb|CP006916.3|	2889	2890	41
gi|1001019338|gb|CP006916.3|	2890	2891	36
gi|1001019338|gb|CP006916.3|	2891	2892	35
gi|1001019338|gb|CP006916.3|	2892	2893	36
gi|1001019338|gb|CP006916.3|	2893	2895	40
gi|1001019338|gb|CP006916.3|	2895	2896	42
gi|1001019338|gb|CP006916.3|	2896	2898	45
gi|1001019338|gb|CP006916.3|	2898	2899	47
gi|1001019338|gb|CP006916.3|	2899	2901	44
gi|1001019338|gb|CP006916.3|	2901	2902	46
gi|1001019338|gb|CP006916.3|	2902	2903	55
gi|1001019338|gb|CP006916.3|	2903	2904	59
gi|1001019338|gb|CP006916.3|	2904	2905	63
gi|1001019338|gb|CP006916.3|	2905	2906	64
gi|1001019338|gb|CP006916.3|	2906	2907	65
gi|1001019338|gb|CP006916.3|	2907	2908	63
gi|1001019338|gb|CP006916.3|	2908	2909	61
gi|1001019338|gb|CP006916.3|	2909	2910	65
gi|1001019338|gb|CP006916.3|	2910	2911	71
gi|1001019338|gb|CP006916.3|	2911	2912	75
gi|1001019338|gb|CP006916.3|	2912	2913	82
gi|1001019338|gb|CP006916.3|	2913	2914	71
gi|1001019338|gb|CP006916.3|	2914	2915	70
gi|1001019338|gb|CP006916.3|	2915	2920	72
gi|1001019338|gb|CP006916.3|	2920	2921	77
gi|1001019338|gb|CP006916.3|	2921	2923	76
gi|1001019338|gb|CP006916.3|	2923	2924	75
gi|1001019338|gb|CP006916.3|	2924	2926	79
gi|1001019338|gb|CP006916.3|	2926	2927	76
gi|1001019338|gb|CP006916.3|	2927	2928	66
gi|1001019338|gb|CP006916.3|	2928	2929	61
gi|1001019338|gb|CP006916.3|	2929	2932	63
gi|1001019338|gb|CP006916.3|	2932	2934	64
gi|1001019338|gb|CP006916.3|	2934	2935	61
gi|1001019338|gb|CP006916.3|	2935	2936	52
gi|1001019338|gb|CP006916.3|	2936	2937	48
gi|1001019338|gb|CP006916.3|	2937	2940	37
gi|1001019338|gb|CP006916.3|	2940	2942	35
gi|1001019338|gb|CP006916.3|	2942	2943	36
gi|1001019338|gb|CP006916.3|	2943	2944	34
gi|1001019338|gb|CP006916.3|	2944	2945	41
gi|1001019338|gb|CP006916.3|	2945	2946	43
gi|1001019338|gb|CP006916.3|	2946	2947	47
gi|1001019338|gb|CP006916.3|	2947	2948	49
gi|1001019338|gb|CP006916.3|	2948	2949	48
gi|1001019338|gb|CP006916.3|	2949	2950	42
gi|1001019338|gb|CP006916.3|	2950	2952	41
gi|1001019338|gb|CP006916.3|	2952	2954	42
gi|1001019338|gb|CP006916.3|	2954	2955	40
gi|1001019338|gb|CP006916.3|	2955	2956	46
gi|1001019338|gb|CP006916.3|	2956	2957	49
gi|1001019338|gb|CP006916.3|	2957	2959	57
gi|1001019338|gb|CP006916.3|	2959	2960	64
gi|1001019338|gb|CP006916.3|	2960	2961	65
gi|1001019338|gb|CP006916.3|	2961	2962	67
gi|1001019338|gb|CP006916.3|	2962	2964	72
gi|1001019338|gb|CP006916.3|	2964	2966	74
gi|1001019338|gb|CP006916.3|	2966	2967	81
gi|1001019338|gb|CP006916.3|	2967	2968	79
gi|1001019338|gb|CP006916.3|	2968	2969	81
gi|1001019338|gb|CP006916.3|	2969	2970	75
gi|1001019338|gb|CP006916.3|	2970	2972	74
gi|1001019338|gb|CP006916.3|	2972	2973	73
gi|1001019338|gb|CP006916.3|	2973	2974	75
gi|1001019338|gb|CP006916.3|	2974	2975	82
gi|1001019338|gb|CP006916.3|	2975	2976	85
gi|1001019338|gb|CP006916.3|	2976	2977	90
gi|1001019338|gb|CP006916.3|	2977	2978	89
gi|1001019338|gb|CP006916.3|	2978	2979	92
gi|1001019338|gb|CP006916.3|	2979	2980	91
gi|1001019338|gb|CP006916.3|	2980	2981	84
gi|1001019338|gb|CP006916.3|	2981	2982	85
gi|1001019338|gb|CP006916.3|	2982	2983	84
gi|1001019338|gb|CP006916.3|	2983	2984	86
gi|1001019338|gb|CP006916.3|	2984	2985	80
gi|1001019338|gb|CP006916.3|	2985	2986	83
gi|1001019338|gb|CP006916.3|	2986	2987	84
gi|1001019338|gb|CP006916.3|	2987	2988	90
gi|1001019338|gb|CP006916.3|	2988	2989	97
gi|1001019338|gb|CP006916.3|	2989	2991	99
gi|1001019338|gb|CP006916.3|	2991	2992	96
gi|1001019338|gb|CP006916.3|	2992	2993	101
gi|1001019338|gb|CP006916.3|	2993	2994	99
gi|1001019338|gb|CP006916.3|	2994	2995	100
gi|1001019338|gb|CP006916.3|	2995	2996	98
gi|1001019338|gb|CP006916.3|	2996	2997	96
gi|1001019338|gb|CP006916.3|	2997	2998	94
gi|1001019338|gb|CP006916.3|	2998	2999	93
gi|1001019338|gb|CP006916.3|	2999	3001	89
gi|1001019338|gb|CP006916.3|	3001	3002	87
gi|1001019338|gb|CP006916.3|	3002	3003	88
gi|1001019338|gb|CP006916.3|	3003	3004	85
gi|1001019338|gb|CP006916.3|	3004	3005	82
gi|1001019338|gb|CP006916.3|	3005	3006	83
gi|1001019338|gb|CP006916.3|	3006	3007	82
gi|1001019338|gb|CP006916.3|	3007	3008	89
gi|1001019338|gb|CP006916.3|	3008	3009	96
gi|1001019338|gb|CP006916.3|	3009	3011	107
gi|1001019338|gb|CP006916.3|	3011	3012	106
gi|1001019338|gb|CP006916.3|	3012	3013	94
gi|1001019338|gb|CP006916.3|	3013	3014	91
gi|1001019338|gb|CP006916.3|	3014	3015	90
gi|1001019338|gb|CP006916.3|	3015	3016	96
gi|1001019338|gb|CP006916.3|	3016	3017	104
gi|1001019338|gb|CP006916.3|	3017	3018	99
gi|1001019338|gb|CP006916.3|	3018	3019	98
gi|1001019338|gb|CP006916.3|	3019	3020	100
gi|1001019338|gb|CP006916.3|	3020	3021	102
gi|1001019338|gb|CP006916.3|	3021	3022	100
gi|1001019338|gb|CP006916.3|	3022	3023	103
gi|1001019338|gb|CP006916.3|	3023	3024	107
gi|1001019338|gb|CP006916.3|	3024	3026	116
gi|1001019338|gb|CP006916.3|	3026	3027	125
gi|1001019338|gb|CP006916.3|	3027	3028	127
gi|1001019338|gb|CP006916.3|	3028	3030	133
gi|1001019338|gb|CP006916.3|	3030	3031	132
gi|1001019338|gb|CP006916.3|	3031	3032	133
gi|1001019338|gb|CP006916.3|	3032	3033	118
gi|1001019338|gb|CP006916.3|	3033	3034	111
gi|1001019338|gb|CP006916.3|	3034	3035	101
gi|1001019338|gb|CP006916.3|	3035	3036	99
gi|1001019338|gb|CP006916.3|	3036	3037	105
gi|1001019338|gb|CP006916.3|	3037	3038	106
gi|1001019338|gb|CP006916.3|	3038	3039	108
gi|1001019338|gb|CP006916.3|	3039	3040	107
gi|1001019338|gb|CP006916.3|	3040	3041	105
gi|1001019338|gb|CP006916.3|	3041	3042	104
gi|1001019338|gb|CP006916.3|	3042	3043	105
gi|1001019338|gb|CP006916.3|	3043	3044	104
gi|1001019338|gb|CP006916.3|	3044	3045	102
gi|1001019338|gb|CP006916.3|	3045	3046	98
gi|1001019338|gb|CP006916.3|	3046	3048	96
gi|1001019338|gb|CP006916.3|	3048	3049	93
gi|1001019338|gb|CP006916.3|	3049	3051	84
gi|1001019338|gb|CP006916.3|	3051	3052	72
gi|1001019338|gb|CP006916.3|	3052	3053	69
gi|1001019338|gb|CP006916.3|	3053	3056	65
gi|1001019338|gb|CP006916.3|	3056	3058	63
gi|1001019338|gb|CP006916.3|	3058	3060	66
gi|1001019338|gb|CP006916.3|	3060	3061	71
gi|1001019338|gb|CP006916.3|	3061	3062	69
gi|1001019338|gb|CP006916.3|	3062	3063	73
gi|1001019338|gb|CP006916.3|	3063	3064	70
gi|1001019338|gb|CP006916.3|	3064	3065	81
gi|1001019338|gb|CP006916.3|	3065	3066	95
gi|1001019338|gb|CP006916.3|	3066	3067	97
gi|1001019338|gb|CP006916.3|	3067	3070	103
gi|1001019338|gb|CP006916.3|	3070	3071	107
gi|1001019338|gb|CP006916.3|	3071	3072	109
gi|1001019338|gb|CP006916.3|	3072	3073	110
gi|1001019338|gb|CP006916.3|	3073	3074	113
gi|1001019338|gb|CP006916.3|	3074	3075	116
gi|1001019338|gb|CP006916.3|	3075	3078	113
gi|1001019338|gb|CP006916.3|	3078	3079	112
gi|1001019338|gb|CP006916.3|	3079	3080	118
gi|1001019338|gb|CP006916.3|	3080	3081	119
gi|1001019338|gb|CP006916.3|	3081	3083	116
gi|1001019338|gb|CP006916.3|	3083	3084	117
gi|1001019338|gb|CP006916.3|	3084	3085	118
gi|1001019338|gb|CP006916.3|	3085	3086	116
gi|1001019338|gb|CP006916.3|	3086	3087	117
gi|1001019338|gb|CP006916.3|	3087	3088	113
gi|1001019338|gb|CP006916.3|	3088	3089	110
gi|1001019338|gb|CP006916.3|	3089	3090	97
gi|1001019338|gb|CP006916.3|	3090	3091	80
gi|1001019338|gb|CP006916.3|	3091	3092	73
gi|1001019338|gb|CP006916.3|	3092	3094	71
gi|1001019338|gb|CP006916.3|	3094	3095	69
gi|1001019338|gb|CP006916.3|	3095	3096	61
gi|1001019338|gb|CP006916.3|	3096	3097	59
gi|1001019338|gb|CP006916.3|	3097	3098	55
gi|1001019338|gb|CP006916.3|	3098	3099	51
gi|1001019338|gb|CP006916.3|	3099	3100	46
gi|1001019338|gb|CP006916.3|	3100	3101	51
gi|1001019338|gb|CP006916.3|	3101	3102	56
gi|1001019338|gb|CP006916.3|	3102	3103	59
gi|1001019338|gb|CP006916.3|	3103	3104	65
gi|1001019338|gb|CP006916.3|	3104	3105	59
gi|1001019338|gb|CP006916.3|	3105	3106	58
gi|1001019338|gb|CP006916.3|	3106	3107	63
gi|1001019338|gb|CP006916.3|	3107	3108	72
gi|1001019338|gb|CP006916.3|	3108	3110	70
gi|1001019338|gb|CP006916.3|	3110	3111	71
gi|1001019338|gb|CP006916.3|	3111	3112	74
gi|1001019338|gb|CP006916.3|	3112	3113	75
gi|1001019338|gb|CP006916.3|	3113	3114	80
gi|1001019338|gb|CP006916.3|	3114	3115	83
gi|1001019338|gb|CP006916.3|	3115	3116	91
gi|1001019338|gb|CP006916.3|	3116	3117	88
gi|1001019338|gb|CP006916.3|	3117	3119	83
gi|1001019338|gb|CP006916.3|	3119	3120	84
gi|1001019338|gb|CP006916.3|	3120	3121	85
gi|1001019338|gb|CP006916.3|	3121	3122	90
gi|1001019338|gb|CP006916.3|	3122	3123	101
gi|1001019338|gb|CP006916.3|	3123	3124	108
gi|1001019338|gb|CP006916.3|	3124	3126	107
gi|1001019338|gb|CP006916.3|	3126	3127	116
gi|1001019338|gb|CP006916.3|	3127	3128	124
gi|1001019338|gb|CP006916.3|	3128	3129	129
gi|1001019338|gb|CP006916.3|	3129	3130	133
gi|1001019338|gb|CP006916.3|	3130	3131	134
gi|1001019338|gb|CP006916.3|	3131	3132	131
gi|1001019338|gb|CP006916.3|	3132	3133	122
gi|1001019338|gb|CP006916.3|	3133	3134	121
gi|1001019338|gb|CP006916.3|	3134	3135	125
gi|1001019338|gb|CP006916.3|	3135	3136	124
gi|1001019338|gb|CP006916.3|	3136	3137	137
gi|1001019338|gb|CP006916.3|	3137	3138	147
gi|1001019338|gb|CP006916.3|	3138	3139	154
gi|1001019338|gb|CP006916.3|	3139	3140	158
gi|1001019338|gb|CP006916.3|	3140	3141	152
gi|1001019338|gb|CP006916.3|	3141	3142	155
gi|1001019338|gb|CP006916.3|	3142	3143	156
gi|1001019338|gb|CP006916.3|	3143	3145	158
gi|1001019338|gb|CP006916.3|	3145	3146	162
gi|1001019338|gb|CP006916.3|	3146	3147	167
gi|1001019338|gb|CP006916.3|	3147	3148	160
gi|1001019338|gb|CP006916.3|	3148	3149	157
gi|1001019338|gb|CP006916.3|	3149	3150	167
gi|1001019338|gb|CP006916.3|	3150	3151	172
gi|1001019338|gb|CP006916.3|	3151	3152	158
gi|1001019338|gb|CP006916.3|	3152	3153	147
gi|1001019338|gb|CP006916.3|	3153	3154	136
gi|1001019338|gb|CP006916.3|	3154	3156	134
gi|1001019338|gb|CP006916.3|	3156	3158	132
gi|1001019338|gb|CP006916.3|	3158	3159	129
gi|1001019338|gb|CP006916.3|	3159	3160	121
gi|1001019338|gb|CP006916.3|	3160	3161	118
gi|1001019338|gb|CP006916.3|	3161	3162	95
gi|1001019338|gb|CP006916.3|	3162	3163	83
gi|1001019338|gb|CP006916.3|	3163	3164	71
gi|1001019338|gb|CP006916.3|	3164	3165	68
gi|1001019338|gb|CP006916.3|	3165	3166	72
gi|1001019338|gb|CP006916.3|	3166	3167	67
gi|1001019338|gb|CP006916.3|	3167	3168	68
gi|1001019338|gb|CP006916.3|	3168	3169	66
gi|1001019338|gb|CP006916.3|	3169	3170	65
gi|1001019338|gb|CP006916.3|	3170	3171	64
gi|1001019338|gb|CP006916.3|	3171	3172	55
gi|1001019338|gb|CP006916.3|	3172	3173	54
gi|1001019338|gb|CP006916.3|	3173	3174	50
gi|1001019338|gb|CP006916.3|	3174	3175	40
gi|1001019338|gb|CP006916.3|	3175	3176	30
gi|1001019338|gb|CP006916.3|	3176	3177	32
gi|1001019338|gb|CP006916.3|	3177	3179	33
gi|1001019338|gb|CP006916.3|	3179	3180	31
gi|1001019338|gb|CP006916.3|	3180	3185	30
gi|1001019338|gb|CP006916.3|	3185	3187	27
gi|1001019338|gb|CP006916.3|	3187	3188	30
gi|1001019338|gb|CP006916.3|	3188	3189	32
gi|1001019338|gb|CP006916.3|	3189	3190	30
gi|1001019338|gb|CP006916.3|	3190	3191	23
gi|1001019338|gb|CP006916.3|	3191	3192	22
gi|1001019338|gb|CP006916.3|	3192	3195	20
gi|1001019338|gb|CP006916.3|	3195	3196	16
gi|1001019338|gb|CP006916.3|	3196	3197	15
gi|1001019338|gb|CP006916.3|	3197	3198	12
gi|1001019338|gb|CP006916.3|	3198	3201	14
gi|1001019338|gb|CP006916.3|	3201	3202	12
gi|1001019338|gb|CP006916.3|	3202	3209	11
gi|1001019338|gb|CP006916.3|	3209	3212	15
gi|1001019338|gb|CP006916.3|	3212	3213	17
gi|1001019338|gb|CP006916.3|	3213	3214	23
gi|1001019338|gb|CP006916.3|	3214	3215	24
gi|1001019338|gb|CP006916.3|	3215	3216	27
gi|1001019338|gb|CP006916.3|	3216	3217	29
gi|1001019338|gb|CP006916.3|	3217	3218	31
gi|1001019338|gb|CP006916.3|	3218	3219	32
gi|1001019338|gb|CP006916.3|	3219	3220	35
gi|1001019338|gb|CP006916.3|	3220	3222	37
gi|1001019338|gb|CP006916.3|	3222	3223	41
gi|1001019338|gb|CP006916.3|	3223	3224	38
gi|1001019338|gb|CP006916.3|	3224	3225	42
gi|1001019338|gb|CP006916.3|	3225	3226	45
gi|1001019338|gb|CP006916.3|	3226	3228	53
gi|1001019338|gb|CP006916.3|	3228	3229	52
gi|1001019338|gb|CP006916.3|	3229	3230	53
gi|1001019338|gb|CP006916.3|	3230	3232	56
gi|1001019338|gb|CP006916.3|	3232	3234	62
gi|1001019338|gb|CP006916.3|	3234	3237	58
gi|1001019338|gb|CP006916.3|	3237	3238	53
gi|1001019338|gb|CP006916.3|	3238	3239	45
gi|1001019338|gb|CP006916.3|	3239	3240	42
gi|1001019338|gb|CP006916.3|	3240	3241	39
gi|1001019338|gb|CP006916.3|	3241	3242	38
gi|1001019338|gb|CP006916.3|	3242	3243	37
gi|1001019338|gb|CP006916.3|	3243	3244	36
gi|1001019338|gb|CP006916.3|	3244	3245	33
gi|1001019338|gb|CP006916.3|	3245	3247	31
gi|1001019338|gb|CP006916.3|	3247	3249	27
gi|1001019338|gb|CP006916.3|	3249	3250	23
gi|1001019338|gb|CP006916.3|	3250	3251	20
gi|1001019338|gb|CP006916.3|	3251	3254	12
gi|1001019338|gb|CP006916.3|	3254	3255	11
gi|1001019338|gb|CP006916.3|	3255	3257	8
gi|1001019338|gb|CP006916.3|	3257	3264	2
gi|1001019338|gb|CP006916.3|	3264	3265	4
gi|1001019338|gb|CP006916.3|	3265	3266	10
gi|1001019338|gb|CP006916.3|	3266	3267	16
gi|1001019338|gb|CP006916.3|	3267	3268	21
gi|1001019338|gb|CP006916.3|	3268	3270	23
gi|1001019338|gb|CP006916.3|	3270	3271	43
gi|1001019338|gb|CP006916.3|	3271	3272	44
gi|1001019338|gb|CP006916.3|	3272	3273	65
gi|1001019338|gb|CP006916.3|	3273	3274	67
gi|1001019338|gb|CP006916.3|	3274	3276	69
gi|1001019338|gb|CP006916.3|	3276	3278	71
gi|1001019338|gb|CP006916.3|	3278	3279	73
gi|1001019338|gb|CP006916.3|	3279	3284	74
gi|1001019338|gb|CP006916.3|	3284	3285	80
gi|1001019338|gb|CP006916.3|	3285	3287	85
gi|1001019338|gb|CP006916.3|	3287	3289	89
gi|1001019338|gb|CP006916.3|	3289	3290	90
gi|1001019338|gb|CP006916.3|	3290	3291	84
gi|1001019338|gb|CP006916.3|	3291	3292	79
gi|1001019338|gb|CP006916.3|	3292	3293	73
gi|1001019338|gb|CP006916.3|	3293	3295	71
gi|1001019338|gb|CP006916.3|	3295	3296	52
gi|1001019338|gb|CP006916.3|	3296	3297	51
gi|1001019338|gb|CP006916.3|	3297	3298	37
gi|1001019338|gb|CP006916.3|	3298	3299	38
gi|1001019338|gb|CP006916.3|	3299	3301	36
gi|1001019338|gb|CP006916.3|	3301	3302	37
gi|1001019338|gb|CP006916.3|	3302	3303	38
gi|1001019338|gb|CP006916.3|	3303	3305	40
gi|1001019338|gb|CP006916.3|	3305	3306	42
gi|1001019338|gb|CP006916.3|	3306	3309	46
gi|1001019338|gb|CP006916.3|	3309	3310	40
gi|1001019338|gb|CP006916.3|	3310	3312	35
gi|1001019338|gb|CP006916.3|	3312	3314	32
gi|1001019338|gb|CP006916.3|	3314	3315	35
gi|1001019338|gb|CP006916.3|	3315	3320	37
gi|1001019338|gb|CP006916.3|	3320	3322	36
gi|1001019338|gb|CP006916.3|	3322	3323	29
gi|1001019338|gb|CP006916.3|	3323	3327	27
gi|1001019338|gb|CP006916.3|	3327	3328	30
gi|1001019338|gb|CP006916.3|	3328	3329	27
gi|1001019338|gb|CP006916.3|	3329	3330	26
gi|1001019338|gb|CP006916.3|	3330	3331	24
gi|1001019338|gb|CP006916.3|	3331	3333	20
gi|1001019338|gb|CP006916.3|	3333	3334	21
gi|1001019338|gb|CP006916.3|	3334	3336	27
gi|1001019338|gb|CP006916.3|	3336	3337	30
gi|1001019338|gb|CP006916.3|	3337	3338	29
gi|1001019338|gb|CP006916.3|	3338	3339	30
gi|1001019338|gb|CP006916.3|	3339	3340	26
gi|1001019338|gb|CP006916.3|	3340	3341	25
gi|1001019338|gb|CP006916.3|	3341	3343	23
gi|1001019338|gb|CP006916.3|	3343	3348	24
gi|1001019338|gb|CP006916.3|	3348	3351	23
gi|1001019338|gb|CP006916.3|	3351	3352	20
gi|1001019338|gb|CP006916.3|	3352	3353	16
gi|1001019338|gb|CP006916.3|	3353	3354	15
gi|1001019338|gb|CP006916.3|	3354	3356	17
gi|1001019338|gb|CP006916.3|	3356	3358	19
gi|1001019338|gb|CP006916.3|	3358	3359	18
gi|1001019338|gb|CP006916.3|	3359	3360	12
gi|1001019338|gb|CP006916.3|	3360	3361	13
gi|1001019338|gb|CP006916.3|	3361	3363	10
gi|1001019338|gb|CP006916.3|	3363	3364	9
gi|1001019338|gb|CP006916.3|	3364	3365	7
gi|1001019338|gb|CP006916.3|	3365	3368	6
gi|1001019338|gb|CP006916.3|	3368	3369	5
gi|1001019338|gb|CP006916.3|	3369	3370	8
gi|1001019338|gb|CP006916.3|	3370	3371	9
gi|1001019338|gb|CP006916.3|	3371	3372	14
gi|1001019338|gb|CP006916.3|	3372	3373	18
gi|1001019338|gb|CP006916.3|	3373	3379	19
gi|1001019338|gb|CP006916.3|	3379	3381	17
gi|1001019338|gb|CP006916.3|	3381	3385	16
gi|1001019338|gb|CP006916.3|	3385	3388	15
gi|1001019338|gb|CP006916.3|	3388	3389	16
gi|1001019338|gb|CP006916.3|	3389	3393	18
gi|1001019338|gb|CP006916.3|	3393	3394	19
gi|1001019338|gb|CP006916.3|	3394	3395	16
gi|1001019338|gb|CP006916.3|	3395	3396	15
gi|1001019338|gb|CP006916.3|	3396	3397	10
gi|1001019338|gb|CP006916.3|	3397	3399	8
gi|1001019338|gb|CP006916.3|	3399	3400	11
gi|1001019338|gb|CP006916.3|	3400	3410	12
gi|1001019338|gb|CP006916.3|	3410	3411	14
gi|1001019338|gb|CP006916.3|	3411	3416	15
gi|1001019338|gb|CP006916.3|	3416	3417	17
gi|1001019338|gb|CP006916.3|	3417	3419	24
gi|1001019338|gb|CP006916.3|	3419	3420	25
gi|1001019338|gb|CP006916.3|	3420	3422	27
gi|1001019338|gb|CP006916.3|	3422	3423	28
gi|1001019338|gb|CP006916.3|	3423	3424	27
gi|1001019338|gb|CP006916.3|	3424	3425	24
gi|1001019338|gb|CP006916.3|	3425	3430	23
gi|1001019338|gb|CP006916.3|	3430	3431	24
gi|1001019338|gb|CP006916.3|	3431	3432	23
gi|1001019338|gb|CP006916.3|	3432	3433	24
gi|1001019338|gb|CP006916.3|	3433	3435	25
gi|1001019338|gb|CP006916.3|	3435	3436	24
gi|1001019338|gb|CP006916.3|	3436	3438	23
gi|1001019338|gb|CP006916.3|	3438	3439	22
gi|1001019338|gb|CP006916.3|	3439	3441	20
gi|1001019338|gb|CP006916.3|	3441	3442	21
gi|1001019338|gb|CP006916.3|	3442	3443	20
gi|1001019338|gb|CP006916.3|	3443	3444	21
gi|1001019338|gb|CP006916.3|	3444	3445	22
gi|1001019338|gb|CP006916.3|	3445	3447	23
gi|1001019338|gb|CP006916.3|	3447	3449	20
gi|1001019338|gb|CP006916.3|	3449	3455	22
gi|1001019338|gb|CP006916.3|	3455	3458	21
gi|1001019338|gb|CP006916.3|	3458	3459	20
gi|1001019338|gb|CP006916.3|	3459	3460	21
gi|1001019338|gb|CP006916.3|	3460	3462	22
gi|1001019338|gb|CP006916.3|	3462	3465	27
gi|1001019338|gb|CP006916.3|	3465	3466	32
gi|1001019338|gb|CP006916.3|	3466	3467	30
gi|1001019338|gb|CP006916.3|	3467	3468	25
gi|1001019338|gb|CP006916.3|	3468	3469	27
gi|1001019338|gb|CP006916.3|	3469	3470	31
gi|1001019338|gb|CP006916.3|	3470	3471	28
gi|1001019338|gb|CP006916.3|	3471	3472	29
gi|1001019338|gb|CP006916.3|	3472	3474	31
gi|1001019338|gb|CP006916.3|	3474	3476	29
gi|1001019338|gb|CP006916.3|	3476	3477	30
gi|1001019338|gb|CP006916.3|	3477	3478	32
gi|1001019338|gb|CP006916.3|	3478	3480	37
gi|1001019338|gb|CP006916.3|	3480	3482	44
gi|1001019338|gb|CP006916.3|	3482	3483	52
gi|1001019338|gb|CP006916.3|	3483	3485	55
gi|1001019338|gb|CP006916.3|	3485	3486	54
gi|1001019338|gb|CP006916.3|	3486	3487	57
gi|1001019338|gb|CP006916.3|	3487	3490	54
gi|1001019338|gb|CP006916.3|	3490	3491	49
gi|1001019338|gb|CP006916.3|	3491	3492	48
gi|1001019338|gb|CP006916.3|	3492	3493	52
gi|1001019338|gb|CP006916.3|	3493	3494	48
gi|1001019338|gb|CP006916.3|	3494	3496	42
gi|1001019338|gb|CP006916.3|	3496	3497	41
gi|1001019338|gb|CP006916.3|	3497	3498	39
gi|1001019338|gb|CP006916.3|	3498	3501	42
gi|1001019338|gb|CP006916.3|	3501	3502	41
gi|1001019338|gb|CP006916.3|	3502	3503	39
gi|1001019338|gb|CP006916.3|	3503	3504	34
gi|1001019338|gb|CP006916.3|	3504	3505	37
gi|1001019338|gb|CP006916.3|	3505	3506	30
gi|1001019338|gb|CP006916.3|	3506	3507	31
gi|1001019338|gb|CP006916.3|	3507	3508	27
gi|1001019338|gb|CP006916.3|	3508	3509	24
gi|1001019338|gb|CP006916.3|	3509	3510	23
gi|1001019338|gb|CP006916.3|	3510	3511	22
gi|1001019338|gb|CP006916.3|	3511	3512	20
gi|1001019338|gb|CP006916.3|	3512	3515	18
gi|1001019338|gb|CP006916.3|	3515	3517	21
gi|1001019338|gb|CP006916.3|	3517	3518	16
gi|1001019338|gb|CP006916.3|	3518	3522	19
gi|1001019338|gb|CP006916.3|	3522	3523	20
gi|1001019338|gb|CP006916.3|	3523	3524	18
gi|1001019338|gb|CP006916.3|	3524	3525	21
gi|1001019338|gb|CP006916.3|	3525	3526	24
gi|1001019338|gb|CP006916.3|	3526	3528	26
gi|1001019338|gb|CP006916.3|	3528	3529	27
gi|1001019338|gb|CP006916.3|	3529	3531	24
gi|1001019338|gb|CP006916.3|	3531	3532	26
gi|1001019338|gb|CP006916.3|	3532	3534	22
gi|1001019338|gb|CP006916.3|	3534	3536	23
gi|1001019338|gb|CP006916.3|	3536	3537	22
gi|1001019338|gb|CP006916.3|	3537	3540	23
gi|1001019338|gb|CP006916.3|	3540	3541	20
gi|1001019338|gb|CP006916.3|	3541	3542	22
gi|1001019338|gb|CP006916.3|	3542	3543	27
gi|1001019338|gb|CP006916.3|	3543	3546	24
gi|1001019338|gb|CP006916.3|	3546	3548	25
gi|1001019338|gb|CP006916.3|	3548	3549	26
gi|1001019338|gb|CP006916.3|	3549	3550	23
gi|1001019338|gb|CP006916.3|	3550	3551	20
gi|1001019338|gb|CP006916.3|	3551	3553	18
gi|1001019338|gb|CP006916.3|	3553	3556	21
gi|1001019338|gb|CP006916.3|	3556	3557	18
gi|1001019338|gb|CP006916.3|	3557	3559	17
gi|1001019338|gb|CP006916.3|	3559	3560	16
gi|1001019338|gb|CP006916.3|	3560	3561	18
gi|1001019338|gb|CP006916.3|	3561	3562	20
gi|1001019338|gb|CP006916.3|	3562	3565	19
gi|1001019338|gb|CP006916.3|	3565	3566	21
gi|1001019338|gb|CP006916.3|	3566	3567	19
gi|1001019338|gb|CP006916.3|	3567	3568	15
gi|1001019338|gb|CP006916.3|	3568	3569	18
gi|1001019338|gb|CP006916.3|	3569	3571	21
gi|1001019338|gb|CP006916.3|	3571	3572	22
gi|1001019338|gb|CP006916.3|	3572	3573	25
gi|1001019338|gb|CP006916.3|	3573	3574	23
gi|1001019338|gb|CP006916.3|	3574	3576	25
gi|1001019338|gb|CP006916.3|	3576	3577	27
gi|1001019338|gb|CP006916.3|	3577	3578	28
gi|1001019338|gb|CP006916.3|	3578	3584	24
gi|1001019338|gb|CP006916.3|	3584	3585	25
gi|1001019338|gb|CP006916.3|	3585	3586	24
gi|1001019338|gb|CP006916.3|	3586	3587	31
gi|1001019338|gb|CP006916.3|	3587	3588	40
gi|1001019338|gb|CP006916.3|	3588	3589	42
gi|1001019338|gb|CP006916.3|	3589	3590	43
gi|1001019338|gb|CP006916.3|	3590	3591	48
gi|1001019338|gb|CP006916.3|	3591	3592	53
gi|1001019338|gb|CP006916.3|	3592	3593	57
gi|1001019338|gb|CP006916.3|	3593	3595	55
gi|1001019338|gb|CP006916.3|	3595	3596	63
gi|1001019338|gb|CP006916.3|	3596	3597	61
gi|1001019338|gb|CP006916.3|	3597	3598	57
gi|1001019338|gb|CP006916.3|	3598	3599	59
gi|1001019338|gb|CP006916.3|	3599	3600	57
gi|1001019338|gb|CP006916.3|	3600	3601	62
gi|1001019338|gb|CP006916.3|	3601	3602	61
gi|1001019338|gb|CP006916.3|	3602	3605	60
gi|1001019338|gb|CP006916.3|	3605	3606	63
gi|1001019338|gb|CP006916.3|	3606	3607	69
gi|1001019338|gb|CP006916.3|	3607	3609	78
gi|1001019338|gb|CP006916.3|	3609	3610	77
gi|1001019338|gb|CP006916.3|	3610	3611	76
gi|1001019338|gb|CP006916.3|	3611	3612	67
gi|1001019338|gb|CP006916.3|	3612	3613	59
gi|1001019338|gb|CP006916.3|	3613	3614	57
gi|1001019338|gb|CP006916.3|	3614	3615	66
gi|1001019338|gb|CP006916.3|	3615	3616	62
gi|1001019338|gb|CP006916.3|	3616	3617	57
gi|1001019338|gb|CP006916.3|	3617	3618	52
gi|1001019338|gb|CP006916.3|	3618	3619	51
gi|1001019338|gb|CP006916.3|	3619	3620	48
gi|1001019338|gb|CP006916.3|	3620	3623	42
gi|1001019338|gb|CP006916.3|	3623	3625	40
gi|1001019338|gb|CP006916.3|	3625	3627	42
gi|1001019338|gb|CP006916.3|	3627	3628	46
gi|1001019338|gb|CP006916.3|	3628	3629	49
gi|1001019338|gb|CP006916.3|	3629	3631	53
gi|1001019338|gb|CP006916.3|	3631	3632	47
gi|1001019338|gb|CP006916.3|	3632	3635	38
gi|1001019338|gb|CP006916.3|	3635	3637	39
gi|1001019338|gb|CP006916.3|	3637	3638	38
gi|1001019338|gb|CP006916.3|	3638	3639	41
gi|1001019338|gb|CP006916.3|	3639	3640	35
gi|1001019338|gb|CP006916.3|	3640	3641	37
gi|1001019338|gb|CP006916.3|	3641	3643	43
gi|1001019338|gb|CP006916.3|	3643	3644	47
gi|1001019338|gb|CP006916.3|	3644	3645	57
gi|1001019338|gb|CP006916.3|	3645	3646	55
gi|1001019338|gb|CP006916.3|	3646	3647	60
gi|1001019338|gb|CP006916.3|	3647	3648	63
gi|1001019338|gb|CP006916.3|	3648	3650	66
gi|1001019338|gb|CP006916.3|	3650	3651	64
gi|1001019338|gb|CP006916.3|	3651	3652	67
gi|1001019338|gb|CP006916.3|	3652	3653	66
gi|1001019338|gb|CP006916.3|	3653	3655	71
gi|1001019338|gb|CP006916.3|	3655	3657	68
gi|1001019338|gb|CP006916.3|	3657	3658	88
gi|1001019338|gb|CP006916.3|	3658	3659	91
gi|1001019338|gb|CP006916.3|	3659	3660	95
gi|1001019338|gb|CP006916.3|	3660	3662	94
gi|1001019338|gb|CP006916.3|	3662	3663	95
gi|1001019338|gb|CP006916.3|	3663	3664	97
gi|1001019338|gb|CP006916.3|	3664	3665	95
gi|1001019338|gb|CP006916.3|	3665	3666	90
gi|1001019338|gb|CP006916.3|	3666	3668	84
gi|1001019338|gb|CP006916.3|	3668	3669	80
gi|1001019338|gb|CP006916.3|	3669	3671	71
gi|1001019338|gb|CP006916.3|	3671	3672	67
gi|1001019338|gb|CP006916.3|	3672	3673	69
gi|1001019338|gb|CP006916.3|	3673	3675	68
gi|1001019338|gb|CP006916.3|	3675	3676	63
gi|1001019338|gb|CP006916.3|	3676	3677	59
gi|1001019338|gb|CP006916.3|	3677	3678	60
gi|1001019338|gb|CP006916.3|	3678	3679	53
gi|1001019338|gb|CP006916.3|	3679	3680	52
gi|1001019338|gb|CP006916.3|	3680	3681	53
gi|1001019338|gb|CP006916.3|	3681	3682	55
gi|1001019338|gb|CP006916.3|	3682	3683	39
gi|1001019338|gb|CP006916.3|	3683	3684	43
gi|1001019338|gb|CP006916.3|	3684	3685	41
gi|1001019338|gb|CP006916.3|	3685	3686	43
gi|1001019338|gb|CP006916.3|	3686	3687	49
gi|1001019338|gb|CP006916.3|	3687	3688	48
gi|1001019338|gb|CP006916.3|	3688	3689	44
gi|1001019338|gb|CP006916.3|	3689	3690	46
gi|1001019338|gb|CP006916.3|	3690	3691	51
gi|1001019338|gb|CP006916.3|	3691	3693	52
gi|1001019338|gb|CP006916.3|	3693	3694	53
gi|1001019338|gb|CP006916.3|	3694	3696	52
gi|1001019338|gb|CP006916.3|	3696	3697	51
gi|1001019338|gb|CP006916.3|	3697	3698	46
gi|1001019338|gb|CP006916.3|	3698	3699	45
gi|1001019338|gb|CP006916.3|	3699	3701	47
gi|1001019338|gb|CP006916.3|	3701	3702	48
gi|1001019338|gb|CP006916.3|	3702	3703	44
gi|1001019338|gb|CP006916.3|	3703	3704	43
gi|1001019338|gb|CP006916.3|	3704	3705	40
gi|1001019338|gb|CP006916.3|	3705	3706	39
gi|1001019338|gb|CP006916.3|	3706	3707	38
gi|1001019338|gb|CP006916.3|	3707	3708	35
gi|1001019338|gb|CP006916.3|	3708	3709	29
gi|1001019338|gb|CP006916.3|	3709	3710	30
gi|1001019338|gb|CP006916.3|	3710	3711	29
gi|1001019338|gb|CP006916.3|	3711	3713	25
gi|1001019338|gb|CP006916.3|	3713	3714	24
gi|1001019338|gb|CP006916.3|	3714	3715	20
gi|1001019338|gb|CP006916.3|	3715	3720	16
gi|1001019338|gb|CP006916.3|	3720	3722	17
gi|1001019338|gb|CP006916.3|	3722	3723	18
gi|1001019338|gb|CP006916.3|	3723	3724	17
gi|1001019338|gb|CP006916.3|	3724	3725	15
gi|1001019338|gb|CP006916.3|	3725	3727	16
gi|1001019338|gb|CP006916.3|	3727	3729	20
gi|1001019338|gb|CP006916.3|	3729	3731	21
gi|1001019338|gb|CP006916.3|	3731	3732	20
gi|1001019338|gb|CP006916.3|	3732	3734	19
gi|1001019338|gb|CP006916.3|	3734	3735	17
gi|1001019338|gb|CP006916.3|	3735	3736	16
gi|1001019338|gb|CP006916.3|	3736	3737	14
gi|1001019338|gb|CP006916.3|	3737	3738	16
gi|1001019338|gb|CP006916.3|	3738	3740	20
gi|1001019338|gb|CP006916.3|	3740	3743	19
gi|1001019338|gb|CP006916.3|	3743	3744	20
gi|1001019338|gb|CP006916.3|	3744	3745	22
gi|1001019338|gb|CP006916.3|	3745	3746	24
gi|1001019338|gb|CP006916.3|	3746	3747	27
gi|1001019338|gb|CP006916.3|	3747	3749	26
gi|1001019338|gb|CP006916.3|	3749	3750	33
gi|1001019338|gb|CP006916.3|	3750	3751	37
gi|1001019338|gb|CP006916.3|	3751	3752	36
gi|1001019338|gb|CP006916.3|	3752	3753	32
gi|1001019338|gb|CP006916.3|	3753	3754	34
gi|1001019338|gb|CP006916.3|	3754	3756	33
gi|1001019338|gb|CP006916.3|	3756	3757	34
gi|1001019338|gb|CP006916.3|	3757	3758	37
gi|1001019338|gb|CP006916.3|	3758	3759	36
gi|1001019338|gb|CP006916.3|	3759	3761	35
gi|1001019338|gb|CP006916.3|	3761	3762	36
gi|1001019338|gb|CP006916.3|	3762	3763	34
gi|1001019338|gb|CP006916.3|	3763	3764	31
gi|1001019338|gb|CP006916.3|	3764	3765	35
gi|1001019338|gb|CP006916.3|	3765	3766	41
gi|1001019338|gb|CP006916.3|	3766	3767	43
gi|1001019338|gb|CP006916.3|	3767	3768	46
gi|1001019338|gb|CP006916.3|	3768	3769	44
gi|1001019338|gb|CP006916.3|	3769	3770	43
gi|1001019338|gb|CP006916.3|	3770	3771	40
gi|1001019338|gb|CP006916.3|	3771	3772	37
gi|1001019338|gb|CP006916.3|	3772	3774	38
gi|1001019338|gb|CP006916.3|	3774	3775	31
gi|1001019338|gb|CP006916.3|	3775	3778	26
gi|1001019338|gb|CP006916.3|	3778	3779	24
gi|1001019338|gb|CP006916.3|	3779	3781	30
gi|1001019338|gb|CP006916.3|	3781	3782	29
gi|1001019338|gb|CP006916.3|	3782	3783	27
gi|1001019338|gb|CP006916.3|	3783	3785	28
gi|1001019338|gb|CP006916.3|	3785	3788	30
gi|1001019338|gb|CP006916.3|	3788	3789	29
gi|1001019338|gb|CP006916.3|	3789	3790	25
gi|1001019338|gb|CP006916.3|	3790	3791	23
gi|1001019338|gb|CP006916.3|	3791	3792	20
gi|1001019338|gb|CP006916.3|	3792	3795	17
gi|1001019338|gb|CP006916.3|	3795	3797	22
gi|1001019338|gb|CP006916.3|	3797	3798	23
gi|1001019338|gb|CP006916.3|	3798	3799	24
gi|1001019338|gb|CP006916.3|	3799	3800	27
gi|1001019338|gb|CP006916.3|	3800	3801	32
gi|1001019338|gb|CP006916.3|	3801	3802	34
gi|1001019338|gb|CP006916.3|	3802	3804	35
gi|1001019338|gb|CP006916.3|	3804	3805	29
gi|1001019338|gb|CP006916.3|	3805	3806	30
gi|1001019338|gb|CP006916.3|	3806	3807	42
gi|1001019338|gb|CP006916.3|	3807	3808	43
gi|1001019338|gb|CP006916.3|	3808	3810	45
gi|1001019338|gb|CP006916.3|	3810	3811	43
gi|1001019338|gb|CP006916.3|	3811	3812	42
gi|1001019338|gb|CP006916.3|	3812	3813	47
gi|1001019338|gb|CP006916.3|	3813	3814	48
gi|1001019338|gb|CP006916.3|	3814	3815	60
gi|1001019338|gb|CP006916.3|	3815	3816	56
gi|1001019338|gb|CP006916.3|	3816	3819	61
gi|1001019338|gb|CP006916.3|	3819	3820	65
gi|1001019338|gb|CP006916.3|	3820	3822	61
gi|1001019338|gb|CP006916.3|	3822	3823	59
gi|1001019338|gb|CP006916.3|	3823	3824	58
gi|1001019338|gb|CP006916.3|	3824	3825	57
gi|1001019338|gb|CP006916.3|	3825	3826	52
gi|1001019338|gb|CP006916.3|	3826	3827	50
gi|1001019338|gb|CP006916.3|	3827	3829	49
gi|1001019338|gb|CP006916.3|	3829	3830	51
gi|1001019338|gb|CP006916.3|	3830	3831	50
gi|1001019338|gb|CP006916.3|	3831	3832	38
gi|1001019338|gb|CP006916.3|	3832	3833	36
gi|1001019338|gb|CP006916.3|	3833	3836	33
gi|1001019338|gb|CP006916.3|	3836	3837	36
gi|1001019338|gb|CP006916.3|	3837	3838	35
gi|1001019338|gb|CP006916.3|	3838	3839	39
gi|1001019338|gb|CP006916.3|	3839	3841	28
gi|1001019338|gb|CP006916.3|	3841	3842	25
gi|1001019338|gb|CP006916.3|	3842	3844	28
gi|1001019338|gb|CP006916.3|	3844	3845	23
gi|1001019338|gb|CP006916.3|	3845	3846	24
gi|1001019338|gb|CP006916.3|	3846	3849	25
gi|1001019338|gb|CP006916.3|	3849	3852	23
gi|1001019338|gb|CP006916.3|	3852	3854	24
gi|1001019338|gb|CP006916.3|	3854	3861	26
gi|1001019338|gb|CP006916.3|	3861	3862	35
gi|1001019338|gb|CP006916.3|	3862	3864	32
gi|1001019338|gb|CP006916.3|	3864	3865	33
gi|1001019338|gb|CP006916.3|	3865	3866	39
gi|1001019338|gb|CP006916.3|	3866	3867	38
gi|1001019338|gb|CP006916.3|	3867	3868	35
gi|1001019338|gb|CP006916.3|	3868	3870	44
gi|1001019338|gb|CP006916.3|	3870	3871	43
gi|1001019338|gb|CP006916.3|	3871	3872	42
gi|1001019338|gb|CP006916.3|	3872	3873	47
gi|1001019338|gb|CP006916.3|	3873	3874	51
gi|1001019338|gb|CP006916.3|	3874	3877	53
gi|1001019338|gb|CP006916.3|	3877	3878	52
gi|1001019338|gb|CP006916.3|	3878	3879	53
gi|1001019338|gb|CP006916.3|	3879	3883	50
gi|1001019338|gb|CP006916.3|	3883	3884	51
gi|1001019338|gb|CP006916.3|	3884	3886	52
gi|1001019338|gb|CP006916.3|	3886	3887	40
gi|1001019338|gb|CP006916.3|	3887	3888	39
gi|1001019338|gb|CP006916.3|	3888	3890	34
gi|1001019338|gb|CP006916.3|	3890	3891	28
gi|1001019338|gb|CP006916.3|	3891	3892	27
gi|1001019338|gb|CP006916.3|	3892	3893	30
gi|1001019338|gb|CP006916.3|	3893	3897	31
gi|1001019338|gb|CP006916.3|	3897	3898	29
gi|1001019338|gb|CP006916.3|	3898	3899	25
gi|1001019338|gb|CP006916.3|	3899	3901	23
gi|1001019338|gb|CP006916.3|	3901	3903	26
gi|1001019338|gb|CP006916.3|	3903	3905	28
gi|1001019338|gb|CP006916.3|	3905	3906	31
gi|1001019338|gb|CP006916.3|	3906	3908	36
gi|1001019338|gb|CP006916.3|	3908	3909	35
gi|1001019338|gb|CP006916.3|	3909	3910	34
gi|1001019338|gb|CP006916.3|	3910	3912	38
gi|1001019338|gb|CP006916.3|	3912	3913	41
gi|1001019338|gb|CP006916.3|	3913	3914	42
gi|1001019338|gb|CP006916.3|	3914	3915	49
gi|1001019338|gb|CP006916.3|	3915	3917	52
gi|1001019338|gb|CP006916.3|	3917	3918	49
gi|1001019338|gb|CP006916.3|	3918	3920	39
gi|1001019338|gb|CP006916.3|	3920	3922	38
gi|1001019338|gb|CP006916.3|	3922	3924	35
gi|1001019338|gb|CP006916.3|	3924	3926	36
gi|1001019338|gb|CP006916.3|	3926	3927	33
gi|1001019338|gb|CP006916.3|	3927	3928	38
gi|1001019338|gb|CP006916.3|	3928	3929	35
gi|1001019338|gb|CP006916.3|	3929	3930	34
gi|1001019338|gb|CP006916.3|	3930	3931	31
gi|1001019338|gb|CP006916.3|	3931	3932	26
gi|1001019338|gb|CP006916.3|	3932	3935	28
gi|1001019338|gb|CP006916.3|	3935	3937	30
gi|1001019338|gb|CP006916.3|	3937	3938	33
gi|1001019338|gb|CP006916.3|	3938	3939	34
gi|1001019338|gb|CP006916.3|	3939	3940	25
gi|1001019338|gb|CP006916.3|	3940	3941	22
gi|1001019338|gb|CP006916.3|	3941	3943	23
gi|1001019338|gb|CP006916.3|	3943	3944	28
gi|1001019338|gb|CP006916.3|	3944	3949	31
gi|1001019338|gb|CP006916.3|	3949	3951	30
gi|1001019338|gb|CP006916.3|	3951	3952	31
gi|1001019338|gb|CP006916.3|	3952	3953	26
gi|1001019338|gb|CP006916.3|	3953	3956	27
gi|1001019338|gb|CP006916.3|	3956	3957	28
gi|1001019338|gb|CP006916.3|	3957	3960	29
gi|1001019338|gb|CP006916.3|	3960	3962	23
gi|1001019338|gb|CP006916.3|	3962	3963	17
gi|1001019338|gb|CP006916.3|	3963	3964	15
gi|1001019338|gb|CP006916.3|	3964	3966	16
gi|1001019338|gb|CP006916.3|	3966	3967	15
gi|1001019338|gb|CP006916.3|	3967	3969	16
gi|1001019338|gb|CP006916.3|	3969	3971	13
gi|1001019338|gb|CP006916.3|	3971	3975	14
gi|1001019338|gb|CP006916.3|	3975	3976	15
gi|1001019338|gb|CP006916.3|	3976	3979	16
gi|1001019338|gb|CP006916.3|	3979	3980	20
gi|1001019338|gb|CP006916.3|	3980	3981	22
gi|1001019338|gb|CP006916.3|	3981	3982	21
gi|1001019338|gb|CP006916.3|	3982	3983	19
gi|1001019338|gb|CP006916.3|	3983	3989	23
gi|1001019338|gb|CP006916.3|	3989	3992	22
gi|1001019338|gb|CP006916.3|	3992	3993	21
gi|1001019338|gb|CP006916.3|	3993	3994	26
gi|1001019338|gb|CP006916.3|	3994	3996	27
gi|1001019338|gb|CP006916.3|	3996	4000	26
gi|1001019338|gb|CP006916.3|	4000	4001	25
gi|1001019338|gb|CP006916.3|	4001	4004	26
gi|1001019338|gb|CP006916.3|	4004	4005	23
gi|1001019338|gb|CP006916.3|	4005	4006	25
gi|1001019338|gb|CP006916.3|	4006	4007	26
gi|1001019338|gb|CP006916.3|	4007	4008	28
gi|1001019338|gb|CP006916.3|	4008	4010	26
gi|1001019338|gb|CP006916.3|	4010	4013	27
gi|1001019338|gb|CP006916.3|	4013	4016	32
gi|1001019338|gb|CP006916.3|	4016	4018	34
gi|1001019338|gb|CP006916.3|	4018	4019	27
gi|1001019338|gb|CP006916.3|	4019	4020	41
gi|1001019338|gb|CP006916.3|	4020	4022	48
gi|1001019338|gb|CP006916.3|	4022	4026	50
gi|1001019338|gb|CP006916.3|	4026	4029	49
gi|1001019338|gb|CP006916.3|	4029	4030	52
gi|1001019338|gb|CP006916.3|	4030	4031	48
gi|1001019338|gb|CP006916.3|	4031	4032	49
gi|1001019338|gb|CP006916.3|	4032	4033	46
gi|1001019338|gb|CP006916.3|	4033	4034	44
gi|1001019338|gb|CP006916.3|	4034	4035	46
gi|1001019338|gb|CP006916.3|	4035	4038	52
gi|1001019338|gb|CP006916.3|	4038	4040	47
gi|1001019338|gb|CP006916.3|	4040	4041	48
gi|1001019338|gb|CP006916.3|	4041	4043	46
gi|1001019338|gb|CP006916.3|	4043	4044	44
gi|1001019338|gb|CP006916.3|	4044	4045	29
gi|1001019338|gb|CP006916.3|	4045	4047	22
gi|1001019338|gb|CP006916.3|	4047	4051	20
gi|1001019338|gb|CP006916.3|	4051	4053	18
gi|1001019338|gb|CP006916.3|	4053	4054	17
gi|1001019338|gb|CP006916.3|	4054	4055	14
gi|1001019338|gb|CP006916.3|	4055	4056	15
gi|1001019338|gb|CP006916.3|	4056	4059	13
gi|1001019338|gb|CP006916.3|	4059	4060	11
gi|1001019338|gb|CP006916.3|	4060	4062	4
gi|1001019338|gb|CP006916.3|	4062	4065	5
gi|1001019338|gb|CP006916.3|	4065	4067	4
gi|1001019338|gb|CP006916.3|	4067	4068	6
gi|1001019338|gb|CP006916.3|	4068	4079	7
gi|1001019338|gb|CP006916.3|	4079	4080	6
gi|1001019338|gb|CP006916.3|	4080	4087	5
gi|1001019338|gb|CP006916.3|	4087	4091	4
gi|1001019338|gb|CP006916.3|	4091	4092	5
gi|1001019338|gb|CP006916.3|	4092	4093	3
gi|1001019338|gb|CP006916.3|	4093	4096	1
gi|1001019338|gb|CP006916.3|	4096	4098	3
gi|1001019338|gb|CP006916.3|	4098	4099	4
gi|1001019338|gb|CP006916.3|	4099	4100	5
gi|1001019338|gb|CP006916.3|	4100	4103	10
gi|1001019338|gb|CP006916.3|	4103	4105	12
gi|1001019338|gb|CP006916.3|	4105	4107	14
gi|1001019338|gb|CP006916.3|	4107	4109	15
gi|1001019338|gb|CP006916.3|	4109	4110	16
gi|1001019338|gb|CP006916.3|	4110	4111	17
gi|1001019338|gb|CP006916.3|	4111	4113	18
gi|1001019338|gb|CP006916.3|	4113	4114	20
gi|1001019338|gb|CP006916.3|	4114	4115	21
gi|1001019338|gb|CP006916.3|	4115	4117	23
gi|1001019338|gb|CP006916.3|	4117	4119	25
gi|1001019338|gb|CP006916.3|	4119	4121	26
gi|1001019338|gb|CP006916.3|	4121	4123	24
gi|1001019338|gb|CP006916.3|	4123	4124	23
gi|1001019338|gb|CP006916.3|	4124	4125	22
gi|1001019338|gb|CP006916.3|	4125	4126	17
gi|1001019338|gb|CP006916.3|	4126	4127	23
gi|1001019338|gb|CP006916.3|	4127	4128	29
gi|1001019338|gb|CP006916.3|	4128	4130	27
gi|1001019338|gb|CP006916.3|	4130	4133	25
gi|1001019338|gb|CP006916.3|	4133	4134	32
gi|1001019338|gb|CP006916.3|	4134	4135	31
gi|1001019338|gb|CP006916.3|	4135	4136	32
gi|1001019338|gb|CP006916.3|	4136	4137	34
gi|1001019338|gb|CP006916.3|	4137	4138	35
gi|1001019338|gb|CP006916.3|	4138	4139	37
gi|1001019338|gb|CP006916.3|	4139	4140	36
gi|1001019338|gb|CP006916.3|	4140	4141	34
gi|1001019338|gb|CP006916.3|	4141	4144	37
gi|1001019338|gb|CP006916.3|	4144	4145	41
gi|1001019338|gb|CP006916.3|	4145	4146	42
gi|1001019338|gb|CP006916.3|	4146	4148	43
gi|1001019338|gb|CP006916.3|	4148	4149	51
gi|1001019338|gb|CP006916.3|	4149	4150	52
gi|1001019338|gb|CP006916.3|	4150	4151	54
gi|1001019338|gb|CP006916.3|	4151	4152	48
gi|1001019338|gb|CP006916.3|	4152	4153	43
gi|1001019338|gb|CP006916.3|	4153	4154	46
gi|1001019338|gb|CP006916.3|	4154	4155	51
gi|1001019338|gb|CP006916.3|	4155	4156	52
gi|1001019338|gb|CP006916.3|	4156	4157	55
gi|1001019338|gb|CP006916.3|	4157	4158	59
gi|1001019338|gb|CP006916.3|	4158	4159	53
gi|1001019338|gb|CP006916.3|	4159	4160	54
gi|1001019338|gb|CP006916.3|	4160	4161	53
gi|1001019338|gb|CP006916.3|	4161	4162	57
gi|1001019338|gb|CP006916.3|	4162	4163	64
gi|1001019338|gb|CP006916.3|	4163	4165	62
gi|1001019338|gb|CP006916.3|	4165	4166	63
gi|1001019338|gb|CP006916.3|	4166	4167	59
gi|1001019338|gb|CP006916.3|	4167	4169	57
gi|1001019338|gb|CP006916.3|	4169	4170	53
gi|1001019338|gb|CP006916.3|	4170	4171	54
gi|1001019338|gb|CP006916.3|	4171	4173	55
gi|1001019338|gb|CP006916.3|	4173	4175	48
gi|1001019338|gb|CP006916.3|	4175	4177	47
gi|1001019338|gb|CP006916.3|	4177	4178	46
gi|1001019338|gb|CP006916.3|	4178	4179	43
gi|1001019338|gb|CP006916.3|	4179	4180	38
gi|1001019338|gb|CP006916.3|	4180	4181	37
gi|1001019338|gb|CP006916.3|	4181	4182	34
gi|1001019338|gb|CP006916.3|	4182	4183	29
gi|1001019338|gb|CP006916.3|	4183	4184	32
gi|1001019338|gb|CP006916.3|	4184	4185	31
gi|1001019338|gb|CP006916.3|	4185	4186	30
gi|1001019338|gb|CP006916.3|	4186	4187	26
gi|1001019338|gb|CP006916.3|	4187	4188	24
gi|1001019338|gb|CP006916.3|	4188	4190	26
gi|1001019338|gb|CP006916.3|	4190	4191	36
gi|1001019338|gb|CP006916.3|	4191	4192	39
gi|1001019338|gb|CP006916.3|	4192	4193	43
gi|1001019338|gb|CP006916.3|	4193	4195	50
gi|1001019338|gb|CP006916.3|	4195	4196	51
gi|1001019338|gb|CP006916.3|	4196	4197	49
gi|1001019338|gb|CP006916.3|	4197	4198	54
gi|1001019338|gb|CP006916.3|	4198	4199	53
gi|1001019338|gb|CP006916.3|	4199	4200	52
gi|1001019338|gb|CP006916.3|	4200	4202	51
gi|1001019338|gb|CP006916.3|	4202	4203	54
gi|1001019338|gb|CP006916.3|	4203	4204	56
gi|1001019338|gb|CP006916.3|	4204	4205	62
gi|1001019338|gb|CP006916.3|	4205	4208	63
gi|1001019338|gb|CP006916.3|	4208	4209	59
gi|1001019338|gb|CP006916.3|	4209	4211	62
gi|1001019338|gb|CP006916.3|	4211	4212	61
gi|1001019338|gb|CP006916.3|	4212	4213	62
gi|1001019338|gb|CP006916.3|	4213	4214	58
gi|1001019338|gb|CP006916.3|	4214	4215	60
gi|1001019338|gb|CP006916.3|	4215	4216	49
gi|1001019338|gb|CP006916.3|	4216	4217	47
gi|1001019338|gb|CP006916.3|	4217	4218	45
gi|1001019338|gb|CP006916.3|	4218	4219	38
gi|1001019338|gb|CP006916.3|	4219	4220	37
gi|1001019338|gb|CP006916.3|	4220	4221	34
gi|1001019338|gb|CP006916.3|	4221	4222	35
gi|1001019338|gb|CP006916.3|	4222	4223	30
gi|1001019338|gb|CP006916.3|	4223	4227	31
gi|1001019338|gb|CP006916.3|	4227	4229	28
gi|1001019338|gb|CP006916.3|	4229	4230	22
gi|1001019338|gb|CP006916.3|	4230	4234	21
gi|1001019338|gb|CP006916.3|	4234	4236	18
gi|1001019338|gb|CP006916.3|	4236	4237	16
gi|1001019338|gb|CP006916.3|	4237	4239	11
gi|1001019338|gb|CP006916.3|	4239	4240	9
gi|1001019338|gb|CP006916.3|	4240	4241	10
gi|1001019338|gb|CP006916.3|	4241	4242	9
gi|1001019338|gb|CP006916.3|	4242	4244	7
gi|1001019338|gb|CP006916.3|	4244	4246	8
gi|1001019338|gb|CP006916.3|	4246	4248	7
gi|1001019338|gb|CP006916.3|	4248	4253	6
gi|1001019338|gb|CP006916.3|	4253	4262	4
gi|1001019338|gb|CP006916.3|	4262	4265	2
gi|1001019338|gb|CP006916.3|	4265	4269	1
gi|1001019338|gb|CP006916.3|	4269	4276	0
gi|1001019338|gb|CP006916.3|	4276	4278	2
gi|1001019338|gb|CP006916.3|	4278	4279	4
gi|1001019338|gb|CP006916.3|	4279	4280	7
gi|1001019338|gb|CP006916.3|	4280	4281	11
gi|1001019338|gb|CP006916.3|	4281	4282	17
gi|1001019338|gb|CP006916.3|	4282	4283	18
gi|1001019338|gb|CP006916.3|	4283	4290	19
gi|1001019338|gb|CP006916.3|	4290	4292	20
gi|1001019338|gb|CP006916.3|	4292	4298	22
gi|1001019338|gb|CP006916.3|	4298	4301	23
gi|1001019338|gb|CP006916.3|	4301	4302	22
gi|1001019338|gb|CP006916.3|	4302	4303	29
gi|1001019338|gb|CP006916.3|	4303	4304	27
gi|1001019338|gb|CP006916.3|	4304	4305	24
gi|1001019338|gb|CP006916.3|	4305	4306	22
gi|1001019338|gb|CP006916.3|	4306	4307	16
gi|1001019338|gb|CP006916.3|	4307	4308	15
gi|1001019338|gb|CP006916.3|	4308	4311	16
gi|1001019338|gb|CP006916.3|	4311	4317	17
gi|1001019338|gb|CP006916.3|	4317	4318	15
gi|1001019338|gb|CP006916.3|	4318	4319	16
gi|1001019338|gb|CP006916.3|	4319	4320	17
gi|1001019338|gb|CP006916.3|	4320	4323	22
gi|1001019338|gb|CP006916.3|	4323	4326	21
gi|1001019338|gb|CP006916.3|	4326	4327	20
gi|1001019338|gb|CP006916.3|	4327	4330	13
gi|1001019338|gb|CP006916.3|	4330	4331	11
gi|1001019338|gb|CP006916.3|	4331	4332	16
gi|1001019338|gb|CP006916.3|	4332	4333	18
gi|1001019338|gb|CP006916.3|	4333	4336	16
gi|1001019338|gb|CP006916.3|	4336	4340	17
gi|1001019338|gb|CP006916.3|	4340	4343	16
gi|1001019338|gb|CP006916.3|	4343	4344	15
gi|1001019338|gb|CP006916.3|	4344	4345	14
gi|1001019338|gb|CP006916.3|	4345	4347	10
gi|1001019338|gb|CP006916.3|	4347	4350	12
gi|1001019338|gb|CP006916.3|	4350	4351	13
gi|1001019338|gb|CP006916.3|	4351	4356	15
gi|1001019338|gb|CP006916.3|	4356	4357	10
gi|1001019338|gb|CP006916.3|	4357	4358	11
gi|1001019338|gb|CP006916.3|	4358	4361	13
gi|1001019338|gb|CP006916.3|	4361	4363	11
gi|1001019338|gb|CP006916.3|	4363	4364	12
gi|1001019338|gb|CP006916.3|	4364	4368	14
gi|1001019338|gb|CP006916.3|	4368	4369	15
gi|1001019338|gb|CP006916.3|	4369	4372	18
gi|1001019338|gb|CP006916.3|	4372	4373	19
gi|1001019338|gb|CP006916.3|	4373	4374	21
gi|1001019338|gb|CP006916.3|	4374	4377	23
gi|1001019338|gb|CP006916.3|	4377	4378	25
gi|1001019338|gb|CP006916.3|	4378	4380	27
gi|1001019338|gb|CP006916.3|	4380	4382	28
gi|1001019338|gb|CP006916.3|	4382	4383	25
gi|1001019338|gb|CP006916.3|	4383	4386	23
gi|1001019338|gb|CP006916.3|	4386	4389	24
gi|1001019338|gb|CP006916.3|	4389	4390	23
gi|1001019338|gb|CP006916.3|	4390	4393	24
gi|1001019338|gb|CP006916.3|	4393	4394	23
gi|1001019338|gb|CP006916.3|	4394	4395	20
gi|1001019338|gb|CP006916.3|	4395	4397	19
gi|1001019338|gb|CP006916.3|	4397	4398	16
gi|1001019338|gb|CP006916.3|	4398	4399	14
gi|1001019338|gb|CP006916.3|	4399	4400	12
gi|1001019338|gb|CP006916.3|	4400	4401	13
gi|1001019338|gb|CP006916.3|	4401	4402	11
gi|1001019338|gb|CP006916.3|	4402	4403	9
gi|1001019338|gb|CP006916.3|	4403	4405	10
gi|1001019338|gb|CP006916.3|	4405	4409	9
gi|1001019338|gb|CP006916.3|	4409	4410	11
gi|1001019338|gb|CP006916.3|	4410	4411	19
gi|1001019338|gb|CP006916.3|	4411	4412	23
gi|1001019338|gb|CP006916.3|	4412	4413	24
gi|1001019338|gb|CP006916.3|	4413	4414	27
gi|1001019338|gb|CP006916.3|	4414	4415	26
gi|1001019338|gb|CP006916.3|	4415	4417	27
gi|1001019338|gb|CP006916.3|	4417	4419	35
gi|1001019338|gb|CP006916.3|	4419	4421	36
gi|1001019338|gb|CP006916.3|	4421	4423	38
gi|1001019338|gb|CP006916.3|	4423	4424	39
gi|1001019338|gb|CP006916.3|	4424	4425	41
gi|1001019338|gb|CP006916.3|	4425	4427	40
gi|1001019338|gb|CP006916.3|	4427	4428	43
gi|1001019338|gb|CP006916.3|	4428	4429	42
gi|1001019338|gb|CP006916.3|	4429	4430	43
gi|1001019338|gb|CP006916.3|	4430	4434	44
gi|1001019338|gb|CP006916.3|	4434	4435	42
gi|1001019338|gb|CP006916.3|	4435	4436	34
gi|1001019338|gb|CP006916.3|	4436	4437	30
gi|1001019338|gb|CP006916.3|	4437	4438	31
gi|1001019338|gb|CP006916.3|	4438	4440	30
gi|1001019338|gb|CP006916.3|	4440	4442	28
gi|1001019338|gb|CP006916.3|	4442	4444	21
gi|1001019338|gb|CP006916.3|	4444	4446	27
gi|1001019338|gb|CP006916.3|	4446	4448	26
gi|1001019338|gb|CP006916.3|	4448	4449	28
gi|1001019338|gb|CP006916.3|	4449	4450	26
gi|1001019338|gb|CP006916.3|	4450	4452	32
gi|1001019338|gb|CP006916.3|	4452	4453	33
gi|1001019338|gb|CP006916.3|	4453	4455	32
gi|1001019338|gb|CP006916.3|	4455	4459	33
gi|1001019338|gb|CP006916.3|	4459	4463	34
gi|1001019338|gb|CP006916.3|	4463	4466	31
gi|1001019338|gb|CP006916.3|	4466	4467	39
gi|1001019338|gb|CP006916.3|	4467	4469	50
gi|1001019338|gb|CP006916.3|	4469	4471	44
gi|1001019338|gb|CP006916.3|	4471	4472	43
gi|1001019338|gb|CP006916.3|	4472	4473	47
gi|1001019338|gb|CP006916.3|	4473	4474	44
gi|1001019338|gb|CP006916.3|	4474	4475	45
gi|1001019338|gb|CP006916.3|	4475	4476	38
gi|1001019338|gb|CP006916.3|	4476	4477	40
gi|1001019338|gb|CP006916.3|	4477	4478	37
gi|1001019338|gb|CP006916.3|	4478	4480	36
gi|1001019338|gb|CP006916.3|	4480	4482	34
gi|1001019338|gb|CP006916.3|	4482	4483	37
gi|1001019338|gb|CP006916.3|	4483	4484	38
gi|1001019338|gb|CP006916.3|	4484	4486	37
gi|1001019338|gb|CP006916.3|	4486	4487	43
gi|1001019338|gb|CP006916.3|	4487	4489	41
gi|1001019338|gb|CP006916.3|	4489	4491	42
gi|1001019338|gb|CP006916.3|	4491	4492	35
gi|1001019338|gb|CP006916.3|	4492	4493	34
gi|1001019338|gb|CP006916.3|	4493	4497	41
gi|1001019338|gb|CP006916.3|	4497	4498	37
gi|1001019338|gb|CP006916.3|	4498	4499	40
gi|1001019338|gb|CP006916.3|	4499	4501	39
gi|1001019338|gb|CP006916.3|	4501	4502	38
gi|1001019338|gb|CP006916.3|	4502	4503	44
gi|1001019338|gb|CP006916.3|	4503	4504	45
gi|1001019338|gb|CP006916.3|	4504	4505	44
gi|1001019338|gb|CP006916.3|	4505	4506	45
gi|1001019338|gb|CP006916.3|	4506	4507	47
gi|1001019338|gb|CP006916.3|	4507	4511	44
gi|1001019338|gb|CP006916.3|	4511	4512	40
gi|1001019338|gb|CP006916.3|	4512	4513	43
gi|1001019338|gb|CP006916.3|	4513	4514	45
gi|1001019338|gb|CP006916.3|	4514	4515	44
gi|1001019338|gb|CP006916.3|	4515	4516	45
gi|1001019338|gb|CP006916.3|	4516	4517	44
gi|1001019338|gb|CP006916.3|	4517	4518	35
gi|1001019338|gb|CP006916.3|	4518	4519	31
gi|1001019338|gb|CP006916.3|	4519	4523	30
gi|1001019338|gb|CP006916.3|	4523	4526	27
gi|1001019338|gb|CP006916.3|	4526	4527	26
gi|1001019338|gb|CP006916.3|	4527	4528	19
gi|1001019338|gb|CP006916.3|	4528	4531	18
gi|1001019338|gb|CP006916.3|	4531	4532	16
gi|1001019338|gb|CP006916.3|	4532	4533	17
gi|1001019338|gb|CP006916.3|	4533	4535	16
gi|1001019338|gb|CP006916.3|	4535	4536	18
gi|1001019338|gb|CP006916.3|	4536	4537	17
gi|1001019338|gb|CP006916.3|	4537	4539	14
gi|1001019338|gb|CP006916.3|	4539	4541	23
gi|1001019338|gb|CP006916.3|	4541	4543	27
gi|1001019338|gb|CP006916.3|	4543	4544	25
gi|1001019338|gb|CP006916.3|	4544	4547	28
gi|1001019338|gb|CP006916.3|	4547	4548	29
gi|1001019338|gb|CP006916.3|	4548	4549	30
gi|1001019338|gb|CP006916.3|	4549	4555	32
gi|1001019338|gb|CP006916.3|	4555	4557	31
gi|1001019338|gb|CP006916.3|	4557	4558	30
gi|1001019338|gb|CP006916.3|	4558	4560	32
gi|1001019338|gb|CP006916.3|	4560	4561	31
gi|1001019338|gb|CP006916.3|	4561	4563	29
gi|1001019338|gb|CP006916.3|	4563	4564	27
gi|1001019338|gb|CP006916.3|	4564	4565	18
gi|1001019338|gb|CP006916.3|	4565	4566	17
gi|1001019338|gb|CP006916.3|	4566	4567	13
gi|1001019338|gb|CP006916.3|	4567	4568	11
gi|1001019338|gb|CP006916.3|	4568	4569	10
gi|1001019338|gb|CP006916.3|	4569	4572	7
gi|1001019338|gb|CP006916.3|	4572	4573	6
gi|1001019338|gb|CP006916.3|	4573	4574	5
gi|1001019338|gb|CP006916.3|	4574	4578	3
gi|1001019338|gb|CP006916.3|	4578	4579	4
gi|1001019338|gb|CP006916.3|	4579	4583	5
gi|1001019338|gb|CP006916.3|	4583	4585	3
gi|1001019338|gb|CP006916.3|	4585	4603	2
gi|1001019338|gb|CP006916.3|	4603	4604	1
gi|1001019338|gb|CP006916.3|	4604	4612	0
gi|1001019338|gb|CP006916.3|	4612	4613	3
gi|1001019338|gb|CP006916.3|	4613	4614	5
gi|1001019338|gb|CP006916.3|	4614	4616	7
gi|1001019338|gb|CP006916.3|	4616	4617	13
gi|1001019338|gb|CP006916.3|	4617	4637	14
gi|1001019338|gb|CP006916.3|	4637	4638	11
gi|1001019338|gb|CP006916.3|	4638	4639	14
gi|1001019338|gb|CP006916.3|	4639	4640	12
gi|1001019338|gb|CP006916.3|	4640	4641	14
gi|1001019338|gb|CP006916.3|	4641	4642	11
gi|1001019338|gb|CP006916.3|	4642	4655	10
gi|1001019338|gb|CP006916.3|	4655	4658	11
gi|1001019338|gb|CP006916.3|	4658	4661	13
gi|1001019338|gb|CP006916.3|	4661	4663	15
gi|1001019338|gb|CP006916.3|	4663	4665	10
gi|1001019338|gb|CP006916.3|	4665	4666	8
gi|1001019338|gb|CP006916.3|	4666	4669	5
gi|1001019338|gb|CP006916.3|	4669	4671	6
gi|1001019338|gb|CP006916.3|	4671	4677	7
gi|1001019338|gb|CP006916.3|	4677	4680	8
gi|1001019338|gb|CP006916.3|	4680	4683	7
gi|1001019338|gb|CP006916.3|	4683	4686	5
gi|1001019338|gb|CP006916.3|	4686	4691	3
gi|1001019338|gb|CP006916.3|	4691	4693	4
gi|1001019338|gb|CP006916.3|	4693	4694	6
gi|1001019338|gb|CP006916.3|	4694	4696	5
gi|1001019338|gb|CP006916.3|	4696	4701	4
gi|1001019338|gb|CP006916.3|	4701	4702	6
gi|1001019338|gb|CP006916.3|	4702	4703	5
gi|1001019338|gb|CP006916.3|	4703	4705	6
gi|1001019338|gb|CP006916.3|	4705	4710	10
gi|1001019338|gb|CP006916.3|	4710	4712	11
gi|1001019338|gb|CP006916.3|	4712	4713	12
gi|1001019338|gb|CP006916.3|	4713	4716	13
gi|1001019338|gb|CP006916.3|	4716	4718	12
gi|1001019338|gb|CP006916.3|	4718	4726	11
gi|1001019338|gb|CP006916.3|	4726	4728	9
gi|1001019338|gb|CP006916.3|	4728	4730	8
gi|1001019338|gb|CP006916.3|	4730	4735	4
gi|1001019338|gb|CP006916.3|	4735	4737	3
gi|1001019338|gb|CP006916.3|	4737	4738	2
gi|1001019338|gb|CP006916.3|	4738	4743	1
gi|1001019338|gb|CP006916.3|	4743	4745	0
gi|1001019338|gb|CP006916.3|	4745	4750	4
gi|1001019338|gb|CP006916.3|	4750	4751	5
gi|1001019338|gb|CP006916.3|	4751	4756	8
gi|1001019338|gb|CP006916.3|	4756	4764	9
gi|1001019338|gb|CP006916.3|	4764	4766	11
gi|1001019338|gb|CP006916.3|	4766	4770	12
gi|1001019338|gb|CP006916.3|	4770	4771	8
gi|1001019338|gb|CP006916.3|	4771	4773	9
gi|1001019338|gb|CP006916.3|	4773	4774	11
gi|1001019338|gb|CP006916.3|	4774	4775	12
gi|1001019338|gb|CP006916.3|	4775	4776	11
gi|1001019338|gb|CP006916.3|	4776	4781	13
gi|1001019338|gb|CP006916.3|	4781	4783	12
gi|1001019338|gb|CP006916.3|	4783	4784	15
gi|1001019338|gb|CP006916.3|	4784	4786	16
gi|1001019338|gb|CP006916.3|	4786	4789	17
gi|1001019338|gb|CP006916.3|	4789	4791	15
gi|1001019338|gb|CP006916.3|	4791	4792	16
gi|1001019338|gb|CP006916.3|	4792	4795	19
gi|1001019338|gb|CP006916.3|	4795	4798	20
gi|1001019338|gb|CP006916.3|	4798	4799	18
gi|1001019338|gb|CP006916.3|	4799	4801	17
gi|1001019338|gb|CP006916.3|	4801	4802	12
gi|1001019338|gb|CP006916.3|	4802	4803	13
gi|1001019338|gb|CP006916.3|	4803	4806	19
gi|1001019338|gb|CP006916.3|	4806	4808	24
gi|1001019338|gb|CP006916.3|	4808	4809	21
gi|1001019338|gb|CP006916.3|	4809	4810	20
gi|1001019338|gb|CP006916.3|	4810	4814	21
gi|1001019338|gb|CP006916.3|	4814	4816	26
gi|1001019338|gb|CP006916.3|	4816	4817	24
gi|1001019338|gb|CP006916.3|	4817	4820	21
gi|1001019338|gb|CP006916.3|	4820	4821	20
gi|1001019338|gb|CP006916.3|	4821	4822	19
gi|1001019338|gb|CP006916.3|	4822	4827	21
gi|1001019338|gb|CP006916.3|	4827	4828	20
gi|1001019338|gb|CP006916.3|	4828	4830	14
gi|1001019338|gb|CP006916.3|	4830	4831	18
gi|1001019338|gb|CP006916.3|	4831	4835	13
gi|1001019338|gb|CP006916.3|	4835	4838	12
gi|1001019338|gb|CP006916.3|	4838	4839	14
gi|1001019338|gb|CP006916.3|	4839	4840	9
gi|1001019338|gb|CP006916.3|	4840	4842	13
gi|1001019338|gb|CP006916.3|	4842	4847	15
gi|1001019338|gb|CP006916.3|	4847	4854	16
gi|1001019338|gb|CP006916.3|	4854	4855	19
gi|1001019338|gb|CP006916.3|	4855	4856	16
gi|1001019338|gb|CP006916.3|	4856	4857	17
gi|1001019338|gb|CP006916.3|	4857	4860	19
gi|1001019338|gb|CP006916.3|	4860	4862	26
gi|1001019338|gb|CP006916.3|	4862	4863	29
gi|1001019338|gb|CP006916.3|	4863	4865	27
gi|1001019338|gb|CP006916.3|	4865	4872	23
gi|1001019338|gb|CP006916.3|	4872	4873	21
gi|1001019338|gb|CP006916.3|	4873	4879	28
gi|1001019338|gb|CP006916.3|	4879	4880	25
gi|1001019338|gb|CP006916.3|	4880	4881	24
gi|1001019338|gb|CP006916.3|	4881	4882	23
gi|1001019338|gb|CP006916.3|	4882	4883	26
gi|1001019338|gb|CP006916.3|	4883	4885	28
gi|1001019338|gb|CP006916.3|	4885	4886	21
gi|1001019338|gb|CP006916.3|	4886	4887	25
gi|1001019338|gb|CP006916.3|	4887	4891	22
gi|1001019338|gb|CP006916.3|	4891	4892	23
gi|1001019338|gb|CP006916.3|	4892	4894	21
gi|1001019338|gb|CP006916.3|	4894	4895	24
gi|1001019338|gb|CP006916.3|	4895	4897	27
gi|1001019338|gb|CP006916.3|	4897	4898	28
gi|1001019338|gb|CP006916.3|	4898	4903	25
gi|1001019338|gb|CP006916.3|	4903	4904	26
gi|1001019338|gb|CP006916.3|	4904	4905	31
gi|1001019338|gb|CP006916.3|	4905	4907	36
gi|1001019338|gb|CP006916.3|	4907	4909	31
gi|1001019338|gb|CP006916.3|	4909	4911	34
gi|1001019338|gb|CP006916.3|	4911	4912	29
gi|1001019338|gb|CP006916.3|	4912	4916	30
gi|1001019338|gb|CP006916.3|	4916	4918	29
gi|1001019338|gb|CP006916.3|	4918	4919	31
gi|1001019338|gb|CP006916.3|	4919	4920	28
gi|1001019338|gb|CP006916.3|	4920	4921	26
gi|1001019338|gb|CP006916.3|	4921	4922	29
gi|1001019338|gb|CP006916.3|	4922	4923	30
gi|1001019338|gb|CP006916.3|	4923	4927	27
gi|1001019338|gb|CP006916.3|	4927	4928	28
gi|1001019338|gb|CP006916.3|	4928	4929	33
gi|1001019338|gb|CP006916.3|	4929	4930	28
gi|1001019338|gb|CP006916.3|	4930	4931	26
gi|1001019338|gb|CP006916.3|	4931	4932	32
gi|1001019338|gb|CP006916.3|	4932	4933	39
gi|1001019338|gb|CP006916.3|	4933	4934	37
gi|1001019338|gb|CP006916.3|	4934	4935	35
gi|1001019338|gb|CP006916.3|	4935	4939	36
gi|1001019338|gb|CP006916.3|	4939	4941	37
gi|1001019338|gb|CP006916.3|	4941	4943	38
gi|1001019338|gb|CP006916.3|	4943	4945	37
gi|1001019338|gb|CP006916.3|	4945	4946	36
gi|1001019338|gb|CP006916.3|	4946	4947	33
gi|1001019338|gb|CP006916.3|	4947	4948	34
gi|1001019338|gb|CP006916.3|	4948	4952	33
gi|1001019338|gb|CP006916.3|	4952	4953	32
gi|1001019338|gb|CP006916.3|	4953	4954	29
gi|1001019338|gb|CP006916.3|	4954	4956	33
gi|1001019338|gb|CP006916.3|	4956	4957	28
gi|1001019338|gb|CP006916.3|	4957	4958	24
gi|1001019338|gb|CP006916.3|	4958	4959	25
gi|1001019338|gb|CP006916.3|	4959	4960	24
gi|1001019338|gb|CP006916.3|	4960	4961	25
gi|1001019338|gb|CP006916.3|	4961	4964	28
gi|1001019338|gb|CP006916.3|	4964	4966	29
gi|1001019338|gb|CP006916.3|	4966	4968	28
gi|1001019338|gb|CP006916.3|	4968	4972	27
gi|1001019338|gb|CP006916.3|	4972	4973	23
gi|1001019338|gb|CP006916.3|	4973	4974	24
gi|1001019338|gb|CP006916.3|	4974	4978	25
gi|1001019338|gb|CP006916.3|	4978	4979	22
gi|1001019338|gb|CP006916.3|	4979	4980	18
gi|1001019338|gb|CP006916.3|	4980	4981	15
gi|1001019338|gb|CP006916.3|	4981	4982	14
gi|1001019338|gb|CP006916.3|	4982	4983	15
gi|1001019338|gb|CP006916.3|	4983	4985	16
gi|1001019338|gb|CP006916.3|	4985	4986	14
gi|1001019338|gb|CP006916.3|	4986	4987	11
gi|1001019338|gb|CP006916.3|	4987	4988	12
gi|1001019338|gb|CP006916.3|	4988	4989	15
gi|1001019338|gb|CP006916.3|	4989	4990	14
gi|1001019338|gb|CP006916.3|	4990	4991	15
gi|1001019338|gb|CP006916.3|	4991	4992	18
gi|1001019338|gb|CP006916.3|	4992	4995	19
gi|1001019338|gb|CP006916.3|	4995	4997	21
gi|1001019338|gb|CP006916.3|	4997	4998	22
gi|1001019338|gb|CP006916.3|	4998	5001	23
gi|1001019338|gb|CP006916.3|	5001	5003	24
gi|1001019338|gb|CP006916.3|	5003	5004	32
gi|1001019338|gb|CP006916.3|	5004	5007	33
gi|1001019338|gb|CP006916.3|	5007	5008	29
gi|1001019338|gb|CP006916.3|	5008	5010	27
gi|1001019338|gb|CP006916.3|	5010	5012	30
gi|1001019338|gb|CP006916.3|	5012	5013	28
gi|1001019338|gb|CP006916.3|	5013	5014	27
gi|1001019338|gb|CP006916.3|	5014	5015	26
gi|1001019338|gb|CP006916.3|	5015	5016	25
gi|1001019338|gb|CP006916.3|	5016	5017	22
gi|1001019338|gb|CP006916.3|	5017	5020	21
gi|1001019338|gb|CP006916.3|	5020	5023	19
gi|1001019338|gb|CP006916.3|	5023	5024	17
gi|1001019338|gb|CP006916.3|	5024	5026	16
gi|1001019338|gb|CP006916.3|	5026	5028	15
gi|1001019338|gb|CP006916.3|	5028	5029	7
gi|1001019338|gb|CP006916.3|	5029	5030	6
gi|1001019338|gb|CP006916.3|	5030	5031	9
gi|1001019338|gb|CP006916.3|	5031	5035	17
gi|1001019338|gb|CP006916.3|	5035	5038	14
gi|1001019338|gb|CP006916.3|	5038	5040	12
gi|1001019338|gb|CP006916.3|	5040	5041	14
gi|1001019338|gb|CP006916.3|	5041	5042	17
gi|1001019338|gb|CP006916.3|	5042	5044	19
gi|1001019338|gb|CP006916.3|	5044	5047	21
[truncated: 413,565 more rows]
