# Supplementary material for: Data on translatome analysis of Mycoplasma gallisepticum
Source: Data Brief. 2016 Sep 7;9:422–4. doi: 10.1016/j.dib.2016.08.056 (PMC5037205; doi:10.1016/j.dib.2016.08.056)
Supplement: Supplementary material [file mmc1.zip › Supplementary material 1/Myc_Heat_stress3_neg.bedgraph]

gi|1001019338|gb|CP006916.3|	0	3	0
gi|1001019338|gb|CP006916.3|	3	5	8
gi|1001019338|gb|CP006916.3|	5	13	9
gi|1001019338|gb|CP006916.3|	13	14	12
gi|1001019338|gb|CP006916.3|	14	16	13
gi|1001019338|gb|CP006916.3|	16	17	14
gi|1001019338|gb|CP006916.3|	17	23	17
gi|1001019338|gb|CP006916.3|	23	28	18
gi|1001019338|gb|CP006916.3|	28	30	10
gi|1001019338|gb|CP006916.3|	30	38	9
gi|1001019338|gb|CP006916.3|	38	39	6
gi|1001019338|gb|CP006916.3|	39	41	5
gi|1001019338|gb|CP006916.3|	41	42	4
gi|1001019338|gb|CP006916.3|	42	48	1
gi|1001019338|gb|CP006916.3|	48	262	0
gi|1001019338|gb|CP006916.3|	262	263	1
gi|1001019338|gb|CP006916.3|	263	287	3
gi|1001019338|gb|CP006916.3|	287	288	2
gi|1001019338|gb|CP006916.3|	288	336	0
gi|1001019338|gb|CP006916.3|	336	361	1
gi|1001019338|gb|CP006916.3|	361	362	0
gi|1001019338|gb|CP006916.3|	362	387	1
gi|1001019338|gb|CP006916.3|	387	485	0
gi|1001019338|gb|CP006916.3|	485	510	1
gi|1001019338|gb|CP006916.3|	510	648	0
gi|1001019338|gb|CP006916.3|	648	673	3
gi|1001019338|gb|CP006916.3|	673	792	0
gi|1001019338|gb|CP006916.3|	792	817	1
gi|1001019338|gb|CP006916.3|	817	859	0
gi|1001019338|gb|CP006916.3|	859	884	3
gi|1001019338|gb|CP006916.3|	884	1097	0
gi|1001019338|gb|CP006916.3|	1097	1122	2
gi|1001019338|gb|CP006916.3|	1122	1127	0
gi|1001019338|gb|CP006916.3|	1127	1152	2
gi|1001019338|gb|CP006916.3|	1152	1304	0
gi|1001019338|gb|CP006916.3|	1304	1329	2
gi|1001019338|gb|CP006916.3|	1329	1412	0
gi|1001019338|gb|CP006916.3|	1412	1437	1
gi|1001019338|gb|CP006916.3|	1437	1491	0
gi|1001019338|gb|CP006916.3|	1491	1511	1
gi|1001019338|gb|CP006916.3|	1511	1516	2
gi|1001019338|gb|CP006916.3|	1516	1536	1
gi|1001019338|gb|CP006916.3|	1536	1539	0
gi|1001019338|gb|CP006916.3|	1539	1564	2
gi|1001019338|gb|CP006916.3|	1564	1649	0
gi|1001019338|gb|CP006916.3|	1649	1674	1
gi|1001019338|gb|CP006916.3|	1674	1684	0
gi|1001019338|gb|CP006916.3|	1684	1693	1
gi|1001019338|gb|CP006916.3|	1693	1709	2
gi|1001019338|gb|CP006916.3|	1709	1718	1
gi|1001019338|gb|CP006916.3|	1718	1722	0
gi|1001019338|gb|CP006916.3|	1722	1747	2
gi|1001019338|gb|CP006916.3|	1747	1762	0
gi|1001019338|gb|CP006916.3|	1762	1787	1
gi|1001019338|gb|CP006916.3|	1787	1806	0
gi|1001019338|gb|CP006916.3|	1806	1831	1
gi|1001019338|gb|CP006916.3|	1831	2032	0
gi|1001019338|gb|CP006916.3|	2032	2057	1
gi|1001019338|gb|CP006916.3|	2057	2303	0
gi|1001019338|gb|CP006916.3|	2303	2328	1
gi|1001019338|gb|CP006916.3|	2328	2334	0
gi|1001019338|gb|CP006916.3|	2334	2359	2
gi|1001019338|gb|CP006916.3|	2359	2421	0
gi|1001019338|gb|CP006916.3|	2421	2446	1
gi|1001019338|gb|CP006916.3|	2446	4160	0
gi|1001019338|gb|CP006916.3|	4160	4185	1
gi|1001019338|gb|CP006916.3|	4185	4232	0
gi|1001019338|gb|CP006916.3|	4232	4235	1
gi|1001019338|gb|CP006916.3|	4235	4257	2
gi|1001019338|gb|CP006916.3|	4257	4259	1
gi|1001019338|gb|CP006916.3|	4259	4260	3
gi|1001019338|gb|CP006916.3|	4260	4284	2
gi|1001019338|gb|CP006916.3|	4284	4312	0
gi|1001019338|gb|CP006916.3|	4312	4337	1
gi|1001019338|gb|CP006916.3|	4337	4362	0
gi|1001019338|gb|CP006916.3|	4362	4387	1
gi|1001019338|gb|CP006916.3|	4387	4462	0
gi|1001019338|gb|CP006916.3|	4462	4485	1
gi|1001019338|gb|CP006916.3|	4485	4487	2
gi|1001019338|gb|CP006916.3|	4487	4510	1
gi|1001019338|gb|CP006916.3|	4510	4530	0
gi|1001019338|gb|CP006916.3|	4530	4555	1
gi|1001019338|gb|CP006916.3|	4555	5230	0
gi|1001019338|gb|CP006916.3|	5230	5255	2
gi|1001019338|gb|CP006916.3|	5255	5423	0
gi|1001019338|gb|CP006916.3|	5423	5448	1
gi|1001019338|gb|CP006916.3|	5448	5606	0
gi|1001019338|gb|CP006916.3|	5606	5631	1
gi|1001019338|gb|CP006916.3|	5631	5668	0
gi|1001019338|gb|CP006916.3|	5668	5693	1
gi|1001019338|gb|CP006916.3|	5693	5800	0
gi|1001019338|gb|CP006916.3|	5800	5825	1
gi|1001019338|gb|CP006916.3|	5825	6142	0
gi|1001019338|gb|CP006916.3|	6142	6167	1
gi|1001019338|gb|CP006916.3|	6167	6212	0
gi|1001019338|gb|CP006916.3|	6212	6237	1
gi|1001019338|gb|CP006916.3|	6237	6499	0
gi|1001019338|gb|CP006916.3|	6499	6524	1
gi|1001019338|gb|CP006916.3|	6524	8607	0
gi|1001019338|gb|CP006916.3|	8607	8632	2
gi|1001019338|gb|CP006916.3|	8632	8729	0
gi|1001019338|gb|CP006916.3|	8729	8754	1
gi|1001019338|gb|CP006916.3|	8754	9185	0
gi|1001019338|gb|CP006916.3|	9185	9210	1
gi|1001019338|gb|CP006916.3|	9210	9304	0
gi|1001019338|gb|CP006916.3|	9304	9329	4
gi|1001019338|gb|CP006916.3|	9329	10747	0
gi|1001019338|gb|CP006916.3|	10747	10772	1
gi|1001019338|gb|CP006916.3|	10772	11054	0
gi|1001019338|gb|CP006916.3|	11054	11066	2
gi|1001019338|gb|CP006916.3|	11066	11079	3
gi|1001019338|gb|CP006916.3|	11079	11091	1
gi|1001019338|gb|CP006916.3|	11091	11121	0
gi|1001019338|gb|CP006916.3|	11121	11146	1
gi|1001019338|gb|CP006916.3|	11146	11357	0
gi|1001019338|gb|CP006916.3|	11357	11382	1
gi|1001019338|gb|CP006916.3|	11382	11409	0
gi|1001019338|gb|CP006916.3|	11409	11434	1
gi|1001019338|gb|CP006916.3|	11434	11897	0
gi|1001019338|gb|CP006916.3|	11897	11922	1
gi|1001019338|gb|CP006916.3|	11922	12493	0
gi|1001019338|gb|CP006916.3|	12493	12518	1
gi|1001019338|gb|CP006916.3|	12518	13122	0
gi|1001019338|gb|CP006916.3|	13122	13147	1
gi|1001019338|gb|CP006916.3|	13147	13419	0
gi|1001019338|gb|CP006916.3|	13419	13444	1
gi|1001019338|gb|CP006916.3|	13444	13470	0
gi|1001019338|gb|CP006916.3|	13470	13495	1
gi|1001019338|gb|CP006916.3|	13495	13607	0
gi|1001019338|gb|CP006916.3|	13607	13629	1
gi|1001019338|gb|CP006916.3|	13629	13632	2
gi|1001019338|gb|CP006916.3|	13632	13654	1
gi|1001019338|gb|CP006916.3|	13654	13725	0
gi|1001019338|gb|CP006916.3|	13725	13750	1
gi|1001019338|gb|CP006916.3|	13750	13792	0
gi|1001019338|gb|CP006916.3|	13792	13817	2
gi|1001019338|gb|CP006916.3|	13817	13904	0
gi|1001019338|gb|CP006916.3|	13904	13929	1
gi|1001019338|gb|CP006916.3|	13929	14450	0
gi|1001019338|gb|CP006916.3|	14450	14455	1
gi|1001019338|gb|CP006916.3|	14455	14469	2
gi|1001019338|gb|CP006916.3|	14469	14475	3
gi|1001019338|gb|CP006916.3|	14475	14480	2
gi|1001019338|gb|CP006916.3|	14480	14494	1
gi|1001019338|gb|CP006916.3|	14494	14495	0
gi|1001019338|gb|CP006916.3|	14495	14497	1
gi|1001019338|gb|CP006916.3|	14497	14498	2
gi|1001019338|gb|CP006916.3|	14498	14501	3
gi|1001019338|gb|CP006916.3|	14501	14515	4
gi|1001019338|gb|CP006916.3|	14515	14517	6
gi|1001019338|gb|CP006916.3|	14517	14520	11
gi|1001019338|gb|CP006916.3|	14520	14522	10
gi|1001019338|gb|CP006916.3|	14522	14523	9
gi|1001019338|gb|CP006916.3|	14523	14526	8
gi|1001019338|gb|CP006916.3|	14526	14529	7
gi|1001019338|gb|CP006916.3|	14529	14540	11
gi|1001019338|gb|CP006916.3|	14540	14542	9
gi|1001019338|gb|CP006916.3|	14542	14550	4
gi|1001019338|gb|CP006916.3|	14550	14554	6
gi|1001019338|gb|CP006916.3|	14554	14557	2
gi|1001019338|gb|CP006916.3|	14557	14560	6
gi|1001019338|gb|CP006916.3|	14560	14561	8
gi|1001019338|gb|CP006916.3|	14561	14563	9
gi|1001019338|gb|CP006916.3|	14563	14564	11
gi|1001019338|gb|CP006916.3|	14564	14565	12
gi|1001019338|gb|CP006916.3|	14565	14566	14
gi|1001019338|gb|CP006916.3|	14566	14571	15
gi|1001019338|gb|CP006916.3|	14571	14573	16
gi|1001019338|gb|CP006916.3|	14573	14575	21
gi|1001019338|gb|CP006916.3|	14575	14577	19
gi|1001019338|gb|CP006916.3|	14577	14578	22
gi|1001019338|gb|CP006916.3|	14578	14579	25
gi|1001019338|gb|CP006916.3|	14579	14582	31
gi|1001019338|gb|CP006916.3|	14582	14585	28
gi|1001019338|gb|CP006916.3|	14585	14586	27
gi|1001019338|gb|CP006916.3|	14586	14588	26
gi|1001019338|gb|CP006916.3|	14588	14589	24
gi|1001019338|gb|CP006916.3|	14589	14590	23
gi|1001019338|gb|CP006916.3|	14590	14592	22
gi|1001019338|gb|CP006916.3|	14592	14597	23
gi|1001019338|gb|CP006916.3|	14597	14598	26
gi|1001019338|gb|CP006916.3|	14598	14602	22
gi|1001019338|gb|CP006916.3|	14602	14603	21
gi|1001019338|gb|CP006916.3|	14603	14604	18
gi|1001019338|gb|CP006916.3|	14604	14607	13
gi|1001019338|gb|CP006916.3|	14607	14608	12
gi|1001019338|gb|CP006916.3|	14608	14611	14
gi|1001019338|gb|CP006916.3|	14611	14612	16
gi|1001019338|gb|CP006916.3|	14612	14613	17
gi|1001019338|gb|CP006916.3|	14613	14615	18
gi|1001019338|gb|CP006916.3|	14615	14616	19
gi|1001019338|gb|CP006916.3|	14616	14621	18
gi|1001019338|gb|CP006916.3|	14621	14622	17
gi|1001019338|gb|CP006916.3|	14622	14625	15
gi|1001019338|gb|CP006916.3|	14625	14626	16
gi|1001019338|gb|CP006916.3|	14626	14627	17
gi|1001019338|gb|CP006916.3|	14627	14629	16
gi|1001019338|gb|CP006916.3|	14629	14633	15
gi|1001019338|gb|CP006916.3|	14633	14634	14
gi|1001019338|gb|CP006916.3|	14634	14635	15
gi|1001019338|gb|CP006916.3|	14635	14636	14
gi|1001019338|gb|CP006916.3|	14636	14637	12
gi|1001019338|gb|CP006916.3|	14637	14638	11
gi|1001019338|gb|CP006916.3|	14638	14640	10
gi|1001019338|gb|CP006916.3|	14640	14642	8
gi|1001019338|gb|CP006916.3|	14642	14643	7
gi|1001019338|gb|CP006916.3|	14643	14647	8
gi|1001019338|gb|CP006916.3|	14647	14648	7
gi|1001019338|gb|CP006916.3|	14648	14650	6
gi|1001019338|gb|CP006916.3|	14650	14651	5
gi|1001019338|gb|CP006916.3|	14651	14652	4
gi|1001019338|gb|CP006916.3|	14652	14658	3
gi|1001019338|gb|CP006916.3|	14658	14659	2
gi|1001019338|gb|CP006916.3|	14659	14661	1
gi|1001019338|gb|CP006916.3|	14661	14665	3
gi|1001019338|gb|CP006916.3|	14665	14668	9
gi|1001019338|gb|CP006916.3|	14668	14671	10
gi|1001019338|gb|CP006916.3|	14671	14679	15
gi|1001019338|gb|CP006916.3|	14679	14684	18
gi|1001019338|gb|CP006916.3|	14684	14685	22
gi|1001019338|gb|CP006916.3|	14685	14686	24
gi|1001019338|gb|CP006916.3|	14686	14687	22
gi|1001019338|gb|CP006916.3|	14687	14690	23
gi|1001019338|gb|CP006916.3|	14690	14693	18
gi|1001019338|gb|CP006916.3|	14693	14694	17
gi|1001019338|gb|CP006916.3|	14694	14696	18
gi|1001019338|gb|CP006916.3|	14696	14703	13
gi|1001019338|gb|CP006916.3|	14703	14704	14
gi|1001019338|gb|CP006916.3|	14704	14705	11
gi|1001019338|gb|CP006916.3|	14705	14709	13
gi|1001019338|gb|CP006916.3|	14709	14710	9
gi|1001019338|gb|CP006916.3|	14710	14711	7
gi|1001019338|gb|CP006916.3|	14711	14712	8
gi|1001019338|gb|CP006916.3|	14712	14713	7
gi|1001019338|gb|CP006916.3|	14713	14715	8
gi|1001019338|gb|CP006916.3|	14715	14718	9
gi|1001019338|gb|CP006916.3|	14718	14719	8
gi|1001019338|gb|CP006916.3|	14719	14722	9
gi|1001019338|gb|CP006916.3|	14722	14730	11
gi|1001019338|gb|CP006916.3|	14730	14736	9
gi|1001019338|gb|CP006916.3|	14736	14737	8
gi|1001019338|gb|CP006916.3|	14737	14738	9
gi|1001019338|gb|CP006916.3|	14738	14740	8
gi|1001019338|gb|CP006916.3|	14740	14744	6
gi|1001019338|gb|CP006916.3|	14744	14746	4
gi|1001019338|gb|CP006916.3|	14746	14747	5
gi|1001019338|gb|CP006916.3|	14747	14753	3
gi|1001019338|gb|CP006916.3|	14753	14755	2
gi|1001019338|gb|CP006916.3|	14755	14757	3
gi|1001019338|gb|CP006916.3|	14757	14758	4
gi|1001019338|gb|CP006916.3|	14758	14759	5
gi|1001019338|gb|CP006916.3|	14759	14762	6
gi|1001019338|gb|CP006916.3|	14762	14763	5
gi|1001019338|gb|CP006916.3|	14763	14764	7
gi|1001019338|gb|CP006916.3|	14764	14771	8
gi|1001019338|gb|CP006916.3|	14771	14778	7
gi|1001019338|gb|CP006916.3|	14778	14782	10
gi|1001019338|gb|CP006916.3|	14782	14783	9
gi|1001019338|gb|CP006916.3|	14783	14785	8
gi|1001019338|gb|CP006916.3|	14785	14786	10
gi|1001019338|gb|CP006916.3|	14786	14787	12
gi|1001019338|gb|CP006916.3|	14787	14788	14
gi|1001019338|gb|CP006916.3|	14788	14789	12
gi|1001019338|gb|CP006916.3|	14789	14794	11
gi|1001019338|gb|CP006916.3|	14794	14795	14
gi|1001019338|gb|CP006916.3|	14795	14797	15
gi|1001019338|gb|CP006916.3|	14797	14801	16
gi|1001019338|gb|CP006916.3|	14801	14803	17
gi|1001019338|gb|CP006916.3|	14803	14804	14
gi|1001019338|gb|CP006916.3|	14804	14805	16
gi|1001019338|gb|CP006916.3|	14805	14807	15
gi|1001019338|gb|CP006916.3|	14807	14809	17
gi|1001019338|gb|CP006916.3|	14809	14810	16
gi|1001019338|gb|CP006916.3|	14810	14811	14
gi|1001019338|gb|CP006916.3|	14811	14812	12
gi|1001019338|gb|CP006916.3|	14812	14815	10
gi|1001019338|gb|CP006916.3|	14815	14819	11
gi|1001019338|gb|CP006916.3|	14819	14820	8
gi|1001019338|gb|CP006916.3|	14820	14822	7
gi|1001019338|gb|CP006916.3|	14822	14826	6
gi|1001019338|gb|CP006916.3|	14826	14829	5
gi|1001019338|gb|CP006916.3|	14829	14832	3
gi|1001019338|gb|CP006916.3|	14832	14838	1
gi|1001019338|gb|CP006916.3|	14838	14840	3
gi|1001019338|gb|CP006916.3|	14840	14843	4
gi|1001019338|gb|CP006916.3|	14843	14844	7
gi|1001019338|gb|CP006916.3|	14844	14845	9
gi|1001019338|gb|CP006916.3|	14845	14846	11
gi|1001019338|gb|CP006916.3|	14846	14854	12
gi|1001019338|gb|CP006916.3|	14854	14856	15
gi|1001019338|gb|CP006916.3|	14856	14857	19
gi|1001019338|gb|CP006916.3|	14857	14858	21
gi|1001019338|gb|CP006916.3|	14858	14862	22
gi|1001019338|gb|CP006916.3|	14862	14863	23
gi|1001019338|gb|CP006916.3|	14863	14865	21
gi|1001019338|gb|CP006916.3|	14865	14867	19
gi|1001019338|gb|CP006916.3|	14867	14868	20
gi|1001019338|gb|CP006916.3|	14868	14869	18
gi|1001019338|gb|CP006916.3|	14869	14870	16
gi|1001019338|gb|CP006916.3|	14870	14871	15
gi|1001019338|gb|CP006916.3|	14871	14874	14
gi|1001019338|gb|CP006916.3|	14874	14875	15
gi|1001019338|gb|CP006916.3|	14875	14879	17
gi|1001019338|gb|CP006916.3|	14879	14880	14
gi|1001019338|gb|CP006916.3|	14880	14881	16
gi|1001019338|gb|CP006916.3|	14881	14882	12
gi|1001019338|gb|CP006916.3|	14882	14883	10
gi|1001019338|gb|CP006916.3|	14883	14887	9
gi|1001019338|gb|CP006916.3|	14887	14892	8
gi|1001019338|gb|CP006916.3|	14892	14893	7
gi|1001019338|gb|CP006916.3|	14893	14894	6
gi|1001019338|gb|CP006916.3|	14894	14895	9
gi|1001019338|gb|CP006916.3|	14895	14899	8
gi|1001019338|gb|CP006916.3|	14899	14900	7
gi|1001019338|gb|CP006916.3|	14900	14903	5
gi|1001019338|gb|CP006916.3|	14903	14905	7
gi|1001019338|gb|CP006916.3|	14905	14906	5
gi|1001019338|gb|CP006916.3|	14906	14908	7
gi|1001019338|gb|CP006916.3|	14908	14912	8
gi|1001019338|gb|CP006916.3|	14912	14914	11
gi|1001019338|gb|CP006916.3|	14914	14915	12
gi|1001019338|gb|CP006916.3|	14915	14918	13
gi|1001019338|gb|CP006916.3|	14918	14919	14
gi|1001019338|gb|CP006916.3|	14919	14921	16
gi|1001019338|gb|CP006916.3|	14921	14923	17
gi|1001019338|gb|CP006916.3|	14923	14927	18
gi|1001019338|gb|CP006916.3|	14927	14930	19
gi|1001019338|gb|CP006916.3|	14930	14931	21
gi|1001019338|gb|CP006916.3|	14931	14933	20
gi|1001019338|gb|CP006916.3|	14933	14934	19
gi|1001019338|gb|CP006916.3|	14934	14937	25
gi|1001019338|gb|CP006916.3|	14937	14938	23
gi|1001019338|gb|CP006916.3|	14938	14939	24
gi|1001019338|gb|CP006916.3|	14939	14940	23
gi|1001019338|gb|CP006916.3|	14940	14941	22
gi|1001019338|gb|CP006916.3|	14941	14942	28
gi|1001019338|gb|CP006916.3|	14942	14943	29
gi|1001019338|gb|CP006916.3|	14943	14944	31
gi|1001019338|gb|CP006916.3|	14944	14946	28
gi|1001019338|gb|CP006916.3|	14946	14947	27
gi|1001019338|gb|CP006916.3|	14947	14948	29
gi|1001019338|gb|CP006916.3|	14948	14951	32
gi|1001019338|gb|CP006916.3|	14951	14953	34
gi|1001019338|gb|CP006916.3|	14953	14954	33
gi|1001019338|gb|CP006916.3|	14954	14956	34
gi|1001019338|gb|CP006916.3|	14956	14957	33
gi|1001019338|gb|CP006916.3|	14957	14959	37
gi|1001019338|gb|CP006916.3|	14959	14960	32
gi|1001019338|gb|CP006916.3|	14960	14961	34
gi|1001019338|gb|CP006916.3|	14961	14962	35
gi|1001019338|gb|CP006916.3|	14962	14965	34
gi|1001019338|gb|CP006916.3|	14965	14966	35
gi|1001019338|gb|CP006916.3|	14966	14968	29
gi|1001019338|gb|CP006916.3|	14968	14969	30
gi|1001019338|gb|CP006916.3|	14969	14971	29
gi|1001019338|gb|CP006916.3|	14971	14972	30
gi|1001019338|gb|CP006916.3|	14972	14973	28
gi|1001019338|gb|CP006916.3|	14973	14974	26
gi|1001019338|gb|CP006916.3|	14974	14975	31
gi|1001019338|gb|CP006916.3|	14975	14976	36
gi|1001019338|gb|CP006916.3|	14976	14977	35
gi|1001019338|gb|CP006916.3|	14977	14978	34
gi|1001019338|gb|CP006916.3|	14978	14979	35
gi|1001019338|gb|CP006916.3|	14979	14982	34
gi|1001019338|gb|CP006916.3|	14982	14984	35
gi|1001019338|gb|CP006916.3|	14984	14985	34
gi|1001019338|gb|CP006916.3|	14985	14986	32
gi|1001019338|gb|CP006916.3|	14986	14988	33
gi|1001019338|gb|CP006916.3|	14988	14989	32
gi|1001019338|gb|CP006916.3|	14989	14990	34
gi|1001019338|gb|CP006916.3|	14990	14991	33
gi|1001019338|gb|CP006916.3|	14991	14992	35
gi|1001019338|gb|CP006916.3|	14992	14993	36
gi|1001019338|gb|CP006916.3|	14993	14994	32
gi|1001019338|gb|CP006916.3|	14994	14996	31
gi|1001019338|gb|CP006916.3|	14996	14997	30
gi|1001019338|gb|CP006916.3|	14997	14998	33
gi|1001019338|gb|CP006916.3|	14998	14999	34
gi|1001019338|gb|CP006916.3|	14999	15000	29
gi|1001019338|gb|CP006916.3|	15000	15001	26
gi|1001019338|gb|CP006916.3|	15001	15003	27
gi|1001019338|gb|CP006916.3|	15003	15004	25
gi|1001019338|gb|CP006916.3|	15004	15005	26
gi|1001019338|gb|CP006916.3|	15005	15006	27
gi|1001019338|gb|CP006916.3|	15006	15007	29
gi|1001019338|gb|CP006916.3|	15007	15008	25
gi|1001019338|gb|CP006916.3|	15008	15009	30
gi|1001019338|gb|CP006916.3|	15009	15010	31
gi|1001019338|gb|CP006916.3|	15010	15011	32
gi|1001019338|gb|CP006916.3|	15011	15012	30
gi|1001019338|gb|CP006916.3|	15012	15014	32
gi|1001019338|gb|CP006916.3|	15014	15019	35
gi|1001019338|gb|CP006916.3|	15019	15021	36
gi|1001019338|gb|CP006916.3|	15021	15022	38
gi|1001019338|gb|CP006916.3|	15022	15023	36
gi|1001019338|gb|CP006916.3|	15023	15025	33
gi|1001019338|gb|CP006916.3|	15025	15026	31
gi|1001019338|gb|CP006916.3|	15026	15029	29
gi|1001019338|gb|CP006916.3|	15029	15030	28
gi|1001019338|gb|CP006916.3|	15030	15031	25
gi|1001019338|gb|CP006916.3|	15031	15032	24
gi|1001019338|gb|CP006916.3|	15032	15033	23
gi|1001019338|gb|CP006916.3|	15033	15034	20
gi|1001019338|gb|CP006916.3|	15034	15035	19
gi|1001019338|gb|CP006916.3|	15035	15036	20
gi|1001019338|gb|CP006916.3|	15036	15037	22
gi|1001019338|gb|CP006916.3|	15037	15038	20
gi|1001019338|gb|CP006916.3|	15038	15041	21
gi|1001019338|gb|CP006916.3|	15041	15042	20
gi|1001019338|gb|CP006916.3|	15042	15044	19
gi|1001019338|gb|CP006916.3|	15044	15046	18
gi|1001019338|gb|CP006916.3|	15046	15047	20
gi|1001019338|gb|CP006916.3|	15047	15050	19
gi|1001019338|gb|CP006916.3|	15050	15054	21
gi|1001019338|gb|CP006916.3|	15054	15055	22
gi|1001019338|gb|CP006916.3|	15055	15056	23
gi|1001019338|gb|CP006916.3|	15056	15058	22
gi|1001019338|gb|CP006916.3|	15058	15060	20
gi|1001019338|gb|CP006916.3|	15060	15061	18
gi|1001019338|gb|CP006916.3|	15061	15062	17
gi|1001019338|gb|CP006916.3|	15062	15063	19
gi|1001019338|gb|CP006916.3|	15063	15064	18
gi|1001019338|gb|CP006916.3|	15064	15065	15
gi|1001019338|gb|CP006916.3|	15065	15066	16
gi|1001019338|gb|CP006916.3|	15066	15067	15
gi|1001019338|gb|CP006916.3|	15067	15069	16
gi|1001019338|gb|CP006916.3|	15069	15070	23
gi|1001019338|gb|CP006916.3|	15070	15071	24
gi|1001019338|gb|CP006916.3|	15071	15072	21
gi|1001019338|gb|CP006916.3|	15072	15073	25
gi|1001019338|gb|CP006916.3|	15073	15074	26
gi|1001019338|gb|CP006916.3|	15074	15075	29
gi|1001019338|gb|CP006916.3|	15075	15078	27
gi|1001019338|gb|CP006916.3|	15078	15079	28
gi|1001019338|gb|CP006916.3|	15079	15082	27
gi|1001019338|gb|CP006916.3|	15082	15084	29
gi|1001019338|gb|CP006916.3|	15084	15086	33
gi|1001019338|gb|CP006916.3|	15086	15087	32
gi|1001019338|gb|CP006916.3|	15087	15088	30
gi|1001019338|gb|CP006916.3|	15088	15089	31
gi|1001019338|gb|CP006916.3|	15089	15090	29
gi|1001019338|gb|CP006916.3|	15090	15091	28
gi|1001019338|gb|CP006916.3|	15091	15092	29
gi|1001019338|gb|CP006916.3|	15092	15094	27
gi|1001019338|gb|CP006916.3|	15094	15096	20
gi|1001019338|gb|CP006916.3|	15096	15097	21
gi|1001019338|gb|CP006916.3|	15097	15098	17
gi|1001019338|gb|CP006916.3|	15098	15099	16
gi|1001019338|gb|CP006916.3|	15099	15103	13
gi|1001019338|gb|CP006916.3|	15103	15105	12
gi|1001019338|gb|CP006916.3|	15105	15107	11
gi|1001019338|gb|CP006916.3|	15107	15108	9
gi|1001019338|gb|CP006916.3|	15108	15109	12
gi|1001019338|gb|CP006916.3|	15109	15113	8
gi|1001019338|gb|CP006916.3|	15113	15115	7
gi|1001019338|gb|CP006916.3|	15115	15116	8
gi|1001019338|gb|CP006916.3|	15116	15120	10
gi|1001019338|gb|CP006916.3|	15120	15121	9
gi|1001019338|gb|CP006916.3|	15121	15125	7
gi|1001019338|gb|CP006916.3|	15125	15127	8
gi|1001019338|gb|CP006916.3|	15127	15131	9
gi|1001019338|gb|CP006916.3|	15131	15133	10
gi|1001019338|gb|CP006916.3|	15133	15136	7
gi|1001019338|gb|CP006916.3|	15136	15137	9
gi|1001019338|gb|CP006916.3|	15137	15140	10
gi|1001019338|gb|CP006916.3|	15140	15141	12
gi|1001019338|gb|CP006916.3|	15141	15144	9
gi|1001019338|gb|CP006916.3|	15144	15146	11
gi|1001019338|gb|CP006916.3|	15146	15147	13
gi|1001019338|gb|CP006916.3|	15147	15148	15
gi|1001019338|gb|CP006916.3|	15148	15149	20
gi|1001019338|gb|CP006916.3|	15149	15152	21
gi|1001019338|gb|CP006916.3|	15152	15154	20
gi|1001019338|gb|CP006916.3|	15154	15155	23
gi|1001019338|gb|CP006916.3|	15155	15157	24
gi|1001019338|gb|CP006916.3|	15157	15158	26
gi|1001019338|gb|CP006916.3|	15158	15159	27
gi|1001019338|gb|CP006916.3|	15159	15160	28
gi|1001019338|gb|CP006916.3|	15160	15161	29
gi|1001019338|gb|CP006916.3|	15161	15162	27
gi|1001019338|gb|CP006916.3|	15162	15165	26
gi|1001019338|gb|CP006916.3|	15165	15167	23
gi|1001019338|gb|CP006916.3|	15167	15169	26
gi|1001019338|gb|CP006916.3|	15169	15171	24
gi|1001019338|gb|CP006916.3|	15171	15172	22
gi|1001019338|gb|CP006916.3|	15172	15173	20
gi|1001019338|gb|CP006916.3|	15173	15174	16
gi|1001019338|gb|CP006916.3|	15174	15179	15
gi|1001019338|gb|CP006916.3|	15179	15180	12
gi|1001019338|gb|CP006916.3|	15180	15181	11
gi|1001019338|gb|CP006916.3|	15181	15182	14
gi|1001019338|gb|CP006916.3|	15182	15183	12
gi|1001019338|gb|CP006916.3|	15183	15184	11
gi|1001019338|gb|CP006916.3|	15184	15192	10
gi|1001019338|gb|CP006916.3|	15192	15194	7
gi|1001019338|gb|CP006916.3|	15194	15196	9
gi|1001019338|gb|CP006916.3|	15196	15198	10
gi|1001019338|gb|CP006916.3|	15198	15199	9
gi|1001019338|gb|CP006916.3|	15199	15201	10
gi|1001019338|gb|CP006916.3|	15201	15203	14
gi|1001019338|gb|CP006916.3|	15203	15204	15
gi|1001019338|gb|CP006916.3|	15204	15206	16
gi|1001019338|gb|CP006916.3|	15206	15212	14
gi|1001019338|gb|CP006916.3|	15212	15216	15
gi|1001019338|gb|CP006916.3|	15216	15219	16
gi|1001019338|gb|CP006916.3|	15219	15221	14
gi|1001019338|gb|CP006916.3|	15221	15222	13
gi|1001019338|gb|CP006916.3|	15222	15223	14
gi|1001019338|gb|CP006916.3|	15223	15224	15
gi|1001019338|gb|CP006916.3|	15224	15226	14
gi|1001019338|gb|CP006916.3|	15226	15228	11
gi|1001019338|gb|CP006916.3|	15228	15229	10
gi|1001019338|gb|CP006916.3|	15229	15231	9
gi|1001019338|gb|CP006916.3|	15231	15232	7
gi|1001019338|gb|CP006916.3|	15232	15234	8
gi|1001019338|gb|CP006916.3|	15234	15235	10
gi|1001019338|gb|CP006916.3|	15235	15237	9
gi|1001019338|gb|CP006916.3|	15237	15238	8
gi|1001019338|gb|CP006916.3|	15238	15239	9
gi|1001019338|gb|CP006916.3|	15239	15245	10
gi|1001019338|gb|CP006916.3|	15245	15247	11
gi|1001019338|gb|CP006916.3|	15247	15249	10
gi|1001019338|gb|CP006916.3|	15249	15251	11
gi|1001019338|gb|CP006916.3|	15251	15252	10
gi|1001019338|gb|CP006916.3|	15252	15253	13
gi|1001019338|gb|CP006916.3|	15253	15255	16
gi|1001019338|gb|CP006916.3|	15255	15256	18
gi|1001019338|gb|CP006916.3|	15256	15259	19
gi|1001019338|gb|CP006916.3|	15259	15261	18
gi|1001019338|gb|CP006916.3|	15261	15262	21
gi|1001019338|gb|CP006916.3|	15262	15263	23
gi|1001019338|gb|CP006916.3|	15263	15264	25
gi|1001019338|gb|CP006916.3|	15264	15265	27
gi|1001019338|gb|CP006916.3|	15265	15266	28
gi|1001019338|gb|CP006916.3|	15266	15271	27
gi|1001019338|gb|CP006916.3|	15271	15273	28
gi|1001019338|gb|CP006916.3|	15273	15274	29
gi|1001019338|gb|CP006916.3|	15274	15275	34
gi|1001019338|gb|CP006916.3|	15275	15277	33
gi|1001019338|gb|CP006916.3|	15277	15278	30
gi|1001019338|gb|CP006916.3|	15278	15279	28
gi|1001019338|gb|CP006916.3|	15279	15280	29
gi|1001019338|gb|CP006916.3|	15280	15282	27
gi|1001019338|gb|CP006916.3|	15282	15283	26
gi|1001019338|gb|CP006916.3|	15283	15284	28
gi|1001019338|gb|CP006916.3|	15284	15287	27
gi|1001019338|gb|CP006916.3|	15287	15288	25
gi|1001019338|gb|CP006916.3|	15288	15289	22
gi|1001019338|gb|CP006916.3|	15289	15290	23
gi|1001019338|gb|CP006916.3|	15290	15291	22
gi|1001019338|gb|CP006916.3|	15291	15292	25
gi|1001019338|gb|CP006916.3|	15292	15293	30
gi|1001019338|gb|CP006916.3|	15293	15294	32
gi|1001019338|gb|CP006916.3|	15294	15296	35
gi|1001019338|gb|CP006916.3|	15296	15299	34
gi|1001019338|gb|CP006916.3|	15299	15300	28
gi|1001019338|gb|CP006916.3|	15300	15302	29
gi|1001019338|gb|CP006916.3|	15302	15303	52
gi|1001019338|gb|CP006916.3|	15303	15304	51
gi|1001019338|gb|CP006916.3|	15304	15306	50
gi|1001019338|gb|CP006916.3|	15306	15308	49
gi|1001019338|gb|CP006916.3|	15308	15311	47
gi|1001019338|gb|CP006916.3|	15311	15314	44
gi|1001019338|gb|CP006916.3|	15314	15316	40
gi|1001019338|gb|CP006916.3|	15316	15317	37
gi|1001019338|gb|CP006916.3|	15317	15318	32
gi|1001019338|gb|CP006916.3|	15318	15319	30
gi|1001019338|gb|CP006916.3|	15319	15321	28
gi|1001019338|gb|CP006916.3|	15321	15322	29
gi|1001019338|gb|CP006916.3|	15322	15323	30
gi|1001019338|gb|CP006916.3|	15323	15325	28
gi|1001019338|gb|CP006916.3|	15325	15326	27
gi|1001019338|gb|CP006916.3|	15326	15327	29
gi|1001019338|gb|CP006916.3|	15327	15328	6
gi|1001019338|gb|CP006916.3|	15328	15341	8
gi|1001019338|gb|CP006916.3|	15341	15343	9
gi|1001019338|gb|CP006916.3|	15343	15344	11
gi|1001019338|gb|CP006916.3|	15344	15347	12
gi|1001019338|gb|CP006916.3|	15347	15348	11
gi|1001019338|gb|CP006916.3|	15348	15349	13
gi|1001019338|gb|CP006916.3|	15349	15351	14
gi|1001019338|gb|CP006916.3|	15351	15353	12
gi|1001019338|gb|CP006916.3|	15353	15354	11
gi|1001019338|gb|CP006916.3|	15354	15356	12
gi|1001019338|gb|CP006916.3|	15356	15363	13
gi|1001019338|gb|CP006916.3|	15363	15365	14
gi|1001019338|gb|CP006916.3|	15365	15366	16
gi|1001019338|gb|CP006916.3|	15366	15368	19
gi|1001019338|gb|CP006916.3|	15368	15369	17
gi|1001019338|gb|CP006916.3|	15369	15370	16
gi|1001019338|gb|CP006916.3|	15370	15371	15
gi|1001019338|gb|CP006916.3|	15371	15372	19
gi|1001019338|gb|CP006916.3|	15372	15373	22
gi|1001019338|gb|CP006916.3|	15373	15374	23
gi|1001019338|gb|CP006916.3|	15374	15379	22
gi|1001019338|gb|CP006916.3|	15379	15381	21
gi|1001019338|gb|CP006916.3|	15381	15382	22
gi|1001019338|gb|CP006916.3|	15382	15386	23
gi|1001019338|gb|CP006916.3|	15386	15388	25
gi|1001019338|gb|CP006916.3|	15388	15389	26
gi|1001019338|gb|CP006916.3|	15389	15390	33
gi|1001019338|gb|CP006916.3|	15390	15391	31
gi|1001019338|gb|CP006916.3|	15391	15392	29
gi|1001019338|gb|CP006916.3|	15392	15394	30
gi|1001019338|gb|CP006916.3|	15394	15396	31
gi|1001019338|gb|CP006916.3|	15396	15397	26
gi|1001019338|gb|CP006916.3|	15397	15398	24
gi|1001019338|gb|CP006916.3|	15398	15399	21
gi|1001019338|gb|CP006916.3|	15399	15401	26
gi|1001019338|gb|CP006916.3|	15401	15403	28
gi|1001019338|gb|CP006916.3|	15403	15404	30
gi|1001019338|gb|CP006916.3|	15404	15405	32
gi|1001019338|gb|CP006916.3|	15405	15406	37
gi|1001019338|gb|CP006916.3|	15406	15407	35
gi|1001019338|gb|CP006916.3|	15407	15408	34
gi|1001019338|gb|CP006916.3|	15408	15409	38
gi|1001019338|gb|CP006916.3|	15409	15411	40
gi|1001019338|gb|CP006916.3|	15411	15412	41
gi|1001019338|gb|CP006916.3|	15412	15413	43
gi|1001019338|gb|CP006916.3|	15413	15414	45
gi|1001019338|gb|CP006916.3|	15414	15416	41
gi|1001019338|gb|CP006916.3|	15416	15417	39
gi|1001019338|gb|CP006916.3|	15417	15419	40
gi|1001019338|gb|CP006916.3|	15419	15420	39
gi|1001019338|gb|CP006916.3|	15420	15422	41
gi|1001019338|gb|CP006916.3|	15422	15423	40
gi|1001019338|gb|CP006916.3|	15423	15424	41
gi|1001019338|gb|CP006916.3|	15424	15425	36
gi|1001019338|gb|CP006916.3|	15425	15426	39
gi|1001019338|gb|CP006916.3|	15426	15427	38
gi|1001019338|gb|CP006916.3|	15427	15428	40
gi|1001019338|gb|CP006916.3|	15428	15429	37
gi|1001019338|gb|CP006916.3|	15429	15430	35
gi|1001019338|gb|CP006916.3|	15430	15431	33
gi|1001019338|gb|CP006916.3|	15431	15432	35
gi|1001019338|gb|CP006916.3|	15432	15433	39
gi|1001019338|gb|CP006916.3|	15433	15436	37
gi|1001019338|gb|CP006916.3|	15436	15437	39
gi|1001019338|gb|CP006916.3|	15437	15438	37
gi|1001019338|gb|CP006916.3|	15438	15439	33
gi|1001019338|gb|CP006916.3|	15439	15442	31
gi|1001019338|gb|CP006916.3|	15442	15444	32
gi|1001019338|gb|CP006916.3|	15444	15445	31
gi|1001019338|gb|CP006916.3|	15445	15446	30
gi|1001019338|gb|CP006916.3|	15446	15449	31
gi|1001019338|gb|CP006916.3|	15449	15450	35
gi|1001019338|gb|CP006916.3|	15450	15452	32
gi|1001019338|gb|CP006916.3|	15452	15453	30
gi|1001019338|gb|CP006916.3|	15453	15455	31
gi|1001019338|gb|CP006916.3|	15455	15456	29
gi|1001019338|gb|CP006916.3|	15456	15457	28
gi|1001019338|gb|CP006916.3|	15457	15458	24
gi|1001019338|gb|CP006916.3|	15458	15459	25
gi|1001019338|gb|CP006916.3|	15459	15460	23
gi|1001019338|gb|CP006916.3|	15460	15461	24
gi|1001019338|gb|CP006916.3|	15461	15464	19
gi|1001019338|gb|CP006916.3|	15464	15465	18
gi|1001019338|gb|CP006916.3|	15465	15467	19
gi|1001019338|gb|CP006916.3|	15467	15468	16
gi|1001019338|gb|CP006916.3|	15468	15469	18
gi|1001019338|gb|CP006916.3|	15469	15470	19
gi|1001019338|gb|CP006916.3|	15470	15471	21
gi|1001019338|gb|CP006916.3|	15471	15474	20
gi|1001019338|gb|CP006916.3|	15474	15476	16
gi|1001019338|gb|CP006916.3|	15476	15479	15
gi|1001019338|gb|CP006916.3|	15479	15480	16
gi|1001019338|gb|CP006916.3|	15480	15481	15
gi|1001019338|gb|CP006916.3|	15481	15482	14
gi|1001019338|gb|CP006916.3|	15482	15483	16
gi|1001019338|gb|CP006916.3|	15483	15484	14
gi|1001019338|gb|CP006916.3|	15484	15485	15
gi|1001019338|gb|CP006916.3|	15485	15486	16
gi|1001019338|gb|CP006916.3|	15486	15488	18
gi|1001019338|gb|CP006916.3|	15488	15489	27
gi|1001019338|gb|CP006916.3|	15489	15490	35
gi|1001019338|gb|CP006916.3|	15490	15493	40
gi|1001019338|gb|CP006916.3|	15493	15495	39
gi|1001019338|gb|CP006916.3|	15495	15498	36
gi|1001019338|gb|CP006916.3|	15498	15502	35
gi|1001019338|gb|CP006916.3|	15502	15506	36
gi|1001019338|gb|CP006916.3|	15506	15509	38
gi|1001019338|gb|CP006916.3|	15509	15510	37
gi|1001019338|gb|CP006916.3|	15510	15511	36
gi|1001019338|gb|CP006916.3|	15511	15512	34
gi|1001019338|gb|CP006916.3|	15512	15513	37
gi|1001019338|gb|CP006916.3|	15513	15515	29
gi|1001019338|gb|CP006916.3|	15515	15517	24
gi|1001019338|gb|CP006916.3|	15517	15518	25
gi|1001019338|gb|CP006916.3|	15518	15523	24
gi|1001019338|gb|CP006916.3|	15523	15526	27
gi|1001019338|gb|CP006916.3|	15526	15528	28
gi|1001019338|gb|CP006916.3|	15528	15529	27
gi|1001019338|gb|CP006916.3|	15529	15531	29
gi|1001019338|gb|CP006916.3|	15531	15534	30
gi|1001019338|gb|CP006916.3|	15534	15535	34
gi|1001019338|gb|CP006916.3|	15535	15538	36
gi|1001019338|gb|CP006916.3|	15538	15539	35
gi|1001019338|gb|CP006916.3|	15539	15540	27
gi|1001019338|gb|CP006916.3|	15540	15541	28
gi|1001019338|gb|CP006916.3|	15541	15542	30
gi|1001019338|gb|CP006916.3|	15542	15543	31
gi|1001019338|gb|CP006916.3|	15543	15544	32
gi|1001019338|gb|CP006916.3|	15544	15545	33
gi|1001019338|gb|CP006916.3|	15545	15546	40
gi|1001019338|gb|CP006916.3|	15546	15547	41
gi|1001019338|gb|CP006916.3|	15547	15548	42
gi|1001019338|gb|CP006916.3|	15548	15549	51
gi|1001019338|gb|CP006916.3|	15549	15550	53
gi|1001019338|gb|CP006916.3|	15550	15551	54
gi|1001019338|gb|CP006916.3|	15551	15552	58
gi|1001019338|gb|CP006916.3|	15552	15554	59
gi|1001019338|gb|CP006916.3|	15554	15558	56
gi|1001019338|gb|CP006916.3|	15558	15560	64
gi|1001019338|gb|CP006916.3|	15560	15561	68
gi|1001019338|gb|CP006916.3|	15561	15562	73
gi|1001019338|gb|CP006916.3|	15562	15563	76
gi|1001019338|gb|CP006916.3|	15563	15564	78
gi|1001019338|gb|CP006916.3|	15564	15565	83
gi|1001019338|gb|CP006916.3|	15565	15566	85
gi|1001019338|gb|CP006916.3|	15566	15567	83
gi|1001019338|gb|CP006916.3|	15567	15568	81
gi|1001019338|gb|CP006916.3|	15568	15569	80
gi|1001019338|gb|CP006916.3|	15569	15570	78
gi|1001019338|gb|CP006916.3|	15570	15571	71
gi|1001019338|gb|CP006916.3|	15571	15573	75
gi|1001019338|gb|CP006916.3|	15573	15574	67
gi|1001019338|gb|CP006916.3|	15574	15575	65
gi|1001019338|gb|CP006916.3|	15575	15576	64
gi|1001019338|gb|CP006916.3|	15576	15579	59
gi|1001019338|gb|CP006916.3|	15579	15580	62
gi|1001019338|gb|CP006916.3|	15580	15581	65
gi|1001019338|gb|CP006916.3|	15581	15582	62
gi|1001019338|gb|CP006916.3|	15582	15583	61
gi|1001019338|gb|CP006916.3|	15583	15584	53
gi|1001019338|gb|CP006916.3|	15584	15585	50
gi|1001019338|gb|CP006916.3|	15585	15586	46
gi|1001019338|gb|CP006916.3|	15586	15589	50
gi|1001019338|gb|CP006916.3|	15589	15590	46
gi|1001019338|gb|CP006916.3|	15590	15596	42
gi|1001019338|gb|CP006916.3|	15596	15597	37
gi|1001019338|gb|CP006916.3|	15597	15598	39
gi|1001019338|gb|CP006916.3|	15598	15600	35
gi|1001019338|gb|CP006916.3|	15600	15601	41
gi|1001019338|gb|CP006916.3|	15601	15603	44
gi|1001019338|gb|CP006916.3|	15603	15604	45
gi|1001019338|gb|CP006916.3|	15604	15605	42
gi|1001019338|gb|CP006916.3|	15605	15606	39
gi|1001019338|gb|CP006916.3|	15606	15607	40
gi|1001019338|gb|CP006916.3|	15607	15608	44
gi|1001019338|gb|CP006916.3|	15608	15610	45
gi|1001019338|gb|CP006916.3|	15610	15611	44
gi|1001019338|gb|CP006916.3|	15611	15612	35
gi|1001019338|gb|CP006916.3|	15612	15613	30
gi|1001019338|gb|CP006916.3|	15613	15614	32
gi|1001019338|gb|CP006916.3|	15614	15615	31
gi|1001019338|gb|CP006916.3|	15615	15616	32
gi|1001019338|gb|CP006916.3|	15616	15619	33
gi|1001019338|gb|CP006916.3|	15619	15623	35
gi|1001019338|gb|CP006916.3|	15623	15625	37
gi|1001019338|gb|CP006916.3|	15625	15626	31
gi|1001019338|gb|CP006916.3|	15626	15628	28
gi|1001019338|gb|CP006916.3|	15628	15631	27
gi|1001019338|gb|CP006916.3|	15631	15632	28
gi|1001019338|gb|CP006916.3|	15632	15633	27
gi|1001019338|gb|CP006916.3|	15633	15634	25
gi|1001019338|gb|CP006916.3|	15634	15635	24
gi|1001019338|gb|CP006916.3|	15635	15637	26
gi|1001019338|gb|CP006916.3|	15637	15638	25
gi|1001019338|gb|CP006916.3|	15638	15639	21
gi|1001019338|gb|CP006916.3|	15639	15640	22
gi|1001019338|gb|CP006916.3|	15640	15641	21
gi|1001019338|gb|CP006916.3|	15641	15647	20
gi|1001019338|gb|CP006916.3|	15647	15648	17
gi|1001019338|gb|CP006916.3|	15648	15652	15
gi|1001019338|gb|CP006916.3|	15652	15653	14
gi|1001019338|gb|CP006916.3|	15653	15654	20
gi|1001019338|gb|CP006916.3|	15654	15656	22
gi|1001019338|gb|CP006916.3|	15656	15657	21
gi|1001019338|gb|CP006916.3|	15657	15658	17
gi|1001019338|gb|CP006916.3|	15658	15661	18
gi|1001019338|gb|CP006916.3|	15661	15663	19
gi|1001019338|gb|CP006916.3|	15663	15664	20
gi|1001019338|gb|CP006916.3|	15664	15668	19
gi|1001019338|gb|CP006916.3|	15668	15669	21
gi|1001019338|gb|CP006916.3|	15669	15671	20
gi|1001019338|gb|CP006916.3|	15671	15675	22
gi|1001019338|gb|CP006916.3|	15675	15677	23
gi|1001019338|gb|CP006916.3|	15677	15678	22
gi|1001019338|gb|CP006916.3|	15678	15679	18
gi|1001019338|gb|CP006916.3|	15679	15681	16
gi|1001019338|gb|CP006916.3|	15681	15683	15
gi|1001019338|gb|CP006916.3|	15683	15685	14
gi|1001019338|gb|CP006916.3|	15685	15686	10
gi|1001019338|gb|CP006916.3|	15686	15691	9
gi|1001019338|gb|CP006916.3|	15691	15692	11
gi|1001019338|gb|CP006916.3|	15692	15693	13
gi|1001019338|gb|CP006916.3|	15693	15694	11
gi|1001019338|gb|CP006916.3|	15694	15696	10
gi|1001019338|gb|CP006916.3|	15696	15697	8
gi|1001019338|gb|CP006916.3|	15697	15698	9
gi|1001019338|gb|CP006916.3|	15698	15699	12
gi|1001019338|gb|CP006916.3|	15699	15700	15
gi|1001019338|gb|CP006916.3|	15700	15702	14
gi|1001019338|gb|CP006916.3|	15702	15703	15
gi|1001019338|gb|CP006916.3|	15703	15712	13
gi|1001019338|gb|CP006916.3|	15712	15716	14
gi|1001019338|gb|CP006916.3|	15716	15717	12
gi|1001019338|gb|CP006916.3|	15717	15719	10
gi|1001019338|gb|CP006916.3|	15719	15720	12
gi|1001019338|gb|CP006916.3|	15720	15721	13
gi|1001019338|gb|CP006916.3|	15721	15722	14
gi|1001019338|gb|CP006916.3|	15722	15723	22
gi|1001019338|gb|CP006916.3|	15723	15724	20
gi|1001019338|gb|CP006916.3|	15724	15725	18
gi|1001019338|gb|CP006916.3|	15725	15726	22
gi|1001019338|gb|CP006916.3|	15726	15727	23
gi|1001019338|gb|CP006916.3|	15727	15729	32
gi|1001019338|gb|CP006916.3|	15729	15730	34
gi|1001019338|gb|CP006916.3|	15730	15731	37
gi|1001019338|gb|CP006916.3|	15731	15732	39
gi|1001019338|gb|CP006916.3|	15732	15733	42
gi|1001019338|gb|CP006916.3|	15733	15734	44
gi|1001019338|gb|CP006916.3|	15734	15735	45
gi|1001019338|gb|CP006916.3|	15735	15737	46
gi|1001019338|gb|CP006916.3|	15737	15740	45
gi|1001019338|gb|CP006916.3|	15740	15742	46
gi|1001019338|gb|CP006916.3|	15742	15744	48
gi|1001019338|gb|CP006916.3|	15744	15745	46
gi|1001019338|gb|CP006916.3|	15745	15747	47
gi|1001019338|gb|CP006916.3|	15747	15748	41
gi|1001019338|gb|CP006916.3|	15748	15749	42
gi|1001019338|gb|CP006916.3|	15749	15750	44
gi|1001019338|gb|CP006916.3|	15750	15752	40
gi|1001019338|gb|CP006916.3|	15752	15753	31
gi|1001019338|gb|CP006916.3|	15753	15754	33
gi|1001019338|gb|CP006916.3|	15754	15755	31
gi|1001019338|gb|CP006916.3|	15755	15756	30
gi|1001019338|gb|CP006916.3|	15756	15757	28
gi|1001019338|gb|CP006916.3|	15757	15758	27
gi|1001019338|gb|CP006916.3|	15758	15759	25
gi|1001019338|gb|CP006916.3|	15759	15760	28
gi|1001019338|gb|CP006916.3|	15760	15762	27
gi|1001019338|gb|CP006916.3|	15762	15763	28
gi|1001019338|gb|CP006916.3|	15763	15764	27
gi|1001019338|gb|CP006916.3|	15764	15766	33
gi|1001019338|gb|CP006916.3|	15766	15767	39
gi|1001019338|gb|CP006916.3|	15767	15769	42
gi|1001019338|gb|CP006916.3|	15769	15770	46
gi|1001019338|gb|CP006916.3|	15770	15773	45
gi|1001019338|gb|CP006916.3|	15773	15774	44
gi|1001019338|gb|CP006916.3|	15774	15775	43
gi|1001019338|gb|CP006916.3|	15775	15776	46
gi|1001019338|gb|CP006916.3|	15776	15777	47
gi|1001019338|gb|CP006916.3|	15777	15778	46
gi|1001019338|gb|CP006916.3|	15778	15779	45
gi|1001019338|gb|CP006916.3|	15779	15780	49
gi|1001019338|gb|CP006916.3|	15780	15781	48
gi|1001019338|gb|CP006916.3|	15781	15782	51
gi|1001019338|gb|CP006916.3|	15782	15784	53
gi|1001019338|gb|CP006916.3|	15784	15787	52
gi|1001019338|gb|CP006916.3|	15787	15788	51
gi|1001019338|gb|CP006916.3|	15788	15789	52
gi|1001019338|gb|CP006916.3|	15789	15790	46
gi|1001019338|gb|CP006916.3|	15790	15791	48
gi|1001019338|gb|CP006916.3|	15791	15792	42
gi|1001019338|gb|CP006916.3|	15792	15794	38
gi|1001019338|gb|CP006916.3|	15794	15795	35
gi|1001019338|gb|CP006916.3|	15795	15796	34
gi|1001019338|gb|CP006916.3|	15796	15797	33
gi|1001019338|gb|CP006916.3|	15797	15798	30
gi|1001019338|gb|CP006916.3|	15798	15799	29
gi|1001019338|gb|CP006916.3|	15799	15800	27
gi|1001019338|gb|CP006916.3|	15800	15801	24
gi|1001019338|gb|CP006916.3|	15801	15804	23
gi|1001019338|gb|CP006916.3|	15804	15805	19
gi|1001019338|gb|CP006916.3|	15805	15806	20
gi|1001019338|gb|CP006916.3|	15806	15807	17
gi|1001019338|gb|CP006916.3|	15807	15809	13
gi|1001019338|gb|CP006916.3|	15809	15811	12
gi|1001019338|gb|CP006916.3|	15811	15812	19
gi|1001019338|gb|CP006916.3|	15812	15813	20
gi|1001019338|gb|CP006916.3|	15813	15814	22
gi|1001019338|gb|CP006916.3|	15814	15815	26
gi|1001019338|gb|CP006916.3|	15815	15818	25
gi|1001019338|gb|CP006916.3|	15818	15819	28
gi|1001019338|gb|CP006916.3|	15819	15820	27
gi|1001019338|gb|CP006916.3|	15820	15826	28
gi|1001019338|gb|CP006916.3|	15826	15827	29
gi|1001019338|gb|CP006916.3|	15827	15828	30
gi|1001019338|gb|CP006916.3|	15828	15829	29
gi|1001019338|gb|CP006916.3|	15829	15830	35
gi|1001019338|gb|CP006916.3|	15830	15833	37
gi|1001019338|gb|CP006916.3|	15833	15835	40
gi|1001019338|gb|CP006916.3|	15835	15836	41
gi|1001019338|gb|CP006916.3|	15836	15837	34
gi|1001019338|gb|CP006916.3|	15837	15838	33
gi|1001019338|gb|CP006916.3|	15838	15839	30
gi|1001019338|gb|CP006916.3|	15839	15841	28
gi|1001019338|gb|CP006916.3|	15841	15842	31
gi|1001019338|gb|CP006916.3|	15842	15843	32
gi|1001019338|gb|CP006916.3|	15843	15844	37
gi|1001019338|gb|CP006916.3|	15844	15845	39
gi|1001019338|gb|CP006916.3|	15845	15846	41
gi|1001019338|gb|CP006916.3|	15846	15849	43
gi|1001019338|gb|CP006916.3|	15849	15851	48
gi|1001019338|gb|CP006916.3|	15851	15852	46
gi|1001019338|gb|CP006916.3|	15852	15854	45
gi|1001019338|gb|CP006916.3|	15854	15855	39
gi|1001019338|gb|CP006916.3|	15855	15857	35
gi|1001019338|gb|CP006916.3|	15857	15858	40
gi|1001019338|gb|CP006916.3|	15858	15859	39
gi|1001019338|gb|CP006916.3|	15859	15860	37
gi|1001019338|gb|CP006916.3|	15860	15864	36
gi|1001019338|gb|CP006916.3|	15864	15865	40
gi|1001019338|gb|CP006916.3|	15865	15866	42
gi|1001019338|gb|CP006916.3|	15866	15867	39
gi|1001019338|gb|CP006916.3|	15867	15868	37
gi|1001019338|gb|CP006916.3|	15868	15869	31
gi|1001019338|gb|CP006916.3|	15869	15870	29
gi|1001019338|gb|CP006916.3|	15870	15871	26
gi|1001019338|gb|CP006916.3|	15871	15874	24
gi|1001019338|gb|CP006916.3|	15874	15878	19
gi|1001019338|gb|CP006916.3|	15878	15880	20
gi|1001019338|gb|CP006916.3|	15880	15881	22
gi|1001019338|gb|CP006916.3|	15881	15882	24
gi|1001019338|gb|CP006916.3|	15882	15883	19
gi|1001019338|gb|CP006916.3|	15883	15884	17
gi|1001019338|gb|CP006916.3|	15884	15886	18
gi|1001019338|gb|CP006916.3|	15886	15888	19
gi|1001019338|gb|CP006916.3|	15888	15889	21
gi|1001019338|gb|CP006916.3|	15889	15890	18
gi|1001019338|gb|CP006916.3|	15890	15892	15
gi|1001019338|gb|CP006916.3|	15892	15893	17
gi|1001019338|gb|CP006916.3|	15893	15895	15
gi|1001019338|gb|CP006916.3|	15895	15896	16
gi|1001019338|gb|CP006916.3|	15896	15900	17
gi|1001019338|gb|CP006916.3|	15900	15901	18
gi|1001019338|gb|CP006916.3|	15901	15903	21
gi|1001019338|gb|CP006916.3|	15903	15905	20
gi|1001019338|gb|CP006916.3|	15905	15906	23
gi|1001019338|gb|CP006916.3|	15906	15907	22
gi|1001019338|gb|CP006916.3|	15907	15909	24
gi|1001019338|gb|CP006916.3|	15909	15910	23
gi|1001019338|gb|CP006916.3|	15910	15911	27
gi|1001019338|gb|CP006916.3|	15911	15912	26
gi|1001019338|gb|CP006916.3|	15912	15913	28
gi|1001019338|gb|CP006916.3|	15913	15914	26
gi|1001019338|gb|CP006916.3|	15914	15915	23
gi|1001019338|gb|CP006916.3|	15915	15916	22
gi|1001019338|gb|CP006916.3|	15916	15917	23
gi|1001019338|gb|CP006916.3|	15917	15918	22
gi|1001019338|gb|CP006916.3|	15918	15919	23
gi|1001019338|gb|CP006916.3|	15919	15920	24
gi|1001019338|gb|CP006916.3|	15920	15921	25
gi|1001019338|gb|CP006916.3|	15921	15922	27
gi|1001019338|gb|CP006916.3|	15922	15923	36
gi|1001019338|gb|CP006916.3|	15923	15926	42
gi|1001019338|gb|CP006916.3|	15926	15928	40
gi|1001019338|gb|CP006916.3|	15928	15930	41
gi|1001019338|gb|CP006916.3|	15930	15932	39
gi|1001019338|gb|CP006916.3|	15932	15935	37
gi|1001019338|gb|CP006916.3|	15935	15936	34
gi|1001019338|gb|CP006916.3|	15936	15938	39
gi|1001019338|gb|CP006916.3|	15938	15942	40
gi|1001019338|gb|CP006916.3|	15942	15943	45
gi|1001019338|gb|CP006916.3|	15943	15944	44
gi|1001019338|gb|CP006916.3|	15944	15945	43
gi|1001019338|gb|CP006916.3|	15945	15947	41
gi|1001019338|gb|CP006916.3|	15947	15948	32
gi|1001019338|gb|CP006916.3|	15948	15949	29
gi|1001019338|gb|CP006916.3|	15949	15950	31
gi|1001019338|gb|CP006916.3|	15950	15951	30
gi|1001019338|gb|CP006916.3|	15951	15953	31
gi|1001019338|gb|CP006916.3|	15953	15956	32
gi|1001019338|gb|CP006916.3|	15956	15958	31
gi|1001019338|gb|CP006916.3|	15958	15959	33
gi|1001019338|gb|CP006916.3|	15959	15960	34
gi|1001019338|gb|CP006916.3|	15960	15961	33
gi|1001019338|gb|CP006916.3|	15961	15963	30
gi|1001019338|gb|CP006916.3|	15963	15965	34
gi|1001019338|gb|CP006916.3|	15965	15966	36
gi|1001019338|gb|CP006916.3|	15966	15967	35
gi|1001019338|gb|CP006916.3|	15967	15969	29
gi|1001019338|gb|CP006916.3|	15969	15970	30
gi|1001019338|gb|CP006916.3|	15970	15971	32
gi|1001019338|gb|CP006916.3|	15971	15972	29
gi|1001019338|gb|CP006916.3|	15972	15973	33
gi|1001019338|gb|CP006916.3|	15973	15974	31
gi|1001019338|gb|CP006916.3|	15974	15975	29
gi|1001019338|gb|CP006916.3|	15975	15976	31
gi|1001019338|gb|CP006916.3|	15976	15977	30
gi|1001019338|gb|CP006916.3|	15977	15978	31
gi|1001019338|gb|CP006916.3|	15978	15979	29
gi|1001019338|gb|CP006916.3|	15979	15980	31
gi|1001019338|gb|CP006916.3|	15980	15981	28
gi|1001019338|gb|CP006916.3|	15981	15982	33
gi|1001019338|gb|CP006916.3|	15982	15983	37
gi|1001019338|gb|CP006916.3|	15983	15984	43
gi|1001019338|gb|CP006916.3|	15984	15986	49
gi|1001019338|gb|CP006916.3|	15986	15987	48
gi|1001019338|gb|CP006916.3|	15987	15988	51
gi|1001019338|gb|CP006916.3|	15988	15990	46
gi|1001019338|gb|CP006916.3|	15990	15991	44
gi|1001019338|gb|CP006916.3|	15991	15994	47
gi|1001019338|gb|CP006916.3|	15994	15995	46
gi|1001019338|gb|CP006916.3|	15995	15996	44
gi|1001019338|gb|CP006916.3|	15996	15997	45
gi|1001019338|gb|CP006916.3|	15997	15998	42
gi|1001019338|gb|CP006916.3|	15998	16001	41
gi|1001019338|gb|CP006916.3|	16001	16002	43
gi|1001019338|gb|CP006916.3|	16002	16003	42
gi|1001019338|gb|CP006916.3|	16003	16004	46
gi|1001019338|gb|CP006916.3|	16004	16006	48
gi|1001019338|gb|CP006916.3|	16006	16007	44
gi|1001019338|gb|CP006916.3|	16007	16008	40
gi|1001019338|gb|CP006916.3|	16008	16009	35
gi|1001019338|gb|CP006916.3|	16009	16010	28
gi|1001019338|gb|CP006916.3|	16010	16011	29
gi|1001019338|gb|CP006916.3|	16011	16012	28
gi|1001019338|gb|CP006916.3|	16012	16013	23
gi|1001019338|gb|CP006916.3|	16013	16014	25
gi|1001019338|gb|CP006916.3|	16014	16016	26
gi|1001019338|gb|CP006916.3|	16016	16019	25
gi|1001019338|gb|CP006916.3|	16019	16020	26
gi|1001019338|gb|CP006916.3|	16020	16021	28
gi|1001019338|gb|CP006916.3|	16021	16024	33
gi|1001019338|gb|CP006916.3|	16024	16025	34
gi|1001019338|gb|CP006916.3|	16025	16027	32
gi|1001019338|gb|CP006916.3|	16027	16028	33
gi|1001019338|gb|CP006916.3|	16028	16029	29
gi|1001019338|gb|CP006916.3|	16029	16031	25
gi|1001019338|gb|CP006916.3|	16031	16033	24
gi|1001019338|gb|CP006916.3|	16033	16035	23
gi|1001019338|gb|CP006916.3|	16035	16037	22
gi|1001019338|gb|CP006916.3|	16037	16038	24
gi|1001019338|gb|CP006916.3|	16038	16039	23
gi|1001019338|gb|CP006916.3|	16039	16041	24
gi|1001019338|gb|CP006916.3|	16041	16042	22
gi|1001019338|gb|CP006916.3|	16042	16044	23
gi|1001019338|gb|CP006916.3|	16044	16045	22
gi|1001019338|gb|CP006916.3|	16045	16046	21
gi|1001019338|gb|CP006916.3|	16046	16047	15
gi|1001019338|gb|CP006916.3|	16047	16048	14
gi|1001019338|gb|CP006916.3|	16048	16049	15
gi|1001019338|gb|CP006916.3|	16049	16051	14
gi|1001019338|gb|CP006916.3|	16051	16052	11
gi|1001019338|gb|CP006916.3|	16052	16053	12
gi|1001019338|gb|CP006916.3|	16053	16056	13
gi|1001019338|gb|CP006916.3|	16056	16058	18
gi|1001019338|gb|CP006916.3|	16058	16062	16
gi|1001019338|gb|CP006916.3|	16062	16063	15
gi|1001019338|gb|CP006916.3|	16063	16064	14
gi|1001019338|gb|CP006916.3|	16064	16066	13
gi|1001019338|gb|CP006916.3|	16066	16067	14
gi|1001019338|gb|CP006916.3|	16067	16070	16
gi|1001019338|gb|CP006916.3|	16070	16073	15
gi|1001019338|gb|CP006916.3|	16073	16074	16
gi|1001019338|gb|CP006916.3|	16074	16077	17
gi|1001019338|gb|CP006916.3|	16077	16078	16
gi|1001019338|gb|CP006916.3|	16078	16081	15
gi|1001019338|gb|CP006916.3|	16081	16082	10
gi|1001019338|gb|CP006916.3|	16082	16083	12
gi|1001019338|gb|CP006916.3|	16083	16084	15
gi|1001019338|gb|CP006916.3|	16084	16089	23
gi|1001019338|gb|CP006916.3|	16089	16090	22
gi|1001019338|gb|CP006916.3|	16090	16091	24
gi|1001019338|gb|CP006916.3|	16091	16092	23
gi|1001019338|gb|CP006916.3|	16092	16093	21
gi|1001019338|gb|CP006916.3|	16093	16094	23
gi|1001019338|gb|CP006916.3|	16094	16096	26
gi|1001019338|gb|CP006916.3|	16096	16097	32
gi|1001019338|gb|CP006916.3|	16097	16098	34
gi|1001019338|gb|CP006916.3|	16098	16099	33
gi|1001019338|gb|CP006916.3|	16099	16101	32
gi|1001019338|gb|CP006916.3|	16101	16102	35
gi|1001019338|gb|CP006916.3|	16102	16103	36
gi|1001019338|gb|CP006916.3|	16103	16104	37
gi|1001019338|gb|CP006916.3|	16104	16105	39
gi|1001019338|gb|CP006916.3|	16105	16108	41
gi|1001019338|gb|CP006916.3|	16108	16109	39
gi|1001019338|gb|CP006916.3|	16109	16111	32
gi|1001019338|gb|CP006916.3|	16111	16112	33
gi|1001019338|gb|CP006916.3|	16112	16115	36
gi|1001019338|gb|CP006916.3|	16115	16117	34
gi|1001019338|gb|CP006916.3|	16117	16118	33
gi|1001019338|gb|CP006916.3|	16118	16119	31
gi|1001019338|gb|CP006916.3|	16119	16121	29
gi|1001019338|gb|CP006916.3|	16121	16122	26
gi|1001019338|gb|CP006916.3|	16122	16123	29
gi|1001019338|gb|CP006916.3|	16123	16124	30
gi|1001019338|gb|CP006916.3|	16124	16125	31
gi|1001019338|gb|CP006916.3|	16125	16126	35
gi|1001019338|gb|CP006916.3|	16126	16127	33
gi|1001019338|gb|CP006916.3|	16127	16128	36
gi|1001019338|gb|CP006916.3|	16128	16129	37
gi|1001019338|gb|CP006916.3|	16129	16130	35
gi|1001019338|gb|CP006916.3|	16130	16131	36
gi|1001019338|gb|CP006916.3|	16131	16132	44
gi|1001019338|gb|CP006916.3|	16132	16133	46
gi|1001019338|gb|CP006916.3|	16133	16134	47
gi|1001019338|gb|CP006916.3|	16134	16136	49
gi|1001019338|gb|CP006916.3|	16136	16137	48
gi|1001019338|gb|CP006916.3|	16137	16140	45
gi|1001019338|gb|CP006916.3|	16140	16142	46
gi|1001019338|gb|CP006916.3|	16142	16146	47
gi|1001019338|gb|CP006916.3|	16146	16148	45
gi|1001019338|gb|CP006916.3|	16148	16149	43
gi|1001019338|gb|CP006916.3|	16149	16150	44
gi|1001019338|gb|CP006916.3|	16150	16151	40
gi|1001019338|gb|CP006916.3|	16151	16152	44
gi|1001019338|gb|CP006916.3|	16152	16153	40
gi|1001019338|gb|CP006916.3|	16153	16155	41
gi|1001019338|gb|CP006916.3|	16155	16156	40
gi|1001019338|gb|CP006916.3|	16156	16157	38
gi|1001019338|gb|CP006916.3|	16157	16158	34
gi|1001019338|gb|CP006916.3|	16158	16159	32
gi|1001019338|gb|CP006916.3|	16159	16160	30
gi|1001019338|gb|CP006916.3|	16160	16162	31
gi|1001019338|gb|CP006916.3|	16162	16164	30
gi|1001019338|gb|CP006916.3|	16164	16165	31
gi|1001019338|gb|CP006916.3|	16165	16166	33
gi|1001019338|gb|CP006916.3|	16166	16168	34
gi|1001019338|gb|CP006916.3|	16168	16169	37
gi|1001019338|gb|CP006916.3|	16169	16170	38
gi|1001019338|gb|CP006916.3|	16170	16171	39
gi|1001019338|gb|CP006916.3|	16171	16172	40
gi|1001019338|gb|CP006916.3|	16172	16173	38
gi|1001019338|gb|CP006916.3|	16173	16174	47
gi|1001019338|gb|CP006916.3|	16174	16177	46
gi|1001019338|gb|CP006916.3|	16177	16178	49
gi|1001019338|gb|CP006916.3|	16178	16180	48
gi|1001019338|gb|CP006916.3|	16180	16181	46
gi|1001019338|gb|CP006916.3|	16181	16182	40
gi|1001019338|gb|CP006916.3|	16182	16183	43
gi|1001019338|gb|CP006916.3|	16183	16185	45
gi|1001019338|gb|CP006916.3|	16185	16186	46
gi|1001019338|gb|CP006916.3|	16186	16188	51
gi|1001019338|gb|CP006916.3|	16188	16190	53
gi|1001019338|gb|CP006916.3|	16190	16191	50
gi|1001019338|gb|CP006916.3|	16191	16192	49
gi|1001019338|gb|CP006916.3|	16192	16193	50
gi|1001019338|gb|CP006916.3|	16193	16194	47
gi|1001019338|gb|CP006916.3|	16194	16195	45
gi|1001019338|gb|CP006916.3|	16195	16196	46
gi|1001019338|gb|CP006916.3|	16196	16197	44
gi|1001019338|gb|CP006916.3|	16197	16198	48
gi|1001019338|gb|CP006916.3|	16198	16199	42
gi|1001019338|gb|CP006916.3|	16199	16200	44
gi|1001019338|gb|CP006916.3|	16200	16201	45
gi|1001019338|gb|CP006916.3|	16201	16202	42
gi|1001019338|gb|CP006916.3|	16202	16203	45
gi|1001019338|gb|CP006916.3|	16203	16205	43
gi|1001019338|gb|CP006916.3|	16205	16207	48
gi|1001019338|gb|CP006916.3|	16207	16208	45
gi|1001019338|gb|CP006916.3|	16208	16209	43
gi|1001019338|gb|CP006916.3|	16209	16211	44
gi|1001019338|gb|CP006916.3|	16211	16212	40
gi|1001019338|gb|CP006916.3|	16212	16214	43
gi|1001019338|gb|CP006916.3|	16214	16215	42
gi|1001019338|gb|CP006916.3|	16215	16216	44
gi|1001019338|gb|CP006916.3|	16216	16217	48
gi|1001019338|gb|CP006916.3|	16217	16218	54
gi|1001019338|gb|CP006916.3|	16218	16219	64
gi|1001019338|gb|CP006916.3|	16219	16222	73
gi|1001019338|gb|CP006916.3|	16222	16223	67
gi|1001019338|gb|CP006916.3|	16223	16224	64
gi|1001019338|gb|CP006916.3|	16224	16225	61
gi|1001019338|gb|CP006916.3|	16225	16226	64
gi|1001019338|gb|CP006916.3|	16226	16228	69
gi|1001019338|gb|CP006916.3|	16228	16229	71
gi|1001019338|gb|CP006916.3|	16229	16230	72
gi|1001019338|gb|CP006916.3|	16230	16234	67
gi|1001019338|gb|CP006916.3|	16234	16236	65
gi|1001019338|gb|CP006916.3|	16236	16237	66
gi|1001019338|gb|CP006916.3|	16237	16239	64
gi|1001019338|gb|CP006916.3|	16239	16240	67
gi|1001019338|gb|CP006916.3|	16240	16241	65
gi|1001019338|gb|CP006916.3|	16241	16242	62
gi|1001019338|gb|CP006916.3|	16242	16243	54
gi|1001019338|gb|CP006916.3|	16243	16244	46
gi|1001019338|gb|CP006916.3|	16244	16245	37
gi|1001019338|gb|CP006916.3|	16245	16247	35
gi|1001019338|gb|CP006916.3|	16247	16248	37
gi|1001019338|gb|CP006916.3|	16248	16250	38
gi|1001019338|gb|CP006916.3|	16250	16251	34
gi|1001019338|gb|CP006916.3|	16251	16252	27
gi|1001019338|gb|CP006916.3|	16252	16257	21
gi|1001019338|gb|CP006916.3|	16257	16259	23
gi|1001019338|gb|CP006916.3|	16259	16260	24
gi|1001019338|gb|CP006916.3|	16260	16262	22
gi|1001019338|gb|CP006916.3|	16262	16264	21
gi|1001019338|gb|CP006916.3|	16264	16265	18
gi|1001019338|gb|CP006916.3|	16265	16268	19
gi|1001019338|gb|CP006916.3|	16268	16272	17
gi|1001019338|gb|CP006916.3|	16272	16273	14
gi|1001019338|gb|CP006916.3|	16273	16274	13
gi|1001019338|gb|CP006916.3|	16274	16275	14
gi|1001019338|gb|CP006916.3|	16275	16278	15
gi|1001019338|gb|CP006916.3|	16278	16279	17
gi|1001019338|gb|CP006916.3|	16279	16282	18
gi|1001019338|gb|CP006916.3|	16282	16283	16
gi|1001019338|gb|CP006916.3|	16283	16284	17
gi|1001019338|gb|CP006916.3|	16284	16286	16
gi|1001019338|gb|CP006916.3|	16286	16288	14
gi|1001019338|gb|CP006916.3|	16288	16291	12
gi|1001019338|gb|CP006916.3|	16291	16293	14
gi|1001019338|gb|CP006916.3|	16293	16294	18
gi|1001019338|gb|CP006916.3|	16294	16298	19
gi|1001019338|gb|CP006916.3|	16298	16299	22
gi|1001019338|gb|CP006916.3|	16299	16300	24
gi|1001019338|gb|CP006916.3|	16300	16301	23
gi|1001019338|gb|CP006916.3|	16301	16302	24
gi|1001019338|gb|CP006916.3|	16302	16303	28
gi|1001019338|gb|CP006916.3|	16303	16304	26
gi|1001019338|gb|CP006916.3|	16304	16305	25
gi|1001019338|gb|CP006916.3|	16305	16306	28
gi|1001019338|gb|CP006916.3|	16306	16307	30
gi|1001019338|gb|CP006916.3|	16307	16312	32
gi|1001019338|gb|CP006916.3|	16312	16314	36
gi|1001019338|gb|CP006916.3|	16314	16315	39
gi|1001019338|gb|CP006916.3|	16315	16317	42
gi|1001019338|gb|CP006916.3|	16317	16318	44
gi|1001019338|gb|CP006916.3|	16318	16319	42
gi|1001019338|gb|CP006916.3|	16319	16320	41
gi|1001019338|gb|CP006916.3|	16320	16323	43
gi|1001019338|gb|CP006916.3|	16323	16324	40
gi|1001019338|gb|CP006916.3|	16324	16325	39
gi|1001019338|gb|CP006916.3|	16325	16327	41
gi|1001019338|gb|CP006916.3|	16327	16328	43
gi|1001019338|gb|CP006916.3|	16328	16329	46
gi|1001019338|gb|CP006916.3|	16329	16330	49
gi|1001019338|gb|CP006916.3|	16330	16332	48
gi|1001019338|gb|CP006916.3|	16332	16335	49
gi|1001019338|gb|CP006916.3|	16335	16336	51
gi|1001019338|gb|CP006916.3|	16336	16337	54
gi|1001019338|gb|CP006916.3|	16337	16338	52
gi|1001019338|gb|CP006916.3|	16338	16340	55
gi|1001019338|gb|CP006916.3|	16340	16343	53
gi|1001019338|gb|CP006916.3|	16343	16344	51
gi|1001019338|gb|CP006916.3|	16344	16345	59
gi|1001019338|gb|CP006916.3|	16345	16346	58
gi|1001019338|gb|CP006916.3|	16346	16347	60
gi|1001019338|gb|CP006916.3|	16347	16348	63
gi|1001019338|gb|CP006916.3|	16348	16350	71
gi|1001019338|gb|CP006916.3|	16350	16351	70
gi|1001019338|gb|CP006916.3|	16351	16352	71
gi|1001019338|gb|CP006916.3|	16352	16353	66
gi|1001019338|gb|CP006916.3|	16353	16354	72
gi|1001019338|gb|CP006916.3|	16354	16355	71
gi|1001019338|gb|CP006916.3|	16355	16356	70
gi|1001019338|gb|CP006916.3|	16356	16357	69
gi|1001019338|gb|CP006916.3|	16357	16358	72
gi|1001019338|gb|CP006916.3|	16358	16359	76
gi|1001019338|gb|CP006916.3|	16359	16360	79
gi|1001019338|gb|CP006916.3|	16360	16361	80
gi|1001019338|gb|CP006916.3|	16361	16362	78
gi|1001019338|gb|CP006916.3|	16362	16363	84
gi|1001019338|gb|CP006916.3|	16363	16364	81
gi|1001019338|gb|CP006916.3|	16364	16365	80
gi|1001019338|gb|CP006916.3|	16365	16366	81
gi|1001019338|gb|CP006916.3|	16366	16367	82
gi|1001019338|gb|CP006916.3|	16367	16368	81
gi|1001019338|gb|CP006916.3|	16368	16369	84
gi|1001019338|gb|CP006916.3|	16369	16370	81
gi|1001019338|gb|CP006916.3|	16370	16371	82
gi|1001019338|gb|CP006916.3|	16371	16373	86
gi|1001019338|gb|CP006916.3|	16373	16374	80
gi|1001019338|gb|CP006916.3|	16374	16375	87
gi|1001019338|gb|CP006916.3|	16375	16376	86
gi|1001019338|gb|CP006916.3|	16376	16378	84
gi|1001019338|gb|CP006916.3|	16378	16379	73
gi|1001019338|gb|CP006916.3|	16379	16381	74
gi|1001019338|gb|CP006916.3|	16381	16383	73
gi|1001019338|gb|CP006916.3|	16383	16385	81
gi|1001019338|gb|CP006916.3|	16385	16386	80
gi|1001019338|gb|CP006916.3|	16386	16387	82
gi|1001019338|gb|CP006916.3|	16387	16389	74
gi|1001019338|gb|CP006916.3|	16389	16390	72
gi|1001019338|gb|CP006916.3|	16390	16391	76
gi|1001019338|gb|CP006916.3|	16391	16392	80
gi|1001019338|gb|CP006916.3|	16392	16393	79
gi|1001019338|gb|CP006916.3|	16393	16394	76
gi|1001019338|gb|CP006916.3|	16394	16395	72
gi|1001019338|gb|CP006916.3|	16395	16396	70
gi|1001019338|gb|CP006916.3|	16396	16397	66
gi|1001019338|gb|CP006916.3|	16397	16398	64
gi|1001019338|gb|CP006916.3|	16398	16399	63
gi|1001019338|gb|CP006916.3|	16399	16402	57
gi|1001019338|gb|CP006916.3|	16402	16403	58
gi|1001019338|gb|CP006916.3|	16403	16405	59
gi|1001019338|gb|CP006916.3|	16405	16406	60
gi|1001019338|gb|CP006916.3|	16406	16407	62
gi|1001019338|gb|CP006916.3|	16407	16408	57
gi|1001019338|gb|CP006916.3|	16408	16409	45
gi|1001019338|gb|CP006916.3|	16409	16410	43
gi|1001019338|gb|CP006916.3|	16410	16412	42
gi|1001019338|gb|CP006916.3|	16412	16413	43
gi|1001019338|gb|CP006916.3|	16413	16414	44
gi|1001019338|gb|CP006916.3|	16414	16415	45
gi|1001019338|gb|CP006916.3|	16415	16416	38
gi|1001019338|gb|CP006916.3|	16416	16419	30
gi|1001019338|gb|CP006916.3|	16419	16420	29
gi|1001019338|gb|CP006916.3|	16420	16421	30
gi|1001019338|gb|CP006916.3|	16421	16422	28
gi|1001019338|gb|CP006916.3|	16422	16423	29
gi|1001019338|gb|CP006916.3|	16423	16424	28
gi|1001019338|gb|CP006916.3|	16424	16425	26
gi|1001019338|gb|CP006916.3|	16425	16426	27
gi|1001019338|gb|CP006916.3|	16426	16427	30
gi|1001019338|gb|CP006916.3|	16427	16429	27
gi|1001019338|gb|CP006916.3|	16429	16430	23
gi|1001019338|gb|CP006916.3|	16430	16431	21
gi|1001019338|gb|CP006916.3|	16431	16432	20
gi|1001019338|gb|CP006916.3|	16432	16433	19
gi|1001019338|gb|CP006916.3|	16433	16434	18
gi|1001019338|gb|CP006916.3|	16434	16436	17
gi|1001019338|gb|CP006916.3|	16436	16438	15
gi|1001019338|gb|CP006916.3|	16438	16439	14
gi|1001019338|gb|CP006916.3|	16439	16440	13
gi|1001019338|gb|CP006916.3|	16440	16441	15
gi|1001019338|gb|CP006916.3|	16441	16442	17
gi|1001019338|gb|CP006916.3|	16442	16443	19
gi|1001019338|gb|CP006916.3|	16443	16445	20
gi|1001019338|gb|CP006916.3|	16445	16446	19
gi|1001019338|gb|CP006916.3|	16446	16447	23
gi|1001019338|gb|CP006916.3|	16447	16450	22
gi|1001019338|gb|CP006916.3|	16450	16451	23
gi|1001019338|gb|CP006916.3|	16451	16452	21
gi|1001019338|gb|CP006916.3|	16452	16453	22
gi|1001019338|gb|CP006916.3|	16453	16454	24
gi|1001019338|gb|CP006916.3|	16454	16455	34
gi|1001019338|gb|CP006916.3|	16455	16456	38
gi|1001019338|gb|CP006916.3|	16456	16458	41
gi|1001019338|gb|CP006916.3|	16458	16459	42
gi|1001019338|gb|CP006916.3|	16459	16460	45
gi|1001019338|gb|CP006916.3|	16460	16461	50
gi|1001019338|gb|CP006916.3|	16461	16462	49
gi|1001019338|gb|CP006916.3|	16462	16465	48
gi|1001019338|gb|CP006916.3|	16465	16466	47
gi|1001019338|gb|CP006916.3|	16466	16467	46
gi|1001019338|gb|CP006916.3|	16467	16468	45
gi|1001019338|gb|CP006916.3|	16468	16469	44
gi|1001019338|gb|CP006916.3|	16469	16470	47
gi|1001019338|gb|CP006916.3|	16470	16471	53
gi|1001019338|gb|CP006916.3|	16471	16472	51
gi|1001019338|gb|CP006916.3|	16472	16473	50
gi|1001019338|gb|CP006916.3|	16473	16475	53
gi|1001019338|gb|CP006916.3|	16475	16476	54
gi|1001019338|gb|CP006916.3|	16476	16478	53
gi|1001019338|gb|CP006916.3|	16478	16479	56
gi|1001019338|gb|CP006916.3|	16479	16480	51
gi|1001019338|gb|CP006916.3|	16480	16481	61
gi|1001019338|gb|CP006916.3|	16481	16482	67
gi|1001019338|gb|CP006916.3|	16482	16483	83
gi|1001019338|gb|CP006916.3|	16483	16484	86
gi|1001019338|gb|CP006916.3|	16484	16485	87
gi|1001019338|gb|CP006916.3|	16485	16486	89
gi|1001019338|gb|CP006916.3|	16486	16487	103
gi|1001019338|gb|CP006916.3|	16487	16488	106
gi|1001019338|gb|CP006916.3|	16488	16490	109
gi|1001019338|gb|CP006916.3|	16490	16492	108
gi|1001019338|gb|CP006916.3|	16492	16493	113
gi|1001019338|gb|CP006916.3|	16493	16494	115
gi|1001019338|gb|CP006916.3|	16494	16495	114
gi|1001019338|gb|CP006916.3|	16495	16496	120
gi|1001019338|gb|CP006916.3|	16496	16497	125
gi|1001019338|gb|CP006916.3|	16497	16498	132
gi|1001019338|gb|CP006916.3|	16498	16500	131
gi|1001019338|gb|CP006916.3|	16500	16501	138
gi|1001019338|gb|CP006916.3|	16501	16502	142
gi|1001019338|gb|CP006916.3|	16502	16503	144
gi|1001019338|gb|CP006916.3|	16503	16504	148
gi|1001019338|gb|CP006916.3|	16504	16505	147
gi|1001019338|gb|CP006916.3|	16505	16506	138
gi|1001019338|gb|CP006916.3|	16506	16507	131
gi|1001019338|gb|CP006916.3|	16507	16508	115
gi|1001019338|gb|CP006916.3|	16508	16510	112
gi|1001019338|gb|CP006916.3|	16510	16511	114
gi|1001019338|gb|CP006916.3|	16511	16512	101
gi|1001019338|gb|CP006916.3|	16512	16515	98
gi|1001019338|gb|CP006916.3|	16515	16516	101
gi|1001019338|gb|CP006916.3|	16516	16517	103
gi|1001019338|gb|CP006916.3|	16517	16519	98
gi|1001019338|gb|CP006916.3|	16519	16520	103
gi|1001019338|gb|CP006916.3|	16520	16521	94
gi|1001019338|gb|CP006916.3|	16521	16522	91
gi|1001019338|gb|CP006916.3|	16522	16523	84
gi|1001019338|gb|CP006916.3|	16523	16524	82
gi|1001019338|gb|CP006916.3|	16524	16525	81
gi|1001019338|gb|CP006916.3|	16525	16526	74
gi|1001019338|gb|CP006916.3|	16526	16527	72
gi|1001019338|gb|CP006916.3|	16527	16528	71
gi|1001019338|gb|CP006916.3|	16528	16529	63
gi|1001019338|gb|CP006916.3|	16529	16530	59
gi|1001019338|gb|CP006916.3|	16530	16531	54
gi|1001019338|gb|CP006916.3|	16531	16532	51
gi|1001019338|gb|CP006916.3|	16532	16534	53
gi|1001019338|gb|CP006916.3|	16534	16535	49
gi|1001019338|gb|CP006916.3|	16535	16538	40
gi|1001019338|gb|CP006916.3|	16538	16539	39
gi|1001019338|gb|CP006916.3|	16539	16540	40
gi|1001019338|gb|CP006916.3|	16540	16541	41
gi|1001019338|gb|CP006916.3|	16541	16542	40
gi|1001019338|gb|CP006916.3|	16542	16543	43
gi|1001019338|gb|CP006916.3|	16543	16544	50
gi|1001019338|gb|CP006916.3|	16544	16545	43
gi|1001019338|gb|CP006916.3|	16545	16546	47
gi|1001019338|gb|CP006916.3|	16546	16547	45
gi|1001019338|gb|CP006916.3|	16547	16549	49
gi|1001019338|gb|CP006916.3|	16549	16550	51
gi|1001019338|gb|CP006916.3|	16550	16552	54
gi|1001019338|gb|CP006916.3|	16552	16553	55
gi|1001019338|gb|CP006916.3|	16553	16554	53
gi|1001019338|gb|CP006916.3|	16554	16555	57
gi|1001019338|gb|CP006916.3|	16555	16559	59
gi|1001019338|gb|CP006916.3|	16559	16560	61
gi|1001019338|gb|CP006916.3|	16560	16561	63
gi|1001019338|gb|CP006916.3|	16561	16562	68
gi|1001019338|gb|CP006916.3|	16562	16563	72
gi|1001019338|gb|CP006916.3|	16563	16564	70
gi|1001019338|gb|CP006916.3|	16564	16565	72
gi|1001019338|gb|CP006916.3|	16565	16566	69
gi|1001019338|gb|CP006916.3|	16566	16567	67
gi|1001019338|gb|CP006916.3|	16567	16568	64
gi|1001019338|gb|CP006916.3|	16568	16569	56
gi|1001019338|gb|CP006916.3|	16569	16570	64
gi|1001019338|gb|CP006916.3|	16570	16571	60
gi|1001019338|gb|CP006916.3|	16571	16572	61
gi|1001019338|gb|CP006916.3|	16572	16573	62
gi|1001019338|gb|CP006916.3|	16573	16574	71
gi|1001019338|gb|CP006916.3|	16574	16575	69
gi|1001019338|gb|CP006916.3|	16575	16576	63
gi|1001019338|gb|CP006916.3|	16576	16577	64
gi|1001019338|gb|CP006916.3|	16577	16578	63
gi|1001019338|gb|CP006916.3|	16578	16579	66
gi|1001019338|gb|CP006916.3|	16579	16580	62
gi|1001019338|gb|CP006916.3|	16580	16581	63
gi|1001019338|gb|CP006916.3|	16581	16582	71
gi|1001019338|gb|CP006916.3|	16582	16584	82
gi|1001019338|gb|CP006916.3|	16584	16585	80
gi|1001019338|gb|CP006916.3|	16585	16586	77
gi|1001019338|gb|CP006916.3|	16586	16587	74
gi|1001019338|gb|CP006916.3|	16587	16589	70
gi|1001019338|gb|CP006916.3|	16589	16590	67
gi|1001019338|gb|CP006916.3|	16590	16591	68
gi|1001019338|gb|CP006916.3|	16591	16592	71
gi|1001019338|gb|CP006916.3|	16592	16594	72
gi|1001019338|gb|CP006916.3|	16594	16595	68
gi|1001019338|gb|CP006916.3|	16595	16596	65
gi|1001019338|gb|CP006916.3|	16596	16597	64
gi|1001019338|gb|CP006916.3|	16597	16598	60
gi|1001019338|gb|CP006916.3|	16598	16599	54
gi|1001019338|gb|CP006916.3|	16599	16600	57
gi|1001019338|gb|CP006916.3|	16600	16601	62
gi|1001019338|gb|CP006916.3|	16601	16602	64
gi|1001019338|gb|CP006916.3|	16602	16605	66
gi|1001019338|gb|CP006916.3|	16605	16606	64
gi|1001019338|gb|CP006916.3|	16606	16607	63
gi|1001019338|gb|CP006916.3|	16607	16608	56
gi|1001019338|gb|CP006916.3|	16608	16609	59
gi|1001019338|gb|CP006916.3|	16609	16610	63
gi|1001019338|gb|CP006916.3|	16610	16612	71
gi|1001019338|gb|CP006916.3|	16612	16614	75
gi|1001019338|gb|CP006916.3|	16614	16615	76
gi|1001019338|gb|CP006916.3|	16615	16616	78
gi|1001019338|gb|CP006916.3|	16616	16617	75
gi|1001019338|gb|CP006916.3|	16617	16618	73
gi|1001019338|gb|CP006916.3|	16618	16619	72
gi|1001019338|gb|CP006916.3|	16619	16621	68
gi|1001019338|gb|CP006916.3|	16621	16622	69
gi|1001019338|gb|CP006916.3|	16622	16623	68
gi|1001019338|gb|CP006916.3|	16623	16624	66
gi|1001019338|gb|CP006916.3|	16624	16625	63
gi|1001019338|gb|CP006916.3|	16625	16626	60
gi|1001019338|gb|CP006916.3|	16626	16627	55
gi|1001019338|gb|CP006916.3|	16627	16628	51
gi|1001019338|gb|CP006916.3|	16628	16629	48
gi|1001019338|gb|CP006916.3|	16629	16630	49
gi|1001019338|gb|CP006916.3|	16630	16631	51
gi|1001019338|gb|CP006916.3|	16631	16632	44
gi|1001019338|gb|CP006916.3|	16632	16633	39
gi|1001019338|gb|CP006916.3|	16633	16635	35
gi|1001019338|gb|CP006916.3|	16635	16636	27
gi|1001019338|gb|CP006916.3|	16636	16637	29
gi|1001019338|gb|CP006916.3|	16637	16639	31
gi|1001019338|gb|CP006916.3|	16639	16640	42
gi|1001019338|gb|CP006916.3|	16640	16641	43
gi|1001019338|gb|CP006916.3|	16641	16642	53
gi|1001019338|gb|CP006916.3|	16642	16643	59
gi|1001019338|gb|CP006916.3|	16643	16644	65
gi|1001019338|gb|CP006916.3|	16644	16645	71
gi|1001019338|gb|CP006916.3|	16645	16647	80
gi|1001019338|gb|CP006916.3|	16647	16649	90
gi|1001019338|gb|CP006916.3|	16649	16650	94
gi|1001019338|gb|CP006916.3|	16650	16651	98
gi|1001019338|gb|CP006916.3|	16651	16652	100
gi|1001019338|gb|CP006916.3|	16652	16653	102
gi|1001019338|gb|CP006916.3|	16653	16655	103
gi|1001019338|gb|CP006916.3|	16655	16656	101
gi|1001019338|gb|CP006916.3|	16656	16659	110
gi|1001019338|gb|CP006916.3|	16659	16660	108
gi|1001019338|gb|CP006916.3|	16660	16661	109
gi|1001019338|gb|CP006916.3|	16661	16662	105
gi|1001019338|gb|CP006916.3|	16662	16663	104
gi|1001019338|gb|CP006916.3|	16663	16664	105
gi|1001019338|gb|CP006916.3|	16664	16665	99
gi|1001019338|gb|CP006916.3|	16665	16667	100
gi|1001019338|gb|CP006916.3|	16667	16668	98
gi|1001019338|gb|CP006916.3|	16668	16669	97
gi|1001019338|gb|CP006916.3|	16669	16670	92
gi|1001019338|gb|CP006916.3|	16670	16671	88
gi|1001019338|gb|CP006916.3|	16671	16672	86
gi|1001019338|gb|CP006916.3|	16672	16673	79
gi|1001019338|gb|CP006916.3|	16673	16674	78
gi|1001019338|gb|CP006916.3|	16674	16675	74
gi|1001019338|gb|CP006916.3|	16675	16676	72
gi|1001019338|gb|CP006916.3|	16676	16677	75
gi|1001019338|gb|CP006916.3|	16677	16678	80
gi|1001019338|gb|CP006916.3|	16678	16679	92
gi|1001019338|gb|CP006916.3|	16679	16680	102
gi|1001019338|gb|CP006916.3|	16680	16681	109
gi|1001019338|gb|CP006916.3|	16681	16682	100
gi|1001019338|gb|CP006916.3|	16682	16683	99
gi|1001019338|gb|CP006916.3|	16683	16684	103
gi|1001019338|gb|CP006916.3|	16684	16685	101
gi|1001019338|gb|CP006916.3|	16685	16686	103
gi|1001019338|gb|CP006916.3|	16686	16687	104
gi|1001019338|gb|CP006916.3|	16687	16688	100
gi|1001019338|gb|CP006916.3|	16688	16689	103
gi|1001019338|gb|CP006916.3|	16689	16690	108
gi|1001019338|gb|CP006916.3|	16690	16691	110
gi|1001019338|gb|CP006916.3|	16691	16692	103
gi|1001019338|gb|CP006916.3|	16692	16693	100
gi|1001019338|gb|CP006916.3|	16693	16694	95
gi|1001019338|gb|CP006916.3|	16694	16695	94
gi|1001019338|gb|CP006916.3|	16695	16696	89
gi|1001019338|gb|CP006916.3|	16696	16698	88
gi|1001019338|gb|CP006916.3|	16698	16699	90
gi|1001019338|gb|CP006916.3|	16699	16701	92
gi|1001019338|gb|CP006916.3|	16701	16702	87
gi|1001019338|gb|CP006916.3|	16702	16703	80
gi|1001019338|gb|CP006916.3|	16703	16704	71
gi|1001019338|gb|CP006916.3|	16704	16705	60
gi|1001019338|gb|CP006916.3|	16705	16708	52
gi|1001019338|gb|CP006916.3|	16708	16710	49
gi|1001019338|gb|CP006916.3|	16710	16711	48
gi|1001019338|gb|CP006916.3|	16711	16712	50
gi|1001019338|gb|CP006916.3|	16712	16713	53
gi|1001019338|gb|CP006916.3|	16713	16714	51
gi|1001019338|gb|CP006916.3|	16714	16715	41
gi|1001019338|gb|CP006916.3|	16715	16716	35
gi|1001019338|gb|CP006916.3|	16716	16718	37
gi|1001019338|gb|CP006916.3|	16718	16721	39
gi|1001019338|gb|CP006916.3|	16721	16722	41
gi|1001019338|gb|CP006916.3|	16722	16723	38
gi|1001019338|gb|CP006916.3|	16723	16725	37
gi|1001019338|gb|CP006916.3|	16725	16726	35
gi|1001019338|gb|CP006916.3|	16726	16728	38
gi|1001019338|gb|CP006916.3|	16728	16729	34
gi|1001019338|gb|CP006916.3|	16729	16730	35
gi|1001019338|gb|CP006916.3|	16730	16732	36
gi|1001019338|gb|CP006916.3|	16732	16733	41
gi|1001019338|gb|CP006916.3|	16733	16734	47
gi|1001019338|gb|CP006916.3|	16734	16735	59
gi|1001019338|gb|CP006916.3|	16735	16736	60
gi|1001019338|gb|CP006916.3|	16736	16737	68
gi|1001019338|gb|CP006916.3|	16737	16739	70
gi|1001019338|gb|CP006916.3|	16739	16740	69
gi|1001019338|gb|CP006916.3|	16740	16741	68
gi|1001019338|gb|CP006916.3|	16741	16743	65
gi|1001019338|gb|CP006916.3|	16743	16744	64
gi|1001019338|gb|CP006916.3|	16744	16745	70
gi|1001019338|gb|CP006916.3|	16745	16746	80
gi|1001019338|gb|CP006916.3|	16746	16747	83
gi|1001019338|gb|CP006916.3|	16747	16748	90
gi|1001019338|gb|CP006916.3|	16748	16749	91
gi|1001019338|gb|CP006916.3|	16749	16750	95
gi|1001019338|gb|CP006916.3|	16750	16751	99
gi|1001019338|gb|CP006916.3|	16751	16752	101
gi|1001019338|gb|CP006916.3|	16752	16753	105
gi|1001019338|gb|CP006916.3|	16753	16754	108
gi|1001019338|gb|CP006916.3|	16754	16755	109
gi|1001019338|gb|CP006916.3|	16755	16756	111
gi|1001019338|gb|CP006916.3|	16756	16757	115
gi|1001019338|gb|CP006916.3|	16757	16758	110
gi|1001019338|gb|CP006916.3|	16758	16759	103
gi|1001019338|gb|CP006916.3|	16759	16760	96
gi|1001019338|gb|CP006916.3|	16760	16761	98
gi|1001019338|gb|CP006916.3|	16761	16762	88
gi|1001019338|gb|CP006916.3|	16762	16763	84
gi|1001019338|gb|CP006916.3|	16763	16764	88
gi|1001019338|gb|CP006916.3|	16764	16765	93
gi|1001019338|gb|CP006916.3|	16765	16766	102
gi|1001019338|gb|CP006916.3|	16766	16767	101
gi|1001019338|gb|CP006916.3|	16767	16769	100
gi|1001019338|gb|CP006916.3|	16769	16770	94
gi|1001019338|gb|CP006916.3|	16770	16771	84
gi|1001019338|gb|CP006916.3|	16771	16772	80
gi|1001019338|gb|CP006916.3|	16772	16773	73
gi|1001019338|gb|CP006916.3|	16773	16774	71
gi|1001019338|gb|CP006916.3|	16774	16775	67
gi|1001019338|gb|CP006916.3|	16775	16776	61
gi|1001019338|gb|CP006916.3|	16776	16777	62
gi|1001019338|gb|CP006916.3|	16777	16778	61
gi|1001019338|gb|CP006916.3|	16778	16779	67
gi|1001019338|gb|CP006916.3|	16779	16780	66
gi|1001019338|gb|CP006916.3|	16780	16781	63
gi|1001019338|gb|CP006916.3|	16781	16782	60
gi|1001019338|gb|CP006916.3|	16782	16784	61
gi|1001019338|gb|CP006916.3|	16784	16785	56
gi|1001019338|gb|CP006916.3|	16785	16786	51
gi|1001019338|gb|CP006916.3|	16786	16787	56
gi|1001019338|gb|CP006916.3|	16787	16788	57
gi|1001019338|gb|CP006916.3|	16788	16789	53
gi|1001019338|gb|CP006916.3|	16789	16790	51
gi|1001019338|gb|CP006916.3|	16790	16791	43
gi|1001019338|gb|CP006916.3|	16791	16792	42
gi|1001019338|gb|CP006916.3|	16792	16796	43
gi|1001019338|gb|CP006916.3|	16796	16797	42
gi|1001019338|gb|CP006916.3|	16797	16798	44
gi|1001019338|gb|CP006916.3|	16798	16799	45
gi|1001019338|gb|CP006916.3|	16799	16800	43
gi|1001019338|gb|CP006916.3|	16800	16801	44
gi|1001019338|gb|CP006916.3|	16801	16802	38
gi|1001019338|gb|CP006916.3|	16802	16803	35
gi|1001019338|gb|CP006916.3|	16803	16804	26
gi|1001019338|gb|CP006916.3|	16804	16805	29
gi|1001019338|gb|CP006916.3|	16805	16806	31
gi|1001019338|gb|CP006916.3|	16806	16808	35
gi|1001019338|gb|CP006916.3|	16808	16811	37
gi|1001019338|gb|CP006916.3|	16811	16812	32
gi|1001019338|gb|CP006916.3|	16812	16813	36
gi|1001019338|gb|CP006916.3|	16813	16814	34
gi|1001019338|gb|CP006916.3|	16814	16816	35
gi|1001019338|gb|CP006916.3|	16816	16817	36
gi|1001019338|gb|CP006916.3|	16817	16818	39
gi|1001019338|gb|CP006916.3|	16818	16819	43
gi|1001019338|gb|CP006916.3|	16819	16820	44
gi|1001019338|gb|CP006916.3|	16820	16822	50
gi|1001019338|gb|CP006916.3|	16822	16823	48
gi|1001019338|gb|CP006916.3|	16823	16824	47
gi|1001019338|gb|CP006916.3|	16824	16825	48
gi|1001019338|gb|CP006916.3|	16825	16826	49
gi|1001019338|gb|CP006916.3|	16826	16829	50
gi|1001019338|gb|CP006916.3|	16829	16830	51
gi|1001019338|gb|CP006916.3|	16830	16831	49
gi|1001019338|gb|CP006916.3|	16831	16832	44
gi|1001019338|gb|CP006916.3|	16832	16833	43
gi|1001019338|gb|CP006916.3|	16833	16834	41
gi|1001019338|gb|CP006916.3|	16834	16835	43
gi|1001019338|gb|CP006916.3|	16835	16836	47
gi|1001019338|gb|CP006916.3|	16836	16837	45
gi|1001019338|gb|CP006916.3|	16837	16838	41
gi|1001019338|gb|CP006916.3|	16838	16839	43
gi|1001019338|gb|CP006916.3|	16839	16841	40
gi|1001019338|gb|CP006916.3|	16841	16842	41
gi|1001019338|gb|CP006916.3|	16842	16843	38
gi|1001019338|gb|CP006916.3|	16843	16844	33
gi|1001019338|gb|CP006916.3|	16844	16845	32
gi|1001019338|gb|CP006916.3|	16845	16849	26
gi|1001019338|gb|CP006916.3|	16849	16850	25
gi|1001019338|gb|CP006916.3|	16850	16852	23
gi|1001019338|gb|CP006916.3|	16852	16854	24
gi|1001019338|gb|CP006916.3|	16854	16858	19
gi|1001019338|gb|CP006916.3|	16858	16859	20
gi|1001019338|gb|CP006916.3|	16859	16860	19
gi|1001019338|gb|CP006916.3|	16860	16861	17
gi|1001019338|gb|CP006916.3|	16861	16862	18
gi|1001019338|gb|CP006916.3|	16862	16863	16
gi|1001019338|gb|CP006916.3|	16863	16864	14
gi|1001019338|gb|CP006916.3|	16864	16866	17
gi|1001019338|gb|CP006916.3|	16866	16867	16
gi|1001019338|gb|CP006916.3|	16867	16868	15
gi|1001019338|gb|CP006916.3|	16868	16869	18
gi|1001019338|gb|CP006916.3|	16869	16870	20
gi|1001019338|gb|CP006916.3|	16870	16871	23
gi|1001019338|gb|CP006916.3|	16871	16872	25
gi|1001019338|gb|CP006916.3|	16872	16873	26
gi|1001019338|gb|CP006916.3|	16873	16874	29
gi|1001019338|gb|CP006916.3|	16874	16875	32
gi|1001019338|gb|CP006916.3|	16875	16876	38
gi|1001019338|gb|CP006916.3|	16876	16877	37
gi|1001019338|gb|CP006916.3|	16877	16878	39
gi|1001019338|gb|CP006916.3|	16878	16879	42
gi|1001019338|gb|CP006916.3|	16879	16882	44
gi|1001019338|gb|CP006916.3|	16882	16883	45
gi|1001019338|gb|CP006916.3|	16883	16884	48
gi|1001019338|gb|CP006916.3|	16884	16885	47
gi|1001019338|gb|CP006916.3|	16885	16887	45
gi|1001019338|gb|CP006916.3|	16887	16889	46
gi|1001019338|gb|CP006916.3|	16889	16890	42
gi|1001019338|gb|CP006916.3|	16890	16893	40
gi|1001019338|gb|CP006916.3|	16893	16894	39
gi|1001019338|gb|CP006916.3|	16894	16895	38
gi|1001019338|gb|CP006916.3|	16895	16896	35
gi|1001019338|gb|CP006916.3|	16896	16897	33
gi|1001019338|gb|CP006916.3|	16897	16898	34
gi|1001019338|gb|CP006916.3|	16898	16899	31
gi|1001019338|gb|CP006916.3|	16899	16900	28
gi|1001019338|gb|CP006916.3|	16900	16901	25
gi|1001019338|gb|CP006916.3|	16901	16902	26
gi|1001019338|gb|CP006916.3|	16902	16903	23
gi|1001019338|gb|CP006916.3|	16903	16904	24
gi|1001019338|gb|CP006916.3|	16904	16905	25
gi|1001019338|gb|CP006916.3|	16905	16906	28
gi|1001019338|gb|CP006916.3|	16906	16907	30
gi|1001019338|gb|CP006916.3|	16907	16908	32
gi|1001019338|gb|CP006916.3|	16908	16909	28
gi|1001019338|gb|CP006916.3|	16909	16911	29
gi|1001019338|gb|CP006916.3|	16911	16913	31
gi|1001019338|gb|CP006916.3|	16913	16914	32
gi|1001019338|gb|CP006916.3|	16914	16916	34
gi|1001019338|gb|CP006916.3|	16916	16917	36
gi|1001019338|gb|CP006916.3|	16917	16918	37
gi|1001019338|gb|CP006916.3|	16918	16919	35
gi|1001019338|gb|CP006916.3|	16919	16921	34
gi|1001019338|gb|CP006916.3|	16921	16922	35
gi|1001019338|gb|CP006916.3|	16922	16925	33
gi|1001019338|gb|CP006916.3|	16925	16926	32
gi|1001019338|gb|CP006916.3|	16926	16928	31
gi|1001019338|gb|CP006916.3|	16928	16929	32
gi|1001019338|gb|CP006916.3|	16929	16930	33
gi|1001019338|gb|CP006916.3|	16930	16931	34
gi|1001019338|gb|CP006916.3|	16931	16932	37
gi|1001019338|gb|CP006916.3|	16932	16933	38
gi|1001019338|gb|CP006916.3|	16933	16934	39
gi|1001019338|gb|CP006916.3|	16934	16936	44
gi|1001019338|gb|CP006916.3|	16936	16939	41
gi|1001019338|gb|CP006916.3|	16939	16940	42
gi|1001019338|gb|CP006916.3|	16940	16941	50
gi|1001019338|gb|CP006916.3|	16941	16942	51
gi|1001019338|gb|CP006916.3|	16942	16943	54
gi|1001019338|gb|CP006916.3|	16943	16944	62
gi|1001019338|gb|CP006916.3|	16944	16945	63
gi|1001019338|gb|CP006916.3|	16945	16946	66
gi|1001019338|gb|CP006916.3|	16946	16949	65
gi|1001019338|gb|CP006916.3|	16949	16950	68
gi|1001019338|gb|CP006916.3|	16950	16952	66
gi|1001019338|gb|CP006916.3|	16952	16953	67
gi|1001019338|gb|CP006916.3|	16953	16954	64
gi|1001019338|gb|CP006916.3|	16954	16955	60
gi|1001019338|gb|CP006916.3|	16955	16956	56
gi|1001019338|gb|CP006916.3|	16956	16957	54
gi|1001019338|gb|CP006916.3|	16957	16958	50
gi|1001019338|gb|CP006916.3|	16958	16959	49
gi|1001019338|gb|CP006916.3|	16959	16962	43
gi|1001019338|gb|CP006916.3|	16962	16963	41
gi|1001019338|gb|CP006916.3|	16963	16964	42
gi|1001019338|gb|CP006916.3|	16964	16965	40
gi|1001019338|gb|CP006916.3|	16965	16966	32
gi|1001019338|gb|CP006916.3|	16966	16967	31
gi|1001019338|gb|CP006916.3|	16967	16968	28
gi|1001019338|gb|CP006916.3|	16968	16969	20
gi|1001019338|gb|CP006916.3|	16969	16970	22
gi|1001019338|gb|CP006916.3|	16970	16971	21
gi|1001019338|gb|CP006916.3|	16971	16972	22
gi|1001019338|gb|CP006916.3|	16972	16975	25
gi|1001019338|gb|CP006916.3|	16975	16976	32
gi|1001019338|gb|CP006916.3|	16976	16979	34
gi|1001019338|gb|CP006916.3|	16979	16980	35
gi|1001019338|gb|CP006916.3|	16980	16981	40
gi|1001019338|gb|CP006916.3|	16981	16982	37
gi|1001019338|gb|CP006916.3|	16982	16983	39
gi|1001019338|gb|CP006916.3|	16983	16984	41
gi|1001019338|gb|CP006916.3|	16984	16985	46
gi|1001019338|gb|CP006916.3|	16985	16986	51
gi|1001019338|gb|CP006916.3|	16986	16987	53
gi|1001019338|gb|CP006916.3|	16987	16988	55
gi|1001019338|gb|CP006916.3|	16988	16990	54
gi|1001019338|gb|CP006916.3|	16990	16991	55
gi|1001019338|gb|CP006916.3|	16991	16993	52
gi|1001019338|gb|CP006916.3|	16993	16995	53
gi|1001019338|gb|CP006916.3|	16995	16996	57
gi|1001019338|gb|CP006916.3|	16996	16997	58
gi|1001019338|gb|CP006916.3|	16997	16998	63
gi|1001019338|gb|CP006916.3|	16998	17001	65
gi|1001019338|gb|CP006916.3|	17001	17002	63
gi|1001019338|gb|CP006916.3|	17002	17004	62
gi|1001019338|gb|CP006916.3|	17004	17005	64
gi|1001019338|gb|CP006916.3|	17005	17007	61
gi|1001019338|gb|CP006916.3|	17007	17008	59
gi|1001019338|gb|CP006916.3|	17008	17009	60
gi|1001019338|gb|CP006916.3|	17009	17010	55
gi|1001019338|gb|CP006916.3|	17010	17011	51
gi|1001019338|gb|CP006916.3|	17011	17012	52
gi|1001019338|gb|CP006916.3|	17012	17014	51
gi|1001019338|gb|CP006916.3|	17014	17015	53
gi|1001019338|gb|CP006916.3|	17015	17017	52
gi|1001019338|gb|CP006916.3|	17017	17018	51
gi|1001019338|gb|CP006916.3|	17018	17019	50
gi|1001019338|gb|CP006916.3|	17019	17020	47
gi|1001019338|gb|CP006916.3|	17020	17021	41
gi|1001019338|gb|CP006916.3|	17021	17022	39
gi|1001019338|gb|CP006916.3|	17022	17023	31
gi|1001019338|gb|CP006916.3|	17023	17024	29
gi|1001019338|gb|CP006916.3|	17024	17025	26
gi|1001019338|gb|CP006916.3|	17025	17028	19
gi|1001019338|gb|CP006916.3|	17028	17029	17
gi|1001019338|gb|CP006916.3|	17029	17030	15
gi|1001019338|gb|CP006916.3|	17030	17031	13
gi|1001019338|gb|CP006916.3|	17031	17033	14
gi|1001019338|gb|CP006916.3|	17033	17035	11
gi|1001019338|gb|CP006916.3|	17035	17036	13
gi|1001019338|gb|CP006916.3|	17036	17037	11
gi|1001019338|gb|CP006916.3|	17037	17038	10
gi|1001019338|gb|CP006916.3|	17038	17039	11
gi|1001019338|gb|CP006916.3|	17039	17042	9
gi|1001019338|gb|CP006916.3|	17042	17043	12
gi|1001019338|gb|CP006916.3|	17043	17048	16
gi|1001019338|gb|CP006916.3|	17048	17050	20
gi|1001019338|gb|CP006916.3|	17050	17052	23
gi|1001019338|gb|CP006916.3|	17052	17053	28
gi|1001019338|gb|CP006916.3|	17053	17054	29
gi|1001019338|gb|CP006916.3|	17054	17055	30
gi|1001019338|gb|CP006916.3|	17055	17056	36
gi|1001019338|gb|CP006916.3|	17056	17057	39
gi|1001019338|gb|CP006916.3|	17057	17058	40
gi|1001019338|gb|CP006916.3|	17058	17059	42
gi|1001019338|gb|CP006916.3|	17059	17060	43
gi|1001019338|gb|CP006916.3|	17060	17061	46
gi|1001019338|gb|CP006916.3|	17061	17062	45
gi|1001019338|gb|CP006916.3|	17062	17063	46
gi|1001019338|gb|CP006916.3|	17063	17064	44
gi|1001019338|gb|CP006916.3|	17064	17065	43
gi|1001019338|gb|CP006916.3|	17065	17067	45
gi|1001019338|gb|CP006916.3|	17067	17068	42
gi|1001019338|gb|CP006916.3|	17068	17070	38
gi|1001019338|gb|CP006916.3|	17070	17071	43
gi|1001019338|gb|CP006916.3|	17071	17072	46
gi|1001019338|gb|CP006916.3|	17072	17073	48
gi|1001019338|gb|CP006916.3|	17073	17074	50
gi|1001019338|gb|CP006916.3|	17074	17075	57
gi|1001019338|gb|CP006916.3|	17075	17077	55
gi|1001019338|gb|CP006916.3|	17077	17078	50
gi|1001019338|gb|CP006916.3|	17078	17079	49
gi|1001019338|gb|CP006916.3|	17079	17080	48
gi|1001019338|gb|CP006916.3|	17080	17081	43
gi|1001019338|gb|CP006916.3|	17081	17082	41
gi|1001019338|gb|CP006916.3|	17082	17084	43
gi|1001019338|gb|CP006916.3|	17084	17085	42
gi|1001019338|gb|CP006916.3|	17085	17087	36
gi|1001019338|gb|CP006916.3|	17087	17090	35
gi|1001019338|gb|CP006916.3|	17090	17093	33
gi|1001019338|gb|CP006916.3|	17093	17094	37
gi|1001019338|gb|CP006916.3|	17094	17095	38
gi|1001019338|gb|CP006916.3|	17095	17096	35
gi|1001019338|gb|CP006916.3|	17096	17097	37
gi|1001019338|gb|CP006916.3|	17097	17098	40
gi|1001019338|gb|CP006916.3|	17098	17099	35
gi|1001019338|gb|CP006916.3|	17099	17101	32
gi|1001019338|gb|CP006916.3|	17101	17102	34
gi|1001019338|gb|CP006916.3|	17102	17104	35
gi|1001019338|gb|CP006916.3|	17104	17105	37
gi|1001019338|gb|CP006916.3|	17105	17106	41
gi|1001019338|gb|CP006916.3|	17106	17107	44
gi|1001019338|gb|CP006916.3|	17107	17109	42
gi|1001019338|gb|CP006916.3|	17109	17110	45
gi|1001019338|gb|CP006916.3|	17110	17111	47
gi|1001019338|gb|CP006916.3|	17111	17112	48
gi|1001019338|gb|CP006916.3|	17112	17113	49
gi|1001019338|gb|CP006916.3|	17113	17114	51
gi|1001019338|gb|CP006916.3|	17114	17116	52
gi|1001019338|gb|CP006916.3|	17116	17117	53
gi|1001019338|gb|CP006916.3|	17117	17118	55
gi|1001019338|gb|CP006916.3|	17118	17119	51
gi|1001019338|gb|CP006916.3|	17119	17120	50
gi|1001019338|gb|CP006916.3|	17120	17121	52
gi|1001019338|gb|CP006916.3|	17121	17122	47
gi|1001019338|gb|CP006916.3|	17122	17123	43
gi|1001019338|gb|CP006916.3|	17123	17124	42
gi|1001019338|gb|CP006916.3|	17124	17125	38
gi|1001019338|gb|CP006916.3|	17125	17126	37
gi|1001019338|gb|CP006916.3|	17126	17127	35
gi|1001019338|gb|CP006916.3|	17127	17128	34
gi|1001019338|gb|CP006916.3|	17128	17129	37
gi|1001019338|gb|CP006916.3|	17129	17130	34
gi|1001019338|gb|CP006916.3|	17130	17131	29
gi|1001019338|gb|CP006916.3|	17131	17132	25
gi|1001019338|gb|CP006916.3|	17132	17133	26
gi|1001019338|gb|CP006916.3|	17133	17134	24
gi|1001019338|gb|CP006916.3|	17134	17136	23
gi|1001019338|gb|CP006916.3|	17136	17137	22
gi|1001019338|gb|CP006916.3|	17137	17138	30
gi|1001019338|gb|CP006916.3|	17138	17139	31
gi|1001019338|gb|CP006916.3|	17139	17141	30
gi|1001019338|gb|CP006916.3|	17141	17142	29
gi|1001019338|gb|CP006916.3|	17142	17145	28
gi|1001019338|gb|CP006916.3|	17145	17146	27
gi|1001019338|gb|CP006916.3|	17146	17148	30
gi|1001019338|gb|CP006916.3|	17148	17149	32
gi|1001019338|gb|CP006916.3|	17149	17151	33
gi|1001019338|gb|CP006916.3|	17151	17153	34
gi|1001019338|gb|CP006916.3|	17153	17154	32
gi|1001019338|gb|CP006916.3|	17154	17155	34
gi|1001019338|gb|CP006916.3|	17155	17156	35
gi|1001019338|gb|CP006916.3|	17156	17157	34
gi|1001019338|gb|CP006916.3|	17157	17158	33
gi|1001019338|gb|CP006916.3|	17158	17159	40
gi|1001019338|gb|CP006916.3|	17159	17160	38
gi|1001019338|gb|CP006916.3|	17160	17162	36
gi|1001019338|gb|CP006916.3|	17162	17163	27
gi|1001019338|gb|CP006916.3|	17163	17165	25
gi|1001019338|gb|CP006916.3|	17165	17166	27
gi|1001019338|gb|CP006916.3|	17166	17167	28
gi|1001019338|gb|CP006916.3|	17167	17168	30
gi|1001019338|gb|CP006916.3|	17168	17169	34
gi|1001019338|gb|CP006916.3|	17169	17170	42
gi|1001019338|gb|CP006916.3|	17170	17171	46
gi|1001019338|gb|CP006916.3|	17171	17172	44
gi|1001019338|gb|CP006916.3|	17172	17173	46
gi|1001019338|gb|CP006916.3|	17173	17175	44
gi|1001019338|gb|CP006916.3|	17175	17177	49
gi|1001019338|gb|CP006916.3|	17177	17179	50
gi|1001019338|gb|CP006916.3|	17179	17180	49
gi|1001019338|gb|CP006916.3|	17180	17182	52
gi|1001019338|gb|CP006916.3|	17182	17183	54
gi|1001019338|gb|CP006916.3|	17183	17184	47
gi|1001019338|gb|CP006916.3|	17184	17185	49
gi|1001019338|gb|CP006916.3|	17185	17186	54
gi|1001019338|gb|CP006916.3|	17186	17187	56
gi|1001019338|gb|CP006916.3|	17187	17188	61
gi|1001019338|gb|CP006916.3|	17188	17189	60
gi|1001019338|gb|CP006916.3|	17189	17190	61
gi|1001019338|gb|CP006916.3|	17190	17193	63
gi|1001019338|gb|CP006916.3|	17193	17194	62
gi|1001019338|gb|CP006916.3|	17194	17195	56
gi|1001019338|gb|CP006916.3|	17195	17196	50
gi|1001019338|gb|CP006916.3|	17196	17197	58
gi|1001019338|gb|CP006916.3|	17197	17198	62
gi|1001019338|gb|CP006916.3|	17198	17199	68
gi|1001019338|gb|CP006916.3|	17199	17200	74
gi|1001019338|gb|CP006916.3|	17200	17202	69
gi|1001019338|gb|CP006916.3|	17202	17203	68
gi|1001019338|gb|CP006916.3|	17203	17204	67
gi|1001019338|gb|CP006916.3|	17204	17205	66
gi|1001019338|gb|CP006916.3|	17205	17206	62
gi|1001019338|gb|CP006916.3|	17206	17207	63
gi|1001019338|gb|CP006916.3|	17207	17209	60
gi|1001019338|gb|CP006916.3|	17209	17210	58
gi|1001019338|gb|CP006916.3|	17210	17211	53
gi|1001019338|gb|CP006916.3|	17211	17212	51
gi|1001019338|gb|CP006916.3|	17212	17214	49
gi|1001019338|gb|CP006916.3|	17214	17215	48
gi|1001019338|gb|CP006916.3|	17215	17216	44
gi|1001019338|gb|CP006916.3|	17216	17217	43
gi|1001019338|gb|CP006916.3|	17217	17218	40
gi|1001019338|gb|CP006916.3|	17218	17219	37
gi|1001019338|gb|CP006916.3|	17219	17220	35
gi|1001019338|gb|CP006916.3|	17220	17221	34
gi|1001019338|gb|CP006916.3|	17221	17222	25
gi|1001019338|gb|CP006916.3|	17222	17223	18
gi|1001019338|gb|CP006916.3|	17223	17224	12
gi|1001019338|gb|CP006916.3|	17224	17226	5
gi|1001019338|gb|CP006916.3|	17226	17228	4
gi|1001019338|gb|CP006916.3|	17228	17229	7
gi|1001019338|gb|CP006916.3|	17229	17230	8
gi|1001019338|gb|CP006916.3|	17230	17231	9
gi|1001019338|gb|CP006916.3|	17231	17236	8
gi|1001019338|gb|CP006916.3|	17236	17237	9
gi|1001019338|gb|CP006916.3|	17237	17238	6
gi|1001019338|gb|CP006916.3|	17238	17239	8
gi|1001019338|gb|CP006916.3|	17239	17241	9
gi|1001019338|gb|CP006916.3|	17241	17244	11
gi|1001019338|gb|CP006916.3|	17244	17245	12
gi|1001019338|gb|CP006916.3|	17245	17246	14
gi|1001019338|gb|CP006916.3|	17246	17247	15
gi|1001019338|gb|CP006916.3|	17247	17248	16
gi|1001019338|gb|CP006916.3|	17248	17249	17
gi|1001019338|gb|CP006916.3|	17249	17250	23
gi|1001019338|gb|CP006916.3|	17250	17252	26
gi|1001019338|gb|CP006916.3|	17252	17253	28
gi|1001019338|gb|CP006916.3|	17253	17257	25
gi|1001019338|gb|CP006916.3|	17257	17259	26
gi|1001019338|gb|CP006916.3|	17259	17262	27
gi|1001019338|gb|CP006916.3|	17262	17263	30
gi|1001019338|gb|CP006916.3|	17263	17264	31
gi|1001019338|gb|CP006916.3|	17264	17265	30
gi|1001019338|gb|CP006916.3|	17265	17266	32
gi|1001019338|gb|CP006916.3|	17266	17269	30
gi|1001019338|gb|CP006916.3|	17269	17270	29
gi|1001019338|gb|CP006916.3|	17270	17271	32
gi|1001019338|gb|CP006916.3|	17271	17272	38
gi|1001019338|gb|CP006916.3|	17272	17274	39
gi|1001019338|gb|CP006916.3|	17274	17275	33
gi|1001019338|gb|CP006916.3|	17275	17276	31
gi|1001019338|gb|CP006916.3|	17276	17277	34
gi|1001019338|gb|CP006916.3|	17277	17278	36
gi|1001019338|gb|CP006916.3|	17278	17279	38
gi|1001019338|gb|CP006916.3|	17279	17280	37
gi|1001019338|gb|CP006916.3|	17280	17281	41
gi|1001019338|gb|CP006916.3|	17281	17282	46
gi|1001019338|gb|CP006916.3|	17282	17284	47
gi|1001019338|gb|CP006916.3|	17284	17287	46
gi|1001019338|gb|CP006916.3|	17287	17288	43
gi|1001019338|gb|CP006916.3|	17288	17289	45
gi|1001019338|gb|CP006916.3|	17289	17290	48
gi|1001019338|gb|CP006916.3|	17290	17291	47
gi|1001019338|gb|CP006916.3|	17291	17293	48
gi|1001019338|gb|CP006916.3|	17293	17294	49
gi|1001019338|gb|CP006916.3|	17294	17295	53
[truncated: 364,725 more rows]
