# Supplementary material for: Data on translatome analysis of Mycoplasma gallisepticum
Source: Data Brief. 2016 Sep 7;9:422–4. doi: 10.1016/j.dib.2016.08.056 (PMC5037205; doi:10.1016/j.dib.2016.08.056)
Supplement: Supplementary material [file mmc1.zip › Supplementary material 1/Myc_Heat_stress3_pos.bedgraph]

gi|1001019338|gb|CP006916.3|	0	5	0
gi|1001019338|gb|CP006916.3|	5	30	1
gi|1001019338|gb|CP006916.3|	30	126	0
gi|1001019338|gb|CP006916.3|	126	151	1
gi|1001019338|gb|CP006916.3|	151	199	0
gi|1001019338|gb|CP006916.3|	199	220	1
gi|1001019338|gb|CP006916.3|	220	224	2
gi|1001019338|gb|CP006916.3|	224	245	1
gi|1001019338|gb|CP006916.3|	245	260	0
gi|1001019338|gb|CP006916.3|	260	285	8
gi|1001019338|gb|CP006916.3|	285	293	0
gi|1001019338|gb|CP006916.3|	293	294	4
gi|1001019338|gb|CP006916.3|	294	318	5
gi|1001019338|gb|CP006916.3|	318	319	1
gi|1001019338|gb|CP006916.3|	319	696	0
gi|1001019338|gb|CP006916.3|	696	721	2
gi|1001019338|gb|CP006916.3|	721	1171	0
gi|1001019338|gb|CP006916.3|	1171	1196	1
gi|1001019338|gb|CP006916.3|	1196	1202	0
gi|1001019338|gb|CP006916.3|	1202	1227	1
gi|1001019338|gb|CP006916.3|	1227	1242	0
gi|1001019338|gb|CP006916.3|	1242	1267	1
gi|1001019338|gb|CP006916.3|	1267	1365	0
gi|1001019338|gb|CP006916.3|	1365	1390	1
gi|1001019338|gb|CP006916.3|	1390	1679	0
gi|1001019338|gb|CP006916.3|	1679	1704	1
gi|1001019338|gb|CP006916.3|	1704	1784	0
gi|1001019338|gb|CP006916.3|	1784	1809	1
gi|1001019338|gb|CP006916.3|	1809	1879	0
gi|1001019338|gb|CP006916.3|	1879	1881	2
gi|1001019338|gb|CP006916.3|	1881	1882	16
gi|1001019338|gb|CP006916.3|	1882	1883	18
gi|1001019338|gb|CP006916.3|	1883	1887	19
gi|1001019338|gb|CP006916.3|	1887	1891	22
gi|1001019338|gb|CP006916.3|	1891	1892	23
gi|1001019338|gb|CP006916.3|	1892	1893	25
gi|1001019338|gb|CP006916.3|	1893	1894	27
gi|1001019338|gb|CP006916.3|	1894	1896	29
gi|1001019338|gb|CP006916.3|	1896	1897	30
gi|1001019338|gb|CP006916.3|	1897	1901	33
gi|1001019338|gb|CP006916.3|	1901	1904	34
gi|1001019338|gb|CP006916.3|	1904	1905	32
gi|1001019338|gb|CP006916.3|	1905	1906	33
gi|1001019338|gb|CP006916.3|	1906	1907	20
gi|1001019338|gb|CP006916.3|	1907	1908	23
gi|1001019338|gb|CP006916.3|	1908	1909	22
gi|1001019338|gb|CP006916.3|	1909	1911	24
gi|1001019338|gb|CP006916.3|	1911	1912	25
gi|1001019338|gb|CP006916.3|	1912	1914	23
gi|1001019338|gb|CP006916.3|	1914	1916	24
gi|1001019338|gb|CP006916.3|	1916	1917	23
gi|1001019338|gb|CP006916.3|	1917	1918	21
gi|1001019338|gb|CP006916.3|	1918	1919	19
gi|1001019338|gb|CP006916.3|	1919	1921	17
gi|1001019338|gb|CP006916.3|	1921	1922	16
gi|1001019338|gb|CP006916.3|	1922	1926	13
gi|1001019338|gb|CP006916.3|	1926	1930	12
gi|1001019338|gb|CP006916.3|	1930	1931	11
gi|1001019338|gb|CP006916.3|	1931	1932	10
gi|1001019338|gb|CP006916.3|	1932	1933	5
gi|1001019338|gb|CP006916.3|	1933	1934	7
gi|1001019338|gb|CP006916.3|	1934	1936	8
gi|1001019338|gb|CP006916.3|	1936	1937	11
gi|1001019338|gb|CP006916.3|	1937	1938	16
gi|1001019338|gb|CP006916.3|	1938	1942	18
gi|1001019338|gb|CP006916.3|	1942	1943	20
gi|1001019338|gb|CP006916.3|	1943	1946	23
gi|1001019338|gb|CP006916.3|	1946	1947	24
gi|1001019338|gb|CP006916.3|	1947	1948	25
gi|1001019338|gb|CP006916.3|	1948	1949	27
gi|1001019338|gb|CP006916.3|	1949	1950	30
gi|1001019338|gb|CP006916.3|	1950	1951	31
gi|1001019338|gb|CP006916.3|	1951	1953	32
gi|1001019338|gb|CP006916.3|	1953	1954	33
gi|1001019338|gb|CP006916.3|	1954	1955	34
gi|1001019338|gb|CP006916.3|	1955	1957	35
gi|1001019338|gb|CP006916.3|	1957	1958	36
gi|1001019338|gb|CP006916.3|	1958	1959	37
gi|1001019338|gb|CP006916.3|	1959	1960	35
gi|1001019338|gb|CP006916.3|	1960	1961	36
gi|1001019338|gb|CP006916.3|	1961	1962	33
gi|1001019338|gb|CP006916.3|	1962	1963	27
gi|1001019338|gb|CP006916.3|	1963	1964	25
gi|1001019338|gb|CP006916.3|	1964	1967	24
gi|1001019338|gb|CP006916.3|	1967	1968	22
gi|1001019338|gb|CP006916.3|	1968	1972	20
gi|1001019338|gb|CP006916.3|	1972	1973	21
gi|1001019338|gb|CP006916.3|	1973	1974	19
gi|1001019338|gb|CP006916.3|	1974	1975	16
gi|1001019338|gb|CP006916.3|	1975	1977	15
gi|1001019338|gb|CP006916.3|	1977	1978	16
gi|1001019338|gb|CP006916.3|	1978	1979	17
gi|1001019338|gb|CP006916.3|	1979	1980	24
gi|1001019338|gb|CP006916.3|	1980	1983	28
gi|1001019338|gb|CP006916.3|	1983	1984	25
gi|1001019338|gb|CP006916.3|	1984	1987	24
gi|1001019338|gb|CP006916.3|	1987	1988	29
gi|1001019338|gb|CP006916.3|	1988	1989	30
gi|1001019338|gb|CP006916.3|	1989	1991	31
gi|1001019338|gb|CP006916.3|	1991	1993	33
gi|1001019338|gb|CP006916.3|	1993	1996	32
gi|1001019338|gb|CP006916.3|	1996	1997	31
gi|1001019338|gb|CP006916.3|	1997	2000	29
gi|1001019338|gb|CP006916.3|	2000	2003	30
gi|1001019338|gb|CP006916.3|	2003	2004	32
gi|1001019338|gb|CP006916.3|	2004	2005	28
gi|1001019338|gb|CP006916.3|	2005	2008	24
gi|1001019338|gb|CP006916.3|	2008	2009	25
gi|1001019338|gb|CP006916.3|	2009	2010	28
gi|1001019338|gb|CP006916.3|	2010	2011	29
gi|1001019338|gb|CP006916.3|	2011	2014	28
gi|1001019338|gb|CP006916.3|	2014	2015	27
gi|1001019338|gb|CP006916.3|	2015	2016	30
gi|1001019338|gb|CP006916.3|	2016	2017	28
gi|1001019338|gb|CP006916.3|	2017	2018	31
gi|1001019338|gb|CP006916.3|	2018	2021	32
gi|1001019338|gb|CP006916.3|	2021	2022	33
gi|1001019338|gb|CP006916.3|	2022	2025	36
gi|1001019338|gb|CP006916.3|	2025	2026	37
gi|1001019338|gb|CP006916.3|	2026	2027	38
gi|1001019338|gb|CP006916.3|	2027	2028	37
gi|1001019338|gb|CP006916.3|	2028	2029	35
gi|1001019338|gb|CP006916.3|	2029	2030	34
gi|1001019338|gb|CP006916.3|	2030	2031	33
gi|1001019338|gb|CP006916.3|	2031	2032	34
gi|1001019338|gb|CP006916.3|	2032	2033	33
gi|1001019338|gb|CP006916.3|	2033	2034	34
gi|1001019338|gb|CP006916.3|	2034	2035	32
gi|1001019338|gb|CP006916.3|	2035	2037	30
gi|1001019338|gb|CP006916.3|	2037	2038	25
gi|1001019338|gb|CP006916.3|	2038	2040	24
gi|1001019338|gb|CP006916.3|	2040	2042	22
gi|1001019338|gb|CP006916.3|	2042	2043	19
gi|1001019338|gb|CP006916.3|	2043	2044	21
gi|1001019338|gb|CP006916.3|	2044	2045	23
gi|1001019338|gb|CP006916.3|	2045	2046	24
gi|1001019338|gb|CP006916.3|	2046	2047	25
gi|1001019338|gb|CP006916.3|	2047	2048	22
gi|1001019338|gb|CP006916.3|	2048	2049	26
gi|1001019338|gb|CP006916.3|	2049	2050	28
gi|1001019338|gb|CP006916.3|	2050	2051	26
gi|1001019338|gb|CP006916.3|	2051	2052	24
gi|1001019338|gb|CP006916.3|	2052	2054	26
gi|1001019338|gb|CP006916.3|	2054	2055	23
gi|1001019338|gb|CP006916.3|	2055	2056	24
gi|1001019338|gb|CP006916.3|	2056	2058	23
gi|1001019338|gb|CP006916.3|	2058	2059	21
gi|1001019338|gb|CP006916.3|	2059	2062	20
gi|1001019338|gb|CP006916.3|	2062	2063	22
gi|1001019338|gb|CP006916.3|	2063	2065	23
gi|1001019338|gb|CP006916.3|	2065	2068	22
gi|1001019338|gb|CP006916.3|	2068	2069	19
gi|1001019338|gb|CP006916.3|	2069	2070	18
gi|1001019338|gb|CP006916.3|	2070	2071	17
gi|1001019338|gb|CP006916.3|	2071	2073	15
gi|1001019338|gb|CP006916.3|	2073	2074	11
gi|1001019338|gb|CP006916.3|	2074	2075	9
gi|1001019338|gb|CP006916.3|	2075	2077	10
gi|1001019338|gb|CP006916.3|	2077	2078	8
gi|1001019338|gb|CP006916.3|	2078	2080	6
gi|1001019338|gb|CP006916.3|	2080	2083	7
gi|1001019338|gb|CP006916.3|	2083	2084	8
gi|1001019338|gb|CP006916.3|	2084	2085	9
gi|1001019338|gb|CP006916.3|	2085	2086	13
gi|1001019338|gb|CP006916.3|	2086	2087	16
gi|1001019338|gb|CP006916.3|	2087	2088	14
gi|1001019338|gb|CP006916.3|	2088	2093	15
gi|1001019338|gb|CP006916.3|	2093	2094	18
gi|1001019338|gb|CP006916.3|	2094	2099	25
gi|1001019338|gb|CP006916.3|	2099	2100	28
gi|1001019338|gb|CP006916.3|	2100	2102	27
gi|1001019338|gb|CP006916.3|	2102	2103	32
gi|1001019338|gb|CP006916.3|	2103	2105	33
gi|1001019338|gb|CP006916.3|	2105	2108	31
gi|1001019338|gb|CP006916.3|	2108	2109	32
gi|1001019338|gb|CP006916.3|	2109	2110	33
gi|1001019338|gb|CP006916.3|	2110	2111	34
gi|1001019338|gb|CP006916.3|	2111	2112	33
gi|1001019338|gb|CP006916.3|	2112	2114	35
gi|1001019338|gb|CP006916.3|	2114	2118	37
gi|1001019338|gb|CP006916.3|	2118	2119	41
gi|1001019338|gb|CP006916.3|	2119	2120	33
gi|1001019338|gb|CP006916.3|	2120	2124	36
gi|1001019338|gb|CP006916.3|	2124	2125	33
gi|1001019338|gb|CP006916.3|	2125	2127	34
gi|1001019338|gb|CP006916.3|	2127	2128	33
gi|1001019338|gb|CP006916.3|	2128	2130	32
gi|1001019338|gb|CP006916.3|	2130	2132	36
gi|1001019338|gb|CP006916.3|	2132	2133	37
gi|1001019338|gb|CP006916.3|	2133	2135	35
gi|1001019338|gb|CP006916.3|	2135	2136	30
gi|1001019338|gb|CP006916.3|	2136	2137	28
gi|1001019338|gb|CP006916.3|	2137	2138	26
gi|1001019338|gb|CP006916.3|	2138	2139	24
gi|1001019338|gb|CP006916.3|	2139	2140	22
gi|1001019338|gb|CP006916.3|	2140	2143	23
gi|1001019338|gb|CP006916.3|	2143	2145	16
gi|1001019338|gb|CP006916.3|	2145	2147	14
gi|1001019338|gb|CP006916.3|	2147	2148	15
gi|1001019338|gb|CP006916.3|	2148	2150	16
gi|1001019338|gb|CP006916.3|	2150	2152	17
gi|1001019338|gb|CP006916.3|	2152	2153	15
gi|1001019338|gb|CP006916.3|	2153	2154	23
gi|1001019338|gb|CP006916.3|	2154	2155	24
gi|1001019338|gb|CP006916.3|	2155	2156	22
gi|1001019338|gb|CP006916.3|	2156	2157	28
gi|1001019338|gb|CP006916.3|	2157	2158	29
gi|1001019338|gb|CP006916.3|	2158	2159	30
gi|1001019338|gb|CP006916.3|	2159	2160	28
gi|1001019338|gb|CP006916.3|	2160	2161	32
gi|1001019338|gb|CP006916.3|	2161	2162	39
gi|1001019338|gb|CP006916.3|	2162	2163	44
gi|1001019338|gb|CP006916.3|	2163	2164	61
gi|1001019338|gb|CP006916.3|	2164	2165	65
gi|1001019338|gb|CP006916.3|	2165	2167	64
gi|1001019338|gb|CP006916.3|	2167	2168	67
gi|1001019338|gb|CP006916.3|	2168	2169	68
gi|1001019338|gb|CP006916.3|	2169	2170	70
gi|1001019338|gb|CP006916.3|	2170	2171	73
gi|1001019338|gb|CP006916.3|	2171	2172	75
gi|1001019338|gb|CP006916.3|	2172	2174	77
gi|1001019338|gb|CP006916.3|	2174	2175	79
gi|1001019338|gb|CP006916.3|	2175	2176	78
gi|1001019338|gb|CP006916.3|	2176	2177	80
gi|1001019338|gb|CP006916.3|	2177	2178	84
gi|1001019338|gb|CP006916.3|	2178	2180	81
gi|1001019338|gb|CP006916.3|	2180	2181	79
gi|1001019338|gb|CP006916.3|	2181	2183	75
gi|1001019338|gb|CP006916.3|	2183	2185	78
gi|1001019338|gb|CP006916.3|	2185	2186	74
gi|1001019338|gb|CP006916.3|	2186	2187	72
gi|1001019338|gb|CP006916.3|	2187	2188	67
gi|1001019338|gb|CP006916.3|	2188	2189	51
gi|1001019338|gb|CP006916.3|	2189	2190	48
gi|1001019338|gb|CP006916.3|	2190	2192	49
gi|1001019338|gb|CP006916.3|	2192	2193	53
gi|1001019338|gb|CP006916.3|	2193	2195	52
gi|1001019338|gb|CP006916.3|	2195	2196	51
gi|1001019338|gb|CP006916.3|	2196	2197	49
gi|1001019338|gb|CP006916.3|	2197	2198	52
gi|1001019338|gb|CP006916.3|	2198	2199	51
gi|1001019338|gb|CP006916.3|	2199	2200	50
gi|1001019338|gb|CP006916.3|	2200	2201	49
gi|1001019338|gb|CP006916.3|	2201	2202	47
gi|1001019338|gb|CP006916.3|	2202	2203	42
gi|1001019338|gb|CP006916.3|	2203	2204	39
gi|1001019338|gb|CP006916.3|	2204	2206	38
gi|1001019338|gb|CP006916.3|	2206	2207	37
gi|1001019338|gb|CP006916.3|	2207	2208	35
gi|1001019338|gb|CP006916.3|	2208	2211	31
gi|1001019338|gb|CP006916.3|	2211	2212	27
gi|1001019338|gb|CP006916.3|	2212	2213	28
gi|1001019338|gb|CP006916.3|	2213	2214	27
gi|1001019338|gb|CP006916.3|	2214	2215	26
gi|1001019338|gb|CP006916.3|	2215	2217	25
gi|1001019338|gb|CP006916.3|	2217	2219	19
gi|1001019338|gb|CP006916.3|	2219	2220	17
gi|1001019338|gb|CP006916.3|	2220	2222	14
gi|1001019338|gb|CP006916.3|	2222	2224	8
gi|1001019338|gb|CP006916.3|	2224	2227	7
gi|1001019338|gb|CP006916.3|	2227	2228	6
gi|1001019338|gb|CP006916.3|	2228	2229	4
gi|1001019338|gb|CP006916.3|	2229	2231	5
gi|1001019338|gb|CP006916.3|	2231	2233	4
gi|1001019338|gb|CP006916.3|	2233	2234	6
gi|1001019338|gb|CP006916.3|	2234	2236	7
gi|1001019338|gb|CP006916.3|	2236	2237	6
gi|1001019338|gb|CP006916.3|	2237	2238	5
gi|1001019338|gb|CP006916.3|	2238	2239	7
gi|1001019338|gb|CP006916.3|	2239	2242	8
gi|1001019338|gb|CP006916.3|	2242	2244	11
gi|1001019338|gb|CP006916.3|	2244	2246	12
gi|1001019338|gb|CP006916.3|	2246	2248	13
gi|1001019338|gb|CP006916.3|	2248	2250	14
gi|1001019338|gb|CP006916.3|	2250	2251	16
gi|1001019338|gb|CP006916.3|	2251	2252	17
gi|1001019338|gb|CP006916.3|	2252	2258	18
gi|1001019338|gb|CP006916.3|	2258	2259	16
gi|1001019338|gb|CP006916.3|	2259	2260	15
gi|1001019338|gb|CP006916.3|	2260	2263	16
gi|1001019338|gb|CP006916.3|	2263	2267	14
gi|1001019338|gb|CP006916.3|	2267	2269	11
gi|1001019338|gb|CP006916.3|	2269	2270	13
gi|1001019338|gb|CP006916.3|	2270	2271	14
gi|1001019338|gb|CP006916.3|	2271	2272	18
gi|1001019338|gb|CP006916.3|	2272	2273	22
gi|1001019338|gb|CP006916.3|	2273	2274	21
gi|1001019338|gb|CP006916.3|	2274	2276	22
gi|1001019338|gb|CP006916.3|	2276	2278	24
gi|1001019338|gb|CP006916.3|	2278	2279	31
gi|1001019338|gb|CP006916.3|	2279	2280	30
gi|1001019338|gb|CP006916.3|	2280	2283	31
gi|1001019338|gb|CP006916.3|	2283	2285	40
gi|1001019338|gb|CP006916.3|	2285	2289	39
gi|1001019338|gb|CP006916.3|	2289	2294	38
gi|1001019338|gb|CP006916.3|	2294	2295	36
gi|1001019338|gb|CP006916.3|	2295	2296	35
gi|1001019338|gb|CP006916.3|	2296	2297	31
gi|1001019338|gb|CP006916.3|	2297	2301	27
gi|1001019338|gb|CP006916.3|	2301	2302	25
gi|1001019338|gb|CP006916.3|	2302	2303	27
gi|1001019338|gb|CP006916.3|	2303	2304	20
gi|1001019338|gb|CP006916.3|	2304	2305	22
gi|1001019338|gb|CP006916.3|	2305	2308	23
gi|1001019338|gb|CP006916.3|	2308	2309	14
gi|1001019338|gb|CP006916.3|	2309	2310	16
gi|1001019338|gb|CP006916.3|	2310	2311	19
gi|1001019338|gb|CP006916.3|	2311	2313	21
gi|1001019338|gb|CP006916.3|	2313	2314	24
gi|1001019338|gb|CP006916.3|	2314	2315	25
gi|1001019338|gb|CP006916.3|	2315	2316	31
gi|1001019338|gb|CP006916.3|	2316	2317	33
gi|1001019338|gb|CP006916.3|	2317	2319	38
gi|1001019338|gb|CP006916.3|	2319	2320	37
gi|1001019338|gb|CP006916.3|	2320	2321	38
gi|1001019338|gb|CP006916.3|	2321	2322	37
gi|1001019338|gb|CP006916.3|	2322	2323	40
gi|1001019338|gb|CP006916.3|	2323	2324	41
gi|1001019338|gb|CP006916.3|	2324	2327	44
gi|1001019338|gb|CP006916.3|	2327	2328	41
gi|1001019338|gb|CP006916.3|	2328	2329	43
gi|1001019338|gb|CP006916.3|	2329	2330	41
gi|1001019338|gb|CP006916.3|	2330	2331	39
gi|1001019338|gb|CP006916.3|	2331	2332	41
gi|1001019338|gb|CP006916.3|	2332	2333	46
gi|1001019338|gb|CP006916.3|	2333	2334	53
gi|1001019338|gb|CP006916.3|	2334	2335	57
gi|1001019338|gb|CP006916.3|	2335	2336	60
gi|1001019338|gb|CP006916.3|	2336	2337	65
gi|1001019338|gb|CP006916.3|	2337	2339	70
gi|1001019338|gb|CP006916.3|	2339	2340	69
gi|1001019338|gb|CP006916.3|	2340	2341	63
gi|1001019338|gb|CP006916.3|	2341	2342	61
gi|1001019338|gb|CP006916.3|	2342	2343	56
gi|1001019338|gb|CP006916.3|	2343	2344	64
gi|1001019338|gb|CP006916.3|	2344	2345	65
gi|1001019338|gb|CP006916.3|	2345	2347	64
gi|1001019338|gb|CP006916.3|	2347	2348	62
gi|1001019338|gb|CP006916.3|	2348	2349	63
gi|1001019338|gb|CP006916.3|	2349	2350	59
gi|1001019338|gb|CP006916.3|	2350	2351	57
gi|1001019338|gb|CP006916.3|	2351	2353	56
gi|1001019338|gb|CP006916.3|	2353	2354	54
gi|1001019338|gb|CP006916.3|	2354	2355	55
gi|1001019338|gb|CP006916.3|	2355	2356	56
gi|1001019338|gb|CP006916.3|	2356	2357	58
gi|1001019338|gb|CP006916.3|	2357	2358	56
gi|1001019338|gb|CP006916.3|	2358	2359	50
gi|1001019338|gb|CP006916.3|	2359	2360	45
gi|1001019338|gb|CP006916.3|	2360	2361	40
gi|1001019338|gb|CP006916.3|	2361	2362	34
gi|1001019338|gb|CP006916.3|	2362	2363	29
gi|1001019338|gb|CP006916.3|	2363	2364	26
gi|1001019338|gb|CP006916.3|	2364	2365	28
gi|1001019338|gb|CP006916.3|	2365	2366	30
gi|1001019338|gb|CP006916.3|	2366	2368	34
gi|1001019338|gb|CP006916.3|	2368	2369	29
gi|1001019338|gb|CP006916.3|	2369	2371	28
gi|1001019338|gb|CP006916.3|	2371	2372	29
gi|1001019338|gb|CP006916.3|	2372	2373	31
gi|1001019338|gb|CP006916.3|	2373	2378	29
gi|1001019338|gb|CP006916.3|	2378	2379	32
gi|1001019338|gb|CP006916.3|	2379	2380	31
gi|1001019338|gb|CP006916.3|	2380	2381	30
gi|1001019338|gb|CP006916.3|	2381	2382	26
gi|1001019338|gb|CP006916.3|	2382	2383	23
gi|1001019338|gb|CP006916.3|	2383	2385	22
gi|1001019338|gb|CP006916.3|	2385	2389	21
gi|1001019338|gb|CP006916.3|	2389	2390	19
gi|1001019338|gb|CP006916.3|	2390	2391	17
gi|1001019338|gb|CP006916.3|	2391	2392	13
gi|1001019338|gb|CP006916.3|	2392	2393	12
gi|1001019338|gb|CP006916.3|	2393	2394	20
gi|1001019338|gb|CP006916.3|	2394	2395	30
gi|1001019338|gb|CP006916.3|	2395	2396	31
gi|1001019338|gb|CP006916.3|	2396	2398	30
gi|1001019338|gb|CP006916.3|	2398	2401	33
gi|1001019338|gb|CP006916.3|	2401	2403	35
gi|1001019338|gb|CP006916.3|	2403	2404	33
gi|1001019338|gb|CP006916.3|	2404	2405	34
gi|1001019338|gb|CP006916.3|	2405	2406	37
gi|1001019338|gb|CP006916.3|	2406	2407	38
gi|1001019338|gb|CP006916.3|	2407	2409	44
gi|1001019338|gb|CP006916.3|	2409	2411	43
gi|1001019338|gb|CP006916.3|	2411	2414	42
gi|1001019338|gb|CP006916.3|	2414	2415	45
gi|1001019338|gb|CP006916.3|	2415	2416	50
gi|1001019338|gb|CP006916.3|	2416	2417	58
gi|1001019338|gb|CP006916.3|	2417	2418	60
gi|1001019338|gb|CP006916.3|	2418	2419	49
gi|1001019338|gb|CP006916.3|	2419	2420	42
gi|1001019338|gb|CP006916.3|	2420	2423	41
gi|1001019338|gb|CP006916.3|	2423	2426	43
gi|1001019338|gb|CP006916.3|	2426	2430	41
gi|1001019338|gb|CP006916.3|	2430	2432	39
gi|1001019338|gb|CP006916.3|	2432	2434	34
gi|1001019338|gb|CP006916.3|	2434	2435	39
gi|1001019338|gb|CP006916.3|	2435	2436	40
gi|1001019338|gb|CP006916.3|	2436	2437	45
gi|1001019338|gb|CP006916.3|	2437	2438	52
gi|1001019338|gb|CP006916.3|	2438	2439	56
gi|1001019338|gb|CP006916.3|	2439	2440	55
gi|1001019338|gb|CP006916.3|	2440	2441	61
gi|1001019338|gb|CP006916.3|	2441	2442	53
gi|1001019338|gb|CP006916.3|	2442	2443	55
gi|1001019338|gb|CP006916.3|	2443	2444	57
gi|1001019338|gb|CP006916.3|	2444	2446	56
gi|1001019338|gb|CP006916.3|	2446	2447	58
gi|1001019338|gb|CP006916.3|	2447	2448	55
gi|1001019338|gb|CP006916.3|	2448	2449	52
gi|1001019338|gb|CP006916.3|	2449	2450	53
gi|1001019338|gb|CP006916.3|	2450	2451	54
gi|1001019338|gb|CP006916.3|	2451	2452	57
gi|1001019338|gb|CP006916.3|	2452	2453	58
gi|1001019338|gb|CP006916.3|	2453	2456	60
gi|1001019338|gb|CP006916.3|	2456	2459	59
gi|1001019338|gb|CP006916.3|	2459	2460	54
gi|1001019338|gb|CP006916.3|	2460	2461	53
gi|1001019338|gb|CP006916.3|	2461	2462	49
gi|1001019338|gb|CP006916.3|	2462	2463	43
gi|1001019338|gb|CP006916.3|	2463	2464	40
gi|1001019338|gb|CP006916.3|	2464	2465	41
gi|1001019338|gb|CP006916.3|	2465	2466	30
gi|1001019338|gb|CP006916.3|	2466	2467	31
gi|1001019338|gb|CP006916.3|	2467	2468	27
gi|1001019338|gb|CP006916.3|	2468	2470	28
gi|1001019338|gb|CP006916.3|	2470	2471	31
gi|1001019338|gb|CP006916.3|	2471	2473	29
gi|1001019338|gb|CP006916.3|	2473	2474	27
gi|1001019338|gb|CP006916.3|	2474	2476	32
gi|1001019338|gb|CP006916.3|	2476	2477	29
gi|1001019338|gb|CP006916.3|	2477	2478	30
gi|1001019338|gb|CP006916.3|	2478	2479	27
gi|1001019338|gb|CP006916.3|	2479	2480	26
gi|1001019338|gb|CP006916.3|	2480	2482	28
gi|1001019338|gb|CP006916.3|	2482	2484	31
gi|1001019338|gb|CP006916.3|	2484	2485	32
gi|1001019338|gb|CP006916.3|	2485	2486	33
gi|1001019338|gb|CP006916.3|	2486	2487	35
gi|1001019338|gb|CP006916.3|	2487	2488	34
gi|1001019338|gb|CP006916.3|	2488	2489	33
gi|1001019338|gb|CP006916.3|	2489	2493	31
gi|1001019338|gb|CP006916.3|	2493	2494	29
gi|1001019338|gb|CP006916.3|	2494	2495	27
gi|1001019338|gb|CP006916.3|	2495	2499	25
gi|1001019338|gb|CP006916.3|	2499	2500	19
gi|1001019338|gb|CP006916.3|	2500	2502	20
gi|1001019338|gb|CP006916.3|	2502	2505	22
gi|1001019338|gb|CP006916.3|	2505	2507	19
gi|1001019338|gb|CP006916.3|	2507	2509	16
gi|1001019338|gb|CP006916.3|	2509	2510	15
gi|1001019338|gb|CP006916.3|	2510	2511	14
gi|1001019338|gb|CP006916.3|	2511	2514	11
gi|1001019338|gb|CP006916.3|	2514	2515	10
gi|1001019338|gb|CP006916.3|	2515	2517	11
gi|1001019338|gb|CP006916.3|	2517	2518	14
gi|1001019338|gb|CP006916.3|	2518	2519	13
gi|1001019338|gb|CP006916.3|	2519	2520	14
gi|1001019338|gb|CP006916.3|	2520	2521	21
gi|1001019338|gb|CP006916.3|	2521	2525	28
gi|1001019338|gb|CP006916.3|	2525	2527	26
gi|1001019338|gb|CP006916.3|	2527	2529	22
gi|1001019338|gb|CP006916.3|	2529	2531	25
gi|1001019338|gb|CP006916.3|	2531	2532	26
gi|1001019338|gb|CP006916.3|	2532	2535	25
gi|1001019338|gb|CP006916.3|	2535	2536	27
gi|1001019338|gb|CP006916.3|	2536	2537	28
gi|1001019338|gb|CP006916.3|	2537	2538	29
gi|1001019338|gb|CP006916.3|	2538	2539	34
gi|1001019338|gb|CP006916.3|	2539	2540	40
gi|1001019338|gb|CP006916.3|	2540	2543	41
gi|1001019338|gb|CP006916.3|	2543	2544	42
gi|1001019338|gb|CP006916.3|	2544	2545	50
gi|1001019338|gb|CP006916.3|	2545	2546	47
gi|1001019338|gb|CP006916.3|	2546	2547	42
gi|1001019338|gb|CP006916.3|	2547	2548	43
gi|1001019338|gb|CP006916.3|	2548	2549	49
gi|1001019338|gb|CP006916.3|	2549	2550	52
gi|1001019338|gb|CP006916.3|	2550	2551	56
gi|1001019338|gb|CP006916.3|	2551	2553	60
gi|1001019338|gb|CP006916.3|	2553	2554	62
gi|1001019338|gb|CP006916.3|	2554	2556	64
gi|1001019338|gb|CP006916.3|	2556	2557	63
gi|1001019338|gb|CP006916.3|	2557	2558	65
gi|1001019338|gb|CP006916.3|	2558	2559	67
gi|1001019338|gb|CP006916.3|	2559	2560	69
gi|1001019338|gb|CP006916.3|	2560	2562	81
gi|1001019338|gb|CP006916.3|	2562	2563	80
gi|1001019338|gb|CP006916.3|	2563	2564	75
gi|1001019338|gb|CP006916.3|	2564	2565	69
gi|1001019338|gb|CP006916.3|	2565	2566	70
gi|1001019338|gb|CP006916.3|	2566	2567	69
gi|1001019338|gb|CP006916.3|	2567	2569	67
gi|1001019338|gb|CP006916.3|	2569	2570	58
gi|1001019338|gb|CP006916.3|	2570	2571	53
gi|1001019338|gb|CP006916.3|	2571	2572	52
gi|1001019338|gb|CP006916.3|	2572	2573	55
gi|1001019338|gb|CP006916.3|	2573	2574	49
gi|1001019338|gb|CP006916.3|	2574	2575	48
gi|1001019338|gb|CP006916.3|	2575	2576	47
gi|1001019338|gb|CP006916.3|	2576	2577	44
gi|1001019338|gb|CP006916.3|	2577	2578	46
gi|1001019338|gb|CP006916.3|	2578	2579	44
gi|1001019338|gb|CP006916.3|	2579	2580	39
gi|1001019338|gb|CP006916.3|	2580	2581	40
gi|1001019338|gb|CP006916.3|	2581	2583	43
gi|1001019338|gb|CP006916.3|	2583	2584	41
gi|1001019338|gb|CP006916.3|	2584	2585	39
gi|1001019338|gb|CP006916.3|	2585	2586	25
gi|1001019338|gb|CP006916.3|	2586	2587	24
gi|1001019338|gb|CP006916.3|	2587	2590	25
gi|1001019338|gb|CP006916.3|	2590	2591	22
gi|1001019338|gb|CP006916.3|	2591	2592	25
gi|1001019338|gb|CP006916.3|	2592	2593	28
gi|1001019338|gb|CP006916.3|	2593	2594	35
gi|1001019338|gb|CP006916.3|	2594	2595	36
gi|1001019338|gb|CP006916.3|	2595	2596	46
gi|1001019338|gb|CP006916.3|	2596	2597	50
gi|1001019338|gb|CP006916.3|	2597	2599	46
gi|1001019338|gb|CP006916.3|	2599	2600	44
gi|1001019338|gb|CP006916.3|	2600	2601	42
gi|1001019338|gb|CP006916.3|	2601	2603	43
gi|1001019338|gb|CP006916.3|	2603	2605	44
gi|1001019338|gb|CP006916.3|	2605	2606	51
gi|1001019338|gb|CP006916.3|	2606	2608	48
gi|1001019338|gb|CP006916.3|	2608	2609	49
gi|1001019338|gb|CP006916.3|	2609	2610	52
gi|1001019338|gb|CP006916.3|	2610	2611	60
gi|1001019338|gb|CP006916.3|	2611	2612	67
gi|1001019338|gb|CP006916.3|	2612	2613	74
gi|1001019338|gb|CP006916.3|	2613	2614	75
gi|1001019338|gb|CP006916.3|	2614	2615	77
gi|1001019338|gb|CP006916.3|	2615	2616	82
gi|1001019338|gb|CP006916.3|	2616	2617	80
gi|1001019338|gb|CP006916.3|	2617	2618	77
gi|1001019338|gb|CP006916.3|	2618	2619	70
gi|1001019338|gb|CP006916.3|	2619	2620	72
gi|1001019338|gb|CP006916.3|	2620	2621	65
gi|1001019338|gb|CP006916.3|	2621	2623	60
gi|1001019338|gb|CP006916.3|	2623	2624	66
gi|1001019338|gb|CP006916.3|	2624	2626	67
gi|1001019338|gb|CP006916.3|	2626	2628	68
gi|1001019338|gb|CP006916.3|	2628	2629	67
gi|1001019338|gb|CP006916.3|	2629	2630	69
gi|1001019338|gb|CP006916.3|	2630	2632	64
gi|1001019338|gb|CP006916.3|	2632	2633	62
gi|1001019338|gb|CP006916.3|	2633	2634	61
gi|1001019338|gb|CP006916.3|	2634	2635	58
gi|1001019338|gb|CP006916.3|	2635	2636	51
gi|1001019338|gb|CP006916.3|	2636	2637	49
gi|1001019338|gb|CP006916.3|	2637	2638	41
gi|1001019338|gb|CP006916.3|	2638	2640	42
gi|1001019338|gb|CP006916.3|	2640	2641	37
gi|1001019338|gb|CP006916.3|	2641	2642	38
gi|1001019338|gb|CP006916.3|	2642	2644	37
gi|1001019338|gb|CP006916.3|	2644	2645	38
gi|1001019338|gb|CP006916.3|	2645	2646	35
gi|1001019338|gb|CP006916.3|	2646	2648	47
gi|1001019338|gb|CP006916.3|	2648	2649	43
gi|1001019338|gb|CP006916.3|	2649	2650	45
gi|1001019338|gb|CP006916.3|	2650	2652	44
gi|1001019338|gb|CP006916.3|	2652	2653	49
gi|1001019338|gb|CP006916.3|	2653	2654	69
gi|1001019338|gb|CP006916.3|	2654	2655	82
gi|1001019338|gb|CP006916.3|	2655	2656	92
gi|1001019338|gb|CP006916.3|	2656	2657	108
gi|1001019338|gb|CP006916.3|	2657	2658	114
gi|1001019338|gb|CP006916.3|	2658	2660	118
gi|1001019338|gb|CP006916.3|	2660	2662	124
gi|1001019338|gb|CP006916.3|	2662	2664	130
gi|1001019338|gb|CP006916.3|	2664	2665	133
gi|1001019338|gb|CP006916.3|	2665	2667	136
gi|1001019338|gb|CP006916.3|	2667	2668	138
gi|1001019338|gb|CP006916.3|	2668	2669	139
gi|1001019338|gb|CP006916.3|	2669	2670	138
gi|1001019338|gb|CP006916.3|	2670	2671	139
gi|1001019338|gb|CP006916.3|	2671	2673	127
gi|1001019338|gb|CP006916.3|	2673	2674	125
gi|1001019338|gb|CP006916.3|	2674	2676	122
gi|1001019338|gb|CP006916.3|	2676	2677	119
gi|1001019338|gb|CP006916.3|	2677	2678	112
gi|1001019338|gb|CP006916.3|	2678	2679	92
gi|1001019338|gb|CP006916.3|	2679	2680	77
gi|1001019338|gb|CP006916.3|	2680	2681	65
gi|1001019338|gb|CP006916.3|	2681	2682	49
gi|1001019338|gb|CP006916.3|	2682	2683	43
gi|1001019338|gb|CP006916.3|	2683	2685	39
gi|1001019338|gb|CP006916.3|	2685	2686	32
gi|1001019338|gb|CP006916.3|	2686	2687	27
gi|1001019338|gb|CP006916.3|	2687	2688	21
gi|1001019338|gb|CP006916.3|	2688	2689	19
gi|1001019338|gb|CP006916.3|	2689	2690	14
gi|1001019338|gb|CP006916.3|	2690	2691	13
gi|1001019338|gb|CP006916.3|	2691	2692	11
gi|1001019338|gb|CP006916.3|	2692	2693	10
gi|1001019338|gb|CP006916.3|	2693	2694	23
gi|1001019338|gb|CP006916.3|	2694	2695	26
gi|1001019338|gb|CP006916.3|	2695	2696	30
gi|1001019338|gb|CP006916.3|	2696	2697	40
gi|1001019338|gb|CP006916.3|	2697	2698	49
gi|1001019338|gb|CP006916.3|	2698	2699	54
gi|1001019338|gb|CP006916.3|	2699	2700	63
gi|1001019338|gb|CP006916.3|	2700	2701	69
gi|1001019338|gb|CP006916.3|	2701	2703	71
gi|1001019338|gb|CP006916.3|	2703	2704	73
gi|1001019338|gb|CP006916.3|	2704	2705	77
gi|1001019338|gb|CP006916.3|	2705	2706	78
gi|1001019338|gb|CP006916.3|	2706	2707	80
gi|1001019338|gb|CP006916.3|	2707	2708	87
gi|1001019338|gb|CP006916.3|	2708	2709	92
gi|1001019338|gb|CP006916.3|	2709	2710	97
gi|1001019338|gb|CP006916.3|	2710	2711	105
gi|1001019338|gb|CP006916.3|	2711	2712	110
gi|1001019338|gb|CP006916.3|	2712	2717	111
gi|1001019338|gb|CP006916.3|	2717	2718	117
gi|1001019338|gb|CP006916.3|	2718	2719	104
gi|1001019338|gb|CP006916.3|	2719	2720	101
gi|1001019338|gb|CP006916.3|	2720	2721	103
gi|1001019338|gb|CP006916.3|	2721	2722	100
gi|1001019338|gb|CP006916.3|	2722	2723	94
gi|1001019338|gb|CP006916.3|	2723	2724	93
gi|1001019338|gb|CP006916.3|	2724	2725	84
gi|1001019338|gb|CP006916.3|	2725	2726	78
gi|1001019338|gb|CP006916.3|	2726	2727	76
gi|1001019338|gb|CP006916.3|	2727	2728	77
gi|1001019338|gb|CP006916.3|	2728	2729	91
gi|1001019338|gb|CP006916.3|	2729	2730	95
gi|1001019338|gb|CP006916.3|	2730	2731	100
gi|1001019338|gb|CP006916.3|	2731	2732	101
gi|1001019338|gb|CP006916.3|	2732	2733	94
gi|1001019338|gb|CP006916.3|	2733	2734	90
gi|1001019338|gb|CP006916.3|	2734	2735	94
gi|1001019338|gb|CP006916.3|	2735	2737	88
gi|1001019338|gb|CP006916.3|	2737	2738	94
gi|1001019338|gb|CP006916.3|	2738	2740	99
gi|1001019338|gb|CP006916.3|	2740	2741	97
gi|1001019338|gb|CP006916.3|	2741	2742	98
gi|1001019338|gb|CP006916.3|	2742	2743	92
gi|1001019338|gb|CP006916.3|	2743	2744	90
gi|1001019338|gb|CP006916.3|	2744	2745	87
gi|1001019338|gb|CP006916.3|	2745	2746	82
gi|1001019338|gb|CP006916.3|	2746	2747	80
gi|1001019338|gb|CP006916.3|	2747	2748	84
gi|1001019338|gb|CP006916.3|	2748	2749	80
gi|1001019338|gb|CP006916.3|	2749	2750	82
gi|1001019338|gb|CP006916.3|	2750	2751	85
gi|1001019338|gb|CP006916.3|	2751	2752	86
gi|1001019338|gb|CP006916.3|	2752	2753	87
gi|1001019338|gb|CP006916.3|	2753	2754	77
gi|1001019338|gb|CP006916.3|	2754	2755	70
gi|1001019338|gb|CP006916.3|	2755	2756	66
gi|1001019338|gb|CP006916.3|	2756	2757	68
gi|1001019338|gb|CP006916.3|	2757	2758	71
gi|1001019338|gb|CP006916.3|	2758	2759	75
gi|1001019338|gb|CP006916.3|	2759	2760	72
gi|1001019338|gb|CP006916.3|	2760	2761	79
gi|1001019338|gb|CP006916.3|	2761	2762	74
gi|1001019338|gb|CP006916.3|	2762	2763	69
gi|1001019338|gb|CP006916.3|	2763	2764	66
gi|1001019338|gb|CP006916.3|	2764	2765	69
gi|1001019338|gb|CP006916.3|	2765	2767	72
gi|1001019338|gb|CP006916.3|	2767	2769	71
gi|1001019338|gb|CP006916.3|	2769	2770	72
gi|1001019338|gb|CP006916.3|	2770	2771	71
gi|1001019338|gb|CP006916.3|	2771	2772	70
gi|1001019338|gb|CP006916.3|	2772	2773	71
gi|1001019338|gb|CP006916.3|	2773	2774	74
gi|1001019338|gb|CP006916.3|	2774	2776	76
gi|1001019338|gb|CP006916.3|	2776	2777	81
gi|1001019338|gb|CP006916.3|	2777	2778	82
gi|1001019338|gb|CP006916.3|	2778	2779	78
gi|1001019338|gb|CP006916.3|	2779	2780	79
gi|1001019338|gb|CP006916.3|	2780	2781	83
gi|1001019338|gb|CP006916.3|	2781	2782	86
gi|1001019338|gb|CP006916.3|	2782	2783	88
gi|1001019338|gb|CP006916.3|	2783	2784	85
gi|1001019338|gb|CP006916.3|	2784	2785	79
gi|1001019338|gb|CP006916.3|	2785	2786	72
gi|1001019338|gb|CP006916.3|	2786	2787	77
gi|1001019338|gb|CP006916.3|	2787	2788	80
gi|1001019338|gb|CP006916.3|	2788	2790	79
gi|1001019338|gb|CP006916.3|	2790	2792	78
gi|1001019338|gb|CP006916.3|	2792	2793	82
gi|1001019338|gb|CP006916.3|	2793	2795	83
gi|1001019338|gb|CP006916.3|	2795	2796	85
gi|1001019338|gb|CP006916.3|	2796	2797	81
gi|1001019338|gb|CP006916.3|	2797	2798	82
gi|1001019338|gb|CP006916.3|	2798	2799	83
gi|1001019338|gb|CP006916.3|	2799	2801	87
gi|1001019338|gb|CP006916.3|	2801	2802	84
gi|1001019338|gb|CP006916.3|	2802	2803	82
gi|1001019338|gb|CP006916.3|	2803	2804	84
gi|1001019338|gb|CP006916.3|	2804	2805	91
gi|1001019338|gb|CP006916.3|	2805	2806	93
gi|1001019338|gb|CP006916.3|	2806	2807	95
gi|1001019338|gb|CP006916.3|	2807	2808	91
gi|1001019338|gb|CP006916.3|	2808	2809	89
gi|1001019338|gb|CP006916.3|	2809	2810	91
gi|1001019338|gb|CP006916.3|	2810	2811	92
gi|1001019338|gb|CP006916.3|	2811	2812	89
gi|1001019338|gb|CP006916.3|	2812	2813	91
gi|1001019338|gb|CP006916.3|	2813	2814	94
gi|1001019338|gb|CP006916.3|	2814	2815	92
gi|1001019338|gb|CP006916.3|	2815	2816	90
gi|1001019338|gb|CP006916.3|	2816	2817	89
gi|1001019338|gb|CP006916.3|	2817	2818	85
gi|1001019338|gb|CP006916.3|	2818	2819	91
gi|1001019338|gb|CP006916.3|	2819	2820	94
gi|1001019338|gb|CP006916.3|	2820	2821	95
gi|1001019338|gb|CP006916.3|	2821	2822	98
gi|1001019338|gb|CP006916.3|	2822	2823	91
gi|1001019338|gb|CP006916.3|	2823	2824	92
gi|1001019338|gb|CP006916.3|	2824	2825	89
gi|1001019338|gb|CP006916.3|	2825	2826	90
gi|1001019338|gb|CP006916.3|	2826	2827	88
gi|1001019338|gb|CP006916.3|	2827	2828	89
gi|1001019338|gb|CP006916.3|	2828	2829	85
gi|1001019338|gb|CP006916.3|	2829	2830	77
gi|1001019338|gb|CP006916.3|	2830	2831	68
gi|1001019338|gb|CP006916.3|	2831	2832	58
gi|1001019338|gb|CP006916.3|	2832	2834	57
gi|1001019338|gb|CP006916.3|	2834	2835	55
gi|1001019338|gb|CP006916.3|	2835	2836	54
gi|1001019338|gb|CP006916.3|	2836	2837	52
gi|1001019338|gb|CP006916.3|	2837	2838	45
gi|1001019338|gb|CP006916.3|	2838	2840	43
gi|1001019338|gb|CP006916.3|	2840	2841	47
gi|1001019338|gb|CP006916.3|	2841	2843	48
gi|1001019338|gb|CP006916.3|	2843	2844	43
gi|1001019338|gb|CP006916.3|	2844	2845	39
gi|1001019338|gb|CP006916.3|	2845	2846	35
gi|1001019338|gb|CP006916.3|	2846	2847	32
gi|1001019338|gb|CP006916.3|	2847	2848	30
gi|1001019338|gb|CP006916.3|	2848	2849	28
gi|1001019338|gb|CP006916.3|	2849	2851	27
gi|1001019338|gb|CP006916.3|	2851	2852	36
gi|1001019338|gb|CP006916.3|	2852	2853	38
gi|1001019338|gb|CP006916.3|	2853	2854	42
gi|1001019338|gb|CP006916.3|	2854	2855	51
gi|1001019338|gb|CP006916.3|	2855	2856	55
gi|1001019338|gb|CP006916.3|	2856	2857	57
gi|1001019338|gb|CP006916.3|	2857	2858	60
gi|1001019338|gb|CP006916.3|	2858	2859	65
gi|1001019338|gb|CP006916.3|	2859	2863	68
gi|1001019338|gb|CP006916.3|	2863	2865	70
gi|1001019338|gb|CP006916.3|	2865	2866	67
gi|1001019338|gb|CP006916.3|	2866	2868	68
gi|1001019338|gb|CP006916.3|	2868	2873	66
gi|1001019338|gb|CP006916.3|	2873	2874	65
gi|1001019338|gb|CP006916.3|	2874	2875	61
gi|1001019338|gb|CP006916.3|	2875	2876	59
gi|1001019338|gb|CP006916.3|	2876	2877	49
gi|1001019338|gb|CP006916.3|	2877	2878	46
gi|1001019338|gb|CP006916.3|	2878	2879	42
gi|1001019338|gb|CP006916.3|	2879	2880	34
gi|1001019338|gb|CP006916.3|	2880	2881	31
gi|1001019338|gb|CP006916.3|	2881	2882	30
gi|1001019338|gb|CP006916.3|	2882	2883	29
gi|1001019338|gb|CP006916.3|	2883	2887	27
gi|1001019338|gb|CP006916.3|	2887	2888	28
gi|1001019338|gb|CP006916.3|	2888	2889	31
gi|1001019338|gb|CP006916.3|	2889	2890	32
gi|1001019338|gb|CP006916.3|	2890	2891	33
gi|1001019338|gb|CP006916.3|	2891	2892	31
gi|1001019338|gb|CP006916.3|	2892	2893	32
gi|1001019338|gb|CP006916.3|	2893	2894	36
gi|1001019338|gb|CP006916.3|	2894	2895	37
gi|1001019338|gb|CP006916.3|	2895	2896	40
gi|1001019338|gb|CP006916.3|	2896	2898	43
gi|1001019338|gb|CP006916.3|	2898	2899	44
gi|1001019338|gb|CP006916.3|	2899	2900	47
gi|1001019338|gb|CP006916.3|	2900	2901	46
gi|1001019338|gb|CP006916.3|	2901	2902	49
gi|1001019338|gb|CP006916.3|	2902	2903	56
gi|1001019338|gb|CP006916.3|	2903	2904	60
gi|1001019338|gb|CP006916.3|	2904	2905	63
gi|1001019338|gb|CP006916.3|	2905	2906	64
gi|1001019338|gb|CP006916.3|	2906	2907	65
gi|1001019338|gb|CP006916.3|	2907	2908	63
gi|1001019338|gb|CP006916.3|	2908	2909	66
gi|1001019338|gb|CP006916.3|	2909	2910	79
gi|1001019338|gb|CP006916.3|	2910	2911	87
gi|1001019338|gb|CP006916.3|	2911	2913	106
gi|1001019338|gb|CP006916.3|	2913	2914	101
gi|1001019338|gb|CP006916.3|	2914	2915	103
gi|1001019338|gb|CP006916.3|	2915	2916	104
gi|1001019338|gb|CP006916.3|	2916	2917	109
gi|1001019338|gb|CP006916.3|	2917	2918	111
gi|1001019338|gb|CP006916.3|	2918	2919	110
gi|1001019338|gb|CP006916.3|	2919	2920	114
gi|1001019338|gb|CP006916.3|	2920	2921	113
gi|1001019338|gb|CP006916.3|	2921	2922	114
gi|1001019338|gb|CP006916.3|	2922	2923	117
gi|1001019338|gb|CP006916.3|	2923	2924	119
gi|1001019338|gb|CP006916.3|	2924	2925	121
gi|1001019338|gb|CP006916.3|	2925	2926	120
gi|1001019338|gb|CP006916.3|	2926	2927	119
gi|1001019338|gb|CP006916.3|	2927	2928	112
gi|1001019338|gb|CP006916.3|	2928	2929	108
gi|1001019338|gb|CP006916.3|	2929	2930	103
gi|1001019338|gb|CP006916.3|	2930	2931	101
gi|1001019338|gb|CP006916.3|	2931	2932	99
gi|1001019338|gb|CP006916.3|	2932	2933	102
gi|1001019338|gb|CP006916.3|	2933	2934	98
gi|1001019338|gb|CP006916.3|	2934	2935	82
gi|1001019338|gb|CP006916.3|	2935	2936	72
gi|1001019338|gb|CP006916.3|	2936	2937	53
gi|1001019338|gb|CP006916.3|	2937	2938	52
gi|1001019338|gb|CP006916.3|	2938	2939	50
gi|1001019338|gb|CP006916.3|	2939	2940	46
gi|1001019338|gb|CP006916.3|	2940	2941	43
gi|1001019338|gb|CP006916.3|	2941	2944	40
gi|1001019338|gb|CP006916.3|	2944	2945	38
gi|1001019338|gb|CP006916.3|	2945	2946	41
gi|1001019338|gb|CP006916.3|	2946	2947	46
gi|1001019338|gb|CP006916.3|	2947	2948	48
gi|1001019338|gb|CP006916.3|	2948	2949	43
gi|1001019338|gb|CP006916.3|	2949	2953	38
gi|1001019338|gb|CP006916.3|	2953	2954	41
gi|1001019338|gb|CP006916.3|	2954	2955	43
gi|1001019338|gb|CP006916.3|	2955	2956	47
gi|1001019338|gb|CP006916.3|	2956	2958	50
gi|1001019338|gb|CP006916.3|	2958	2959	49
gi|1001019338|gb|CP006916.3|	2959	2960	60
gi|1001019338|gb|CP006916.3|	2960	2961	64
gi|1001019338|gb|CP006916.3|	2961	2962	69
gi|1001019338|gb|CP006916.3|	2962	2963	74
gi|1001019338|gb|CP006916.3|	2963	2964	76
gi|1001019338|gb|CP006916.3|	2964	2965	78
gi|1001019338|gb|CP006916.3|	2965	2967	79
gi|1001019338|gb|CP006916.3|	2967	2968	80
gi|1001019338|gb|CP006916.3|	2968	2971	97
gi|1001019338|gb|CP006916.3|	2971	2972	88
gi|1001019338|gb|CP006916.3|	2972	2973	85
gi|1001019338|gb|CP006916.3|	2973	2975	86
gi|1001019338|gb|CP006916.3|	2975	2976	93
gi|1001019338|gb|CP006916.3|	2976	2978	95
gi|1001019338|gb|CP006916.3|	2978	2979	99
gi|1001019338|gb|CP006916.3|	2979	2980	98
gi|1001019338|gb|CP006916.3|	2980	2982	96
gi|1001019338|gb|CP006916.3|	2982	2983	104
gi|1001019338|gb|CP006916.3|	2983	2984	110
gi|1001019338|gb|CP006916.3|	2984	2985	102
gi|1001019338|gb|CP006916.3|	2985	2986	99
gi|1001019338|gb|CP006916.3|	2986	2987	96
gi|1001019338|gb|CP006916.3|	2987	2989	95
gi|1001019338|gb|CP006916.3|	2989	2990	98
gi|1001019338|gb|CP006916.3|	2990	2991	97
gi|1001019338|gb|CP006916.3|	2991	2992	96
gi|1001019338|gb|CP006916.3|	2992	2993	93
gi|1001019338|gb|CP006916.3|	2993	2994	74
gi|1001019338|gb|CP006916.3|	2994	2995	76
gi|1001019338|gb|CP006916.3|	2995	2996	74
gi|1001019338|gb|CP006916.3|	2996	2997	76
gi|1001019338|gb|CP006916.3|	2997	2998	75
gi|1001019338|gb|CP006916.3|	2998	2999	79
gi|1001019338|gb|CP006916.3|	2999	3001	82
gi|1001019338|gb|CP006916.3|	3001	3002	85
gi|1001019338|gb|CP006916.3|	3002	3003	91
gi|1001019338|gb|CP006916.3|	3003	3004	87
gi|1001019338|gb|CP006916.3|	3004	3005	88
gi|1001019338|gb|CP006916.3|	3005	3006	86
gi|1001019338|gb|CP006916.3|	3006	3007	90
gi|1001019338|gb|CP006916.3|	3007	3008	85
gi|1001019338|gb|CP006916.3|	3008	3010	81
gi|1001019338|gb|CP006916.3|	3010	3011	82
gi|1001019338|gb|CP006916.3|	3011	3012	80
gi|1001019338|gb|CP006916.3|	3012	3013	76
gi|1001019338|gb|CP006916.3|	3013	3014	74
gi|1001019338|gb|CP006916.3|	3014	3015	69
gi|1001019338|gb|CP006916.3|	3015	3016	70
gi|1001019338|gb|CP006916.3|	3016	3019	75
gi|1001019338|gb|CP006916.3|	3019	3020	70
gi|1001019338|gb|CP006916.3|	3020	3021	73
gi|1001019338|gb|CP006916.3|	3021	3022	75
gi|1001019338|gb|CP006916.3|	3022	3023	80
gi|1001019338|gb|CP006916.3|	3023	3024	77
gi|1001019338|gb|CP006916.3|	3024	3025	82
gi|1001019338|gb|CP006916.3|	3025	3026	80
gi|1001019338|gb|CP006916.3|	3026	3027	86
gi|1001019338|gb|CP006916.3|	3027	3028	81
gi|1001019338|gb|CP006916.3|	3028	3030	84
gi|1001019338|gb|CP006916.3|	3030	3031	85
gi|1001019338|gb|CP006916.3|	3031	3032	78
gi|1001019338|gb|CP006916.3|	3032	3033	72
gi|1001019338|gb|CP006916.3|	3033	3035	69
gi|1001019338|gb|CP006916.3|	3035	3036	67
gi|1001019338|gb|CP006916.3|	3036	3037	81
gi|1001019338|gb|CP006916.3|	3037	3038	85
gi|1001019338|gb|CP006916.3|	3038	3039	96
gi|1001019338|gb|CP006916.3|	3039	3040	99
gi|1001019338|gb|CP006916.3|	3040	3041	108
gi|1001019338|gb|CP006916.3|	3041	3045	111
gi|1001019338|gb|CP006916.3|	3045	3046	107
gi|1001019338|gb|CP006916.3|	3046	3047	105
gi|1001019338|gb|CP006916.3|	3047	3049	101
gi|1001019338|gb|CP006916.3|	3049	3050	95
gi|1001019338|gb|CP006916.3|	3050	3051	90
gi|1001019338|gb|CP006916.3|	3051	3052	77
gi|1001019338|gb|CP006916.3|	3052	3053	76
gi|1001019338|gb|CP006916.3|	3053	3054	73
gi|1001019338|gb|CP006916.3|	3054	3055	71
gi|1001019338|gb|CP006916.3|	3055	3056	75
gi|1001019338|gb|CP006916.3|	3056	3057	79
gi|1001019338|gb|CP006916.3|	3057	3058	86
gi|1001019338|gb|CP006916.3|	3058	3059	90
gi|1001019338|gb|CP006916.3|	3059	3060	94
gi|1001019338|gb|CP006916.3|	3060	3061	105
gi|1001019338|gb|CP006916.3|	3061	3062	97
gi|1001019338|gb|CP006916.3|	3062	3063	94
gi|1001019338|gb|CP006916.3|	3063	3065	83
gi|1001019338|gb|CP006916.3|	3065	3066	79
gi|1001019338|gb|CP006916.3|	3066	3067	80
gi|1001019338|gb|CP006916.3|	3067	3068	91
gi|1001019338|gb|CP006916.3|	3068	3069	97
gi|1001019338|gb|CP006916.3|	3069	3070	99
gi|1001019338|gb|CP006916.3|	3070	3071	97
gi|1001019338|gb|CP006916.3|	3071	3072	98
gi|1001019338|gb|CP006916.3|	3072	3074	102
gi|1001019338|gb|CP006916.3|	3074	3075	104
gi|1001019338|gb|CP006916.3|	3075	3078	105
gi|1001019338|gb|CP006916.3|	3078	3079	102
gi|1001019338|gb|CP006916.3|	3079	3080	103
gi|1001019338|gb|CP006916.3|	3080	3081	98
gi|1001019338|gb|CP006916.3|	3081	3082	94
gi|1001019338|gb|CP006916.3|	3082	3083	88
gi|1001019338|gb|CP006916.3|	3083	3084	97
gi|1001019338|gb|CP006916.3|	3084	3085	95
gi|1001019338|gb|CP006916.3|	3085	3089	89
gi|1001019338|gb|CP006916.3|	3089	3090	86
gi|1001019338|gb|CP006916.3|	3090	3091	80
gi|1001019338|gb|CP006916.3|	3091	3092	71
gi|1001019338|gb|CP006916.3|	3092	3093	60
gi|1001019338|gb|CP006916.3|	3093	3094	54
gi|1001019338|gb|CP006916.3|	3094	3096	52
gi|1001019338|gb|CP006916.3|	3096	3097	49
gi|1001019338|gb|CP006916.3|	3097	3098	43
gi|1001019338|gb|CP006916.3|	3098	3099	41
gi|1001019338|gb|CP006916.3|	3099	3100	40
gi|1001019338|gb|CP006916.3|	3100	3101	47
gi|1001019338|gb|CP006916.3|	3101	3102	61
gi|1001019338|gb|CP006916.3|	3102	3103	60
gi|1001019338|gb|CP006916.3|	3103	3104	61
gi|1001019338|gb|CP006916.3|	3104	3105	62
gi|1001019338|gb|CP006916.3|	3105	3106	64
gi|1001019338|gb|CP006916.3|	3106	3107	66
gi|1001019338|gb|CP006916.3|	3107	3108	78
gi|1001019338|gb|CP006916.3|	3108	3109	69
gi|1001019338|gb|CP006916.3|	3109	3110	71
gi|1001019338|gb|CP006916.3|	3110	3111	72
gi|1001019338|gb|CP006916.3|	3111	3112	70
gi|1001019338|gb|CP006916.3|	3112	3113	75
gi|1001019338|gb|CP006916.3|	3113	3114	83
gi|1001019338|gb|CP006916.3|	3114	3115	85
gi|1001019338|gb|CP006916.3|	3115	3116	86
gi|1001019338|gb|CP006916.3|	3116	3119	89
gi|1001019338|gb|CP006916.3|	3119	3120	90
gi|1001019338|gb|CP006916.3|	3120	3121	92
gi|1001019338|gb|CP006916.3|	3121	3122	99
gi|1001019338|gb|CP006916.3|	3122	3123	107
gi|1001019338|gb|CP006916.3|	3123	3124	111
gi|1001019338|gb|CP006916.3|	3124	3125	108
gi|1001019338|gb|CP006916.3|	3125	3126	101
gi|1001019338|gb|CP006916.3|	3126	3127	95
gi|1001019338|gb|CP006916.3|	3127	3128	103
gi|1001019338|gb|CP006916.3|	3128	3129	113
gi|1001019338|gb|CP006916.3|	3129	3130	115
gi|1001019338|gb|CP006916.3|	3130	3131	113
gi|1001019338|gb|CP006916.3|	3131	3132	114
gi|1001019338|gb|CP006916.3|	3132	3133	102
gi|1001019338|gb|CP006916.3|	3133	3134	100
gi|1001019338|gb|CP006916.3|	3134	3135	102
gi|1001019338|gb|CP006916.3|	3135	3136	104
gi|1001019338|gb|CP006916.3|	3136	3137	111
gi|1001019338|gb|CP006916.3|	3137	3138	114
gi|1001019338|gb|CP006916.3|	3138	3139	109
gi|1001019338|gb|CP006916.3|	3139	3140	112
gi|1001019338|gb|CP006916.3|	3140	3141	116
gi|1001019338|gb|CP006916.3|	3141	3142	112
gi|1001019338|gb|CP006916.3|	3142	3143	116
gi|1001019338|gb|CP006916.3|	3143	3144	115
gi|1001019338|gb|CP006916.3|	3144	3145	118
gi|1001019338|gb|CP006916.3|	3145	3147	121
gi|1001019338|gb|CP006916.3|	3147	3148	124
gi|1001019338|gb|CP006916.3|	3148	3149	125
gi|1001019338|gb|CP006916.3|	3149	3150	132
gi|1001019338|gb|CP006916.3|	3150	3151	138
gi|1001019338|gb|CP006916.3|	3151	3152	130
gi|1001019338|gb|CP006916.3|	3152	3153	124
gi|1001019338|gb|CP006916.3|	3153	3154	113
gi|1001019338|gb|CP006916.3|	3154	3155	109
gi|1001019338|gb|CP006916.3|	3155	3156	110
gi|1001019338|gb|CP006916.3|	3156	3157	107
gi|1001019338|gb|CP006916.3|	3157	3158	106
gi|1001019338|gb|CP006916.3|	3158	3159	104
gi|1001019338|gb|CP006916.3|	3159	3160	96
gi|1001019338|gb|CP006916.3|	3160	3161	88
gi|1001019338|gb|CP006916.3|	3161	3162	77
gi|1001019338|gb|CP006916.3|	3162	3163	68
gi|1001019338|gb|CP006916.3|	3163	3164	65
gi|1001019338|gb|CP006916.3|	3164	3165	62
gi|1001019338|gb|CP006916.3|	3165	3166	61
gi|1001019338|gb|CP006916.3|	3166	3167	63
gi|1001019338|gb|CP006916.3|	3167	3169	58
gi|1001019338|gb|CP006916.3|	3169	3170	55
gi|1001019338|gb|CP006916.3|	3170	3171	51
gi|1001019338|gb|CP006916.3|	3171	3172	44
gi|1001019338|gb|CP006916.3|	3172	3173	33
gi|1001019338|gb|CP006916.3|	3173	3174	28
gi|1001019338|gb|CP006916.3|	3174	3175	21
gi|1001019338|gb|CP006916.3|	3175	3177	14
gi|1001019338|gb|CP006916.3|	3177	3178	13
gi|1001019338|gb|CP006916.3|	3178	3179	16
gi|1001019338|gb|CP006916.3|	3179	3180	19
gi|1001019338|gb|CP006916.3|	3180	3181	18
gi|1001019338|gb|CP006916.3|	3181	3184	19
gi|1001019338|gb|CP006916.3|	3184	3186	18
gi|1001019338|gb|CP006916.3|	3186	3187	19
gi|1001019338|gb|CP006916.3|	3187	3188	20
gi|1001019338|gb|CP006916.3|	3188	3189	23
gi|1001019338|gb|CP006916.3|	3189	3190	22
gi|1001019338|gb|CP006916.3|	3190	3191	21
gi|1001019338|gb|CP006916.3|	3191	3194	20
gi|1001019338|gb|CP006916.3|	3194	3195	22
gi|1001019338|gb|CP006916.3|	3195	3196	21
gi|1001019338|gb|CP006916.3|	3196	3197	23
gi|1001019338|gb|CP006916.3|	3197	3198	24
gi|1001019338|gb|CP006916.3|	3198	3200	26
gi|1001019338|gb|CP006916.3|	3200	3202	27
gi|1001019338|gb|CP006916.3|	3202	3203	26
gi|1001019338|gb|CP006916.3|	3203	3204	23
gi|1001019338|gb|CP006916.3|	3204	3206	22
gi|1001019338|gb|CP006916.3|	3206	3207	21
gi|1001019338|gb|CP006916.3|	3207	3208	22
gi|1001019338|gb|CP006916.3|	3208	3209	26
gi|1001019338|gb|CP006916.3|	3209	3210	27
gi|1001019338|gb|CP006916.3|	3210	3211	28
gi|1001019338|gb|CP006916.3|	3211	3213	33
gi|1001019338|gb|CP006916.3|	3213	3214	39
gi|1001019338|gb|CP006916.3|	3214	3215	42
gi|1001019338|gb|CP006916.3|	3215	3216	44
gi|1001019338|gb|CP006916.3|	3216	3217	43
gi|1001019338|gb|CP006916.3|	3217	3219	44
gi|1001019338|gb|CP006916.3|	3219	3220	45
gi|1001019338|gb|CP006916.3|	3220	3221	50
gi|1001019338|gb|CP006916.3|	3221	3222	48
gi|1001019338|gb|CP006916.3|	3222	3223	51
gi|1001019338|gb|CP006916.3|	3223	3224	49
gi|1001019338|gb|CP006916.3|	3224	3225	50
gi|1001019338|gb|CP006916.3|	3225	3226	49
gi|1001019338|gb|CP006916.3|	3226	3227	52
gi|1001019338|gb|CP006916.3|	3227	3228	53
gi|1001019338|gb|CP006916.3|	3228	3229	55
gi|1001019338|gb|CP006916.3|	3229	3230	53
gi|1001019338|gb|CP006916.3|	3230	3231	55
gi|1001019338|gb|CP006916.3|	3231	3232	56
gi|1001019338|gb|CP006916.3|	3232	3236	55
gi|1001019338|gb|CP006916.3|	3236	3238	49
gi|1001019338|gb|CP006916.3|	3238	3239	40
gi|1001019338|gb|CP006916.3|	3239	3240	36
gi|1001019338|gb|CP006916.3|	3240	3242	31
gi|1001019338|gb|CP006916.3|	3242	3244	30
gi|1001019338|gb|CP006916.3|	3244	3245	27
gi|1001019338|gb|CP006916.3|	3245	3247	22
gi|1001019338|gb|CP006916.3|	3247	3249	18
gi|1001019338|gb|CP006916.3|	3249	3251	17
gi|1001019338|gb|CP006916.3|	3251	3252	14
gi|1001019338|gb|CP006916.3|	3252	3253	13
gi|1001019338|gb|CP006916.3|	3253	3255	11
gi|1001019338|gb|CP006916.3|	3255	3256	9
gi|1001019338|gb|CP006916.3|	3256	3258	8
gi|1001019338|gb|CP006916.3|	3258	3259	4
gi|1001019338|gb|CP006916.3|	3259	3260	3
gi|1001019338|gb|CP006916.3|	3260	3262	2
gi|1001019338|gb|CP006916.3|	3262	3265	1
gi|1001019338|gb|CP006916.3|	3265	3266	4
gi|1001019338|gb|CP006916.3|	3266	3267	7
gi|1001019338|gb|CP006916.3|	3267	3269	9
gi|1001019338|gb|CP006916.3|	3269	3270	12
gi|1001019338|gb|CP006916.3|	3270	3271	30
gi|1001019338|gb|CP006916.3|	3271	3272	35
gi|1001019338|gb|CP006916.3|	3272	3273	49
gi|1001019338|gb|CP006916.3|	3273	3274	56
gi|1001019338|gb|CP006916.3|	3274	3275	59
gi|1001019338|gb|CP006916.3|	3275	3277	60
gi|1001019338|gb|CP006916.3|	3277	3278	62
gi|1001019338|gb|CP006916.3|	3278	3279	67
gi|1001019338|gb|CP006916.3|	3279	3280	77
gi|1001019338|gb|CP006916.3|	3280	3284	79
gi|1001019338|gb|CP006916.3|	3284	3287	80
gi|1001019338|gb|CP006916.3|	3287	3288	83
gi|1001019338|gb|CP006916.3|	3288	3289	84
gi|1001019338|gb|CP006916.3|	3289	3290	87
gi|1001019338|gb|CP006916.3|	3290	3291	85
gi|1001019338|gb|CP006916.3|	3291	3292	84
gi|1001019338|gb|CP006916.3|	3292	3294	86
gi|1001019338|gb|CP006916.3|	3294	3295	82
gi|1001019338|gb|CP006916.3|	3295	3296	65
gi|1001019338|gb|CP006916.3|	3296	3297	60
gi|1001019338|gb|CP006916.3|	3297	3298	46
gi|1001019338|gb|CP006916.3|	3298	3299	40
gi|1001019338|gb|CP006916.3|	3299	3300	38
gi|1001019338|gb|CP006916.3|	3300	3302	37
gi|1001019338|gb|CP006916.3|	3302	3303	42
gi|1001019338|gb|CP006916.3|	3303	3304	40
gi|1001019338|gb|CP006916.3|	3304	3305	31
gi|1001019338|gb|CP006916.3|	3305	3307	29
gi|1001019338|gb|CP006916.3|	3307	3309	30
gi|1001019338|gb|CP006916.3|	3309	3312	29
gi|1001019338|gb|CP006916.3|	3312	3313	27
gi|1001019338|gb|CP006916.3|	3313	3314	26
gi|1001019338|gb|CP006916.3|	3314	3315	24
gi|1001019338|gb|CP006916.3|	3315	3316	25
gi|1001019338|gb|CP006916.3|	3316	3317	24
gi|1001019338|gb|CP006916.3|	3317	3320	20
gi|1001019338|gb|CP006916.3|	3320	3323	19
gi|1001019338|gb|CP006916.3|	3323	3324	20
gi|1001019338|gb|CP006916.3|	3324	3326	19
gi|1001019338|gb|CP006916.3|	3326	3327	20
gi|1001019338|gb|CP006916.3|	3327	3328	15
gi|1001019338|gb|CP006916.3|	3328	3330	12
gi|1001019338|gb|CP006916.3|	3330	3332	14
gi|1001019338|gb|CP006916.3|	3332	3334	13
gi|1001019338|gb|CP006916.3|	3334	3335	18
gi|1001019338|gb|CP006916.3|	3335	3336	26
gi|1001019338|gb|CP006916.3|	3336	3337	30
gi|1001019338|gb|CP006916.3|	3337	3338	33
gi|1001019338|gb|CP006916.3|	3338	3339	34
gi|1001019338|gb|CP006916.3|	3339	3340	35
gi|1001019338|gb|CP006916.3|	3340	3345	33
gi|1001019338|gb|CP006916.3|	3345	3346	36
gi|1001019338|gb|CP006916.3|	3346	3348	39
gi|1001019338|gb|CP006916.3|	3348	3349	38
gi|1001019338|gb|CP006916.3|	3349	3351	40
gi|1001019338|gb|CP006916.3|	3351	3352	39
gi|1001019338|gb|CP006916.3|	3352	3353	38
gi|1001019338|gb|CP006916.3|	3353	3354	39
gi|1001019338|gb|CP006916.3|	3354	3355	38
gi|1001019338|gb|CP006916.3|	3355	3357	36
gi|1001019338|gb|CP006916.3|	3357	3358	38
gi|1001019338|gb|CP006916.3|	3358	3359	39
gi|1001019338|gb|CP006916.3|	3359	3360	34
gi|1001019338|gb|CP006916.3|	3360	3361	26
gi|1001019338|gb|CP006916.3|	3361	3362	23
gi|1001019338|gb|CP006916.3|	3362	3363	20
gi|1001019338|gb|CP006916.3|	3363	3364	19
gi|1001019338|gb|CP006916.3|	3364	3365	17
gi|1001019338|gb|CP006916.3|	3365	3366	18
gi|1001019338|gb|CP006916.3|	3366	3369	17
gi|1001019338|gb|CP006916.3|	3369	3370	18
gi|1001019338|gb|CP006916.3|	3370	3371	15
gi|1001019338|gb|CP006916.3|	3371	3372	19
gi|1001019338|gb|CP006916.3|	3372	3373	23
gi|1001019338|gb|CP006916.3|	3373	3374	22
gi|1001019338|gb|CP006916.3|	3374	3375	21
gi|1001019338|gb|CP006916.3|	3375	3377	22
gi|1001019338|gb|CP006916.3|	3377	3378	21
gi|1001019338|gb|CP006916.3|	3378	3381	20
gi|1001019338|gb|CP006916.3|	3381	3382	21
gi|1001019338|gb|CP006916.3|	3382	3383	19
gi|1001019338|gb|CP006916.3|	3383	3386	18
gi|1001019338|gb|CP006916.3|	3386	3387	17
gi|1001019338|gb|CP006916.3|	3387	3389	16
gi|1001019338|gb|CP006916.3|	3389	3390	18
gi|1001019338|gb|CP006916.3|	3390	3394	17
gi|1001019338|gb|CP006916.3|	3394	3395	16
gi|1001019338|gb|CP006916.3|	3395	3396	19
gi|1001019338|gb|CP006916.3|	3396	3397	12
gi|1001019338|gb|CP006916.3|	3397	3399	8
gi|1001019338|gb|CP006916.3|	3399	3401	9
gi|1001019338|gb|CP006916.3|	3401	3403	10
gi|1001019338|gb|CP006916.3|	3403	3406	12
gi|1001019338|gb|CP006916.3|	3406	3408	11
gi|1001019338|gb|CP006916.3|	3408	3410	13
gi|1001019338|gb|CP006916.3|	3410	3412	15
gi|1001019338|gb|CP006916.3|	3412	3414	16
gi|1001019338|gb|CP006916.3|	3414	3416	14
gi|1001019338|gb|CP006916.3|	3416	3417	15
gi|1001019338|gb|CP006916.3|	3417	3418	17
gi|1001019338|gb|CP006916.3|	3418	3419	23
gi|1001019338|gb|CP006916.3|	3419	3421	27
gi|1001019338|gb|CP006916.3|	3421	3424	29
gi|1001019338|gb|CP006916.3|	3424	3425	31
gi|1001019338|gb|CP006916.3|	3425	3426	30
gi|1001019338|gb|CP006916.3|	3426	3428	29
gi|1001019338|gb|CP006916.3|	3428	3429	27
gi|1001019338|gb|CP006916.3|	3429	3433	29
gi|1001019338|gb|CP006916.3|	3433	3437	28
gi|1001019338|gb|CP006916.3|	3437	3440	27
gi|1001019338|gb|CP006916.3|	3440	3441	35
gi|1001019338|gb|CP006916.3|	3441	3443	38
gi|1001019338|gb|CP006916.3|	3443	3444	33
gi|1001019338|gb|CP006916.3|	3444	3445	29
gi|1001019338|gb|CP006916.3|	3445	3446	26
gi|1001019338|gb|CP006916.3|	3446	3449	24
gi|1001019338|gb|CP006916.3|	3449	3454	22
gi|1001019338|gb|CP006916.3|	3454	3459	20
gi|1001019338|gb|CP006916.3|	3459	3460	22
gi|1001019338|gb|CP006916.3|	3460	3461	20
gi|1001019338|gb|CP006916.3|	3461	3462	21
gi|1001019338|gb|CP006916.3|	3462	3464	22
gi|1001019338|gb|CP006916.3|	3464	3465	24
gi|1001019338|gb|CP006916.3|	3465	3466	16
gi|1001019338|gb|CP006916.3|	3466	3469	12
gi|1001019338|gb|CP006916.3|	3469	3470	16
gi|1001019338|gb|CP006916.3|	3470	3471	17
gi|1001019338|gb|CP006916.3|	3471	3474	19
gi|1001019338|gb|CP006916.3|	3474	3478	17
gi|1001019338|gb|CP006916.3|	3478	3479	22
gi|1001019338|gb|CP006916.3|	3479	3480	23
gi|1001019338|gb|CP006916.3|	3480	3481	33
gi|1001019338|gb|CP006916.3|	3481	3482	40
gi|1001019338|gb|CP006916.3|	3482	3483	46
gi|1001019338|gb|CP006916.3|	3483	3485	45
gi|1001019338|gb|CP006916.3|	3485	3486	46
gi|1001019338|gb|CP006916.3|	3486	3487	45
gi|1001019338|gb|CP006916.3|	3487	3488	47
gi|1001019338|gb|CP006916.3|	3488	3489	48
gi|1001019338|gb|CP006916.3|	3489	3490	46
gi|1001019338|gb|CP006916.3|	3490	3491	48
gi|1001019338|gb|CP006916.3|	3491	3492	49
gi|1001019338|gb|CP006916.3|	3492	3493	50
gi|1001019338|gb|CP006916.3|	3493	3494	49
gi|1001019338|gb|CP006916.3|	3494	3496	45
gi|1001019338|gb|CP006916.3|	3496	3497	44
gi|1001019338|gb|CP006916.3|	3497	3498	46
gi|1001019338|gb|CP006916.3|	3498	3503	52
gi|1001019338|gb|CP006916.3|	3503	3504	49
gi|1001019338|gb|CP006916.3|	3504	3505	48
gi|1001019338|gb|CP006916.3|	3505	3506	39
gi|1001019338|gb|CP006916.3|	3506	3507	37
gi|1001019338|gb|CP006916.3|	3507	3509	38
gi|1001019338|gb|CP006916.3|	3509	3510	36
gi|1001019338|gb|CP006916.3|	3510	3512	35
gi|1001019338|gb|CP006916.3|	3512	3513	32
gi|1001019338|gb|CP006916.3|	3513	3514	31
gi|1001019338|gb|CP006916.3|	3514	3516	32
gi|1001019338|gb|CP006916.3|	3516	3517	31
gi|1001019338|gb|CP006916.3|	3517	3518	28
gi|1001019338|gb|CP006916.3|	3518	3520	29
gi|1001019338|gb|CP006916.3|	3520	3521	30
gi|1001019338|gb|CP006916.3|	3521	3522	29
gi|1001019338|gb|CP006916.3|	3522	3523	27
gi|1001019338|gb|CP006916.3|	3523	3524	22
gi|1001019338|gb|CP006916.3|	3524	3525	24
gi|1001019338|gb|CP006916.3|	3525	3526	26
gi|1001019338|gb|CP006916.3|	3526	3527	27
gi|1001019338|gb|CP006916.3|	3527	3528	28
gi|1001019338|gb|CP006916.3|	3528	3530	26
gi|1001019338|gb|CP006916.3|	3530	3531	25
gi|1001019338|gb|CP006916.3|	3531	3532	20
gi|1001019338|gb|CP006916.3|	3532	3534	13
gi|1001019338|gb|CP006916.3|	3534	3539	14
gi|1001019338|gb|CP006916.3|	3539	3540	13
gi|1001019338|gb|CP006916.3|	3540	3542	11
gi|1001019338|gb|CP006916.3|	3542	3543	12
gi|1001019338|gb|CP006916.3|	3543	3544	11
gi|1001019338|gb|CP006916.3|	3544	3545	13
gi|1001019338|gb|CP006916.3|	3545	3546	12
gi|1001019338|gb|CP006916.3|	3546	3549	13
gi|1001019338|gb|CP006916.3|	3549	3550	12
gi|1001019338|gb|CP006916.3|	3550	3551	10
gi|1001019338|gb|CP006916.3|	3551	3552	9
gi|1001019338|gb|CP006916.3|	3552	3553	8
gi|1001019338|gb|CP006916.3|	3553	3559	10
gi|1001019338|gb|CP006916.3|	3559	3561	11
gi|1001019338|gb|CP006916.3|	3561	3565	12
gi|1001019338|gb|CP006916.3|	3565	3568	14
gi|1001019338|gb|CP006916.3|	3568	3569	17
gi|1001019338|gb|CP006916.3|	3569	3570	15
gi|1001019338|gb|CP006916.3|	3570	3571	16
gi|1001019338|gb|CP006916.3|	3571	3572	20
gi|1001019338|gb|CP006916.3|	3572	3573	23
gi|1001019338|gb|CP006916.3|	3573	3574	25
gi|1001019338|gb|CP006916.3|	3574	3575	26
gi|1001019338|gb|CP006916.3|	3575	3576	28
gi|1001019338|gb|CP006916.3|	3576	3577	32
gi|1001019338|gb|CP006916.3|	3577	3578	34
gi|1001019338|gb|CP006916.3|	3578	3582	32
gi|1001019338|gb|CP006916.3|	3582	3584	35
gi|1001019338|gb|CP006916.3|	3584	3585	34
gi|1001019338|gb|CP006916.3|	3585	3586	37
gi|1001019338|gb|CP006916.3|	3586	3587	40
gi|1001019338|gb|CP006916.3|	3587	3589	42
gi|1001019338|gb|CP006916.3|	3589	3590	43
gi|1001019338|gb|CP006916.3|	3590	3591	48
gi|1001019338|gb|CP006916.3|	3591	3592	60
gi|1001019338|gb|CP006916.3|	3592	3593	59
gi|1001019338|gb|CP006916.3|	3593	3594	58
gi|1001019338|gb|CP006916.3|	3594	3595	60
gi|1001019338|gb|CP006916.3|	3595	3596	59
gi|1001019338|gb|CP006916.3|	3596	3597	55
gi|1001019338|gb|CP006916.3|	3597	3598	52
gi|1001019338|gb|CP006916.3|	3598	3599	51
gi|1001019338|gb|CP006916.3|	3599	3601	54
gi|1001019338|gb|CP006916.3|	3601	3603	51
gi|1001019338|gb|CP006916.3|	3603	3604	60
gi|1001019338|gb|CP006916.3|	3604	3605	64
gi|1001019338|gb|CP006916.3|	3605	3606	68
gi|1001019338|gb|CP006916.3|	3606	3607	85
gi|1001019338|gb|CP006916.3|	3607	3608	90
gi|1001019338|gb|CP006916.3|	3608	3609	94
gi|1001019338|gb|CP006916.3|	3609	3610	96
gi|1001019338|gb|CP006916.3|	3610	3611	97
gi|1001019338|gb|CP006916.3|	3611	3612	96
gi|1001019338|gb|CP006916.3|	3612	3614	94
gi|1001019338|gb|CP006916.3|	3614	3615	98
gi|1001019338|gb|CP006916.3|	3615	3616	92
gi|1001019338|gb|CP006916.3|	3616	3618	80
gi|1001019338|gb|CP006916.3|	3618	3619	78
gi|1001019338|gb|CP006916.3|	3619	3620	76
gi|1001019338|gb|CP006916.3|	3620	3623	75
gi|1001019338|gb|CP006916.3|	3623	3624	77
gi|1001019338|gb|CP006916.3|	3624	3625	73
gi|1001019338|gb|CP006916.3|	3625	3626	72
gi|1001019338|gb|CP006916.3|	3626	3628	74
gi|1001019338|gb|CP006916.3|	3628	3629	71
gi|1001019338|gb|CP006916.3|	3629	3630	72
gi|1001019338|gb|CP006916.3|	3630	3631	69
gi|1001019338|gb|CP006916.3|	3631	3632	55
gi|1001019338|gb|CP006916.3|	3632	3633	47
gi|1001019338|gb|CP006916.3|	3633	3634	44
gi|1001019338|gb|CP006916.3|	3634	3635	42
gi|1001019338|gb|CP006916.3|	3635	3636	44
gi|1001019338|gb|CP006916.3|	3636	3637	41
gi|1001019338|gb|CP006916.3|	3637	3638	44
gi|1001019338|gb|CP006916.3|	3638	3639	48
gi|1001019338|gb|CP006916.3|	3639	3640	44
gi|1001019338|gb|CP006916.3|	3640	3641	48
gi|1001019338|gb|CP006916.3|	3641	3642	52
gi|1001019338|gb|CP006916.3|	3642	3643	55
gi|1001019338|gb|CP006916.3|	3643	3644	58
gi|1001019338|gb|CP006916.3|	3644	3645	59
gi|1001019338|gb|CP006916.3|	3645	3646	61
gi|1001019338|gb|CP006916.3|	3646	3647	60
gi|1001019338|gb|CP006916.3|	3647	3648	64
gi|1001019338|gb|CP006916.3|	3648	3649	66
gi|1001019338|gb|CP006916.3|	3649	3650	74
gi|1001019338|gb|CP006916.3|	3650	3651	76
gi|1001019338|gb|CP006916.3|	3651	3653	75
gi|1001019338|gb|CP006916.3|	3653	3654	74
gi|1001019338|gb|CP006916.3|	3654	3656	69
gi|1001019338|gb|CP006916.3|	3656	3659	71
gi|1001019338|gb|CP006916.3|	3659	3660	72
gi|1001019338|gb|CP006916.3|	3660	3661	66
gi|1001019338|gb|CP006916.3|	3661	3662	67
gi|1001019338|gb|CP006916.3|	3662	3664	66
gi|1001019338|gb|CP006916.3|	3664	3665	70
gi|1001019338|gb|CP006916.3|	3665	3666	68
gi|1001019338|gb|CP006916.3|	3666	3667	65
gi|1001019338|gb|CP006916.3|	3667	3668	62
gi|1001019338|gb|CP006916.3|	3668	3669	60
gi|1001019338|gb|CP006916.3|	3669	3670	59
gi|1001019338|gb|CP006916.3|	3670	3671	57
gi|1001019338|gb|CP006916.3|	3671	3672	61
gi|1001019338|gb|CP006916.3|	3672	3673	57
gi|1001019338|gb|CP006916.3|	3673	3674	58
gi|1001019338|gb|CP006916.3|	3674	3675	51
gi|1001019338|gb|CP006916.3|	3675	3676	48
gi|1001019338|gb|CP006916.3|	3676	3678	51
gi|1001019338|gb|CP006916.3|	3678	3679	49
gi|1001019338|gb|CP006916.3|	3679	3682	51
gi|1001019338|gb|CP006916.3|	3682	3683	53
gi|1001019338|gb|CP006916.3|	3683	3684	59
gi|1001019338|gb|CP006916.3|	3684	3685	61
gi|1001019338|gb|CP006916.3|	3685	3686	65
gi|1001019338|gb|CP006916.3|	3686	3687	72
gi|1001019338|gb|CP006916.3|	3687	3688	70
gi|1001019338|gb|CP006916.3|	3688	3689	67
gi|1001019338|gb|CP006916.3|	3689	3690	63
gi|1001019338|gb|CP006916.3|	3690	3691	66
gi|1001019338|gb|CP006916.3|	3691	3692	67
gi|1001019338|gb|CP006916.3|	3692	3693	68
gi|1001019338|gb|CP006916.3|	3693	3695	69
gi|1001019338|gb|CP006916.3|	3695	3696	71
gi|1001019338|gb|CP006916.3|	3696	3697	67
gi|1001019338|gb|CP006916.3|	3697	3698	69
gi|1001019338|gb|CP006916.3|	3698	3699	62
gi|1001019338|gb|CP006916.3|	3699	3701	60
gi|1001019338|gb|CP006916.3|	3701	3702	55
gi|1001019338|gb|CP006916.3|	3702	3703	53
gi|1001019338|gb|CP006916.3|	3703	3704	50
gi|1001019338|gb|CP006916.3|	3704	3705	48
gi|1001019338|gb|CP006916.3|	3705	3706	47
gi|1001019338|gb|CP006916.3|	3706	3707	45
gi|1001019338|gb|CP006916.3|	3707	3708	44
gi|1001019338|gb|CP006916.3|	3708	3709	38
gi|1001019338|gb|CP006916.3|	3709	3710	35
gi|1001019338|gb|CP006916.3|	3710	3711	33
gi|1001019338|gb|CP006916.3|	3711	3712	25
gi|1001019338|gb|CP006916.3|	3712	3713	27
gi|1001019338|gb|CP006916.3|	3713	3714	26
gi|1001019338|gb|CP006916.3|	3714	3715	25
gi|1001019338|gb|CP006916.3|	3715	3716	19
gi|1001019338|gb|CP006916.3|	3716	3717	18
gi|1001019338|gb|CP006916.3|	3717	3718	17
gi|1001019338|gb|CP006916.3|	3718	3720	15
gi|1001019338|gb|CP006916.3|	3720	3721	14
gi|1001019338|gb|CP006916.3|	3721	3722	16
gi|1001019338|gb|CP006916.3|	3722	3725	14
gi|1001019338|gb|CP006916.3|	3725	3727	16
gi|1001019338|gb|CP006916.3|	3727	3731	17
gi|1001019338|gb|CP006916.3|	3731	3732	14
gi|1001019338|gb|CP006916.3|	3732	3733	13
gi|1001019338|gb|CP006916.3|	3733	3734	16
gi|1001019338|gb|CP006916.3|	3734	3735	15
gi|1001019338|gb|CP006916.3|	3735	3736	13
gi|1001019338|gb|CP006916.3|	3736	3738	15
gi|1001019338|gb|CP006916.3|	3738	3739	16
gi|1001019338|gb|CP006916.3|	3739	3740	17
gi|1001019338|gb|CP006916.3|	3740	3741	19
gi|1001019338|gb|CP006916.3|	3741	3744	18
gi|1001019338|gb|CP006916.3|	3744	3745	20
gi|1001019338|gb|CP006916.3|	3745	3746	19
gi|1001019338|gb|CP006916.3|	3746	3747	17
gi|1001019338|gb|CP006916.3|	3747	3750	18
gi|1001019338|gb|CP006916.3|	3750	3751	16
gi|1001019338|gb|CP006916.3|	3751	3752	18
gi|1001019338|gb|CP006916.3|	3752	3753	17
gi|1001019338|gb|CP006916.3|	3753	3754	18
gi|1001019338|gb|CP006916.3|	3754	3757	19
gi|1001019338|gb|CP006916.3|	3757	3758	21
gi|1001019338|gb|CP006916.3|	3758	3761	17
gi|1001019338|gb|CP006916.3|	3761	3762	16
gi|1001019338|gb|CP006916.3|	3762	3763	14
gi|1001019338|gb|CP006916.3|	3763	3764	18
gi|1001019338|gb|CP006916.3|	3764	3765	20
gi|1001019338|gb|CP006916.3|	3765	3766	18
gi|1001019338|gb|CP006916.3|	3766	3769	20
gi|1001019338|gb|CP006916.3|	3769	3770	18
gi|1001019338|gb|CP006916.3|	3770	3771	21
gi|1001019338|gb|CP006916.3|	3771	3772	22
gi|1001019338|gb|CP006916.3|	3772	3776	21
gi|1001019338|gb|CP006916.3|	3776	3777	19
gi|1001019338|gb|CP006916.3|	3777	3779	20
gi|1001019338|gb|CP006916.3|	3779	3780	21
gi|1001019338|gb|CP006916.3|	3780	3781	22
gi|1001019338|gb|CP006916.3|	3781	3782	23
gi|1001019338|gb|CP006916.3|	3782	3786	22
gi|1001019338|gb|CP006916.3|	3786	3787	23
gi|1001019338|gb|CP006916.3|	3787	3788	27
gi|1001019338|gb|CP006916.3|	3788	3789	25
gi|1001019338|gb|CP006916.3|	3789	3791	24
gi|1001019338|gb|CP006916.3|	3791	3792	26
gi|1001019338|gb|CP006916.3|	3792	3795	29
gi|1001019338|gb|CP006916.3|	3795	3796	27
gi|1001019338|gb|CP006916.3|	3796	3797	26
gi|1001019338|gb|CP006916.3|	3797	3798	30
gi|1001019338|gb|CP006916.3|	3798	3799	35
gi|1001019338|gb|CP006916.3|	3799	3800	37
gi|1001019338|gb|CP006916.3|	3800	3802	42
gi|1001019338|gb|CP006916.3|	3802	3803	41
gi|1001019338|gb|CP006916.3|	3803	3804	43
gi|1001019338|gb|CP006916.3|	3804	3805	41
gi|1001019338|gb|CP006916.3|	3805	3806	40
gi|1001019338|gb|CP006916.3|	3806	3807	51
gi|1001019338|gb|CP006916.3|	3807	3808	53
gi|1001019338|gb|CP006916.3|	3808	3809	54
gi|1001019338|gb|CP006916.3|	3809	3810	56
gi|1001019338|gb|CP006916.3|	3810	3811	58
gi|1001019338|gb|CP006916.3|	3811	3812	57
gi|1001019338|gb|CP006916.3|	3812	3813	56
gi|1001019338|gb|CP006916.3|	3813	3814	54
gi|1001019338|gb|CP006916.3|	3814	3815	55
gi|1001019338|gb|CP006916.3|	3815	3816	57
gi|1001019338|gb|CP006916.3|	3816	3817	54
gi|1001019338|gb|CP006916.3|	3817	3818	53
gi|1001019338|gb|CP006916.3|	3818	3819	58
gi|1001019338|gb|CP006916.3|	3819	3820	62
gi|1001019338|gb|CP006916.3|	3820	3821	64
gi|1001019338|gb|CP006916.3|	3821	3822	65
gi|1001019338|gb|CP006916.3|	3822	3823	61
gi|1001019338|gb|CP006916.3|	3823	3824	56
gi|1001019338|gb|CP006916.3|	3824	3825	54
gi|1001019338|gb|CP006916.3|	3825	3828	49
gi|1001019338|gb|CP006916.3|	3828	3831	46
gi|1001019338|gb|CP006916.3|	3831	3832	34
gi|1001019338|gb|CP006916.3|	3832	3833	33
gi|1001019338|gb|CP006916.3|	3833	3834	32
gi|1001019338|gb|CP006916.3|	3834	3835	30
gi|1001019338|gb|CP006916.3|	3835	3836	31
gi|1001019338|gb|CP006916.3|	3836	3837	32
gi|1001019338|gb|CP006916.3|	3837	3838	30
gi|1001019338|gb|CP006916.3|	3838	3839	32
gi|1001019338|gb|CP006916.3|	3839	3842	29
gi|1001019338|gb|CP006916.3|	3842	3843	27
gi|1001019338|gb|CP006916.3|	3843	3844	26
gi|1001019338|gb|CP006916.3|	3844	3845	22
gi|1001019338|gb|CP006916.3|	3845	3846	20
gi|1001019338|gb|CP006916.3|	3846	3847	25
gi|1001019338|gb|CP006916.3|	3847	3849	26
gi|1001019338|gb|CP006916.3|	3849	3850	28
gi|1001019338|gb|CP006916.3|	3850	3851	35
gi|1001019338|gb|CP006916.3|	3851	3853	38
gi|1001019338|gb|CP006916.3|	3853	3857	41
gi|1001019338|gb|CP006916.3|	3857	3860	40
gi|1001019338|gb|CP006916.3|	3860	3861	38
gi|1001019338|gb|CP006916.3|	3861	3862	37
gi|1001019338|gb|CP006916.3|	3862	3863	41
gi|1001019338|gb|CP006916.3|	3863	3864	45
gi|1001019338|gb|CP006916.3|	3864	3865	51
gi|1001019338|gb|CP006916.3|	3865	3866	54
gi|1001019338|gb|CP006916.3|	3866	3867	56
gi|1001019338|gb|CP006916.3|	3867	3869	64
gi|1001019338|gb|CP006916.3|	3869	3870	66
gi|1001019338|gb|CP006916.3|	3870	3871	65
gi|1001019338|gb|CP006916.3|	3871	3872	60
gi|1001019338|gb|CP006916.3|	3872	3873	61
gi|1001019338|gb|CP006916.3|	3873	3874	64
gi|1001019338|gb|CP006916.3|	3874	3875	63
gi|1001019338|gb|CP006916.3|	3875	3876	56
gi|1001019338|gb|CP006916.3|	3876	3878	54
gi|1001019338|gb|CP006916.3|	3878	3880	52
gi|1001019338|gb|CP006916.3|	3880	3882	53
gi|1001019338|gb|CP006916.3|	3882	3883	54
gi|1001019338|gb|CP006916.3|	3883	3885	56
gi|1001019338|gb|CP006916.3|	3885	3886	55
gi|1001019338|gb|CP006916.3|	3886	3887	54
gi|1001019338|gb|CP006916.3|	3887	3888	49
gi|1001019338|gb|CP006916.3|	3888	3889	42
gi|1001019338|gb|CP006916.3|	3889	3890	36
gi|1001019338|gb|CP006916.3|	3890	3891	31
gi|1001019338|gb|CP006916.3|	3891	3892	28
gi|1001019338|gb|CP006916.3|	3892	3893	31
gi|1001019338|gb|CP006916.3|	3893	3895	35
gi|1001019338|gb|CP006916.3|	3895	3896	41
gi|1001019338|gb|CP006916.3|	3896	3897	40
gi|1001019338|gb|CP006916.3|	3897	3898	38
gi|1001019338|gb|CP006916.3|	3898	3899	35
gi|1001019338|gb|CP006916.3|	3899	3901	36
gi|1001019338|gb|CP006916.3|	3901	3902	35
gi|1001019338|gb|CP006916.3|	3902	3905	38
gi|1001019338|gb|CP006916.3|	3905	3906	37
gi|1001019338|gb|CP006916.3|	3906	3907	38
gi|1001019338|gb|CP006916.3|	3907	3908	37
gi|1001019338|gb|CP006916.3|	3908	3909	35
gi|1001019338|gb|CP006916.3|	3909	3910	36
gi|1001019338|gb|CP006916.3|	3910	3914	40
gi|1001019338|gb|CP006916.3|	3914	3915	42
gi|1001019338|gb|CP006916.3|	3915	3916	44
gi|1001019338|gb|CP006916.3|	3916	3917	49
gi|1001019338|gb|CP006916.3|	3917	3918	43
gi|1001019338|gb|CP006916.3|	3918	3919	35
gi|1001019338|gb|CP006916.3|	3919	3920	33
gi|1001019338|gb|CP006916.3|	3920	3924	28
gi|1001019338|gb|CP006916.3|	3924	3926	26
gi|1001019338|gb|CP006916.3|	3926	3927	27
gi|1001019338|gb|CP006916.3|	3927	3928	24
gi|1001019338|gb|CP006916.3|	3928	3932	23
gi|1001019338|gb|CP006916.3|	3932	3934	22
gi|1001019338|gb|CP006916.3|	3934	3935	21
gi|1001019338|gb|CP006916.3|	3935	3937	17
gi|1001019338|gb|CP006916.3|	3937	3938	19
gi|1001019338|gb|CP006916.3|	3938	3939	20
gi|1001019338|gb|CP006916.3|	3939	3940	18
gi|1001019338|gb|CP006916.3|	3940	3941	16
gi|1001019338|gb|CP006916.3|	3941	3942	13
gi|1001019338|gb|CP006916.3|	3942	3943	8
gi|1001019338|gb|CP006916.3|	3943	3945	9
gi|1001019338|gb|CP006916.3|	3945	3951	11
gi|1001019338|gb|CP006916.3|	3951	3956	10
gi|1001019338|gb|CP006916.3|	3956	3962	14
gi|1001019338|gb|CP006916.3|	3962	3963	13
gi|1001019338|gb|CP006916.3|	3963	3964	12
gi|1001019338|gb|CP006916.3|	3964	3965	13
gi|1001019338|gb|CP006916.3|	3965	3966	14
gi|1001019338|gb|CP006916.3|	3966	3967	16
gi|1001019338|gb|CP006916.3|	3967	3968	21
gi|1001019338|gb|CP006916.3|	3968	3970	22
gi|1001019338|gb|CP006916.3|	3970	3977	19
gi|1001019338|gb|CP006916.3|	3977	3978	21
gi|1001019338|gb|CP006916.3|	3978	3981	22
gi|1001019338|gb|CP006916.3|	3981	3985	17
gi|1001019338|gb|CP006916.3|	3985	3987	19
gi|1001019338|gb|CP006916.3|	3987	3989	18
gi|1001019338|gb|CP006916.3|	3989	3990	17
gi|1001019338|gb|CP006916.3|	3990	3991	16
gi|1001019338|gb|CP006916.3|	3991	3992	12
gi|1001019338|gb|CP006916.3|	3992	3993	7
gi|1001019338|gb|CP006916.3|	3993	3998	5
gi|1001019338|gb|CP006916.3|	3998	4000	6
gi|1001019338|gb|CP006916.3|	4000	4001	7
gi|1001019338|gb|CP006916.3|	4001	4002	8
gi|1001019338|gb|CP006916.3|	4002	4005	6
gi|1001019338|gb|CP006916.3|	4005	4006	8
gi|1001019338|gb|CP006916.3|	4006	4010	12
gi|1001019338|gb|CP006916.3|	4010	4019	10
gi|1001019338|gb|CP006916.3|	4019	4025	16
gi|1001019338|gb|CP006916.3|	4025	4026	15
gi|1001019338|gb|CP006916.3|	4026	4030	14
gi|1001019338|gb|CP006916.3|	4030	4031	13
gi|1001019338|gb|CP006916.3|	4031	4032	9
gi|1001019338|gb|CP006916.3|	4032	4034	11
gi|1001019338|gb|CP006916.3|	4034	4035	17
gi|1001019338|gb|CP006916.3|	4035	4038	18
gi|1001019338|gb|CP006916.3|	4038	4041	19
gi|1001019338|gb|CP006916.3|	4041	4042	20
gi|1001019338|gb|CP006916.3|	4042	4044	22
gi|1001019338|gb|CP006916.3|	4044	4048	16
gi|1001019338|gb|CP006916.3|	4048	4053	15
gi|1001019338|gb|CP006916.3|	4053	4055	14
gi|1001019338|gb|CP006916.3|	4055	4057	13
gi|1001019338|gb|CP006916.3|	4057	4059	11
gi|1001019338|gb|CP006916.3|	4059	4060	5
gi|1001019338|gb|CP006916.3|	4060	4061	4
gi|1001019338|gb|CP006916.3|	4061	4062	5
gi|1001019338|gb|CP006916.3|	4062	4063	6
gi|1001019338|gb|CP006916.3|	4063	4066	5
gi|1001019338|gb|CP006916.3|	4066	4067	4
gi|1001019338|gb|CP006916.3|	4067	4074	2
gi|1001019338|gb|CP006916.3|	4074	4075	4
gi|1001019338|gb|CP006916.3|	4075	4086	5
gi|1001019338|gb|CP006916.3|	4086	4087	4
gi|1001019338|gb|CP006916.3|	4087	4098	3
gi|1001019338|gb|CP006916.3|	4098	4099	4
gi|1001019338|gb|CP006916.3|	4099	4100	3
gi|1001019338|gb|CP006916.3|	4100	4101	7
gi|1001019338|gb|CP006916.3|	4101	4102	9
gi|1001019338|gb|CP006916.3|	4102	4103	10
gi|1001019338|gb|CP006916.3|	4103	4104	12
gi|1001019338|gb|CP006916.3|	4104	4105	15
gi|1001019338|gb|CP006916.3|	4105	4107	17
gi|1001019338|gb|CP006916.3|	4107	4110	18
gi|1001019338|gb|CP006916.3|	4110	4111	19
gi|1001019338|gb|CP006916.3|	4111	4112	20
gi|1001019338|gb|CP006916.3|	4112	4114	22
gi|1001019338|gb|CP006916.3|	4114	4115	25
gi|1001019338|gb|CP006916.3|	4115	4118	27
gi|1001019338|gb|CP006916.3|	4118	4123	31
gi|1001019338|gb|CP006916.3|	4123	4124	30
gi|1001019338|gb|CP006916.3|	4124	4125	29
gi|1001019338|gb|CP006916.3|	4125	4126	24
gi|1001019338|gb|CP006916.3|	4126	4127	29
gi|1001019338|gb|CP006916.3|	4127	4129	30
gi|1001019338|gb|CP006916.3|	4129	4130	27
gi|1001019338|gb|CP006916.3|	4130	4132	25
gi|1001019338|gb|CP006916.3|	4132	4133	24
gi|1001019338|gb|CP006916.3|	4133	4135	26
gi|1001019338|gb|CP006916.3|	4135	4136	25
gi|1001019338|gb|CP006916.3|	4136	4137	24
gi|1001019338|gb|CP006916.3|	4137	4138	23
gi|1001019338|gb|CP006916.3|	4138	4139	30
gi|1001019338|gb|CP006916.3|	4139	4140	27
gi|1001019338|gb|CP006916.3|	4140	4141	25
gi|1001019338|gb|CP006916.3|	4141	4143	30
gi|1001019338|gb|CP006916.3|	4143	4148	26
gi|1001019338|gb|CP006916.3|	4148	4151	29
gi|1001019338|gb|CP006916.3|	4151	4153	23
gi|1001019338|gb|CP006916.3|	4153	4154	21
gi|1001019338|gb|CP006916.3|	4154	4155	23
gi|1001019338|gb|CP006916.3|	4155	4156	24
gi|1001019338|gb|CP006916.3|	4156	4157	27
gi|1001019338|gb|CP006916.3|	4157	4158	28
gi|1001019338|gb|CP006916.3|	4158	4160	26
gi|1001019338|gb|CP006916.3|	4160	4162	32
gi|1001019338|gb|CP006916.3|	4162	4163	31
gi|1001019338|gb|CP006916.3|	4163	4164	24
gi|1001019338|gb|CP006916.3|	4164	4165	26
gi|1001019338|gb|CP006916.3|	4165	4166	27
gi|1001019338|gb|CP006916.3|	4166	4173	23
gi|1001019338|gb|CP006916.3|	4173	4176	20
gi|1001019338|gb|CP006916.3|	4176	4177	19
gi|1001019338|gb|CP006916.3|	4177	4178	17
gi|1001019338|gb|CP006916.3|	4178	4179	18
gi|1001019338|gb|CP006916.3|	4179	4180	16
gi|1001019338|gb|CP006916.3|	4180	4181	15
gi|1001019338|gb|CP006916.3|	4181	4182	12
gi|1001019338|gb|CP006916.3|	4182	4185	11
gi|1001019338|gb|CP006916.3|	4185	4186	5
gi|1001019338|gb|CP006916.3|	4186	4187	9
gi|1001019338|gb|CP006916.3|	4187	4188	10
gi|1001019338|gb|CP006916.3|	4188	4189	11
gi|1001019338|gb|CP006916.3|	4189	4191	10
gi|1001019338|gb|CP006916.3|	4191	4192	12
gi|1001019338|gb|CP006916.3|	4192	4193	14
gi|1001019338|gb|CP006916.3|	4193	4195	15
gi|1001019338|gb|CP006916.3|	4195	4197	16
gi|1001019338|gb|CP006916.3|	4197	4199	17
gi|1001019338|gb|CP006916.3|	4199	4200	18
gi|1001019338|gb|CP006916.3|	4200	4202	20
gi|1001019338|gb|CP006916.3|	4202	4203	21
gi|1001019338|gb|CP006916.3|	4203	4206	20
gi|1001019338|gb|CP006916.3|	4206	4209	23
gi|1001019338|gb|CP006916.3|	4209	4211	26
gi|1001019338|gb|CP006916.3|	4211	4212	23
gi|1001019338|gb|CP006916.3|	4212	4213	22
gi|1001019338|gb|CP006916.3|	4213	4215	21
gi|1001019338|gb|CP006916.3|	4215	4216	24
gi|1001019338|gb|CP006916.3|	4216	4217	23
gi|1001019338|gb|CP006916.3|	4217	4220	21
gi|1001019338|gb|CP006916.3|	4220	4221	22
gi|1001019338|gb|CP006916.3|	4221	4222	24
gi|1001019338|gb|CP006916.3|	4222	4224	26
gi|1001019338|gb|CP006916.3|	4224	4225	25
gi|1001019338|gb|CP006916.3|	4225	4227	23
gi|1001019338|gb|CP006916.3|	4227	4231	22
gi|1001019338|gb|CP006916.3|	4231	4232	21
gi|1001019338|gb|CP006916.3|	4232	4233	22
gi|1001019338|gb|CP006916.3|	4233	4234	23
gi|1001019338|gb|CP006916.3|	4234	4236	20
gi|1001019338|gb|CP006916.3|	4236	4239	19
gi|1001019338|gb|CP006916.3|	4239	4240	18
gi|1001019338|gb|CP006916.3|	4240	4241	14
gi|1001019338|gb|CP006916.3|	4241	4243	12
gi|1001019338|gb|CP006916.3|	4243	4244	11
gi|1001019338|gb|CP006916.3|	4244	4245	14
gi|1001019338|gb|CP006916.3|	4245	4246	12
gi|1001019338|gb|CP006916.3|	4246	4247	10
gi|1001019338|gb|CP006916.3|	4247	4256	7
gi|1001019338|gb|CP006916.3|	4256	4257	5
gi|1001019338|gb|CP006916.3|	4257	4258	4
gi|1001019338|gb|CP006916.3|	4258	4269	3
gi|1001019338|gb|CP006916.3|	4269	4278	0
gi|1001019338|gb|CP006916.3|	4278	4280	2
gi|1001019338|gb|CP006916.3|	4280	4281	6
gi|1001019338|gb|CP006916.3|	4281	4282	7
gi|1001019338|gb|CP006916.3|	4282	4284	10
gi|1001019338|gb|CP006916.3|	4284	4290	12
gi|1001019338|gb|CP006916.3|	4290	4292	13
gi|1001019338|gb|CP006916.3|	4292	4301	14
gi|1001019338|gb|CP006916.3|	4301	4302	15
gi|1001019338|gb|CP006916.3|	4302	4303	16
gi|1001019338|gb|CP006916.3|	4303	4304	14
gi|1001019338|gb|CP006916.3|	4304	4305	15
gi|1001019338|gb|CP006916.3|	4305	4307	11
gi|1001019338|gb|CP006916.3|	4307	4308	9
gi|1001019338|gb|CP006916.3|	4308	4309	14
gi|1001019338|gb|CP006916.3|	4309	4310	12
gi|1001019338|gb|CP006916.3|	4310	4312	15
gi|1001019338|gb|CP006916.3|	4312	4313	16
gi|1001019338|gb|CP006916.3|	4313	4317	17
gi|1001019338|gb|CP006916.3|	4317	4319	16
gi|1001019338|gb|CP006916.3|	4319	4321	20
gi|1001019338|gb|CP006916.3|	4321	4325	21
gi|1001019338|gb|CP006916.3|	4325	4329	22
gi|1001019338|gb|CP006916.3|	4329	4330	21
gi|1001019338|gb|CP006916.3|	4330	4331	22
gi|1001019338|gb|CP006916.3|	4331	4332	23
gi|1001019338|gb|CP006916.3|	4332	4333	24
gi|1001019338|gb|CP006916.3|	4333	4335	19
gi|1001019338|gb|CP006916.3|	4335	4337	17
gi|1001019338|gb|CP006916.3|	4337	4338	16
gi|1001019338|gb|CP006916.3|	4338	4340	15
gi|1001019338|gb|CP006916.3|	4340	4341	14
gi|1001019338|gb|CP006916.3|	4341	4344	16
gi|1001019338|gb|CP006916.3|	4344	4346	12
gi|1001019338|gb|CP006916.3|	4346	4350	11
gi|1001019338|gb|CP006916.3|	4350	4351	10
gi|1001019338|gb|CP006916.3|	4351	4352	9
gi|1001019338|gb|CP006916.3|	4352	4355	8
gi|1001019338|gb|CP006916.3|	4355	4356	7
gi|1001019338|gb|CP006916.3|	4356	4357	5
gi|1001019338|gb|CP006916.3|	4357	4358	3
gi|1001019338|gb|CP006916.3|	4358	4360	4
gi|1001019338|gb|CP006916.3|	4360	4362	3
gi|1001019338|gb|CP006916.3|	4362	4363	5
gi|1001019338|gb|CP006916.3|	4363	4364	7
gi|1001019338|gb|CP006916.3|	4364	4366	9
gi|1001019338|gb|CP006916.3|	4366	4370	7
gi|1001019338|gb|CP006916.3|	4370	4372	9
gi|1001019338|gb|CP006916.3|	4372	4376	11
gi|1001019338|gb|CP006916.3|	4376	4377	13
gi|1001019338|gb|CP006916.3|	4377	4378	16
gi|1001019338|gb|CP006916.3|	4378	4383	18
gi|1001019338|gb|CP006916.3|	4383	4387	17
gi|1001019338|gb|CP006916.3|	4387	4388	15
gi|1001019338|gb|CP006916.3|	4388	4395	13
gi|1001019338|gb|CP006916.3|	4395	4397	11
gi|1001019338|gb|CP006916.3|	4397	4400	9
gi|1001019338|gb|CP006916.3|	4400	4401	10
gi|1001019338|gb|CP006916.3|	4401	4402	8
gi|1001019338|gb|CP006916.3|	4402	4404	5
gi|1001019338|gb|CP006916.3|	4404	4405	6
gi|1001019338|gb|CP006916.3|	4405	4407	7
gi|1001019338|gb|CP006916.3|	4407	4409	9
gi|1001019338|gb|CP006916.3|	4409	4410	11
gi|1001019338|gb|CP006916.3|	4410	4412	13
gi|1001019338|gb|CP006916.3|	4412	4413	15
gi|1001019338|gb|CP006916.3|	4413	4414	17
gi|1001019338|gb|CP006916.3|	4414	4417	15
gi|1001019338|gb|CP006916.3|	4417	4418	16
gi|1001019338|gb|CP006916.3|	4418	4419	18
gi|1001019338|gb|CP006916.3|	4419	4423	19
gi|1001019338|gb|CP006916.3|	4423	4425	21
gi|1001019338|gb|CP006916.3|	4425	4427	20
gi|1001019338|gb|CP006916.3|	4427	4428	21
gi|1001019338|gb|CP006916.3|	4428	4429	19
gi|1001019338|gb|CP006916.3|	4429	4430	18
gi|1001019338|gb|CP006916.3|	4430	4432	17
gi|1001019338|gb|CP006916.3|	4432	4434	16
gi|1001019338|gb|CP006916.3|	4434	4435	14
gi|1001019338|gb|CP006916.3|	4435	4436	13
gi|1001019338|gb|CP006916.3|	4436	4437	14
gi|1001019338|gb|CP006916.3|	4437	4438	13
gi|1001019338|gb|CP006916.3|	4438	4442	11
gi|1001019338|gb|CP006916.3|	4442	4443	10
gi|1001019338|gb|CP006916.3|	4443	4444	8
gi|1001019338|gb|CP006916.3|	4444	4447	7
gi|1001019338|gb|CP006916.3|	4447	4448	8
gi|1001019338|gb|CP006916.3|	4448	4449	9
gi|1001019338|gb|CP006916.3|	4449	4450	13
gi|1001019338|gb|CP006916.3|	4450	4452	14
gi|1001019338|gb|CP006916.3|	4452	4454	13
gi|1001019338|gb|CP006916.3|	4454	4455	14
gi|1001019338|gb|CP006916.3|	4455	4456	16
gi|1001019338|gb|CP006916.3|	4456	4460	18
gi|1001019338|gb|CP006916.3|	4460	4461	17
gi|1001019338|gb|CP006916.3|	4461	4462	16
gi|1001019338|gb|CP006916.3|	4462	4466	15
gi|1001019338|gb|CP006916.3|	4466	4468	18
gi|1001019338|gb|CP006916.3|	4468	4469	19
gi|1001019338|gb|CP006916.3|	4469	4470	20
gi|1001019338|gb|CP006916.3|	4470	4472	21
gi|1001019338|gb|CP006916.3|	4472	4473	20
gi|1001019338|gb|CP006916.3|	4473	4474	21
gi|1001019338|gb|CP006916.3|	4474	4475	18
gi|1001019338|gb|CP006916.3|	4475	4477	17
gi|1001019338|gb|CP006916.3|	4477	4479	19
gi|1001019338|gb|CP006916.3|	4479	4480	20
gi|1001019338|gb|CP006916.3|	4480	4481	18
gi|1001019338|gb|CP006916.3|	4481	4482	16
gi|1001019338|gb|CP006916.3|	4482	4486	15
gi|1001019338|gb|CP006916.3|	4486	4487	16
gi|1001019338|gb|CP006916.3|	4487	4489	17
gi|1001019338|gb|CP006916.3|	4489	4490	19
gi|1001019338|gb|CP006916.3|	4490	4491	20
gi|1001019338|gb|CP006916.3|	4491	4493	17
gi|1001019338|gb|CP006916.3|	4493	4495	16
gi|1001019338|gb|CP006916.3|	4495	4497	15
gi|1001019338|gb|CP006916.3|	4497	4498	17
gi|1001019338|gb|CP006916.3|	4498	4499	15
gi|1001019338|gb|CP006916.3|	4499	4500	14
gi|1001019338|gb|CP006916.3|	4500	4501	15
gi|1001019338|gb|CP006916.3|	4501	4502	16
gi|1001019338|gb|CP006916.3|	4502	4503	14
gi|1001019338|gb|CP006916.3|	4503	4504	16
gi|1001019338|gb|CP006916.3|	4504	4505	15
gi|1001019338|gb|CP006916.3|	4505	4511	16
gi|1001019338|gb|CP006916.3|	4511	4514	15
gi|1001019338|gb|CP006916.3|	4514	4515	13
gi|1001019338|gb|CP006916.3|	4515	4516	12
gi|1001019338|gb|CP006916.3|	4516	4519	13
gi|1001019338|gb|CP006916.3|	4519	4522	12
gi|1001019338|gb|CP006916.3|	4522	4523	10
gi|1001019338|gb|CP006916.3|	4523	4525	8
gi|1001019338|gb|CP006916.3|	4525	4526	7
gi|1001019338|gb|CP006916.3|	4526	4528	6
gi|1001019338|gb|CP006916.3|	4528	4530	4
gi|1001019338|gb|CP006916.3|	4530	4531	3
gi|1001019338|gb|CP006916.3|	4531	4537	4
gi|1001019338|gb|CP006916.3|	4537	4538	3
gi|1001019338|gb|CP006916.3|	4538	4539	4
gi|1001019338|gb|CP006916.3|	4539	4540	8
gi|1001019338|gb|CP006916.3|	4540	4541	10
gi|1001019338|gb|CP006916.3|	4541	4542	9
gi|1001019338|gb|CP006916.3|	4542	4545	13
gi|1001019338|gb|CP006916.3|	4545	4548	15
gi|1001019338|gb|CP006916.3|	4548	4549	16
gi|1001019338|gb|CP006916.3|	4549	4554	17
gi|1001019338|gb|CP006916.3|	4554	4556	16
gi|1001019338|gb|CP006916.3|	4556	4563	15
gi|1001019338|gb|CP006916.3|	4563	4564	14
gi|1001019338|gb|CP006916.3|	4564	4565	10
gi|1001019338|gb|CP006916.3|	4565	4567	8
gi|1001019338|gb|CP006916.3|	4567	4569	4
gi|1001019338|gb|CP006916.3|	4569	4570	6
gi|1001019338|gb|CP006916.3|	4570	4572	4
gi|1001019338|gb|CP006916.3|	4572	4573	5
gi|1001019338|gb|CP006916.3|	4573	4574	4
gi|1001019338|gb|CP006916.3|	4574	4575	3
gi|1001019338|gb|CP006916.3|	4575	4594	7
gi|1001019338|gb|CP006916.3|	4594	4597	6
gi|1001019338|gb|CP006916.3|	4597	4600	5
gi|1001019338|gb|CP006916.3|	4600	4613	1
gi|1001019338|gb|CP006916.3|	4613	4616	3
gi|1001019338|gb|CP006916.3|	4616	4619	5
gi|1001019338|gb|CP006916.3|	4619	4629	4
gi|1001019338|gb|CP006916.3|	4629	4632	6
gi|1001019338|gb|CP006916.3|	4632	4635	8
gi|1001019338|gb|CP006916.3|	4635	4638	10
gi|1001019338|gb|CP006916.3|	4638	4641	8
gi|1001019338|gb|CP006916.3|	4641	4643	9
gi|1001019338|gb|CP006916.3|	4643	4644	10
gi|1001019338|gb|CP006916.3|	4644	4654	11
gi|1001019338|gb|CP006916.3|	4654	4655	9
gi|1001019338|gb|CP006916.3|	4655	4657	10
gi|1001019338|gb|CP006916.3|	4657	4658	8
gi|1001019338|gb|CP006916.3|	4658	4660	13
gi|1001019338|gb|CP006916.3|	4660	4665	11
gi|1001019338|gb|CP006916.3|	4665	4666	14
gi|1001019338|gb|CP006916.3|	4666	4667	15
gi|1001019338|gb|CP006916.3|	4667	4668	17
gi|1001019338|gb|CP006916.3|	4668	4669	18
gi|1001019338|gb|CP006916.3|	4669	4677	17
gi|1001019338|gb|CP006916.3|	4677	4680	19
gi|1001019338|gb|CP006916.3|	4680	4683	18
gi|1001019338|gb|CP006916.3|	4683	4687	13
gi|1001019338|gb|CP006916.3|	4687	4688	14
gi|1001019338|gb|CP006916.3|	4688	4689	15
gi|1001019338|gb|CP006916.3|	4689	4691	16
gi|1001019338|gb|CP006916.3|	4691	4692	12
gi|1001019338|gb|CP006916.3|	4692	4693	11
gi|1001019338|gb|CP006916.3|	4693	4696	9
gi|1001019338|gb|CP006916.3|	4696	4697	10
gi|1001019338|gb|CP006916.3|	4697	4698	11
gi|1001019338|gb|CP006916.3|	4698	4700	12
gi|1001019338|gb|CP006916.3|	4700	4702	13
gi|1001019338|gb|CP006916.3|	4702	4703	15
gi|1001019338|gb|CP006916.3|	4703	4706	18
gi|1001019338|gb|CP006916.3|	4706	4710	19
gi|1001019338|gb|CP006916.3|	4710	4713	20
gi|1001019338|gb|CP006916.3|	4713	4714	19
gi|1001019338|gb|CP006916.3|	4714	4715	18
gi|1001019338|gb|CP006916.3|	4715	4717	15
gi|1001019338|gb|CP006916.3|	4717	4721	14
gi|1001019338|gb|CP006916.3|	4721	4722	13
gi|1001019338|gb|CP006916.3|	4722	4723	12
gi|1001019338|gb|CP006916.3|	4723	4725	11
gi|1001019338|gb|CP006916.3|	4725	4726	10
gi|1001019338|gb|CP006916.3|	4726	4727	11
gi|1001019338|gb|CP006916.3|	4727	4728	7
gi|1001019338|gb|CP006916.3|	4728	4731	4
gi|1001019338|gb|CP006916.3|	4731	4735	3
gi|1001019338|gb|CP006916.3|	4735	4737	2
gi|1001019338|gb|CP006916.3|	4737	4739	1
gi|1001019338|gb|CP006916.3|	4739	4747	2
gi|1001019338|gb|CP006916.3|	4747	4749	5
gi|1001019338|gb|CP006916.3|	4749	4751	7
gi|1001019338|gb|CP006916.3|	4751	4755	8
gi|1001019338|gb|CP006916.3|	4755	4756	10
gi|1001019338|gb|CP006916.3|	4756	4757	11
gi|1001019338|gb|CP006916.3|	4757	4764	16
gi|1001019338|gb|CP006916.3|	4764	4765	15
gi|1001019338|gb|CP006916.3|	4765	4766	17
gi|1001019338|gb|CP006916.3|	4766	4768	18
gi|1001019338|gb|CP006916.3|	4768	4772	20
gi|1001019338|gb|CP006916.3|	4772	4776	18
gi|1001019338|gb|CP006916.3|	4776	4777	20
gi|1001019338|gb|CP006916.3|	4777	4780	21
gi|1001019338|gb|CP006916.3|	4780	4781	19
gi|1001019338|gb|CP006916.3|	4781	4782	18
gi|1001019338|gb|CP006916.3|	4782	4784	13
gi|1001019338|gb|CP006916.3|	4784	4785	19
gi|1001019338|gb|CP006916.3|	4785	4786	21
gi|1001019338|gb|CP006916.3|	4786	4790	22
gi|1001019338|gb|CP006916.3|	4790	4791	20
gi|1001019338|gb|CP006916.3|	4791	4793	19
gi|1001019338|gb|CP006916.3|	4793	4794	17
gi|1001019338|gb|CP006916.3|	4794	4797	20
gi|1001019338|gb|CP006916.3|	4797	4799	19
gi|1001019338|gb|CP006916.3|	4799	4801	17
gi|1001019338|gb|CP006916.3|	4801	4802	13
gi|1001019338|gb|CP006916.3|	4802	4803	16
gi|1001019338|gb|CP006916.3|	4803	4804	20
gi|1001019338|gb|CP006916.3|	4804	4806	23
gi|1001019338|gb|CP006916.3|	4806	4808	27
gi|1001019338|gb|CP006916.3|	4808	4809	29
gi|1001019338|gb|CP006916.3|	4809	4810	23
gi|1001019338|gb|CP006916.3|	4810	4811	25
gi|1001019338|gb|CP006916.3|	4811	4813	24
gi|1001019338|gb|CP006916.3|	4813	4815	25
gi|1001019338|gb|CP006916.3|	4815	4819	26
gi|1001019338|gb|CP006916.3|	4819	4820	23
gi|1001019338|gb|CP006916.3|	4820	4827	25
gi|1001019338|gb|CP006916.3|	4827	4828	21
gi|1001019338|gb|CP006916.3|	4828	4829	17
gi|1001019338|gb|CP006916.3|	4829	4830	15
gi|1001019338|gb|CP006916.3|	4830	4831	18
gi|1001019338|gb|CP006916.3|	4831	4833	14
gi|1001019338|gb|CP006916.3|	4833	4835	12
gi|1001019338|gb|CP006916.3|	4835	4838	8
gi|1001019338|gb|CP006916.3|	4838	4840	7
gi|1001019338|gb|CP006916.3|	4840	4842	6
gi|1001019338|gb|CP006916.3|	4842	4844	9
gi|1001019338|gb|CP006916.3|	4844	4845	10
gi|1001019338|gb|CP006916.3|	4845	4848	8
gi|1001019338|gb|CP006916.3|	4848	4849	9
gi|1001019338|gb|CP006916.3|	4849	4853	11
gi|1001019338|gb|CP006916.3|	4853	4854	12
gi|1001019338|gb|CP006916.3|	4854	4855	11
gi|1001019338|gb|CP006916.3|	4855	4856	9
gi|1001019338|gb|CP006916.3|	4856	4857	12
gi|1001019338|gb|CP006916.3|	4857	4859	17
gi|1001019338|gb|CP006916.3|	4859	4860	22
gi|1001019338|gb|CP006916.3|	4860	4863	23
gi|1001019338|gb|CP006916.3|	4863	4865	25
gi|1001019338|gb|CP006916.3|	4865	4866	26
gi|1001019338|gb|CP006916.3|	4866	4867	27
gi|1001019338|gb|CP006916.3|	4867	4868	26
gi|1001019338|gb|CP006916.3|	4868	4869	29
gi|1001019338|gb|CP006916.3|	4869	4870	28
gi|1001019338|gb|CP006916.3|	4870	4873	30
gi|1001019338|gb|CP006916.3|	4873	4874	29
gi|1001019338|gb|CP006916.3|	4874	4875	28
gi|1001019338|gb|CP006916.3|	4875	4876	30
gi|1001019338|gb|CP006916.3|	4876	4878	31
gi|1001019338|gb|CP006916.3|	4878	4880	30
gi|1001019338|gb|CP006916.3|	4880	4881	29
gi|1001019338|gb|CP006916.3|	4881	4882	26
gi|1001019338|gb|CP006916.3|	4882	4884	23
[truncated: 392,481 more rows]
