# Supplementary material for: Data on translatome analysis of Mycoplasma gallisepticum
Source: Data Brief. 2016 Sep 7;9:422–4. doi: 10.1016/j.dib.2016.08.056 (PMC5037205; doi:10.1016/j.dib.2016.08.056)
Supplement: Supplementary material [file mmc3.xlsx]

## Sheet: Table 1
Protein ID	Gene ID	Gene name	rpkm.Control1	rpkm.Control2	rpkm.Control3	rpkm.Heat_stress1	rpkm.Heat_stress2	rpkm.Heat_stress3	qv	log2FC
AHB99336.1	GCW_00005	parA	182.565	142.509	145.2	124.541	103.558	166.738	0.354043	-0.270914
AHB99337.1	GCW_00010	dnaA	39.7772	42.8596	60.0424	107.916	110.709	125.156	2.98194e-12	1.28917
AHB99971.1	GCW_00015	GCW_00015	0	0	0	0	0	0	1	0
AHV85369.2	GCW_90015	GCW_90015	12.8491	4.01407	6.55968	41.7717	41.1649	36.5983	7.34117e-13	2.50916
AHV85370.1	GCW_90016	salX	2.9206	1.23174	1.25245	6.22924	5.48792	2.8156	0.0175269	1.46028
AHV85371.2	GCW_99017	GCW_99017	4.46099	7.3165	14.5754	15.0446	9.39405	7.16769	0.802836	0.362348
AHV85372.1	GCW_99018	GCW_99018	4.72659	7.83122	13.0302	9.4165	15.4222	10.6519	0.319194	0.558985
AHV85373.1	GCW_90017	cbiO	1.21891	1.41367	2.68822	9.29915	10.9582	4.9674	0.000308865	2.24284
AHB99338.1	GCW_00030	rpmH	1493.52	334.66	1390.62	548.052	565.864	681.459	0.129997	-0.572531
AHB99339.1	GCW_00035	rnpA	272.685	131.16	228.213	435.553	474.42	457.425	1.5819e-06	1.17778
AHB99340.1	GCW_00040	yidC	749.263	850.782	768.614	509.414	516.663	486.228	2.55386e-23	-0.645589
AHB99341.1	GCW_00045	ksgA	65.8465	56.2016	112.373	203.375	232.727	147.706	0.000738745	1.35687
AHB99972.1	GCW_00050	ispE	21.7031	10.7111	39.463	54.3584	73.9399	32.3252	0.074313	1.27368
AHB99342.1	GCW_00055	argS	307.423	377.433	294.889	283.033	248.173	287.288	0.0647191	-0.253918
AHB99343.1	GCW_00060	mnuA	307.669	183.399	369.46	288.877	246.67	296.595	0.780217	0.00657788
AHB99344.1	GCW_00065	glpF	51.3207	40.3411	28.8435	84.2002	99.6477	65.5091	0.00100368	1.06703
AHV85374.1	GCW_90066	glpK	66.2656	53.4953	30.1979	162.339	196.548	129.958	2.72044e-06	1.75807
AHV85375.1	GCW_90068	GCW_90068	934.109	878.981	530.207	231.929	200.666	272.153	1.31108e-07	-1.70094
AHB99345.1	GCW_00075	glpO	439.028	405.582	219.193	178.723	180.75	197.042	0.00609133	-0.872025
AHB99346.1	GCW_00080	GCW_00080	359.892	433.462	438.93	519.3	465.675	797.351	0.180342	0.497863
AHB99347.1	GCW_00085	GCW_00085	894.676	699.926	476.025	477.448	547.26	839.839	0.760601	-0.147303
AHV85376.1	GCW_90093	GCW_90093	134.479	79.683	49.533	106.215	145.015	93.873	0.370312	0.4818
AHV85377.1	GCW_90094	GCW_90094	25.1035	21.8515	20.6542	83.0912	118.73	55.258	0.000369185	1.86189
AHB99348.1	GCW_00095	GCW_00095	582.409	740.307	563.194	609.038	581.556	567.309	0.506293	-0.0910641
AHB99973.1	GCW_00100	GCW_00100	3.17637	0	0	0	1.02906	0	0.593238	-0.53572
AHV85378.1	GCW_90102	GCW_90102	1147.4	1588.99	894.926	547.349	456.926	575.469	8.28266e-05	-1.16762
AHV85379.1	GCW_90103	GCW_90103	517.55	427.299	514.794	422.619	418.652	409.706	0.0113042	-0.217071
AHB99349.1	GCW_00110	GCW_00110	36.2631	34.356	49.0703	82.3922	103.841	64.5675	0.00111119	1.05819
AHB99350.1	GCW_00115	GCW_00115	104.658	80.8722	103.817	137.784	162.122	90.9639	0.189144	0.40307
AHB99351.1	GCW_00120	GCW_00120	134.507	222.636	187.31	357.254	279.372	202.658	0.0936517	0.616738
AHB99974.1	GCW_00125	GCW_00125	19.5202	42.8775	34.3807	118.096	131.223	57.7384	0.00363086	1.65218
AHV85380.1	GCW_90134	ispF	1896.38	2382.01	2083.28	1193.28	1049.69	1309.25	3.37579e-09	-0.840208
AHB99352.1	GCW_00135	hpt	1194.81	1507.07	1338.65	1250.03	1243.82	1265.7	0.323748	-0.0975392
AHB99353.1	GCW_00140	ftsH	2005.04	3070.75	1891.53	1545.54	1668.41	1625.06	0.051298	-0.491557
AHB99354.1	GCW_00145	GCW_00145	42.2745	75.6887	35.6711	184.083	210.992	136.49	4.08897e-06	1.84537
AHB99355.1	GCW_00150	GCW_00150	18.4646	41.7463	28.5127	85.5734	106.751	61.4352	0.000493933	1.55739
AHB99356.1	GCW_00155	fruB	3560.02	1339.14	2386.83	507.714	405.332	1110.27	0.00384224	-1.87933
AHB99357.1	GCW_00160	tktA_1	917.855	885.541	709.595	692.374	664.025	641.632	0.00871062	-0.32242
AHB99358.1	GCW_00165	secA	642.05	979.763	683.028	870.743	872.107	848.713	0.378711	0.194984
AHB99359.1	GCW_00170	GCW_00170	4566.44	8133.93	4873.35	1165.7	880.222	1597.15	2.35747e-07	-2.26241
AHB99360.1	GCW_00175	GCW_00175	241.766	205.598	197.128	287.235	283.395	197.807	0.278329	0.238837
AHB99361.1	GCW_00180	ugpC	218.576	439.539	227.969	151.973	143.43	126.52	0.0125439	-0.996379
AHB99362.1	GCW_00185	ugpA	333.415	387.491	264.448	168.119	191.82	144.217	2.09973e-05	-0.958909
AHB99363.1	GCW_00190	ugpE	344.803	478.725	392.1	171.513	199.904	162.852	2.58285e-10	-1.17825
AHB99975.1	GCW_00195	GCW_00195	239.146	277.18	173.781	97.3939	97.67	90.3017	4.99162e-08	-1.24825
AHB99364.1	GCW_00200	GCW_00200	320.255	270.76	263.765	104.683	104.124	119.464	3.08214e-30	-1.37803
AHB99365.1	GCW_00205	uvrB	89.9053	196.137	133.056	168.259	120.308	182.177	0.756817	0.21742
AHB99366.1	GCW_00210	pstS	101.995	89.8759	82.4189	61.2928	76.581	65.0928	0.00748886	-0.435263
AHB99367.1	GCW_00215	pstC/pstA	128.053	218.821	236.49	142.181	165.726	134.484	0.204055	-0.354729
AHB99368.1	GCW_00220	pstB	651.798	994.559	879.304	566.851	503.104	510.2	0.000435928	-0.656632
AHB99369.1	GCW_00225	phoU	536.32	950.227	656.376	519.138	494.676	499.385	0.0650595	-0.46103
AHB99370.1	GCW_00230	nrdA	842.48	901.967	1082.28	703.622	822.938	1180.13	0.843691	-0.0890858
AHB99371.1	GCW_00235	nrdI	823.811	597.738	964.76	544.709	455.266	682.401	0.0639366	-0.496379
AHB99372.1	GCW_00240	nrdF	1994.4	1654.54	1582.15	584.537	457.47	870.066	6.77325e-07	-1.49595
AHB99373.1	GCW_00245	thyA	421.929	169.569	194.846	194.864	170.126	232.671	0.434389	-0.2846
AHV85381.1	GCW_90246	folA	105.791	84.6436	132.134	203.277	199.572	253.875	1.13937e-05	1.04045
AHB99976.1	GCW_00260	GCW_00260	6.41136	15.3633	18.2104	33.4692	58.0645	19.1556	0.0517752	1.45672
AHB99977.1	GCW_00265	GCW_00265	10.5256	10.3324	15.0088	45.2567	61.5565	43.6584	8.39961e-11	2.07123
AHB99374.1	GCW_00270	GCW_00270	101.864	109.428	78.0641	69.3728	77.802	75.9256	0.0313596	-0.362042
AHB99375.1	GCW_00275	rpsJ	1938.97	1167.88	2235.05	1362.46	1848.48	1346.48	0.565888	-0.192578
AHB99376.1	GCW_00280	rplC	2454.24	1334.53	1961.03	1324.56	1517.71	1195.81	0.0841229	-0.472605
AHB99377.1	GCW_00285	rplD	1946.94	1103.07	1297.51	878.558	961.117	861.934	0.0178253	-0.645603
AHB99378.1	GCW_00290	rplW	1857.88	1554.45	1526.22	678.888	657.714	697.871	1.1477e-31	-1.27405
AHB99379.1	GCW_00295	rplB	2664.77	1862.74	2064.03	1021.15	925.141	958.805	1.12842e-10	-1.16653
AHB99380.1	GCW_00300	rpsS	1720.18	1188.02	1522.41	970.292	1114.86	895.454	0.00420639	-0.561137
AHB99381.1	GCW_00305	rplV	1909.51	1190.05	1311.36	824.916	843.86	696.457	0.000645335	-0.873242
AHB99382.1	GCW_00310	rpsC	2632.97	3959.42	2110.21	1180.23	984.837	912.811	2.41912e-05	-1.45797
AHB99383.1	GCW_00315	rplP	2905.59	2204.83	2521.13	1331.47	1038.05	984.838	1.52186e-11	-1.18955
AHB99384.1	GCW_00320	rpmC	1939.92	1854.12	1326.7	984.705	829.903	759.78	4.1837e-06	-0.980697
AHB99385.1	GCW_00325	rpsQ	3224.91	1959.74	2330.93	1424.36	1079.72	1102.59	8.3347e-05	-1.03964
AHB99386.1	GCW_00330	rplN	3569	2781.42	2503.28	1371.28	1021.72	921.227	3.59926e-09	-1.42232
AHB99387.1	GCW_00335	rplX	2452.22	1907.02	1649.5	1148.73	811.964	812.134	1.0243e-05	-1.11602
AHB99388.1	GCW_00340	rplE	2741.51	2500.15	1947.96	1354.45	1055.35	981.806	2.73052e-07	-1.08332
AHB99389.1	GCW_00345	rpsN	3978.45	2692.64	3925.31	2017.53	1413.11	1442.91	4.45206e-06	-1.11785
AHB99390.1	GCW_00350	rpsH	2148.41	1206.85	1474.39	1422.63	1351.95	1014.2	0.277094	-0.323559
AHB99391.1	GCW_00355	rplF	1804.83	2072.13	1615.84	1683.28	1403	1132.51	0.0650595	-0.391977
AHB99392.1	GCW_00360	rplR	1915.35	1650.9	1930.54	1311.03	974.153	933.445	4.43897e-06	-0.785424
AHB99393.1	GCW_00365	rpsE	2573.91	2376.08	2154.37	1553.88	1105.73	1204.45	1.31108e-07	-0.890177
AHB99394.1	GCW_00370	rplO	1685.91	827.354	1537.56	1510.14	1299.57	1136.07	0.843374	0.0186717
AHB99395.1	GCW_00375	secY	674.074	1383.6	715.575	936.358	876.245	614.779	0.708474	-0.134632
AHB99396.1	GCW_00380	adk	319.711	503.731	478.361	530.039	584.003	408.603	0.388764	0.238405
AHB99397.1	GCW_00385	map	414.987	925.428	486.727	498.928	475.001	307.53	0.323766	-0.452919
AHB99398.1	GCW_00390	ldh	5742.58	17476.4	7228.28	4621.55	7285.16	4671.32	0.248171	-0.735172
AHB99399.1	GCW_00405	GCW_00405	1.5623	0.603979	1.29208	3.28945	2.98624	1.71151	0.0145573	1.24421
AHB99400.1	GCW_00410	lysS	584.701	936.515	659.223	527.298	434.264	562.29	0.0459983	-0.495739
AHB99401.1	GCW_00415	dnaJ	153.005	182.426	140.183	204.879	158.14	153.199	0.659461	0.114382
AHB99402.1	GCW_00420	GCW_00420	623.922	352.294	686.116	653.467	666.584	781.501	0.262678	0.391501
AHV85382.1	GCW_90422	zip	234.964	160.661	169.34	80.2345	96.7917	84.5126	1.03795e-06	-1.09445
AHB99978.1	GCW_00430	GCW_00430	41.5792	48.2013	61.3996	29.8664	28.5494	37.5281	0.0037788	-0.647404
AHB99403.1	GCW_00435	ptsA	2377.86	3398.01	1973.52	1238.81	1212.26	1429.62	0.0005546	-0.964267
AHB99404.1	GCW_00440	GCW_00440	87.2121	56.7569	63.8372	307.635	312.308	320.625	1.778e-67	2.20204
AHV85383.1	GCW_90442	GCW_90442	431.026	338.756	256.183	1154.02	1425.87	1092.33	6.05392e-13	1.8621
AHB99405.1	GCW_00445	rpsO	1436.48	1559.68	845.125	671.024	812.302	1167.39	0.202205	-0.524397
AHB99406.1	GCW_00450	GCW_00450	236.007	232.452	220.825	295.978	251.652	272.872	0.012156	0.248807
AHB99407.1	GCW_00455	ftsK	113.86	123.67	173.33	227.548	256.115	212.251	0.00022279	0.780395
AHB99408.1	GCW_00460	trxA_1	999.96	1295.74	791.343	470.956	399.672	391.637	5.88726e-07	-1.26594
AHB99409.1	GCW_00465	GCW_00465	30.8856	47.36	51.7659	88.8981	107.674	78.6455	4.25802e-05	1.10412
AHB99410.1	GCW_00470	uvrA	209.947	225.446	208.081	265.71	250.489	219.254	0.0728386	0.189067
AHB99411.1	GCW_00475	tsf	3022.62	5369.73	3368.14	1707.5	1755.78	2521.63	0.00855109	-0.951407
AHB99412.1	GCW_00480	pyrH	804.267	827.627	568.363	1445.65	1685.33	1528.38	1.26188e-11	1.09967
AHB99413.1	GCW_00485	frr	1076.89	1054.12	437.475	574.446	823.687	629.956	0.570101	-0.245476
AHB99414.1	GCW_00490	cdsA	98.0467	172.024	197.231	247.577	342.981	236.338	0.016152	0.864178
AHB99415.1	GCW_00495	dxr	34.0534	56.7942	51.633	138.787	207.007	120.566	7.33569e-05	1.70499
AHB99416.1	GCW_00500	GCW_00500	328.496	321.924	235.714	192.265	208.19	217.826	0.00324825	-0.505112
AHV85385.2	GCW_90501	polC	65.4728	61.6665	82.4322	100.199	87.4346	83.1919	0.0334627	0.376854
AHB99417.1	GCW_00510	GCW_00510	165.215	249.495	239.549	284.458	299.678	278.265	0.0167284	0.421433
AHB99979.1	GCW_00515	GCW_00515	16.4067	39.4621	21.6726	60.5652	64.7803	68.0753	1.56668e-05	1.41602
AHB99418.1	GCW_00520	GCW_00520	406.184	270.901	520.14	358.801	440.433	547.213	0.645008	0.198458
AHB99419.1	GCW_00525	GCW_00525	539.05	211.759	473.074	469.157	498.258	506.636	0.475165	0.377644
AHV85387.2	GCW_90526	GCW_90526	21.5771	8.16987	21.7997	14.4733	14.4249	12.7723	0.4337	-0.175719
AHB99980.1	GCW_00535	GCW_00535	36.1368	31.9556	26.2444	20.5597	16.1448	12.6427	0.000110102	-0.949889
AHV85388.1	GCW_90537	GCW_90537	522.355	407.795	527.267	390.85	383.966	392.796	0.00577753	-0.309998
AHV85389.1	GCW_90538	GCW_90538	334.552	300.553	299.121	177.627	162.81	200.509	6.05392e-13	-0.791556
AHB99420.1	GCW_00545	GCW_00545	131.111	71.575	137.17	135.555	112.644	133.989	0.675698	0.222778
AHB99421.1	GCW_00550	GCW_00550	273.624	85.5731	259.292	269.433	187.865	229.927	0.865781	0.312875
AHB99422.1	GCW_00555	GCW_00555	244.416	217.235	284.773	336.932	247.614	299.957	0.365247	0.242281
AHV85390.2	GCW_90556	GCW_90556	652.055	466.432	593.545	497.786	393.621	587.403	0.354043	-0.216437
AHB99423.1	GCW_00565	GCW_00565	274.457	184.406	330.095	372.406	244.52	350.824	0.544756	0.311721
AHB99424.1	GCW_00570	GCW_00570	49.6839	25.3224	77.4974	147.689	129.898	115.326	0.000310538	1.50089
AHB99981.1	GCW_00575	GCW_00575	1.6366	0	0	7.60784	15.3762	7.17166	0.000339618	6.75113
AHB99425.1	GCW_00580	GCW_00580	930.764	1236.17	798.405	531.975	457.827	540.545	3.16268e-05	-0.934229
AHB99426.1	GCW_00585	GCW_00585	424.229	191.126	416.113	511.098	541.394	613.431	0.0238676	0.7769
AHB99427.1	GCW_00590	GCW_00590	2040.78	1652.76	2346.24	1335.2	1593.25	1445.17	0.00908499	-0.454686
AHB99428.1	GCW_00595	GCW_00595	2643.76	4038.43	2356.14	1292.97	1159.47	1105.97	1.24914e-05	-1.30777
AHB99429.1	GCW_00600	GCW_00600	3282.86	5600.51	3467.39	1578.88	1765.16	1382.11	3.91504e-05	-1.34959
AHV85391.1	GCW_90601	GCW_90601	1417.52	1236.88	940.856	1219.4	1264.46	952.396	0.86412	-0.0559305
AHB99430.1	GCW_00605	nusA	998.511	704.184	873.927	708.524	604.606	652.035	0.0130906	-0.379151
AHB99431.1	GCW_00610	GCW_00610	484.64	72.744	351.023	660.77	719.901	531.665	0.0368956	1.45089
AHB99432.1	GCW_00615	infB	1211.8	923.614	1069.79	1023.1	889.17	730.677	0.136206	-0.283013
AHB99433.1	GCW_00620	rbfA	359.62	250.933	371.473	748.288	784.935	521.935	0.000271145	1.06429
AHB99982.1	GCW_00625	GCW_00625	39.8142	177.563	108.919	43.9233	40.9201	99.5668	0.306369	-0.701586
AHB99983.1	GCW_00630	GCW_00630	18.2526	15.4589	12.3734	19.8825	22.9748	11.0141	0.552962	0.175555
AHV85392.1	GCW_90632	GCW_90632	488.316	542.401	444.335	327.048	307.662	331.186	1.56772e-10	-0.606747
AHV85393.1	GCW_90633	GCW_90633	514.685	390.798	416.494	220.18	193.977	250.094	1.39915e-08	-0.990391
AHB99434.1	GCW_00640	GCW_00640	1009.33	1274.5	1242.22	446.329	435.637	582.434	7.02452e-13	-1.27287
AHV85394.1	GCW_90642	GCW_90642	0	0	0	0	0.335734	1.36234	0.0771256	3.41219
AHV85395.1	GCW_90643	GCW_90643	514.685	390.798	416.494	220.18	193.977	250.094	1.39915e-08	-0.990391
AHV85396.1	GCW_90644	GCW_90644	477.852	614.711	380.855	245.454	221.995	261.908	2.91722e-05	-0.990165
AHV85397.1	GCW_90646	GCW_90646	236.52	223.306	253.819	255.409	277.308	254.263	0.0542752	0.141932
AHB99435.1	GCW_00650	GCW_00650	602.279	486.362	465.94	200.496	176.26	302.719	2.06245e-05	-1.22437
AHB99436.1	GCW_00655	truB	50.0194	51.3789	34.1179	123.944	121.286	105.921	7.08859e-16	1.39381
AHB99437.1	GCW_00660	ribF/trmU	22.378	31.055	44.2163	53.621	58.1134	40.5229	0.0559066	0.679264
AHB99438.1	GCW_00665	ach1	143.174	136.455	127.234	90.1566	68.1764	79.5582	1.59822e-09	-0.78176
AHB99439.1	GCW_00670	alaS	460.638	502.093	572.104	481.66	386.317	425.939	0.0592162	-0.246463
AHB99440.1	GCW_00675	GCW_00675	111.179	119.591	131.75	397.368	368.195	345.464	1.41118e-59	1.61673
AHV85398.1	GCW_90676	smtA	58.3733	66.7756	42.7726	241.619	193.007	136.424	6.84491e-06	1.75094
AHV85399.1	GCW_90677	GCW_90677	40.1691	68.3416	70.4697	221.678	186.332	109.214	0.00132609	1.51414
AHB99441.1	GCW_00685	GCW_00685	158.954	98.939	143.117	203.569	184.747	191.139	0.00488796	0.558349
AHB99442.1	GCW_00690	GCW_00690	641.173	770.428	677.387	477.774	338.778	468.254	0.000136722	-0.714104
AHB99443.1	GCW_00695	rpsT	2092.48	839.046	980.085	813.603	1067.49	1324.33	0.633036	-0.193709
AHB99444.1	GCW_00700	GCW_00700	412.889	448.104	333.497	212.416	226.77	292.96	0.000744343	-0.70943
AHB99445.1	GCW_00705	fmt	75.5584	129.811	103.242	91.2815	72.9132	77.8596	0.160332	-0.322106
AHB99446.1	GCW_00710	GCW_00710	60.6753	64.3163	89.4644	79.9987	73.5562	76.5568	0.702031	0.122542
AHB99447.1	GCW_00715	GCW_00715	533.147	427.118	222.499	103.405	69.4995	186.042	0.00369744	-1.74778
AHB99448.1	GCW_00720	GCW_00720	86.2846	128.344	99.9224	106.138	84.5304	86.4585	0.372973	-0.170803
AHB99449.1	GCW_00725	GCW_00725	659.26	532.205	327.986	457.686	399.025	379.052	0.369937	-0.244402
AHB99450.1	GCW_00760	GCW_00760	369.762	320.008	373.608	889.545	1379.45	818.84	0.000117289	1.50209
AHB99451.1	GCW_00765	ptsG_1	3257.06	6298.87	3558.48	2046.6	2388.46	2234.82	0.0122837	-0.913481
AHB99452.1	GCW_00770	putA	1182.35	3521.96	1288.8	942.605	837.7	1365.85	0.200342	-0.771664
AHB99453.1	GCW_00775	rpmE	2837.47	2021.52	1601.12	2414.6	3588.48	3576.42	0.0517159	0.584843
AHB99454.1	GCW_00780	prfA	333.37	419.655	365.027	295.129	237.821	329.78	0.0448087	-0.38051
AHB99455.1	GCW_00785	hemK	16.8247	19.6174	22.3726	66.5735	70.122	60.499	4.41946e-40	1.75137
AHB99456.1	GCW_00790	GCW_00790	19.7487	20.8221	28.0465	44.9196	42.1689	41.4997	1.16357e-09	0.922353
AHB99457.1	GCW_00795	rpiB	996.876	862.037	531.865	530.125	541.463	830.997	0.423824	-0.31272
AHB99984.1	GCW_00800	GCW_00800	744.539	1378.97	467.419	459.206	434.461	675.915	0.233986	-0.610439
AHB99458.1	GCW_00805	recU	33.6673	26.6229	67.3186	50.8894	55.7482	69.6675	0.342724	0.570293
AHB99459.1	GCW_00810	hup_1	1210.47	1507.5	1052.19	366.443	246.407	528.57	6.42158e-07	-1.77666
AHB99460.1	GCW_00815	GCW_00815	218.38	78.6403	110.059	80.6002	108.04	87.4454	0.329514	-0.437126
AHB99461.1	GCW_00820	GCW_00820	123.666	124.56	111.101	81.6111	107.435	82.1944	0.0363805	-0.415831
AHB99462.1	GCW_00825	rplJ	1911.07	909.828	881.11	602.883	752.379	759.172	0.0965722	-0.717804
AHB99463.1	GCW_00830	rplL	7419.13	5574.82	5307.7	1086.57	1032.15	1496.41	3.28698e-20	-2.34376
AHB99464.1	GCW_00835	rpmF	1855.95	1125.2	1226.21	1269.74	1260.26	1548.51	0.864995	-0.015804
AHB99465.1	GCW_00840	GCW_00840	1229.53	473.61	1009.09	883.765	945.682	1228.37	0.708474	0.268316
AHB99466.1	GCW_00845	dnaJ_2	723.483	940.534	852.079	1103.24	1104.79	1733.22	0.061799	0.621763
AHB99467.1	GCW_00850	GCW_00850	1510.47	1909.76	1480.12	1113	948.192	1024.89	5.75292e-06	-0.660298
AHV85400.1	GCW_90851	GCW_90851	966.844	1760.49	1330.88	1642.23	1500.34	1370.44	0.581193	0.191954
AHB99468.1	GCW_00855	GCW_00855	402.645	635.067	591.855	788.019	999.944	785.251	0.00403938	0.677169
AHB99469.1	GCW_00860	metG_1	341.559	416.67	399.945	386.835	463.961	569.232	0.164293	0.281287
AHB99470.1	GCW_00865	dnaJ_3	299.412	271.2	303.633	444.947	502.956	575.045	2.7563e-08	0.794598
AHV85401.1	GCW_90867	GCW_90867	375.965	507.689	383.36	695.175	493.886	683.225	0.0458883	0.5602
AHB99471.1	GCW_00875	GCW_00875	1394.83	1375.55	1819.86	1205.9	1047.39	1294.53	0.0292492	-0.36486
AHV85402.1	GCW_90874	GCW_90874	57.5992	24.3916	29.068	242.062	258.342	156.096	6.49697e-08	2.63291
AHV85403.1	GCW_90876	GCW_90876	37.2874	15.5861	37.103	97.1941	142.173	48.0032	0.0209855	1.64693
AHV85404.1	GCW_90877	GCW_90877	112.135	190.776	160.558	311.181	464.898	358.12	1.95621e-05	1.30484
AHB99472.2	GCW_00885	metG_2	984.775	910.856	776.734	630.473	675.731	848.706	0.108543	-0.315422
AHB99473.1	GCW_00890	der	207.666	199.29	222.327	263.906	206.733	179.819	0.936012	0.0308382
AHB99474.1	GCW_00895	GCW_00895	216.996	126.382	186.459	168.48	136.078	150.106	0.323748	-0.190425
AHB99475.1	GCW_00900	GCW_00900	49.7186	45.8684	35.9317	43.7598	43.6663	38.4675	0.765855	-0.0522398
AHB99476.1	GCW_00905	GCW_00905	2049.57	2427.17	1166.33	707.555	671.334	1781.65	0.206976	-0.925762
AHV85405.1	GCW_90959	GCW_90959	12.8833	5.28251	19.7315	59.8889	96.3463	73.8623	3.9982e-08	2.76733
AHB99477.1	GCW_00960	GCW_00960	1573.53	1352.2	1443.1	1062.37	951.786	1301.97	0.0178067	-0.407252
AHB99478.1	GCW_00965	GCW_00965	2020.52	2196.7	2524.16	1562.24	2148.84	2265.81	0.496233	-0.186218
AHB99479.1	GCW_00975	GCW_00975	250.855	143.892	204.083	202.197	244.313	418.271	0.305288	0.495938
AHB99480.1	GCW_00980	GCW_00980	1566.77	2411.59	1248.71	699.994	530.979	1016.93	0.00647224	-1.21393
AHB99481.1	GCW_00985	GCW_00985	26.1946	40.4552	27.1223	45.5492	46.7944	35.8908	0.0627932	0.470489
AHV85407.2	GCW_90995	GCW_90995	102.855	161.464	174.481	114.108	77.0378	94.1136	0.026231	-0.60269
AHV85409.2	GCW_90999	smc	664.404	276.737	688.729	456.941	385.865	384.513	0.257172	-0.30045
AHB99482.1	GCW_01000	ftsY	470.195	260.786	497.488	639.111	607.734	479.69	0.106884	0.536913
AHB99483.1	GCW_01005	ylxM	133.726	92.8253	94.022	409.909	419.05	333.139	8.29798e-19	1.87167
AHB99484.1	GCW_01010	GCW_01010	5809.25	8374.87	6826.02	2855.98	3506.24	3915.53	1.54344e-06	-1.02744
AHB99485.1	GCW_01015	GCW_01015	557.164	296.548	352.489	1187.04	1704.22	1161.01	3.03732e-06	1.77784
AHB99486.1	GCW_01020	thrS	1150.5	1819.5	988.339	1049.22	1179.57	907.782	0.387175	-0.293625
AHB99487.1	GCW_01025	GCW_01025	182.006	240.467	178.916	428.939	506.807	287.04	0.00387729	0.998046
AHB99488.1	GCW_01030	hlp3	1053.84	1651.17	1390.29	857.198	653.681	741.279	0.000148251	-0.847345
AHB99489.1	GCW_01035	licA	264.758	280.686	343.406	901.225	1038.4	683.099	1.00052e-07	1.54884
AHB99490.1	GCW_01040	mgc2	2315.39	4907.93	2088.11	1857.06	1661.35	1528.39	0.0820654	-0.777055
AHB99491.1	GCW_01045	gapA	1203.18	1526.95	971.037	1378.5	1408.33	1177.15	0.600055	0.119088
AHB99492.1	GCW_01050	crmA	1445.75	1683.31	1328.39	1311.91	1010.29	958.155	0.0147127	-0.449337
AHB99493.1	GCW_01055	crmB	95.4745	66.2157	87.7345	185.53	173.169	91.0839	0.0490318	0.799672
AHB99494.1	GCW_01060	crmC	33.0321	39.0907	34.6995	83.091	89.0866	42.7937	0.0197328	0.940194
AHB99495.1	GCW_01065	hisS	139.567	240.258	142.949	209.919	222.47	146.098	0.640291	0.169757
AHB99496.1	GCW_01070	aspS	347.521	589.278	367.268	301.41	281.178	293.842	0.0460337	-0.531514
AHB99497.1	GCW_01075	spoT	61.393	121.72	71.5393	128.852	135.568	94.6543	0.154553	0.542862
AHB99498.1	GCW_01080	pyrG	419.085	482.937	536.558	537.457	425.363	456.462	0.764857	-0.0191578
AHB99499.1	GCW_01085	GCW_01085	466.433	644.803	583.668	645.467	661.647	533.176	0.507357	0.125108
AHB99500.1	GCW_01090	apt	981.09	2340.88	1057.85	755.725	666.854	809.056	0.0648692	-0.858301
AHB99501.1	GCW_01095	GCW_01095	1800.32	1464.39	1127.29	482.878	491.84	740.184	1.24622e-05	-1.35979
AHB99502.1	GCW_01100	GCW_01100	525.642	382.554	286.113	393.805	411.869	400.34	0.909145	0.0581842
AHB99503.1	GCW_01105	greA	2184.09	1514.64	1441.63	722.001	767.474	890.896	8.35051e-06	-1.09069
AHB99504.1	GCW_01135	potE	576.335	477.402	543.618	381.503	571.351	1113.35	0.556552	0.232731
AHB99505.1	GCW_01140	dps	616.038	557.59	311.788	325.916	402.168	628.444	0.833917	-0.126231
AHV85410.1	GCW_91142	GCW_91142	4.02102	2.11979	0	5.7725	13.6783	10.5722	0.00308518	4.07751
AHB99506.2	GCW_01145	GCW_01145	1423.56	1425.65	2330.03	1703.46	2003.82	2058.14	0.596448	0.190365
AHB99507.1	GCW_01150	GCW_01150	165.849	212.525	195.658	104.394	95.4884	102.826	4.79095e-15	-0.916602
AHB99508.1	GCW_01155	GCW_01155	526.339	614.981	679.877	384.997	308.432	448.391	0.000952208	-0.682387
AHB99509.1	GCW_01160	GCW_01160	281.318	380.389	357.233	211.76	192.241	270.031	0.0055022	-0.599312
AHB99985.1	GCW_01165	GCW_01165	51.4068	126.122	56.3238	364.128	349.742	254.725	3.18235e-07	2.15733
AHB99510.1	GCW_01170	GCW_01170	413.734	570.3	549.012	541.389	443.894	491.596	0.673677	-0.0443019
AHB99511.1	GCW_01175	GCW_01175	324.722	434.49	417.252	257.105	212.996	285.959	0.000768316	-0.636776
AHB99986.1	GCW_01180	GCW_01180	41.2928	100.68	40.3168	254.759	267.972	183.208	5.3877e-06	2.07339
AHV85411.2	GCW_91181	VlhA.3.07	723.237	764.966	843.703	493.605	532.488	546.224	4.42597e-12	-0.566982
AHB99987.1	GCW_01190	GCW_01190	46.3563	104.595	40.8943	274.559	285.195	200.494	1.32061e-06	2.10191
AHB99512.1	GCW_01195	GCW_01195	567.759	615.429	653.976	439.873	365.5	505.745	0.00311305	-0.496893
AHV85413.1	GCW_91197	GCW_91197	2.04497	0	5.63757	5.03268	9.93773	2.01626	0.329514	2.92077
AHB99988.1	GCW_01200	GCW_01200	14.867	22.9528	18.0531	20.4717	22.4484	16.7523	0.644274	0.107063
AHV85414.1	GCW_91202	GCW_91202	1564.74	2128.33	1576.72	632.438	597.405	818.358	1.81592e-09	-1.36197
AHB99513.1	GCW_01210	dut	146.27	44.3909	106.729	65.8009	58.2053	113.798	0.56711	-0.222989
AHB99514.1	GCW_01215	GCW_01215	270.836	344.118	301.234	329.272	325.004	373.546	0.219976	0.169925
AHB99515.1	GCW_01220	rluA_1	144.057	185.022	190.638	255.722	234.823	259.589	4.93013e-05	0.539017
AHB99516.1	GCW_01225	lspA	457.361	330.549	444.846	218.657	192.312	296.234	0.001491	-0.810827
AHB99517.1	GCW_01230	GCW_01230	2350.83	1769.11	1738.36	965.86	737.534	1330.3	0.00214299	-0.977152
AHB99518.1	GCW_01235	GCW_01235	874.139	651.31	533.648	564.628	456.218	767.038	0.559012	-0.206917
AHB99519.1	GCW_01240	rpoB	1557.91	1809.44	1728.77	1794.64	1793	1744.76	0.323748	0.0680668
AHB99520.1	GCW_01245	rpoC	1274.79	1585.53	1270.86	1331.06	1295.77	1083.29	0.369937	-0.153068
AHB99521.1	GCW_01250	GCW_01250	204.598	180.341	202.085	325.846	313.618	194.962	0.0889707	0.4726
AHB99522.1	GCW_01255	GCW_01255	227.091	302.94	275.96	414.684	349.875	317.654	0.0238909	0.426487
AHB99523.1	GCW_01260	GCW_01260	280.073	439.204	307.096	343.597	353.825	340.362	0.886596	0.0438102
AHB99524.1	GCW_01270	hatA	274.471	2261.97	243.641	261.025	203.021	311.118	0.23159	-1.06584
AHB99525.1	GCW_01275	hatB	85.5485	381.809	129.033	284.02	261.192	286.015	0.452603	0.777156
AHV85415.1	GCW_91276	hatC	27.7717	183.424	59.9622	91.9615	123.273	109.378	0.676268	0.673475
AHV85416.1	GCW_91278	GCW_91278	305.243	221.954	511.753	229.207	172.05	323.285	0.262678	-0.481093
AHB99526.1	GCW_01285	proS	285.398	364.267	403.487	303.631	272.31	316.061	0.136206	-0.227561
AHB99527.1	GCW_01290	GCW_01290	74.275	28.4772	77.9487	100.743	66.2418	67.4068	0.539179	0.482468
AHB99528.1	GCW_01295	GCW_01295	11.6972	10.333	9.00584	38.3823	33.2611	25.3517	1.92512e-09	1.62942
AHB99529.1	GCW_01300	GCW_01300	2.20567	3.19765	2.78694	10.1778	13.5323	11.0547	1.38763e-17	2.08346
AHB99530.1	GCW_01305	acpP	166.922	48.6653	127.825	574.179	986.618	846.996	2.93984e-09	2.95039
AHB99531.1	GCW_01315	tuf	10461.9	21722.8	10838.9	6881.48	8940.6	8416.25	0.07882	-0.750027
AHV85417.1	GCW_91316	degV	683.772	517.97	536.191	853.362	1324.89	1092.55	0.000475369	0.900463
AHB99532.1	GCW_01325	GCW_01325	441.722	491.896	471.684	577.289	679.9	622.588	6.74773e-06	0.417845
AHB99533.1	GCW_01330	GCW_01330	60.7066	99.6819	94.8349	171.115	202.686	127.166	0.00303235	0.980521
AHB99534.1	GCW_01350	GCW_01350	1362.96	937.615	1495.39	792.551	883.92	986.194	0.022158	-0.489265
AHB99535.1	GCW_01355	GCW_01355	1140.57	1392.44	631.726	708.837	807.561	852.9	0.296454	-0.346368
AHB99536.1	GCW_01360	dnaE	145.224	176.088	188.453	320.663	294.494	241.825	4.93958e-05	0.748091
AHB99537.1	GCW_01365	exo	158.815	217.29	151.684	168.099	134.894	108.37	0.183637	-0.363591
AHB99538.1	GCW_01370	mutM	215.582	260.111	252.664	197.843	165.553	142.242	0.00119519	-0.534809
AHB99539.1	GCW_01375	coaE	108.404	124.424	140.975	119.996	110.828	82.7997	0.234925	-0.262659
AHB99540.1	GCW_01380	dnaB	81.2527	89.9212	68.7638	52.8089	56.1797	52.4261	9.2785e-06	-0.563697
AHB99541.1	GCW_01385	GCW_01385	72.1562	76.7131	119.61	123.735	100.269	141.099	0.219976	0.467489
AHB99542.1	GCW_01390	mgtA	242.404	235.046	259.183	176.154	173.236	179.551	6.91079e-26	-0.476738
AHB99543.1	GCW_01395	asnC	1203.65	1971.91	1129	749.955	718.054	1012.48	0.0263677	-0.765693
AHB99544.1	GCW_01400	pgsA	144.864	254.653	226.583	386.531	374.925	319.834	0.00047332	0.823678
AHB99545.1	GCW_01405	GCW_01405	127.568	147.773	180.997	304.177	339.39	261.168	1.16751e-06	0.993977
AHB99546.1	GCW_01410	ispD	57.9253	69.9753	89.2185	188.148	197.387	148.599	3.96148e-08	1.31033
AHB99547.1	GCW_01415	GCW_01415	396.941	614.712	338.777	325.001	319.747	273.503	0.0841654	-0.513388
AHB99548.1	GCW_01420	GCW_01420	1083.39	1868.02	1721.75	1684.36	1771.72	2025.03	0.354043	0.264778
AHV85418.2	GCW_91421	GCW_91421	247.242	258.767	448.164	354.858	318.712	342.736	0.864995	0.144983
AHB99549.1	GCW_01430	GCW_01430	92.7536	54.4881	129.841	88.464	75.4869	89.1441	0.646018	-0.046866
AHB99550.1	GCW_01435	GCW_01435	16.3152	26.9249	33.2444	26.4769	31.1108	23.8961	0.760703	0.143389
AHB99551.1	GCW_01440	GCW_01440	64.0061	64.5141	93.4047	47.718	49.5908	62.1813	0.0493325	-0.463261
AHB99989.1	GCW_01445	GCW_01445	9.48001	7.49647	14.1562	33.0513	42.0379	47.5134	4.15143e-11	2.00975
AHB99552.1	GCW_01450	GCW_01450	276.227	190.043	453.178	467.752	496.445	498.142	0.0500791	0.760512
AHV85420.1	GCW_91455	GCW_91455	167.266	216.345	257.367	142.798	81.2842	124.647	0.00336242	-0.895356
AHB99990.1	GCW_01455	GCW_01455	51.0442	31.345	90.2041	90.6487	90.2262	86.2757	0.136206	0.762924
AHB99991.1	GCW_01460	GCW_01460	7.33341	5.41241	11.4561	43.9156	65.2164	19.7632	0.00510311	2.31682
AHV85421.1	GCW_91461	GCW_91461	8.29118	2.23629	4.25248	30.5278	34.5759	17.4902	4.93013e-05	2.61713
AHB99992.1	GCW_01470	GCW_01470	212.384	55.126	185.169	94.4389	104.788	181.439	0.66531	-0.0906637
AHB99993.1	GCW_01475	GCW_01475	86.7087	26.5954	121.692	101.845	150.352	155.957	0.116289	1.02938
AHB99553.1	GCW_01480	GCW_01480	1056.11	1314.29	960.891	548.789	483.014	804.076	0.00328692	-0.881853
AHV85422.1	GCW_91481	salX	306.42	110.097	361.465	264.257	293.135	388.996	0.600055	0.43499
AHB99554.1	GCW_01490	GCW_01490	73.7519	41.5433	129.047	162.533	193.603	231.984	0.00305397	1.40189
AHB99555.1	GCW_01495	GCW_01495	38.1109	21.0713	69.6155	105.991	125.125	111.2	0.000308865	1.57319
AHB99994.1	GCW_01500	GCW_01500	24.4657	19.2202	26.4497	168.824	174.843	148.201	2.03036e-70	2.81834
AHB99995.1	GCW_01505	GCW_01505	3.23377	23.8668	13.8675	88.4256	126.766	104.153	1.84905e-10	3.35991
AHV85423.1	GCW_91507	GCW_91507	1114.16	1782.27	874.263	558.301	460.132	584.348	0.00169302	-1.1772
AHV85424.1	GCW_91508	GCW_91508	740.453	637.395	739.301	445.991	407.199	451.811	1.13774e-15	-0.696071
AHB99556.1	GCW_01515	asnS_2	20.5458	17.7239	37.2454	46.1198	48.8329	43.4611	0.00573067	0.949805
AHB99557.1	GCW_01520	GCW_01520	111.023	50.2797	126.868	103.039	101.387	128.39	0.657638	0.307031
AHB99558.1	GCW_01525	GCW_01525	151.492	126.784	248.263	181.164	236.806	307.323	0.267312	0.489036
AHB99559.1	GCW_01530	GCW_01530	48.338	14.3061	24.9371	89.7415	75.4161	117.615	0.000896237	1.84191
AHB99560.1	GCW_01535	GCW_01535	1302.82	1596.47	1043.11	947.194	1025.78	1952.06	0.997187	-0.0646505
AHB99561.1	GCW_01540	GCW_01540	731.246	372.462	514.467	570.302	610.112	968.742	0.379224	0.422112
AHB99562.1	GCW_01545	GCW_01545	388.395	236.45	348.597	308.749	319.052	308.191	0.780217	-0.0255236
AHB99563.1	GCW_01550	GCW_01550	76.6179	118.008	85.6356	175.947	164.106	148.243	2.12685e-05	0.822125
AHB99564.1	GCW_01555	GCW_01555	1299.79	1188.79	1066.96	525.038	376.314	700.079	2.98018e-05	-1.1917
AHB99565.1	GCW_01560	GCW_01560	28.5964	27.9614	57.463	123.571	112.298	74.9134	0.000975183	1.49939
AHB99566.1	GCW_01570	GCW_01570	143.926	153.287	166.887	124.848	214.907	197.677	0.358977	0.175515
AHB99567.1	GCW_01575	ppa	3405.37	4186.6	1628.58	687.503	684.038	1266.83	0.00133057	-1.76144
AHB99568.1	GCW_01580	GCW_01580	134.725	99.3599	112.684	73.4887	62.0785	75.4022	1.225e-05	-0.710705
AHB99569.1	GCW_01585	sufC	1079.26	2956.87	1048.62	644.42	510.15	1018.42	0.0981945	-1.10705
AHB99570.1	GCW_01590	sufB	650.461	765.613	870.184	656.699	606.285	890.149	0.691107	-0.0967054
AHB99571.1	GCW_01595	csdB	110.004	254.98	132.098	294.633	335.119	350.863	0.00326391	1.07488
AHB99572.1	GCW_01600	GCW_01600	442.532	398.761	372.344	379.401	387.525	443.244	0.988858	-0.00394238
AHB99573.1	GCW_01605	sufB	1545.75	2954.04	1699.06	889.729	707.815	942.057	0.00107667	-1.2363
AHB99574.1	GCW_01610	dnaJ_4	117.369	166.917	115.658	223.165	195.281	145.026	0.084063	0.493241
AHB99575.1	GCW_01615	gpsA	299.833	247.856	191.808	233.813	247.726	172.517	0.599712	-0.170812
AHB99576.1	GCW_01620	dnaJ_5	133.161	170.114	222.483	226.542	178.23	133.405	0.994545	0.0319825
AHB99577.1	GCW_01625	GCW_01625	6143.05	9629.15	6009.84	3208.1	3908.33	3284.4	0.000382535	-1.03659
AHB99578.1	GCW_01630	GCW_01630	4994.71	8160.09	4963.88	3674.11	4617.42	3622.26	0.074313	-0.573025
AHB99579.1	GCW_01635	osmC	4169.15	12882	3836.91	2519.48	2411.35	5662.44	0.287717	-0.86086
AHB99580.1	GCW_01640	ffh	797.146	819.799	884.741	439.09	353.463	360.817	3.48315e-27	-1.12263
AHB99581.1	GCW_01645	tyrS	586.748	499.072	588.75	235.515	240.685	264.339	2.01216e-34	-1.1747
AHB99582.1	GCW_01650	glyA	837.036	433.227	468.347	283.359	273.103	290.682	0.00573067	-0.972111
AHV85425.1	GCW_91651	GCW_91651	789.319	1193.85	641.669	405.601	325.143	430.754	0.000707466	-1.13729
AHV85426.1	GCW_91652	GCW_91652	628.612	567.8	618.136	464.992	441.713	459.945	3.35278e-16	-0.407884
AHB99996.1	GCW_01660	GCW_01660	401.029	256.42	442.627	351.202	380.123	495.723	0.646582	0.179987
AHB99583.1	GCW_01665	GCW_01665	947.441	1256.49	813.227	543.301	472.242	553.933	3.22425e-05	-0.922653
AHB99997.1	GCW_01670	GCW_01670	13.3934	1.69456	5.90764	21.0951	25.7741	28.5234	0.000594201	2.27772
AHB99998.1	GCW_01675	GCW_01675	14.5385	0	11.3045	25.6876	14.1302	24.9932	0.0986182	3.80538
AHB99584.1	GCW_01680	GCW_01680	2071.61	2266.53	2020.86	1289.1	1260.15	1614.92	1.19399e-05	-0.618255
AHB99585.1	GCW_01685	rplM	1710.95	1563.25	1307.1	826.828	1032.35	934.957	1.45928e-05	-0.710371
AHB99586.1	GCW_01690	rpsI	1907.56	1102.09	1568.4	679.469	781.219	903.136	0.000459169	-0.927307
AHB99587.1	GCW_01695	ispG	111.419	92.0747	73.8402	215.434	196.015	132.2	0.00246061	0.960373
AHB99588.1	GCW_01700	upp	610.992	574.797	283.01	199.287	162.993	202.951	0.000579305	-1.30467
AHB99589.1	GCW_01705	GCW_01705	577.275	747.115	595.372	760.377	668.022	848.472	0.215797	0.249025
AHB99590.1	GCW_01710	atpI	178.295	228.486	163.547	346.091	391.687	267.422	0.00128226	0.814564
AHB99591.1	GCW_01715	atpB	638.512	1284.42	399.652	295.752	316.93	291.606	0.0351105	-1.19459
AHB99592.1	GCW_01720	atpE	1949.34	1687.41	1400.55	380.35	283.371	568.012	5.69181e-11	-2.07782
AHB99593.1	GCW_01725	atpF	245.69	342.277	167.738	229.723	285.767	279.837	0.718532	0.127022
AHB99594.1	GCW_01730	atpH	194.273	427.738	167.745	264.216	307.631	274.963	0.76166	0.226997
AHB99595.1	GCW_01735	atpA	868.828	1620.42	718.431	544.646	541.764	564.348	0.0351105	-0.867526
AHB99596.1	GCW_01740	atpG	312.893	724.673	309.535	499.777	500.82	416.708	0.833917	0.190491
AHB99597.1	GCW_01745	atpD_1	1104.15	2247.32	798.351	624.018	497.039	582.215	0.0277646	-1.15181
AHB99598.1	GCW_01750	atpC	151.812	351.712	146.945	339.402	331.098	274.081	0.206976	0.657571
AHB99599.1	GCW_01755	GCW_01755	62.334	161.599	73.9594	159.42	169.367	92.9112	0.338141	0.583738
AHV85427.1	GCW_91756	GCW_91756	51.156	152.703	67.5625	85.9283	86.8475	75.8385	0.865467	0.0335428
AHB99600.1	GCW_01775	GCW_01775	1636.09	1558.17	1272.3	782.181	773.938	957.418	3.16437e-07	-0.828139
AHB99601.1	GCW_01780	gapd	6975.62	17472.8	6585.81	3313.44	3857.59	4703.61	0.0358683	-1.2463
AHB99602.1	GCW_01785	pgk	2691.24	2851.69	1634.74	2548.36	4025.67	2941.29	0.182698	0.422028
AHB99603.1	GCW_01790	GCW_01790	971.193	561.919	953.417	662.648	756.702	776.52	0.502276	-0.139409
AHB99604.1	GCW_01795	GCW_01795	108.896	102.077	102.768	249.242	321.321	260.02	1.10305e-14	1.39589
AHB99605.1	GCW_01800	rpsU	1271.06	1185.64	1488.37	1107.86	1242.86	1335.85	0.515418	-0.09541
AHB99606.1	GCW_01810	GCW_01810	1352.29	1538.6	1611.06	1045.34	1043.53	1281.73	0.00249005	-0.420494
AHB99607.1	GCW_01815	GCW_01815	261.8	219.24	241.528	109.824	86.9552	109.615	7.92822e-21	-1.24222
AHB99608.1	GCW_01820	cspR	117.085	71.8377	107.897	84.1106	78.115	89.3528	0.250582	-0.209431
AHB99609.1	GCW_01825	ileS	877.52	1300.48	940.477	835.394	808.401	1034.48	0.381193	-0.206472
AHB99610.1	GCW_01830	fldA	207.909	257.815	322.422	602.295	608.531	507.503	4.65617e-09	1.1426
AHB99611.1	GCW_01835	plpA	2549.66	6496.81	3221.21	1717.11	1408.04	1752	0.0135595	-1.21831
AHB99612.1	GCW_01840	hlp2	153.496	242.209	219.511	348.069	379.687	314.895	7.33211e-05	0.783373
AHB99613.1	GCW_01845	GCW_01845	109.214	183.983	183.135	275.646	408.064	316.022	0.000369185	1.09056
AHB99614.1	GCW_01850	GCW_01850	46.1361	123.901	73.5808	179.917	286.08	202.232	0.000847559	1.54278
AHV85428.2	GCW_91851	GCW_91851	297.144	693.684	397.097	320.362	358.799	370.267	0.378711	-0.314484
AHV85429.1	GCW_91852	GCW_91852	532.45	825.553	839.117	466.658	547.132	515.468	0.0247074	-0.495565
AHB99615.1	GCW_01860	GCW_01860	8.54616	3.66059	8.09875	26.071	23.3611	12.9903	0.00163353	1.65147
AHB99616.1	GCW_01865	GCW_01865	9.99932	7.21352	10.6395	43.6042	32.2246	22.4853	6.82669e-05	1.78556
AHB99617.1	GCW_01870	GCW_01870_binder_Jim	1280.24	992.905	1083.94	1180.24	1243.12	1366.88	0.189561	0.180497
AHB99618.1	GCW_01875	arcA_1	956.544	1497.17	883.041	797.373	769.012	699.629	0.0542752	-0.519865
AHB99619.1	GCW_01880	trxB_1	777.401	1486.71	1012.76	968.565	867.789	780.733	0.315086	-0.278299
AHB99620.1	GCW_01885	GCW_01885	291.283	380.676	438.132	236.087	238.478	315.686	0.0401233	-0.483528
AHB99621.1	GCW_01890	GCW_01890	701.471	1247.91	922.465	648.085	513.062	569.993	0.00855109	-0.696998
AHB99622.1	GCW_01895	GCW_01895	35.1934	75.5539	26.3009	131.134	114.36	76.9237	0.0136709	1.34751
AHB99623.1	GCW_01900	dnaJ_6	507.29	813.369	584.673	694.245	810.969	652.625	0.39857	0.202325
AHB99624.1	GCW_01905	grpE	1623.3	4584.25	1789.04	768.681	767.804	944.309	0.0156781	-1.52605
AHV85430.1	GCW_91909	GCW_91909	3.7085	0	0	3.80276	4.95599	1.82822	0.239106	4.83231
AHB99625.1	GCW_01910	GCW_01910	28.1324	37.9392	43.5873	212.264	240.995	147.503	5.17637e-10	2.44651
AHV85431.1	GCW_91912	GCW_91912	23.5589	12.4197	12.8863	77.3045	101.13	56.4111	3.891e-06	2.28842
AHB99626.1	GCW_01920	GCW_01920	460.078	405.191	398.841	394.031	387.648	635.447	0.671031	0.128173
AHB99999.1	GCW_01925	GCW_01925	70.6623	170.636	75.407	478.692	449.73	343.107	2.00362e-07	2.11445
AHB99627.1	GCW_01930	GCW_01930	510.594	614.805	671.774	393.895	407.612	604.599	0.196727	-0.373083
AHC00001.1	GCW_01935	GCW_01935	37.6106	81.7131	43.9874	262.72	268.619	191.78	1.40709e-09	2.2147
AHB99628.2	GCW_01940	GCW_01940	7174.14	15395.2	9904.59	7107.23	10914.8	9810.16	0.702031	-0.17451
AHC00002.1	GCW_01945	GCW_01945	34.4474	56.4975	39.5685	308.487	384.556	249.696	2.07311e-13	2.86187
AHV85432.2	GCW_91946	VlhA	464.005	570.704	592.494	488.314	516.372	565.185	0.718532	-0.0462455
AHV85434.2	GCW_91948	VlhA	399.163	543.166	530.852	280.037	238.019	355.843	0.00144596	-0.75954
AHB99629.2	GCW_01960	GCW_01960	296.714	371.19	395.196	220.741	167.218	272.786	0.00720682	-0.703926
AHC00003.1	GCW_01965	GCW_01965	0.410402	0.865418	0	0.673333	1.59551	4.58591	0.104909	3.12946
AHB99630.1	GCW_01970	GCW_01970	106.965	104.723	74.5435	76.6819	81.1337	134.603	0.930357	0.00139372
AHB99631.1	GCW_01975	beta-pgm	6.66521	5.40576	0	15.9825	27.1579	23.9274	3.6991e-05	4.59844
AHB99632.1	GCW_01980	GCW_01980	957.693	1265.43	818.629	556.084	488.716	570.375	4.74706e-05	-0.89268
AHB99633.1	GCW_01985	GCW_01985	38.5399	8.70744	58.6886	55.1014	59.3971	41.2558	0.381772	0.924818
AHV85435.1	GCW_91988	GCW_91988	58.8363	78.6621	25.6398	69.1638	43.3302	45.0526	0.888802	0.0619925
AHB99634.1	GCW_01990	GCW_01990	84.9532	108.177	47.8957	69.0166	44.8736	41.0035	0.144887	-0.59759
AHB99635.1	GCW_01995	GCW_01995	16.7529	6.38893	17.6876	30.41	34.9899	26.0065	0.00132763	1.28818
AHB99636.1	GCW_02000	GCW_02000	321.286	368.704	320.614	425.231	494.942	400.94	0.00402208	0.383892
AHB99637.1	GCW_02005	hrcA	781.78	874.009	594.864	401.922	393.896	405.039	6.89018e-07	-0.888027
AHB99638.1	GCW_02010	uvrC	54.4245	95.4659	72.9497	101.899	89.5238	75.7293	0.363937	0.288603
AHB99639.1	GCW_02015	GCW_02015	66.8312	43.6421	70.9225	77.1072	59.2971	43.9286	0.887706	-0.0141606
AHB99640.1	GCW_02020	infC	2855.06	2860.2	3343.8	1444.09	1365.03	1964.47	1.88659e-06	-0.93929
AHB99641.1	GCW_02025	rpmI	1666.88	665.727	1515.58	567.896	468.988	860.905	0.0313107	-0.958238
AHB99642.1	GCW_02030	rplT	2313.09	1361.97	1441.34	830.435	808.223	1034.54	0.00328355	-0.903045
AHB99643.1	GCW_02035	GCW_02035	554.886	536.074	304.223	669.49	732.605	715.117	0.00797427	0.651482
AHV85436.2	GCW_92036	pheS	281.328	545.1	335.954	374.54	383.712	387.711	0.995291	0.0376911
AHV85437.1	GCW_92037	pheT	133.067	243.226	182.475	300.552	331.422	276.377	0.00284615	0.740187
AHV85438.1	GCW_92038	GCW_92038	0.645976	2.04326	1.78082	7.41881	10.0454	16.1349	2.57518e-05	2.97751
AHV85439.1	GCW_92039	GCW_92039	1.20293	0.951233	5.52703	6.6609	10.3762	13.8371	0.00869254	2.39672
AHC00004.1	GCW_02055	GCW_02055	0.362952	0.76536	0	0.893224	0.881898	0.477141	0.30502	2.02501
AHB99644.1	GCW_02060	GCW_02060	23.8251	29.8106	45.2407	33.9799	41.9402	41.9776	0.409101	0.298703
AHB99645.1	GCW_02065	GCW_02065	18.6471	28.1158	37.3783	48.9024	51.7411	38.9934	0.0160387	0.776812
AHB99646.1	GCW_02070	rplU	1670.4	613.149	1351.87	883.638	1033.83	1064.89	0.499225	-0.169746
AHB99647.1	GCW_02075	GCW_02075	1020.03	313.053	459.86	985.97	1151.68	1233.34	0.046823	1.08449
AHB99648.1	GCW_02080	rpmA	2022.07	635.232	1053.11	650.358	711.725	927.324	0.22766	-0.55199
AHB99649.1	GCW_02085	nfo	185.266	414.623	156.216	183.292	144.051	238.168	0.494809	-0.310724
AHC00005.1	GCW_02090	fur	63.0412	199.068	107.962	154.622	121.459	201.118	0.549544	0.492934
AHB99650.1	GCW_02095	GCW_02095	82.6751	162.47	110.214	110.806	84.3144	138.153	0.782497	-0.0659389
AHB99651.1	GCW_02100	tig	1866.06	2808.47	1382.71	806.635	762.384	1029.49	0.0018497	-1.17223
AHB99652.1	GCW_02105	lon	1574.6	2251.04	1771.65	1954.18	2251.43	3523.87	0.236354	0.434629
AHB99653.1	GCW_02110	GCW_02110	84.8577	143.077	124.617	186.806	229.372	238.996	3.91504e-05	0.919475
AHB99654.1	GCW_02115	GCW_02115	132.949	114.895	123.322	191.116	193.823	239.347	2.5412e-06	0.744798
AHV85440.1	GCW_92117	GCW_92117	3.01576	5.29947	1.84752	25.564	24.9141	7.26835	0.00515534	2.4227
AHC00006.1	GCW_02120	GCW_02120	2.54169	4.82372	1.40139	5.8381	11.6105	5.01201	0.0514566	1.42689
AHC00007.1	GCW_02125	GCW_02125	3.4246	4.96477	0.786743	9.83259	6.03277	4.22064	0.133643	1.39666
AHC00008.1	GCW_02130	GCW_02130	0.612792	0.6461	0	4.02155	10.4227	3.62513	0.00265428	4.7136
AHB99655.1	GCW_02135	GCW_02135	1099.94	682.853	561.133	287.241	205.364	467.859	0.0112045	-1.31086
AHB99656.1	GCW_02140	GCW_02140	44.7338	26.2377	76.4977	174.977	158.506	136.114	4.49647e-06	1.79744
AHV85442.2	GCW_92149	uvrD	108.836	68.4255	167.925	252.244	202.543	175.326	0.0314449	0.946689
AHB99657.1	GCW_02150	GCW_02150	177.772	127.573	186.453	174.464	138.405	126.945	0.412561	-0.154694
AHB99658.1	GCW_02155	GCW_02155	612.431	461.686	602.028	367.936	232.072	376.258	0.00246061	-0.801807
AHB99659.1	GCW_02160	GCW_02160	75.1734	85.9797	106.892	86.9647	79.4849	92.786	0.709806	-0.0357549
AHB99660.1	GCW_02165	GCW_02165	188.46	242.312	268.808	291.837	266.394	302.356	0.0836173	0.312399
AHB99661.1	GCW_02170	GCW_02170	449.133	434.624	401.415	388.206	407.369	375.425	0.0650595	-0.133433
AHB99662.1	GCW_02175	GCW_02175	198.945	292.449	231.004	294.328	285.79	246.569	0.301933	0.208614
AHB99663.1	GCW_02180	GCW_02180	104.632	134.53	142.731	267.45	280.446	200.487	3.611e-05	0.967873
AHB99664.1	GCW_02185	GCW_02185	139.962	217.606	259.933	446.392	430.845	314.661	0.00182628	0.978051
AHB99665.1	GCW_02190	rpoD	417.845	274.27	382.401	322.119	276.378	293.861	0.136206	-0.248081
AHB99666.1	GCW_02195	dnaG	77.5269	108.031	118.118	103.644	97.1525	71.6772	0.559012	-0.151603
AHB99667.1	GCW_02200	glyS	129.017	217.203	130.996	124.682	131.67	85.2118	0.222936	-0.463869
AHB99668.1	GCW_02205	recO	14.7766	25.0737	39.463	67.4271	57.6709	42.1897	0.0152144	1.16194
AHB99669.1	GCW_02210	era	78.7541	193.417	78.242	51.3445	38.1799	37.9284	0.017275	-1.33381
AHB99670.1	GCW_02215	GCW_02215	88.4809	79.0712	63.1722	68.5364	51.4698	49.2946	0.0389351	-0.448454
AHB99671.1	GCW_02220	GCW_02220	5.65059	5.95772	4.50017	3.09024	4.0274	5.69505	0.381673	-0.363544
AHC00009.1	GCW_02225	GCW_02225	1.57344	2.67278	7.06877	6.88398	7.85867	4.25184	0.297266	0.977762
AHB99672.1	GCW_02230	GCW_02230	3.25875	0.624706	3.53904	5.58955	5.47069	7.78909	0.00986274	1.66607
AHB99673.1	GCW_02235	ftsZ	167.089	182.614	141.512	430.949	479.98	361.042	7.52636e-12	1.37066
AHB99674.1	GCW_02240	ftsA	373.238	191.479	334.016	186.799	111.568	174.095	0.00905273	-0.905884
AHB99675.1	GCW_02245	mraW	66.2857	45.6377	53.09	182.592	176.287	99.6396	0.000375931	1.43958
AHB99676.1	GCW_02250	mraZ	237.333	99.8562	178.189	500.548	532.646	422.48	3.33693e-07	1.57898
AHV85443.1	GCW_92263	scpB	829.994	459.543	475.789	394.489	282.751	377.084	0.0369706	-0.703042
AHV85444.2	GCW_92264	scpA/scpB	160.767	88.532	150.531	212.285	189.326	161.898	0.0764932	0.534141
AHB99677.1	GCW_02265	plsC	748.486	1334.66	973.568	1045.18	1379.68	1357.92	0.221696	0.336532
AHB99678.1	GCW_02270	acpS	2436.77	1757.24	1756.62	953.541	1125.67	1338.37	0.000651753	-0.79614
AHB99679.1	GCW_02275	GCW_02275	713.869	822.926	321.635	118.228	123.338	247.779	0.00115882	-1.90272
AHV85445.2	GCW_92276	rnhC	194.86	80.339	127.61	66.0188	48.9279	109.962	0.12116	-0.830368
AHC00010.1	GCW_02285	GCW_02285	440.757	611.91	577.014	367.802	314.165	389.201	0.000646936	-0.596953
AHB99680.1	GCW_02290	GCW_02290	172.705	305.06	101.628	75.0704	90.4561	78.7088	0.0334627	-1.10799
AHB99681.1	GCW_02295	GCW_02295	1889.2	1622.12	1184.39	633.372	786.56	931.174	0.000301777	-0.98929
AHB99682.1	GCW_02300	GCW_02300	85.7159	30.5051	83.3017	105.584	75.8188	62.8288	0.645317	0.402276
AHV85446.1	GCW_92301	GCW_92301	1.96632	2.39215	5.14276	3.97056	4.92476	2.28669	0.698284	0.293229
AHV85447.1	GCW_92302	GCW_92302	13.0419	5.50033	5.75263	8.98693	8.87297	4.45772	0.864995	-0.0716023
AHC00011.1	GCW_02310	mtn	48.4304	46.7699	39.7781	76.4696	79.6655	70.2874	3.97204e-13	0.749282
AHB99683.1	GCW_02315	nadD	123.253	184.868	108.374	123.562	139.098	148.15	0.977676	0.0147487
AHB99684.1	GCW_02320	yqeH	59.7491	118.921	50.6046	138.468	142.07	112.693	0.0361013	0.87453
AHB99685.1	GCW_02325	parC	145.275	131.599	167.192	316.794	307.622	261.164	5.22643e-12	0.99764
AHB99686.1	GCW_02330	parE	403.82	306.635	312.592	442.842	382.228	337.051	0.397463	0.186549
AHB99687.1	GCW_02335	hup_2	3616.13	7352.92	2811.79	1220.14	1082.83	2137.29	0.0122837	-1.57553
AHB99688.1	GCW_02340	GCW_02340	467.224	215.032	479.323	468.214	357.113	468.836	0.800505	0.234304
AHB99689.1	GCW_02350	GCW_02350	125.401	34.7941	166.451	143.177	120.098	98.334	0.873043	0.406236
AHB99690.1	GCW_02355	GCW_02355	144.299	140.008	191.069	272.909	240.182	213.178	0.0019177	0.618581
AHB99691.1	GCW_02360	GCW_02360	91.7179	67.7413	115.942	277.914	314.034	233.292	9.95579e-10	1.60675
AHB99692.1	GCW_02365	GCW_02365	243.377	280.537	290.352	461.236	504.53	440.553	3.91766e-14	0.790144
AHC00012.1	GCW_02370	GCW_02370	125.348	181.352	199.037	338.301	410.738	300.134	3.29785e-05	1.06803
AHC00013.1	GCW_02375	GCW_02375	118.824	50.1131	68.7263	107.796	97.8245	129.56	0.235299	0.579574
AHC00014.1	GCW_02380	GCW_02380	296.125	37.2008	141.27	97.1686	105.326	113.474	0.453869	-0.140847
AHB99693.1	GCW_02390	GCW_02390	583.628	677.474	552.309	359.97	282.139	366.518	9.11509e-08	-0.850803
AHC00015.1	GCW_02395	GCW_02395	44.7338	102.906	48.5814	310.253	309.481	232.557	3.13901e-09	2.21347
AHV85448.2	GCW_92396	VlhA	591.612	666.247	864.457	657.474	720.187	1345.43	0.521616	0.300927
AHB99694.1	GCW_02405	GCW_02405	348.164	491.262	446.082	243.258	232.103	282.886	2.37919e-05	-0.751983
AHB99695.1	GCW_02410	GCW_02410	946.399	2575.85	1205.86	578.026	461.829	541.263	0.00833783	-1.44883
AHC00016.1	GCW_02415	GCW_02415	73.8108	173.332	80.1592	507.331	478.253	357.256	1.06877e-07	2.13352
AHV85450.1	GCW_92416	VlhA	183.086	255.155	286.586	211.289	163.937	218.407	0.210196	-0.274468
AHV85451.1	GCW_92417	VlhA.4.04	388.91	145.346	411.912	188.726	172.579	215.428	0.0902913	-0.5768
AHC00017.1	GCW_02425	GCW_02425	2.83524	1.66075	2.3159	19.1236	18.677	9.52517	1.44062e-06	2.75042
AHB99696.1	GCW_02430	GCW_02430	944.558	1055.56	1120.79	1105.42	1051.96	1123.48	0.479868	0.0751344
AHV85452.1	GCW_92433	GCW_92433	538.491	434.78	538.977	427.686	420.033	418.577	0.00915387	-0.24895
AHB99697.1	GCW_02440	GCW_02440	377.139	1158.98	455.374	192.161	122.097	159.784	0.00654469	-1.91002
AHV85454.2	GCW_92453	VlhA	341.804	517.303	384.031	224.411	242.373	304.599	0.00609783	-0.678328
AHV85455.2	GCW_92454	VlhA	550.025	704.557	715.635	379.56	324.983	450.503	7.09233e-05	-0.773037
AHB99698.1	GCW_02455	GCW_02455	436.375	580.616	500.381	374.477	381.102	456.427	0.051619	-0.320232
AHV85457.2	GCW_92457	VlhA	590.125	687.715	789.816	395.724	306.812	403.678	9.72554e-07	-0.90306
AHC00018.1	GCW_02465	GCW_02465	648.218	198.628	601.873	930.017	1110.73	1431.35	0.00355631	1.41794
AHB99699.1	GCW_02470	GCW_02470	101.116	102.054	105.5	191.118	283.159	215.496	3.90279e-06	1.14023
AHB99700.1	GCW_02475	GCW_02475	217.646	109.064	268.932	442.731	472.789	388.848	0.000214607	1.22404
AHB99701.1	GCW_02480	trkA	794.165	796.773	575.16	487.388	538.977	467.198	0.00414922	-0.522729
AHB99702.1	GCW_02485	leuS	477.402	738.432	560.739	561.383	636.708	610.817	0.819616	0.0477828
AHB99703.1	GCW_02490	GCW_02490	3063.08	8708.63	3322.48	2379.45	2576.92	4003.34	0.293787	-0.617398
AHB99704.1	GCW_02495	GCW_02495	4069.42	11208.9	4032.33	2134.16	2266.12	3846.86	0.0972172	-1.10181
AHB99705.1	GCW_02500	GCW_02500	1416.79	2085.46	1232.39	574.267	399.857	809.415	0.000530773	-1.43068
AHB99706.1	GCW_02505	GCW_02505	48.7221	27.2763	19.0183	54.1165	64.5354	54.9816	0.0159228	0.974605
AHB99707.1	GCW_02510	GCW_02510	2419.9	2321.76	1945.98	1050.8	959.72	1469.68	3.85275e-05	-0.960986
AHB99708.1	GCW_02515	GCW_02515	653.061	729.17	551.53	1082.66	1223.84	974.296	4.284e-06	0.765746
AHB99709.1	GCW_02520	pepC_1	1982.11	3071.13	2418.07	1847.22	2029.61	1805.85	0.0668924	-0.373472
AHB99710.1	GCW_02525	pepC_2	1946.37	3534.44	2166.28	1156.4	1260.28	1403.24	0.00333576	-0.955102
AHB99711.1	GCW_02530	smpB	264.125	173.364	178.787	590.503	855.993	618.886	8.15172e-08	1.75188
AHB99712.1	GCW_02535	GCW_02535	410.872	433.682	467.687	1091.79	1500.03	1042.01	1.35574e-07	1.45195
AHB99713.1	GCW_02540	GCW_02540	1371.41	2004.29	1693.87	1807.95	2018.36	1918.05	0.235299	0.196031
AHB99714.1	GCW_02545	rpmG	2137.89	1068.48	2280.19	1181.25	1303.09	1690.09	0.277094	-0.333849
AHV85458.1	GCW_92547	GCW_92547	991.753	1575.13	782.365	485.988	394.103	517.369	0.00126082	-1.20814
AHV85459.1	GCW_92548	GCW_92548	528.66	428.856	525.554	413.86	408.43	406.206	0.0042085	-0.265065
AHB99715.1	GCW_02560	arcA_2	541.72	818.152	558.943	546.832	533.305	641.086	0.549544	-0.135345
AHB99716.1	GCW_02565	udk	196.983	258.797	172.248	123.309	99.8606	111.684	3.00301e-05	-0.891447
AHB99717.1	GCW_02570	GCW_02570	77.1457	125.398	93.0453	78.667	74.9793	71.4847	0.0842577	-0.364609
AHV85460.2	GCW_92579	obgE	235.497	143.098	158.843	336.612	383.014	247.913	0.00813729	0.859256
AHB99718.1	GCW_02580	GCW_02580	98.7986	86.5179	64.309	358.186	493.991	237.034	8.95313e-05	2.08425
AHB99719.1	GCW_02585	GCW_02585	1477.97	1571.99	1433.66	2083.39	2792.02	2505.45	4.40179e-06	0.709793
AHB99720.1	GCW_02590	pepA	6512.62	12227.6	6495.84	2427.01	2639.88	3606.39	0.000586291	-1.49487
AHB99721.1	GCW_02595	GCW_02595	166.648	144.127	140.294	85.174	105.466	126.398	0.00986274	-0.523033
AHC00019.1	GCW_02600	GCW_02600	0	1.07806	0	2.51634	2.98132	2.01626	0.0202969	5.02633
AHB99722.1	GCW_02605	VlhA.2.01	857.107	671.379	666.964	598.704	581.067	859.089	0.685383	-0.120282
AHB99723.1	GCW_02610	GCW_02610	600.034	609.316	447.968	819.515	991.227	1089.71	1.54995e-05	0.811385
AHC00020.1	GCW_02615	VlhA.2.02	1128.42	1661.11	1188.99	1203.42	1380.74	1814.97	0.596448	0.145444
AHB99724.1	GCW_02620	disA	191.791	265.564	321.143	495.674	469.583	362.503	0.0034852	0.788933
AHB99725.1	GCW_02625	rnr	736.097	880.193	817.858	983.351	943.995	879.893	0.0245865	0.208078
AHB99726.1	GCW_02630	secG	596.872	856.642	625.761	507.269	441.228	491.241	0.00603599	-0.513655
AHB99727.1	GCW_02635	GCW_02635	71.6123	109.532	84.5836	242.347	226.343	162.552	1.16167e-05	1.24927
AHB99728.1	GCW_02640	trxB_2	1001.39	976.241	724.418	479.463	427.932	523.75	8.32973e-07	-0.906741
AHB99729.1	GCW_02645	GCW_02645	350.913	739.744	319.468	269.852	268.261	331.123	0.174522	-0.596849
AHB99730.1	GCW_02650	GCW_02650	90.7533	80.2169	60.3231	58.0694	71.0783	77.6479	0.583534	-0.151438
AHV85462.2	GCW_92659	GCW_92659	383.171	331.844	352.668	319.455	303.973	433.493	0.89805	-0.0304134
AHB99731.1	GCW_02660	ygjD	96.0097	86.1279	61.4172	271.381	348.25	216.868	7.83293e-07	1.77798
AHB99732.1	GCW_02665	potD	537.166	269.878	660.809	570.19	597.941	526.069	0.596448	0.30158
AHB99733.1	GCW_02670	potC	664.36	325.889	830.965	654.553	868.483	755.628	0.387149	0.418501
AHB99734.1	GCW_02675	potB	678.09	280.776	852.546	771.716	1013.97	860.309	0.178521	0.68404
AHB99735.1	GCW_02680	potA	1135.64	512.497	1157.04	826.242	831.004	881.432	0.644244	-0.051361
AHB99736.1	GCW_02685	GCW_02685	94.4834	151.519	101.616	169.369	159.682	154.725	0.0215319	0.508024
AHB99737.1	GCW_02690	GCW_02690	235.909	394.117	372.323	312.493	282.474	350.148	0.704465	-0.0545021
AHB99738.1	GCW_02695	recA	76.1082	60.4399	74.1047	48.7517	37.3002	52.1552	0.00115492	-0.614997
AHB99739.1	GCW_02700	GCW_02700	721.888	921.326	626.034	429.068	381.979	445.251	1.82381e-05	-0.837439
AHB99740.1	GCW_02705	msrB	1413.97	1650.32	1248.83	429.444	298.642	997.773	0.0163826	-1.50304
AHB99741.1	GCW_02710	groEL	3852.19	5377.07	3710.79	2400.77	2896.23	3353.67	0.0214048	-0.573602
AHB99742.1	GCW_02715	groES	2344.94	1481.79	1296.74	1723.35	2007.57	2006.32	0.544756	0.207811
AHB99743.1	GCW_02720	pykF	2762.03	4608.31	2478.12	1799.25	1877.04	2145.13	0.0313107	-0.707425
AHB99744.1	GCW_02725	pfkA	2312.33	3286.09	1469.98	1270.8	1259.69	1388.15	0.0284293	-0.776508
AHB99745.1	GCW_02730	lplA	754.097	735.508	622.785	573.802	704.711	633.209	0.43942	-0.143982
AHB99746.1	GCW_02735	lpd	1687.33	2839.96	1488.27	2125.21	2588.46	2397.5	0.381772	0.295656
AHB99747.1	GCW_02740	aceF	5592.44	11688.5	5102.44	2363.18	2373.41	3036.23	0.00479137	-1.43056
AHB99748.1	GCW_02745	acoB	5035.45	9954.96	4774.37	3314.06	3913.41	3656.38	0.058741	-0.778466
AHB99749.1	GCW_02750	acoA	6166.69	11887.3	5437.09	3019.33	3612.91	3368.75	0.0101305	-1.14635
AHB99750.1	GCW_02755	GCW_02755	6353.05	13792.7	5965.82	3142.51	3467.84	3499.77	0.0113582	-1.25892
AHB99751.1	GCW_02760	ackA	2670.05	3321.59	1945.16	894.843	679.266	1225.38	3.00782e-05	-1.51119
AHB99752.1	GCW_02765	trkG	237.661	278.94	301.604	306.263	259.477	264.569	0.988858	0.0241674
AHB99753.1	GCW_02770	GCW_02770	69.4474	107.688	154.537	219.48	225.586	200.541	0.000806474	1.03413
AHB99754.1	GCW_02775	GCW_02775	76.2464	83.0975	71.4807	57.7038	59.7583	55.6858	4.40407e-08	-0.412514
AHB99755.1	GCW_02780	GCW_02780	41.5574	24.2804	71.5121	33.4395	39.49	29.0558	0.396785	-0.303637
AHB99756.1	GCW_02785	clpB	1332.63	2702.23	1944.34	3659.34	4669.88	8634.76	0.0208294	1.46579
AHV85463.1	GCW_92786	GCW_92786	129.947	114.719	236.219	191.838	157.872	124.394	0.878179	0.0324597
AHV85464.1	GCW_92794	GCW_92794	92.899	76.594	95.8273	80.0529	61.6576	59.4127	0.0173849	-0.405666
AHB99757.1	GCW_02795	plsX	94.8219	114.544	122.687	297.115	328.852	278.598	7.41315e-26	1.45065
AHB99758.1	GCW_02800	GCW_02800	502.31	660.101	529.065	582.099	624.028	529.467	0.735065	0.0442335
AHB99759.1	GCW_02805	GCW_02805	400.104	462.864	398.307	480.931	432.075	414.21	0.56044	0.0742071
AHB99760.1	GCW_02810	rluA_2	17.6875	23.7184	23.9858	70.8576	89.709	41.6507	0.00125384	1.57165
AHB99761.1	GCW_02815	spoU	44.8848	45.8389	60.1119	151.74	165.988	109.677	3.85874e-07	1.49338
AHB99762.1	GCW_02820	GCW_02820	179.799	122.739	130.94	204.878	196.656	173.358	0.0329374	0.42438
AHB99763.1	GCW_02825	thiI	98.5587	141.8	107.144	130.451	100.419	140.19	0.809425	0.0981332
AHB99764.1	GCW_02830	GCW_02830	169.204	181.961	99.643	70.5423	56.5546	73.6237	0.000270993	-1.128
AHB99765.1	GCW_02835	GCW_02835	71.1961	127.213	57.8976	31.5281	26.0253	55.7016	0.0377463	-1.17293
AHV85466.2	GCW_92854	GCW_92854	1160.34	1960.74	1593.3	898.481	1106.31	879.603	0.0107152	-0.683899
AHB99766.1	GCW_02855	GCW_02855	132.437	93.4006	134.901	134.796	96.6304	78.4377	0.412577	-0.235878
AHB99767.1	GCW_02860	eno	5031.51	8084.2	4038.48	2282.6	2485.32	3243.77	0.00680864	-1.0527
AHV85467.1	GCW_92861	GCW_92861	0	0	0	0.772561	0	0	0.400571	1.76492
AHB99768.1	GCW_02865	GCW_02865	70.2468	45.416	62.0205	50.4354	65.2924	65.3509	0.844762	0.040375
AHB99769.1	GCW_02870	GCW_02870	136.21	375.012	70.1341	28.1591	36.9116	64.3283	0.0428353	-1.91402
AHB99770.1	GCW_02875	GCW_02875	314.024	310.249	425.28	377.57	401.151	287.874	0.91382	0.0245372
AHB99771.1	GCW_02880	nusB	141.286	124.209	201.63	354.015	384.019	277.54	3.78257e-05	1.13809
AHB99772.1	GCW_02885	GCW_02885	240.298	214.837	312.071	297.8	332.797	349.151	0.0477858	0.367605
AHB99773.1	GCW_02890	efp	601.873	641.632	382.778	390.795	420.518	456.141	0.182698	-0.326538
AHC00022.1	GCW_02895	GCW_02895	2807.75	698.585	4923.48	2031.53	2053.14	2805.96	0.63637	0.0924226
AHV85468.1	GCW_92898	GCW_92898	33.5742	90.9114	45.2268	124.878	115.137	62.4439	0.130869	0.900138
AHB99774.1	GCW_02910	dppF/oppF_1	253.114	422.927	366.365	418.762	399.405	272.452	0.835545	0.0721616
AHB99775.1	GCW_02915	dppD/oppD_1	270.282	492.623	308.617	516.676	431.816	348.928	0.439428	0.307262
AHB99776.1	GCW_02920	dppC/oppC_1	521.757	831.601	514.585	501.222	415.834	384.401	0.0722067	-0.492849
AHB99777.1	GCW_02925	dppB/oppB_1	513.708	553.055	348.249	320.006	339.714	246.945	0.0208294	-0.62726
AHB99778.1	GCW_02930	GCW_02930	2153.16	2908.46	2072.18	1174.35	847.646	822.535	3.90113e-08	-1.32875
AHB99779.1	GCW_02935	GCW_02935	1049.69	579.993	944.247	1803.59	2030.96	1817.8	3.38792e-08	1.17795
AHB99780.1	GCW_02940	dppF/oppF_2	1164.78	869.413	1772.63	1117.53	2794.22	1804.73	0.251222	0.55015
AHB99781.1	GCW_02945	dppD/oppD_2	1471.6	807.663	1672.73	1241.05	2592.57	1536.25	0.340913	0.437974
AHB99782.1	GCW_02950	dppC/oppC_2	1719.43	1281.59	2581.36	1401.12	2984.51	1613.71	0.756817	0.0821515
AHB99783.1	GCW_02955	dppB/oppB_2	1985.17	1873.43	3344.54	1627.97	3728.73	2018.67	0.841778	-0.0071955
AHB99784.1	GCW_02960	oppA	1885.23	1793.66	3041.11	1349.61	2536.31	1483.32	0.596448	-0.339377
AHB99785.1	GCW_02965	GCW_02965	1630.9	1516.61	3227.87	1325.68	2427.5	2077.21	0.86412	-0.0854143
AHC00023.1	GCW_02970	GCW_02970	0	0	0	0	1.22472	0	0.22781	1.98195
AHB99786.1	GCW_02975	rpsB	1606.21	2060.12	1346.03	815.88	957.443	1057.73	0.00047332	-0.810135
AHB99787.1	GCW_02980	azoR	2288.87	3399.72	2119.68	900.58	677.52	2045.74	0.0594377	-1.24132
AHB99788.1	GCW_02985	GCW_02985	261.847	175.853	199.867	219.073	248.122	515.834	0.332105	0.535705
AHB99789.1	GCW_02990	rarA	79.5576	144.528	85.7172	131.551	142.388	155.15	0.0814294	0.519914
AHB99790.1	GCW_02995	rsmI	85.8725	124.114	108.738	126.9	139.867	146.513	0.0140426	0.388594
AHV85469.1	GCW_92996	GCW_92996	2.19328	9.05728	2.85526	10.7953	14.4777	6.12704	0.108543	1.35345
AHB99791.1	GCW_03005	GCW_03005	5540.42	5578.34	5753.96	3316.49	4106.99	5775.08	0.210451	-0.392267
AHB99792.1	GCW_03010	rpmB	2242.56	1145.88	1872.74	1165.87	1540.25	1747.36	0.520413	-0.20567
AHB99793.1	GCW_03015	GCW_03015	573.477	717.351	576.219	330.696	234.577	650.132	0.238241	-0.744206
AHB99794.1	GCW_03020	pvpA	1408.31	2040.37	1236.77	1162.78	1109.5	1190.76	0.0847362	-0.403323
AHB99795.1	GCW_03025	fusA	1863.75	2309.26	1866.21	1318.32	1297.31	1153.96	1.77151e-07	-0.674965
AHB99796.1	GCW_03030	rpsG	1733.63	1524.62	1591.18	731.661	677.14	659.965	1.17364e-66	-1.22834
AHB99797.1	GCW_03035	rpsL	1836.82	1559.33	1969.34	938.816	702.964	821.821	4.61811e-13	-1.12615
AHB99798.1	GCW_03040	rpsD	1183.68	885.558	882.738	730.661	742.026	655.709	0.00582108	-0.460008
AHB99799.1	GCW_03045	GCW_03045	3240.96	1374.52	2418.52	1439.11	1296.06	1731.5	0.0818357	-0.57937
AHV85470.1	GCW_99045	GCW_99045	5.07104	0	2.66282	11.2913	5.63272	8.09497	0.0466427	3.62575
AHV85471.1	GCW_99046	GCW_99046	0	0.881594	0	3.42959	3.65699	1.64881	0.00275207	5.27094
AHV85472.1	GCW_93046	GCW_93046	0.201959	0.212936	0.556758	2.4851	3.8276	0.530994	0.0258501	2.49142
AHB99800.1	GCW_03070	GCW_03070	171.912	321.697	195.874	604.699	843.159	696.458	5.20286e-08	1.67816
AHB99801.1	GCW_03075	dnaK	4251.64	12975.9	4957.84	5588.07	7681.88	9274.9	0.894521	0.180548
AHB99802.1	GCW_03080	GCW_03080	36.8787	22.7078	31.3134	18.7567	28.531	20.1681	0.235299	-0.426573
AHB99803.1	GCW_03085	GCW_03085	85.6712	40.1792	62.1382	33.3766	34.1833	62.433	0.275006	-0.528548
AHB99804.1	GCW_03090	mscL	255.586	116.588	174.821	122.46	158.278	259.348	0.979106	-0.0171519
AHB99805.1	GCW_03095	GCW_03095	498.618	341.765	331.775	255.249	253.009	249.509	0.00427775	-0.603617
AHB99806.1	GCW_03100	ptsG_2	872.255	557.801	329.651	199.842	201.359	246.567	0.00462838	-1.3382
AHC00024.1	GCW_03105	ppnK	300.768	336.026	311.809	325.027	299.635	294.038	0.482048	-0.0460362
AHB99807.1	GCW_03110	spxA	658.915	751.792	408.12	222.816	213.525	324.609	0.000537619	-1.23675
AHB99808.1	GCW_03115	trpS	760.718	1029.08	540.139	386.28	363.996	580.925	0.0405313	-0.790654
AHB99809.1	GCW_03120	GCW_03120	1159.76	2111.93	1299.1	1050.1	953.564	1302.37	0.187592	-0.428937
AHB99810.1	GCW_03125	GCW_03125	93.4591	125.227	117.731	280.316	355.769	272.345	7.69713e-11	1.4335
AHB99811.1	GCW_03130	GCW_03130	196.898	157.703	202.997	402.813	526.599	347.056	3.54408e-05	1.18187
AHB99812.1	GCW_03135	GCW_03135	789.817	1619.35	1111.95	939.684	1100.35	875.963	0.510594	-0.216978
AHB99813.1	GCW_03140	GCW_03140	53.2488	77.1336	75.8226	87.2652	84.1577	55.7332	0.648268	0.131398
AHB99814.1	GCW_03145	lepA	85.0644	149.786	127.346	256.341	258.138	183.643	0.00103311	0.968146
AHB99815.1	GCW_03150	GCW_03150	255.652	312.084	223.017	211.606	223.381	173.537	0.0764274	-0.372345
AHB99816.1	GCW_03155	GCW_03155	104.573	301.368	191.996	343.137	373.692	213.429	0.18522	0.725686
AHB99817.1	GCW_03160	GCW_03160	238.725	477.135	436.155	700.346	728.907	580.529	0.0034852	0.858822
AHB99818.1	GCW_03165	GCW_03165	1803.45	2400.17	2136.36	1644.97	1634.67	1781.33	0.0130906	-0.316341
AHB99819.1	GCW_03170	GCW_03170	807.099	974.929	981.645	1077.26	966.141	1104.15	0.164273	0.191043
AHV85473.1	GCW_93171	GCW_93171	124.807	233.825	224.726	241.343	273.828	244.957	0.128879	0.434484
AHB99820.1	GCW_03180	GCW_03180	744.124	1158.97	925.907	603.596	502.991	756.793	0.0290575	-0.599037
AHB99821.1	GCW_03185	GCW_03185	26.9714	16.9835	35.8577	46.4022	35.2554	42.9669	0.0650595	0.698647
AHV85474.1	GCW_93187	GCW_93187	10.0725	9.05824	4.08351	37.1827	26.9215	28.6249	2.06051e-08	2.08491
AHB99822.1	GCW_03195	GCW_03195	403.477	567.5	422.494	501.029	489.684	689.622	0.348313	0.268827
AHB99823.1	GCW_03200	GCW_03200	240.021	424.686	426.272	450.073	476.153	441.922	0.177449	0.374658
AHB99824.1	GCW_03205	GCW_03205	1300.41	1508.49	1382.97	786.453	690.486	1076.38	0.00144596	-0.738162
AHB99825.1	GCW_03210	GCW_03210	139.521	61.2612	85.3604	84.5503	64.3846	99.1276	0.593238	-0.145026
AHB99826.1	GCW_03215	GCW_03215	2.58445	1.6029	2.65434	7.35803	7.53562	6.89503	3.00093e-14	1.69717
AHB99827.1	GCW_03220	valS	176.352	175.4	235.086	198.151	181.476	139.244	0.423824	-0.179417
AHB99828.1	GCW_03225	ysxC	249.629	257.94	198.393	308.974	285.099	232.917	0.2311	0.227839
AHB99829.1	GCW_03230	GCW_03230	1222.17	1386.07	971.406	497.233	371.565	469.593	1.6903e-11	-1.4151
AHB99830.1	GCW_03235	tktA_2	178.214	124.475	219.874	178.378	187.146	179.565	0.843691	0.0991412
AHB99831.1	GCW_03240	GCW_03240	91.3458	65.8874	95.7078	109.109	90.0251	76.203	0.72153	0.125936
AHB99832.1	GCW_03245	umuC	22.3847	15.0328	23.5835	12.8658	17.8068	14.6199	0.122889	-0.414364
AHB99833.1	GCW_03250	GCW_03250	40.1871	34.9487	60.111	126.814	137.703	139.21	1.71084e-16	1.61544
AHB99834.1	GCW_03255	prsA	707.896	688.297	832.576	459.119	364.368	606.179	0.0111977	-0.66669
AHC00025.1	GCW_03260	GCW_03260	0	1.20166	0	0.934946	0	0	0.819447	-0.11843
AHB99835.1	GCW_03265	truA	118.085	151.871	147.81	399.518	519.663	328.651	1.48578e-06	1.56185
AHB99836.1	GCW_03270	cbiQ	381.063	549.269	380.386	462.396	556.541	397.518	0.590409	0.120538
AHB99837.1	GCW_03275	cbiO	536.094	521.913	461.905	643.03	642.223	529.385	0.0490318	0.252786
AHB99838.1	GCW_03280	cbiO	804.907	1221.52	634.042	1049.8	1221.58	1023.74	0.251736	0.358152
AHB99839.1	GCW_03285	gpmI	1712.09	4052.53	1845.06	1401.95	1351.84	1544.07	0.111323	-0.709712
AHB99840.1	GCW_03290	tpiA	3034.59	3684.26	2163.83	1214.8	1270.1	1576.16	6.89259e-05	-1.10478
AHB99841.1	GCW_03295	cpsG/manB	771.033	957.853	607.585	561.314	530.687	573.677	0.0210512	-0.464244
AHB99842.1	GCW_03300	cdd	577.355	493.029	409.877	470.877	447.973	426.202	0.410191	-0.125336
AHB99843.1	GCW_03305	deoA	216.253	223.396	171.338	456.732	547.439	343.321	0.000144659	1.12473
AHB99844.1	GCW_03310	deoC_2	1834.02	2183.34	1865.28	1005.11	1008.97	983.335	2.08354e-27	-0.968303
AHB99845.1	GCW_03315	deoD	2129.57	2815.02	2056.23	1237.06	1181.79	1321.78	1.98733e-07	-0.891101
AHB99846.1	GCW_03320	GCW_03320	675.471	660.506	633.438	621.825	675.363	591.43	0.593238	-0.0620949
AHB99847.1	GCW_03325	GCW_03325	529.539	542.443	656.943	621.013	744.006	636.465	0.137222	0.213342
AHB99848.1	GCW_03330	GCW_03330	591.283	401.733	510.52	486.08	470.057	537.601	0.903434	0.00616906
AHB99849.1	GCW_03335	GCW_03335	593.116	701.464	795.628	416.144	400.902	570.521	0.00892001	-0.599366
AHC00026.1	GCW_03340	GCW_03340	28.9774	11.4572	30.6224	90.3302	92.2358	61.9027	6.77838e-06	1.88713
AHB99850.1	GCW_03345	GCW_03345	109.684	117.894	146.392	242.192	279.478	223.826	2.12535e-08	1.00008
AHB99851.1	GCW_03350	GCW_03350	8592.29	17598	11303.8	7908.58	11719.7	10524.2	0.523152	-0.269731
AHV85475.2	GCW_93351	VlhA	145.112	155.634	186.326	99.7124	135.008	140.376	0.0736829	-0.38493
AHB99852.1	GCW_03360	GCW_03360	518.191	639.008	610.561	370.268	372.473	508.821	0.0129446	-0.508842
AHV85477.1	GCW_93361	VlhA	131.785	121.966	159.451	443.723	386.531	308.475	1.4262e-09	1.45574
AHV85478.1	GCW_93362	VlhA	2014.69	5333.21	2412.84	1484.33	1187	1328.94	0.0260472	-1.15629
AHB99853.1	GCW_03370	GCW_03370	533.47	498.076	662.747	400.716	384.772	482.38	0.0169531	-0.414475
AHV85479.1	GCW_93371	VlhA	378.134	413.165	522.834	345.913	362.062	540.469	0.789234	-0.0903647
AHV85480.1	GCW_93372	GCW_93372	154.809	61.4739	165.353	221.829	383.482	358.792	0.00161347	1.42571
AHB99854.1	GCW_03380	GCW_03380	3176.1	2219.37	2550.37	1170.66	1008.89	1096.23	2.99821e-12	-1.26514
AHB99855.1	GCW_03385	recR	79.5861	101.37	73.8704	130.793	139.388	119.897	3.48343e-05	0.624843
AHB99856.1	GCW_03390	ybaB	559.681	1280.97	576.436	224.767	188.979	257.617	0.00141761	-1.74626
AHB99857.1	GCW_03395	dnaX	96.8469	124.689	129.682	154.7	161.769	170.177	0.000153883	0.481045
AHV85481.1	GCW_93396	GCW_93396	0	0	0	2.28166	1.35163	0	0.0290575	4.30616
AHB99858.1	GCW_03400	GCW_03400	379.389	481.905	371.261	293.668	301.631	441.568	0.387175	-0.265071
AHB99859.1	GCW_03405	ruvB	22.1363	17.6991	23.5625	39.7988	50.2906	39.8922	1.31108e-07	1.03679
AHB99860.1	GCW_03410	ruvA	43.3857	26.6193	47.9773	82.8439	102.559	64.6078	0.00181841	1.10239
AHB99861.1	GCW_03415	GCW_03415	45.2364	62.7457	59.6749	111.739	132.729	86.8238	0.000451945	0.975219
AHB99862.1	GCW_03420	gatB	244.245	304.623	307.44	426.119	423.921	371.038	4.54423e-05	0.516956
AHB99863.1	GCW_03425	gatA	455.939	504.65	451.138	558.142	468.211	436.071	0.819616	0.0448868
AHB99864.1	GCW_03430	gatC	294.377	374.147	266.016	335.88	336.601	283.811	0.808587	0.0437058
AHB99865.1	GCW_03435	ung	25.9396	22.0316	30.2373	94.3769	95.4756	59.8338	1.25126e-06	1.65372
AHB99866.1	GCW_03440	GCW_03440	374.997	448.73	496.047	449.391	359.386	348.825	0.24461	-0.189055
AHB99867.1	GCW_03445	dnaB	145.593	123.325	204.428	343.44	387.781	266.801	0.000285173	1.09159
AHB99868.1	GCW_03450	rplI	2247.4	2581.94	1602.27	1122.49	1064.45	1143.71	3.19204e-05	-0.922089
AHB99869.1	GCW_03455	rpsR	1844.08	1223.29	2111.34	771.41	589.26	759.494	3.18266e-06	-1.26203
AHB99870.1	GCW_03460	ssb	468.289	424.835	465.197	700.425	575.902	643.159	5.52869e-05	0.495677
AHB99871.1	GCW_03465	rpsF	2970.9	1230.67	3056.54	1065.55	892.925	1468.97	0.016152	-0.999732
AHB99872.1	GCW_03470	asnA	1007.27	446.176	518.597	336.202	235.276	626.674	0.261903	-0.744366
AHB99873.1	GCW_03475	GCW_03475	391.965	427.177	388.318	289.286	226.035	291.257	1.94606e-05	-0.590451
AHC00027.1	GCW_03480	GCW_03480	47.6231	21.8494	29.6632	24.8458	20.1411	37.0658	0.553284	-0.244739
AHB99874.1	GCW_03485	GCW_03485	243.926	138.826	189.249	62.6612	41.4267	87.3792	6.17502e-05	-1.60645
AHB99875.1	GCW_03490	GCW_03490	1238.77	1714.73	1245.7	1086.57	1391.09	1765.63	0.886596	0.00411314
AHB99876.1	GCW_03495	eutD	3398.2	5448.58	2425.61	1654.67	1673.74	2474.84	0.0398829	-0.904007
AHB99877.1	GCW_03500	rbgA	19.6542	29.5728	23.7049	56.5985	64.3707	33.7774	0.00747236	1.05236
AHB99878.1	GCW_03505	GCW_03505	173.31	163.384	121.353	136.569	147.681	105.026	0.410191	-0.232624
AHB99879.1	GCW_03510	rplS	2651.07	780.371	1484.98	449.841	482.206	539.117	0.00489145	-1.57175
AHB99880.1	GCW_03515	trmD	420.759	166.893	225.709	550.158	560.941	511.954	0.00387729	1.10571
AHB99881.1	GCW_03520	rpsP	2263.82	735.17	1119.71	578.623	590.173	713.659	0.0517159	-0.978253
AHB99882.1	GCW_03525	rplQ	2113.69	1096.26	1278.33	584.34	569.282	575.482	0.000159994	-1.3172
AHB99883.1	GCW_03530	rpoA	1984.67	1754.53	1582.01	1037.08	1104.42	1051.67	1.77373e-11	-0.73107
AHB99884.1	GCW_03535	rpsK	2184.73	1873.43	1517.9	1105.67	879.818	982.016	2.72044e-06	-0.900384
AHB99885.1	GCW_03540	rpsM	1548.8	1704.63	1297.59	881.066	848.633	836.899	8.502e-11	-0.817582
AHB99886.1	GCW_03545	rpmJ	1687.26	909.741	2397.84	1267.95	1072.27	1148.73	0.181496	-0.412242
AHB99887.1	GCW_03550	infA	822.966	391.004	2226.7	1302.03	1371.37	1196.8	0.864995	0.525482
AHB99888.1	GCW_03560	trxA_2	3889.81	7580.75	3949.1	1779.79	1434.51	2565.15	0.00392808	-1.38408
AHB99889.1	GCW_03565	topA	577.712	992.158	707.738	760.247	578.966	587.277	0.381673	-0.21671
AHB99890.1	GCW_03570	rpe	102.946	57.9247	94.364	287.676	301.536	181.907	3.42776e-05	1.60293
AHB99891.1	GCW_03575	pgi	1865.29	1173.77	1674.32	820.95	699.807	841.001	7.18756e-06	-0.974499
AHB99892.1	GCW_03580	rsgA	35.0091	52.4539	44.5878	96.738	97.5012	59.8842	0.00466952	0.928433
AHB99893.1	GCW_03585	GCW_03585	119.199	181.903	189.119	252.066	239.259	184.222	0.0736369	0.479274
AHB99894.1	GCW_03590	ptc1	481.26	503.618	349.12	247.485	216.152	284.98	0.000133806	-0.824157
AHB99895.1	GCW_03595	gmk	424.164	478.021	283.944	199.326	140.193	248.34	0.00384366	-1.0174
AHB99896.1	GCW_03600	def	855.255	932.104	988.374	451.598	402.983	739.506	0.00986274	-0.849834
AHB99897.1	GCW_03605	GCW_03605	634.907	533.748	527.245	304.399	444.663	362.822	0.0046811	-0.62105
AHB99898.1	GCW_03610	mnmG/gidA	303.953	214.383	286.29	271.458	244.443	320.837	0.888802	0.0635116
AHC00028.1	GCW_03615	rsmG/gidB	69.9181	73.476	91.3026	163.012	160.275	185.645	4.60611e-15	1.12321
AHB99899.1	GCW_03620	GCW_03620	139.149	151.544	111.789	160.799	154.07	178.271	0.051298	0.301881
AHB99900.1	GCW_03625	GCW_03625	101.494	39.5879	112.405	160.984	165.357	135.161	0.0163139	0.997746
AHB99901.1	GCW_03630	nusG	924.254	711.074	960.552	666.304	561.59	665.153	0.00356455	-0.447577
AHB99902.1	GCW_03635	secE	273.328	158.372	277.191	284.82	275.424	236.579	0.572916	0.209712
AHB99903.1	GCW_03640	rpmG/rpl33	187.152	124.17	219.798	241.898	238.683	235.83	0.0517159	0.471462
AHB99904.1	GCW_03645	GCW_03645	99.4313	143.391	70.2269	78.5333	68.1864	103.437	0.430944	-0.284659
AHV85482.1	GCW_93654	GCW_93654	57.3766	69.5263	77.5243	295.017	333.737	250.964	1.15719e-20	2.10637
AHB99905.1	GCW_03655	GCW_03655	354.926	458.374	338.478	306.722	242.266	317.152	0.0402361	-0.40811
AHB99906.1	GCW_03660	GCW_03660	94.8681	255.091	149.541	252.52	219.137	189.557	0.347913	0.5117
AHB99907.1	GCW_03665	GCW_03665	127.669	156.927	182.665	263.727	231.613	189.793	0.0163826	0.554433
AHB99908.1	GCW_03670	GCW_03670	163.267	195.765	220.151	278.02	181.03	108.604	0.864995	-0.121428
AHB99909.1	GCW_03675	atpA	553.433	785.532	710.205	284.666	141.975	98.8057	1.08801e-06	-2.09076
AHB99910.1	GCW_03680	atpD_2	617.018	899.459	855.599	274.339	133.911	114.857	5.30692e-09	-2.27125
AHB99911.1	GCW_03685	GCW_03685	86.4775	86.7741	90.1089	70.0838	48.3443	22.9615	0.0255143	-1.03944
AHB99912.1	GCW_03690	GCW_03690	523.786	800.884	793.18	1379.89	1479.94	2249.44	0.00105795	1.26238
AHB99913.1	GCW_03695	rpoE	2312.36	2652.89	1719.99	928.247	850.207	1164.24	2.95632e-06	-1.17381
AHB99914.1	GCW_03700	fba	4160.54	6911.1	3856.77	1756.98	1419.01	2051.89	6.31831e-05	-1.47937
AHB99915.1	GCW_03705	ychF	549.221	602.8	489.722	698.668	737.196	658.155	0.000391013	0.354673
AHB99916.1	GCW_03710	tdk	819.79	819.008	378.142	497.939	494.828	469.973	0.233986	-0.377518
AHB99917.1	GCW_03715	rplK	4041.89	1619.96	2484.89	918.861	823.849	1241.44	0.00305397	-1.37124
AHB99918.1	GCW_03720	rplA	2824.48	2256.18	2175.2	1209.28	1082.65	1327.76	6.6573e-10	-0.998421
AHB99919.1	GCW_03725	pth	167.622	84.4424	195.072	380.522	363.446	316.446	9.87324e-06	1.32867
AHB99920.1	GCW_03730	tilS	9.99529	12.605	15.3083	62.0587	77.431	50.4985	4.2878e-11	2.32315
AHB99921.1	GCW_03735	fruA	311.655	324.066	340.147	308.512	202.547	165.61	0.0511238	-0.576957
AHC00029.1	GCW_03740	GCW_03740	128.074	146.665	162.177	166.392	137.878	85.7946	0.596448	-0.210004
AHB99922.1	GCW_03745	manA	24.2056	19.8281	34.7337	66.5962	57.0049	37.0837	0.0112795	1.02544
AHB99923.1	GCW_03750	GCW_03750	238.902	90.9594	282.18	469.856	455.591	528.753	0.000334337	1.40195
AHV85483.1	GCW_93751	GCW_93751	74.1771	20.7278	64.4	163.586	137.465	147.528	3.79329e-05	1.68821
AHV85484.1	GCW_93752	GCW_93752	51.3897	2.61123	15.3619	25.3956	30.0883	34.1857	0.685383	1.21764
AHB99924.1	GCW_03760	csn1	965.388	939.297	1012.35	902.401	1078.97	1211.14	0.354043	0.120437
AHB99925.1	GCW_03765	cas1	101.018	206.058	71.4324	112.496	120.632	71.9429	0.671031	-0.202275
AHB99926.1	GCW_03770	cas2	66.0975	35.8406	81.5638	94.1138	78.2367	49.3425	0.625264	0.303541
AHB99927.1	GCW_03775	GCW_03775	160.47	118.898	224.222	136.869	95.0738	72.5342	0.051882	-0.72665
AHV85485.1	GCW_93776	GCW_93776	20.6077	51.1399	72.977	88.0307	92.9394	90.3589	0.0237498	1.08782
AHB99928.1	GCW_03780	GCW_03780	89.6827	144.444	146.445	206.066	199.621	171.192	0.00639166	0.63065
AHB99929.1	GCW_03785	cysS	856.7	1412.25	925.626	636.688	610.544	750.068	0.0166118	-0.647131
AHC00030.1	GCW_03790	GCW_03790	5.07291	4.8624	4.66165	152.84	182.875	117.615	4.43369e-22	4.92861
AHC00031.1	GCW_03795	GCW_03795	7.26305	11.1387	12.7417	166.286	166.851	111.539	2.55522e-19	3.84783
AHB99930.1	GCW_03800	GCW_03800	81.6612	96.9935	130.812	282.398	229.773	272.557	1.4262e-09	1.36426
AHB99931.1	GCW_03805	GCW_03805	163.419	110.691	107.395	110.09	79.495	104.921	0.154553	-0.360306
AHV85486.1	GCW_93806	hsdM	494.398	602.961	604.277	458.121	459.732	493.749	0.00932071	-0.264207
AHV85487.1	GCW_93807	GCW_93807	27.2685	31.9584	30.8564	90.4013	117.838	66.5844	3.22911e-05	1.57312
AHB99932.1	GCW_03815	hsdS_1	42.578	28.1287	30.2114	26.7488	22.3936	27.6325	0.0782191	-0.375854
AHB99933.1	GCW_03820	hsdS_2	5.68478	3.1396	4.72641	14.6564	13.1551	9.78644	2.31711e-06	1.49001
AHB99934.1	GCW_03825	hsdR	63.3671	56.8044	66.7465	79.7365	64.5449	59.0461	0.618041	0.112953
AHB99935.1	GCW_03835	GCW_03835	457.214	156.503	307.237	144.88	198.049	359.719	0.558518	-0.36358
AHB99936.1	GCW_03840	GCW_03840	483.825	1132.81	593.047	521.543	496.373	702.8	0.477408	-0.27904
AHB99937.1	GCW_03845	GCW_03845	194.739	126.753	210.853	237.012	206.584	222.518	0.183198	0.355226
AHB99938.1	GCW_03850	GCW_03850	85.7378	73.167	108.191	167.399	181.28	119.454	0.00504658	0.805562
AHV85488.1	GCW_93849	GCW_93849	125.814	176.028	128.093	310.938	360.243	215.015	0.00182628	1.02848
AHV85489.1	GCW_93851	GCW_93851	276.511	195.676	224.036	727.452	840.791	737.122	3.05239e-30	1.7389
AHV85490.1	GCW_93852	GCW_93852	1901.01	2160.1	1699.54	1243.11	1228.5	1793.02	0.0764274	-0.449915
AHB99939.1	GCW_03860	GCW_03860	2472.23	1896.04	2333.28	1630.46	1777.37	1832.67	0.0055022	-0.347396
AHB99940.1	GCW_03865	GCW_03865	150.651	110.193	177.333	119.305	96.2161	168.907	0.552962	-0.20079
AHV85491.1	GCW_93874	rlmB	3.53627	5.21988	2.59967	10.4433	18.9033	13.9465	1.29633e-05	1.94126
AHC00032.1	GCW_03875	GCW_03875	0.517154	0	2.37614	4.24239	7.03683	3.73921	0.00862914	4.02877
AHV85492.1	GCW_93876	GCW_93876	4.94752	0	13.6393	8.11723	12.4222	4.87805	0.667171	2.83314
AHB99941.1	GCW_03880	GCW_03880	2.28915	0.804525	3.50595	5.6336	5.19135	3.5109	0.0351105	1.31783
AHB99942.1	GCW_03885	GCW_03885	605.567	1084.12	1029.39	1190.08	1245	1932.48	0.091266	0.694316
AHC00033.1	GCW_03890	GCW_03890	25.9812	25.6261	28.881	238.571	339.064	237.985	1.38763e-17	3.3215
AHC00034.1	GCW_03895	GCW_03895	14.8163	8.41165	13.6152	95.3645	135.694	119.113	2.73916e-25	3.27345
AHB99943.1	GCW_03900	GCW_03900	302.65	141.728	253.922	315.17	260.509	411.268	0.261035	0.544081
AHB99944.1	GCW_03905	GCW_03905	4.52183	1.36217	3.56164	10.0684	12.8706	8.91668	1.69415e-05	1.89717
AHB99945.1	GCW_03910	GCW_03910	27.0757	5.58536	24.8807	26.5568	29.4618	17.0233	0.575709	0.606674
AHB99946.2	GCW_03915	GCW_03915	125.405	41.2201	65.4953	41.6923	36.8281	38.1508	0.0647191	-0.843364
AHB99947.1	GCW_03920	lig	113.698	119.62	108.671	112.445	111.652	96.4156	0.381772	-0.0960019
AHB99948.1	GCW_03930	msrA	1331.25	2528.84	1365.2	831.882	867.263	1047.26	0.0203199	-0.868236
AHB99949.1	GCW_03935	GCW_03935	86.1815	56.2742	96.9723	116.177	118.636	97.7572	0.0471303	0.506046
AHB99950.1	GCW_03940	GCW_03940	242.79	382.347	190.265	217.15	224.393	345.955	0.935966	-0.0224317
AHB99951.1	GCW_03945	GCW_03945	345.156	1189.5	587.225	695.665	779.855	1200.45	0.574323	0.477868
AHV85493.1	GCW_93948	GCW_93948	6.80732	5.12666	0	62.2247	48.676	53.0547	1.68161e-16	5.93011
AHV85494.1	GCW_93946	GCW_93946	12.7642	8.72278	6.29914	100.443	99.246	65.1001	3.86994e-14	3.28153
AHV85495.1	GCW_93958	GCW_93958	24.7634	10.9491	19.0855	225.422	209.236	125.754	3.90851e-10	3.38593
AHC00035.1	GCW_03960	GCW_03960	39.8538	10.2906	21.6748	220.847	238.731	205.292	4.35725e-25	3.41511
AHB99952.1	GCW_03965	GCW_03965	396.435	198.554	427.434	499.874	381.928	553.549	0.248077	0.550385
AHC00036.1	GCW_03970	GCW_03970	9.27126	0	5.11179	54.7598	111.735	83.4885	5.8094e-08	6.33934
AHV85496.1	GCW_93971	GCW_93971	33.2513	21.4388	21.323	204.284	322.129	226.425	6.88707e-13	3.31125
AHB99953.1	GCW_03980	GCW_03980	564.155	697.064	745.005	828.983	982.082	1194.87	0.00819046	0.577095
AHB99954.1	GCW_03985	GCW_03985	465.793	1346.57	802.569	1017.21	867.345	1525.2	0.523152	0.472834
AHB99955.1	GCW_03990	GCW_03990	937.272	1653.04	1461.25	1627.73	1608.33	2522.53	0.205968	0.514805
AHC00037.1	GCW_03995	GCW_03995	0	0	0	0	0	1.36762	0.24461	2.0342
AHB99956.1	GCW_04000	GCW_04000	831.142	751.703	646.53	393.858	295.993	516.056	0.00116636	-0.9157
AHB99957.1	GCW_04005	GCW_04005	128.967	399.398	221.796	318.863	313.238	238.101	0.644244	0.352527
AHB99958.1	GCW_04010	gltX	395.949	839.945	430.749	372.188	382.974	338.011	0.174292	-0.524015
AHB99959.1	GCW_04015	folD	138.422	196.827	191.439	342.122	395.979	298.542	5.0325e-06	0.984909
AHB99960.1	GCW_04020	lgt	666.337	841.243	697.299	798.271	884.557	853.04	0.0559066	0.207959
AHB99961.1	GCW_04025	hprK	913.627	1292.39	793.513	939.613	945.527	1148.84	0.912977	0.0411558
AHC00038.1	GCW_04030	GCW_04030	0	7.35044	1.06772	7.62528	10.1636	3.81868	0.208696	3.61664
AHB99962.1	GCW_04035	GCW_04035	548.496	362.214	331.284	337.965	394.001	368.338	0.591367	-0.141424
AHV85497.2	GCW_94036	tatD	98.0986	73.023	91.8869	70.4575	50.9455	59.2227	0.0034852	-0.543373
AHB99963.1	GCW_04045	trmE	52.2476	61.7728	63.5109	67.7236	77.5879	48.4298	0.596448	0.103988
AHB99964.1	GCW_04050	holB	23.4422	38.095	53.5581	59.1028	67.4111	67.0067	0.0130862	0.826503
AHB99965.1	GCW_04055	tmk	69.0029	123.1	88.001	184.882	221.085	164.351	0.000136581	1.05577
AHB99966.1	GCW_04060	serS	228.442	424.775	268.075	414.068	435.439	425.638	0.0615249	0.520233
AHB99967.1	GCW_04065	gyrA	460.396	835.864	603.119	850.285	911.955	748.423	0.103917	0.440713
AHB99968.1	GCW_04070	gyrB	987.73	1306.64	885.825	746.361	650.029	706.575	0.00255016	-0.579222
AHB99969.1	GCW_04075	dnaJ_7	312.697	464.425	442.085	537.833	600.23	517.253	0.0112045	0.459647
AHB99970.1	GCW_04080	dnaN	774.461	891.713	622.818	581.035	554.951	618.032	0.0238676	-0.36996
